# Supplementary material for: Applying Machine Learning to Predict the Exportome of Bovine and Canine Babesia Species That Cause Babesiosis
Source: Pathogens. 2021 May 27;10(6):660. doi: 10.3390/pathogens10060660 (PMC8226867; doi:10.3390/pathogens10060660)
Supplement: Supplementary file 1 [file pathogens-10-00660-s001.zip]

Archive with 12 entries (12 files):
- Supplementatry_files/Data_S1.pdf
- Supplementatry_files/Table_S1.xlsx
- Supplementatry_files/Table_S10.xlsx
- Supplementatry_files/Table_S11.xlsx
- Supplementatry_files/Table_S2.xlsx
- Supplementatry_files/Table_S3.xlsx
- Supplementatry_files/Table_S4.xlsx
- Supplementatry_files/Table_S5.xlsx
- Supplementatry_files/Table_S6.xlsx
- Supplementatry_files/Table_S7.xlsx
- Supplementatry_files/Table_S8.xlsx
- Supplementatry_files/Table_S9.xlsx
