# Supplementary material for: Applying Machine Learning to Predict the Exportome of Bovine and Canine Babesia Species That Cause Babesiosis
Source: Pathogens. 2021 May 27;10(6):660. doi: 10.3390/pathogens10060660 (PMC8226867; doi:10.3390/pathogens10060660)
Supplement: Supplementary file 1 [file pathogens-10-00660-s001.zip › Supplementatry_files/Table_S1.xlsx]

## Sheet: Gohil_exportome
ID	ProteinName	SignalP 5.0	TMHMM	GPI FPrate	GPI prediction	SignalP 3.0
BBOV_IV008150	12D3 antigen	0.994397	0	0.627	Not GPI-anchored	0.826
BBOV_III007430	30S ribosomal protein S15	0.393669	0	0.698	Not GPI-anchored	0.807
BBOV_III003930	50S ribosomal subunit protein L17; putative	0.53219	0	0.954	Not GPI-anchored	0.744
BBOV_II002880	85 kDa protein	0.927136	0	0.109	Not GPI-anchored	0.72
BBOV_IV002930	adenylate kinase 2	0.989825	0	0.216	Not GPI-anchored	0.737
BBOV_II005290	ADP-ribosylation factor; putative	0.088886	0	0.323	Not GPI-anchored	0.6
BBOV_I004270	ATP-dependent Clp protease adaptor protein ClpS domain containing protein	0.806748	0	0.84	Not GPI-anchored	0.714
BBOV_III007790	casein kinase II; alpha chain (CK II)	0.596371	0	0.021	Not GPI-anchored	0.633
BBOV_II005080	chain A of Ferredoxin; putative	0.967901	0	0.216	Not GPI-anchored	0.722
BBOV_IV007010	chaperonin cpn60; putative	0.973738	0	0.015	Not GPI-anchored	0.864
BBOV_III006630	chaperonin; 10 kDa family protein	0.954197	0	0.698	Not GPI-anchored	0.655
BBOV_IV000860	conserved hypothetical protein	0.005552	0	0.154	Not GPI-anchored	0.518
BBOV_I001900	conserved hypothetical protein	0.071195	0	0.394	Not GPI-anchored	0.512
BBOV_IV003470	conserved hypothetical protein	0.18636	0	0.948	Not GPI-anchored	0.421
BBOV_III009090	conserved hypothetical protein	0.643134	0	0.675	Not GPI-anchored	0.573
BBOV_III009440	conserved hypothetical protein	0.668308	0	0.627	Not GPI-anchored	0.477
BBOV_IV005180	conserved hypothetical protein	0.670077	0	0.675	Not GPI-anchored	0.723
BBOV_IV000420	conserved hypothetical protein	0.733529	0	0.773	Not GPI-anchored	0.678
BBOV_I004040	conserved hypothetical protein	0.735152	0	0.807	Not GPI-anchored	0.698
BBOV_I000160	conserved hypothetical protein	0.811186	0	0.428	Not GPI-anchored	0.653
BBOV_III003500	conserved hypothetical protein	0.838599	0	0.493	Not GPI-anchored	0.783
BBOV_III000800	conserved hypothetical protein	0.840825	0	0.789	Not GPI-anchored	0.718
BBOV_III003260	conserved hypothetical protein	0.891977	0	0.522	Not GPI-anchored	0.868
BBOV_III006100	conserved hypothetical protein	0.965036	0	0.807	Not GPI-anchored	0.694
BBOV_III002860	conserved hypothetical protein	0.994888	0	0.463	Not GPI-anchored	0.811
BBOV_IV005000	cyclophilin; putative	0.997539	0	0.756	Not GPI-anchored	0.864
BBOV_IV003350	cysteine desulfurase	0.834346	0	0.942	Not GPI-anchored	0.669
BBOV_I000970	DnaJ domain containing protein	0.993767	0	0.909	Not GPI-anchored	0.804
BBOV_II003360	elongation factor TS; putative	0.649809	0	0.428	Not GPI-anchored	0.375
BBOV_II007340	erythrocyte membrane-associated antigen	0.995476	0	0.129	Not GPI-anchored	0.891
BBOV_IV003220	HAD superfamily hydrolase; putative	0.942922	0	0.154	Not GPI-anchored	0.701
BBOV_III007800	heat shock protein 70 precursor; putative	0.995668	0	0.575	Not GPI-anchored	0.626
BBOV_III007380	heat shock protein 90	0.830259	0	0.741	Not GPI-anchored	0.821
BBOV_III011870	HIT domain containing protein	0.296877	0	0.975	Not GPI-anchored	0.617
BBOV_IV001410	hypothetical protein	0.038406	0	0.807	Not GPI-anchored	0.472
BBOV_I002900	hypothetical protein	0.043467	0	0.007	Weakly probable	0.569
BBOV_III000150	hypothetical protein	0.050694	0	0.789	Not GPI-anchored	0.518
BBOV_IV000070	hypothetical protein	0.172566	0	0.006	Weakly probable	0.546
BBOV_II000730	hypothetical protein	0.199833	0	0.604	Not GPI-anchored	0.383
BBOV_III005590	hypothetical protein	0.254898	0	0.652	Not GPI-anchored	0.3
BBOV_II000710	hypothetical protein	0.270961	0	0.867	Not GPI-anchored	0.487
BBOV_I003150	hypothetical protein	0.350469	0	0.394	Not GPI-anchored	0.671
BBOV_IV003550	hypothetical protein	0.384822	0	0.84	Not GPI-anchored	0.594
BBOV_II004780	hypothetical protein	0.390805	0	0.879	Not GPI-anchored	0.552
BBOV_I001090	hypothetical protein	0.440265	0	0.675	Not GPI-anchored	0.471
BBOV_I001050	hypothetical protein	0.48446	0	0.789	Not GPI-anchored	0.481
BBOV_III011330	hypothetical protein	0.604129	0	0.493	Not GPI-anchored	0.717
BBOV_II000990	hypothetical protein	0.639353	0	0.756	Not GPI-anchored	0.778
BBOV_IV001090	hypothetical protein	0.668895	0	0.84	Not GPI-anchored	0.465
BBOV_II001640	hypothetical protein	0.683022	0	0.154	Not GPI-anchored	0.636
BBOV_I001680	hypothetical protein	0.745893	0	0.154	Not GPI-anchored	0.713
BBOV_IV003980	hypothetical protein	0.793364	0	0.06	Not GPI-anchored	0.696
BBOV_IV000760	hypothetical protein	0.806941	0	0.323	Not GPI-anchored	0.787
BBOV_III007330	hypothetical protein	0.811159	0	0.009	Weakly probable	0.793
BBOV_IV000770	hypothetical protein	0.813581	0	0.548	Not GPI-anchored	0.726
BBOV_IV000780	hypothetical protein	0.871858	0	0.652	Not GPI-anchored	0.477
BBOV_I001070	hypothetical protein	0.880264	0	0.741	Not GPI-anchored	0.793
BBOV_III005180	hypothetical protein	0.883501	0	0.675	Not GPI-anchored	0.629
BBOV_III011700	hypothetical protein	0.89217	0	0.575	Not GPI-anchored	0.681
BBOV_III002240	hypothetical protein	0.900416	0	0.493	Not GPI-anchored	0.68
BBOV_IV003320	hypothetical protein	0.90608	0	0.428	Not GPI-anchored	0.863
BBOV_IV007620	hypothetical protein	0.908309	0	0.463	Not GPI-anchored	0.731
BBOV_IV003120	hypothetical protein	0.911102	0	0.36	Not GPI-anchored	0.8
BBOV_II002190	hypothetical protein	0.914148	0	0.216	Not GPI-anchored	0.734
BBOV_I001670	hypothetical protein	0.915257	0	0.463	Not GPI-anchored	0.826
BBOV_IV001030	hypothetical protein	0.919057	0	0.05	Not GPI-anchored	0.666
BBOV_III000390	hypothetical protein	0.922982	0	0.548	Not GPI-anchored	0.762
BBOV_IV001040	hypothetical protein	0.923143	0	0.011	Not GPI-anchored	0.62
BBOV_III009330	hypothetical protein	0.930059	0	0.741	Not GPI-anchored	0.805
BBOV_IV000670	hypothetical protein	0.930142	0	0.074	Not GPI-anchored	0.686
BBOV_IV008610	hypothetical protein	0.936454	0	0.36	Not GPI-anchored	0.791
BBOV_III003290	hypothetical protein	0.9428	0	0.463	Not GPI-anchored	0.711
BBOV_III001690	hypothetical protein	0.944576	0	0.789	Not GPI-anchored	0.765
BBOV_III001200	hypothetical protein	0.944785	0	0.288	Not GPI-anchored	0.615
BBOV_III004200	hypothetical protein	0.966275	0	0.005	Weakly probable	0.809
BBOV_III005800	hypothetical protein	0.968583	0	0.012	Not GPI-anchored	0.843
BBOV_I002480	hypothetical protein	0.970534	0	0.867	Not GPI-anchored	0.782
BBOV_III011590	hypothetical protein	0.971319	0	0.652	Not GPI-anchored	0.834
BBOV_IV009240	hypothetical protein	0.971946	0	0.789	Not GPI-anchored	0.71
BBOV_I001150	hypothetical protein	0.972299	0	0.89	Not GPI-anchored	0.776
BBOV_III002950	hypothetical protein	0.979919	0	0.522	Not GPI-anchored	0.735
BBOV_III004080	hypothetical protein	0.980335	0	0.575	Not GPI-anchored	0.711
BBOV_I004860	hypothetical protein	0.982373	0	0.698	Not GPI-anchored	0.799
BBOV_I004140	hypothetical protein	0.983036	0	0.756	Not GPI-anchored	0.754
BBOV_IV003250	hypothetical protein	0.983486	0	0.89	Not GPI-anchored	0.678
BBOV_III005620	hypothetical protein	0.985393	0	0.009	Weakly probable	0.853
BBOV_III001600	hypothetical protein	0.988795	0	0.522	Not GPI-anchored	0.794
BBOV_II002660	hypothetical protein	0.989547	0	0.789	Not GPI-anchored	0.803
BBOV_III011350	hypothetical protein	0.990752	0	0.05	Not GPI-anchored	0.796
BBOV_IV006500	hypothetical protein	0.991651	0	0.394	Not GPI-anchored	0.878
BBOV_III006470	hypothetical protein	0.994188	0	0.012	Not GPI-anchored	0.884
BBOV_III006490	hypothetical protein	0.994188	0	0.012	Not GPI-anchored	0.884
BBOV_III006510	hypothetical protein	0.994188	0	0.012	Not GPI-anchored	0.884
BBOV_III008960	hypothetical protein	0.994242	0	0.652	Not GPI-anchored	0.867
BBOV_II001760	hypothetical protein	0.994778	0	0.627	Not GPI-anchored	0.805
BBOV_II000720	hypothetical protein	0.995118	0	0.043	Not GPI-anchored	0.903
BBOV_I004780	hypothetical protein	0.997139	0	0.72	Not GPI-anchored	0.921
BBOV_IV002270	hypothetical protein	0.997169	0	0.323	Not GPI-anchored	0.826
BBOV_I001020	hypothetical protein	0.999182	0	0.006	Weakly probable	0.797
BBOV_I000820	kelch repeat domain containing protein	0.834172	0	0.899	Not GPI-anchored	0.91
BBOV_III001660	LytB protein; putative	0.976065	0	0.879	Not GPI-anchored	0.894
BBOV_II001970	mac/perforin domain containing membrane protein	0.942895	0	0.698	Not GPI-anchored	0.877
BBOV_IV004790	membrane protein; putative	0.394428	0	0.964	Not GPI-anchored	0.576
BBOV_II002590	membrane protein; putative	0.4338	0	0.394	Not GPI-anchored	0.765
BBOV_II004730	membrane protein; putative	0.467017	0	0.522	Not GPI-anchored	0.396
BBOV_IV005650	membrane protein; putative	0.632984	0	0.463	Not GPI-anchored	0.493
BBOV_II002570	membrane protein; putative	0.635974	0	0.06	Not GPI-anchored	0.652
BBOV_IV011670	membrane protein; putative	0.682401	0	0.109	Not GPI-anchored	0.491
BBOV_II007300	membrane protein; putative	0.736938	0	0.323	Not GPI-anchored	0.715
BBOV_IV010790	membrane protein; putative	0.782556	0	0.968	Not GPI-anchored	0.792
BBOV_II002820	membrane protein; putative	0.85811	0	0.548	Not GPI-anchored	0.656
BBOV_II002830	membrane protein; putative	0.85811	0	0.741	Not GPI-anchored	0.656
BBOV_II003960	membrane protein; putative	0.878596	0	0.855	Not GPI-anchored	0.644
BBOV_I003500	membrane protein; putative	0.895348	0	0.604	Not GPI-anchored	0.79
BBOV_IV005440	membrane protein; putative	0.8989	0	0.824	Not GPI-anchored	0.821
BBOV_IV011840	membrane protein; putative	0.903066	0	0.575	Not GPI-anchored	0.602
BBOV_IV010000	membrane protein; putative	0.912777	0	0.548	Not GPI-anchored	0.801
BBOV_IV004340	membrane protein; putative	0.917518	0	0.741	Not GPI-anchored	0.883
BBOV_II002580	membrane protein; putative	0.922979	0	0.323	Not GPI-anchored	0.656
BBOV_IV008620	membrane protein; putative	0.934036	0	0.675	Not GPI-anchored	0.694
BBOV_IV004250	membrane protein; putative	0.941655	0	0.698	Not GPI-anchored	0.695
BBOV_IV004890	membrane protein; putative	0.943648	0	0.652	Not GPI-anchored	0.751
BBOV_IV008700	membrane protein; putative	0.949223	0	0.824	Not GPI-anchored	0.831
BBOV_IV004810	membrane protein; putative	0.963032	0	0.154	Not GPI-anchored	0.71
BBOV_IV004360	membrane protein; putative	0.963342	0	0.007	Weakly probable	0.774
BBOV_IV011310	membrane protein; putative	0.963494	0	0.773	Not GPI-anchored	0.771
BBOV_IV005750	membrane protein; putative	0.96819	0	0.954	Not GPI-anchored	0.706
BBOV_IV009060	membrane protein; putative	0.969159	0	0.855	Not GPI-anchored	0.784
BBOV_IV009170	membrane protein; putative	0.975192	0	0.741	Not GPI-anchored	0.72
BBOV_IV004940	membrane protein; putative	0.97939	0	0.756	Not GPI-anchored	0.821
BBOV_I002420	membrane protein; putative	0.98276	0	0.948	Not GPI-anchored	0.709
BBOV_IV007750	membrane protein; putative	0.987437	0	0.216	Not GPI-anchored	0.911
BBOV_IV005120	membrane protein; putative	0.98862	0	0.493	Not GPI-anchored	0.858
BBOV_IV006480	membrane protein; putative	0.992427	0	0.36	Not GPI-anchored	0.764
BBOV_IV008970	membrane protein; putative	0.994225	0	0.06	Not GPI-anchored	0.923
BBOV_III007520	membrane-associated calcum-binding protein; putative	0.946986	0	0.756	Not GPI-anchored	0.859
BBOV_IV008100	nucleoside monophosphate kinase	0.490305	0	0.548	Not GPI-anchored	0.605
BBOV_III010940	peptidyl-prolyl cis-trans isomerase; cyclophilin-type f domain containing protein	0.9726	0	0.522	Not GPI-anchored	0.708
BBOV_I000840	Plasmodium falciparum CPW-WPC domain containing protein	0.774313	0	0.741	Not GPI-anchored	0.637
BBOV_II004430	Plasmodium falciparum CPW-WPC domain containing protein	0.794724	0	0.627	Not GPI-anchored	0.648
BBOV_II004280	Plasmodium falciparum CPW-WPC domain containing protein	0.864529	0	0.675	Not GPI-anchored	0.841
BBOV_III009100	Plasmodium falciparum CPW-WPC domain containing protein	0.970213	0	0.627	Not GPI-anchored	0.443
BBOV_IV002450	prohibitin	0.339676	0	0.288	Not GPI-anchored	0.561
BBOV_IV009100	protein disulfide isomerase related protein	0.992025	0	0.84	Not GPI-anchored	0.846
BBOV_IV002330	protein disulfide-isomerase	0.994927	0	0.756	Not GPI-anchored	0.796
BBOV_IV001070	protein disulfide-isomerase; putative	0.881803	0	0.522	Not GPI-anchored	0.703
BBOV_IV010280	RAP-1 related antigen (RRA)	0.756959	0	0.72	Not GPI-anchored	0.53
BBOV_IV009860	rhoptry-associated protein 1 (RAP-1)	0.973114	0	0.548	Not GPI-anchored	0.753
BBOV_IV009870	rhoptry-associated protein 1 (RAP-1)	0.973114	0	0.548	Not GPI-anchored	0.753
BBOV_IV008060	ribose-phosphate pyrophosphokinase; putative	0.89353	0	0.009	Weakly probable	0.776
BBOV_IV006290	ribosomal protein L29; putative	0.348208	0	0.575	Not GPI-anchored	0.595
BBOV_IV005880	ribosomal protein L35; putative	0.822134	0	0.985	Not GPI-anchored	0.442
BBOV_III010990	Ser/Thr protein phosphatase family protein	0.915944	0	0.463	Not GPI-anchored	0.746
BBOV_III001320	SmORF	0.505002	0	0.091	Not GPI-anchored	0.502
BBOV_II006810	SmORF	0.777118	0	0.652	Not GPI-anchored	0.535
BBOV_I001130	SmORF	0.78656	0	0.252	Not GPI-anchored	0.51
BBOV_III000690	SmORF	0.794377	0	0.548	Not GPI-anchored	0.639
BBOV_III000020	SmORF	0.802975	0	0.698	Not GPI-anchored	0.551
BBOV_I001420	SmORF	0.811193	0	0.773	Not GPI-anchored	0.804
BBOV_IV000090	SmORF	0.844251	0	0.394	Not GPI-anchored	0.545
BBOV_II007780	SmORF	0.844981	0	0.522	Not GPI-anchored	0.519
BBOV_IV012140	SmORF	0.864009	0	0.36	Not GPI-anchored	0.609
BBOV_IV006390	SmORF	0.867276	0	0.394	Not GPI-anchored	0.59
BBOV_I001120	SmORF	0.886909	0	0.109	Not GPI-anchored	0.643
BBOV_III007740	SmORF	0.888664	0	0.323	Not GPI-anchored	0.715
BBOV_IV000040	SmORF	0.889261	0	0.36	Not GPI-anchored	0.566
BBOV_I005150	SmORF	0.890634	0	0.627	Not GPI-anchored	0.637
BBOV_III011960	SmORF	0.890634	0	0.182	Not GPI-anchored	0.637
BBOV_III002340	SmORF	0.912006	0	0.493	Not GPI-anchored	0.702
BBOV_III002350	SmORF	0.915791	0	0.824	Not GPI-anchored	0.713
BBOV_IV007930	SmORF	0.915845	0	0.394	Not GPI-anchored	0.702
BBOV_II004160	SmORF	0.916389	0	0.154	Not GPI-anchored	0.767
BBOV_IV006420	SmORF	0.920404	0	0.89	Not GPI-anchored	0.694
BBOV_II002280	SmORF	0.923895	0	0.493	Not GPI-anchored	0.612
BBOV_II002290	SmORF	0.933444	0	0.463	Not GPI-anchored	0.614
BBOV_III011930	SmORF	0.933543	0	0.252	Not GPI-anchored	0.758
BBOV_IV007960	SmORF	0.935232	0	0.675	Not GPI-anchored	0.735
BBOV_I001180	SmORF	0.938109	0	0.493	Not GPI-anchored	0.758
BBOV_I003890	SmORF	0.94156	0	0.548	Not GPI-anchored	0.693
BBOV_I001370	SmORF	0.943159	0	0.698	Not GPI-anchored	0.669
BBOV_I001170	SmORF	0.943632	0	0.252	Not GPI-anchored	0.666
BBOV_I003860	SmORF	0.951956	0	0.288	Not GPI-anchored	0.721
BBOV_II004150	SmORF	0.962098	0	0.741	Not GPI-anchored	0.716
BBOV_II000060	SmORF	0.962726	0	0.627	Not GPI-anchored	0.703
BBOV_II007820	SmORF	0.965401	0	0.789	Not GPI-anchored	0.798
BBOV_IV007970	SmORF	0.96774	0	0.627	Not GPI-anchored	0.83
BBOV_II001390	SmORF	0.969254	0	0.015	Not GPI-anchored	0.819
BBOV_I001160	SmORF	0.969578	0	0.06	Not GPI-anchored	0.742
BBOV_II006800	SmORF	0.971448	0	0.522	Not GPI-anchored	0.821
BBOV_II000400	SmORF	0.975152	0	0.675	Not GPI-anchored	0.802
BBOV_II004220	SmORF	0.976527	0	0.074	Not GPI-anchored	0.712
BBOV_III000050	SmORF	0.97918	0	0.428	Not GPI-anchored	0.667
BBOV_II001380	SmORF	0.979909	0	0.698	Not GPI-anchored	0.816
BBOV_IV006430	SmORF	0.994729	0	0.36	Not GPI-anchored	0.785
BBOV_IV009630	snRNP Sm-like protein; putative	0.0088	0	0.288	Not GPI-anchored	0.264
BBOV_III005600	Spherical Body Protein 2 truncated copy 1 (SBP2)	0.097513	0	0.675	Not GPI-anchored	0.419
BBOV_III006520	Spherical Body Protein 2 truncated copy 10 (SBP2)	0.441401	0	0.741	Not GPI-anchored	0.462
BBOV_III006540	Spherical Body Protein 2 truncated copy 11 (SBP2)	0.379437	0	0.89	Not GPI-anchored	0.497
BBOV_III005630	Spherical Body Protein 2 truncated copy 2 (SBP2)	0.2791	0	0.627	Not GPI-anchored	0.478
BBOV_III005830	Spherical Body Protein 2 truncated copy 4 (SBP2)	0.185037	0	0.72	Not GPI-anchored	0.456
BBOV_III006460	Spherical Body Protein 2 truncated copy 7 (SBP2)	0.4035	0	0.72	Not GPI-anchored	0.516
BBOV_III006480	Spherical Body Protein 2 truncated copy 8 (SBP2)	0.496565	0	0.867	Not GPI-anchored	0.493
BBOV_III006500	Spherical Body Protein 2 truncated copy 9 (SBP2)	0.496565	0	0.867	Not GPI-anchored	0.493
BBOV_I004210	spherical body protein 3	0.998386	0	0.323	Not GPI-anchored	0.906
BBOV_IV005390	spherical body protein 4 SBP4	0.89692	0	0.06	Not GPI-anchored	0.687
BBOV_IV000410	surface protein D	0.994234	0	0.129	Not GPI-anchored	0.852
BBOV_II000510	transcription factor S-II protein; putative	0.238667	0	0.428	Not GPI-anchored	0.459
BBOV_III001500	translation elongation factor Tu	0.287147	0	0.522	Not GPI-anchored	0.578
BBOV_III005960	tRNA methyl transferase family protein	0.922989	0	0.927	Not GPI-anchored	0.778
BBOV_III005720	tRNA pseudouridine synthase; putative	0.882717	0	0.01	Not GPI-anchored	0.724
BBOV_III010050	ubiquitin family protein	0.980324	0	0.428	Not GPI-anchored	0.725
BBOV_II006740	ubiquitin-conjugating enzyme E2	0.912709	0	0.129	Not GPI-anchored	0.64
BBOV_IV007940	variant erythrocyte surface antigen-1; alpha subunit	0.412685	0	0.129	Not GPI-anchored	0.567
BBOV_I005650	variant erythrocyte surface antigen-1; putative	0.67915	0	0.575	Not GPI-anchored	0.57

## Sheet: Rule-based_positives
ID	ProteinName	SignalP 5.0	TMHMM	GPI FPrate	GPI prediction	SignalP 3.0
BBOV_IV008150	12D3 antigen	0.994397	0	0.627	Not GPI-anchored	0.826
BBOV_III003930	50S ribosomal subunit protein L17; putative	0.53219	0	0.954	Not GPI-anchored	0.744
BBOV_II002880	85 kDa protein	0.927136	0	0.109	Not GPI-anchored	0.72
BBOV_IV002930	adenylate kinase 2	0.989825	0	0.216	Not GPI-anchored	0.737
BBOV_I004270	ATP-dependent Clp protease adaptor protein ClpS domain containing protein	0.806748	0	0.84	Not GPI-anchored	0.714
BBOV_III007790	casein kinase II; alpha chain (CK II)	0.596371	0	0.021	Not GPI-anchored	0.633
BBOV_II005080	chain A of Ferredoxin; putative	0.967901	0	0.216	Not GPI-anchored	0.722
BBOV_IV007010	chaperonin cpn60; putative	0.973738	0	0.015	Not GPI-anchored	0.864
BBOV_III006630	chaperonin; 10 kDa family protein	0.954197	0	0.698	Not GPI-anchored	0.655
BBOV_III003260	conserved hypothetical protein	0.891977	0	0.522	Not GPI-anchored	0.868
BBOV_III002860	conserved hypothetical protein	0.994888	0	0.463	Not GPI-anchored	0.811
BBOV_III003500	conserved hypothetical protein	0.838599	0	0.493	Not GPI-anchored	0.783
BBOV_IV005180	conserved hypothetical protein	0.670077	0	0.675	Not GPI-anchored	0.723
BBOV_III000800	conserved hypothetical protein	0.840825	0	0.789	Not GPI-anchored	0.718
BBOV_II004000	conserved hypothetical protein	0.86565	0	0.84	Not GPI-anchored	0.704
BBOV_I004040	conserved hypothetical protein	0.735152	0	0.807	Not GPI-anchored	0.698
BBOV_III006100	conserved hypothetical protein	0.965036	0	0.807	Not GPI-anchored	0.694
BBOV_IV000420	conserved hypothetical protein	0.733529	0	0.773	Not GPI-anchored	0.678
BBOV_I000160	conserved hypothetical protein	0.811186	0	0.428	Not GPI-anchored	0.653
BBOV_III009090	conserved hypothetical protein	0.643134	0	0.675	Not GPI-anchored	0.573
BBOV_III009440	conserved hypothetical protein	0.668308	0	0.627	Not GPI-anchored	0.477
BBOV_IV005000	cyclophilin; putative	0.997539	0	0.756	Not GPI-anchored	0.864
BBOV_IV003350	cysteine desulfurase	0.834346	0	0.942	Not GPI-anchored	0.669
BBOV_I000970	DnaJ domain containing protein	0.993767	0	0.909	Not GPI-anchored	0.804
BBOV_II003360	elongation factor TS; putative	0.649809	0	0.428	Not GPI-anchored	0.375
BBOV_II007340	erythrocyte membrane-associated antigen	0.995476	0	0.129	Not GPI-anchored	0.891
BBOV_III003040	glucose inhibited division protein A family protein	0.664252	0	0.879	Not GPI-anchored	0.632
BBOV_IV003220	HAD superfamily hydrolase; putative	0.942922	0	0.154	Not GPI-anchored	0.701
BBOV_III007800	heat shock protein 70 precursor; putative	0.995668	0	0.575	Not GPI-anchored	0.626
BBOV_III007380	heat shock protein 90	0.830259	0	0.741	Not GPI-anchored	0.821
BBOV_I004780	hypothetical protein	0.997139	0	0.72	Not GPI-anchored	0.921
BBOV_II000720	hypothetical protein	0.995118	0	0.043	Not GPI-anchored	0.903
BBOV_III006470	hypothetical protein	0.994188	0	0.012	Not GPI-anchored	0.884
BBOV_III006490	hypothetical protein	0.994188	0	0.012	Not GPI-anchored	0.884
BBOV_III006510	hypothetical protein	0.994188	0	0.012	Not GPI-anchored	0.884
BBOV_IV006500	hypothetical protein	0.991651	0	0.394	Not GPI-anchored	0.878
BBOV_III008960	hypothetical protein	0.994242	0	0.652	Not GPI-anchored	0.867
BBOV_IV003320	hypothetical protein	0.90608	0	0.428	Not GPI-anchored	0.863
BBOV_III005620	hypothetical protein	0.985393	0	0.009	Weakly probable	0.853
BBOV_III005800	hypothetical protein	0.968583	0	0.012	Not GPI-anchored	0.843
BBOV_III011590	hypothetical protein	0.971319	0	0.652	Not GPI-anchored	0.834
BBOV_I001670	hypothetical protein	0.915257	0	0.463	Not GPI-anchored	0.826
BBOV_IV002270	hypothetical protein	0.997169	0	0.323	Not GPI-anchored	0.826
BBOV_III004200	hypothetical protein	0.966275	0	0.005	Weakly probable	0.809
BBOV_II001760	hypothetical protein	0.994778	0	0.627	Not GPI-anchored	0.805
BBOV_III009330	hypothetical protein	0.930059	0	0.741	Not GPI-anchored	0.805
BBOV_II002660	hypothetical protein	0.989547	0	0.789	Not GPI-anchored	0.803
BBOV_IV003120	hypothetical protein	0.911102	0	0.36	Not GPI-anchored	0.8
BBOV_I004860	hypothetical protein	0.982373	0	0.698	Not GPI-anchored	0.799
BBOV_I001020	hypothetical protein	0.999182	0	0.006	Weakly probable	0.797
BBOV_III011350	hypothetical protein	0.990752	0	0.05	Not GPI-anchored	0.796
BBOV_III001600	hypothetical protein	0.988795	0	0.522	Not GPI-anchored	0.794
BBOV_I001070	hypothetical protein	0.880264	0	0.741	Not GPI-anchored	0.793
BBOV_III007330	hypothetical protein	0.811159	0	0.009	Weakly probable	0.793
BBOV_IV008610	hypothetical protein	0.936454	0	0.36	Not GPI-anchored	0.791
BBOV_IV000760	hypothetical protein	0.806941	0	0.323	Not GPI-anchored	0.787
BBOV_I002480	hypothetical protein	0.970534	0	0.867	Not GPI-anchored	0.782
BBOV_II000990	hypothetical protein	0.639353	0	0.756	Not GPI-anchored	0.778
BBOV_I001150	hypothetical protein	0.972299	0	0.89	Not GPI-anchored	0.776
BBOV_III001690	hypothetical protein	0.944576	0	0.789	Not GPI-anchored	0.765
BBOV_III000390	hypothetical protein	0.922982	0	0.548	Not GPI-anchored	0.762
BBOV_III009720	hypothetical protein	0.641071	0	0.879	Not GPI-anchored	0.76
BBOV_I004140	hypothetical protein	0.983036	0	0.756	Not GPI-anchored	0.754
BBOV_III002950	hypothetical protein	0.979919	0	0.522	Not GPI-anchored	0.735
BBOV_II002190	hypothetical protein	0.914148	0	0.216	Not GPI-anchored	0.734
BBOV_IV007620	hypothetical protein	0.908309	0	0.463	Not GPI-anchored	0.731
BBOV_IV000770	hypothetical protein	0.813581	0	0.548	Not GPI-anchored	0.726
BBOV_III011330	hypothetical protein	0.604129	0	0.493	Not GPI-anchored	0.717
BBOV_I001680	hypothetical protein	0.745893	0	0.154	Not GPI-anchored	0.713
BBOV_III003290	hypothetical protein	0.9428	0	0.463	Not GPI-anchored	0.711
BBOV_III004080	hypothetical protein	0.980335	0	0.575	Not GPI-anchored	0.711
BBOV_IV009240	hypothetical protein	0.971946	0	0.789	Not GPI-anchored	0.71
BBOV_IV003980	hypothetical protein	0.793364	0	0.06	Not GPI-anchored	0.696
BBOV_IV000670	hypothetical protein	0.930142	0	0.074	Not GPI-anchored	0.686
BBOV_III011700	hypothetical protein	0.89217	0	0.575	Not GPI-anchored	0.681
BBOV_III002240	hypothetical protein	0.900416	0	0.493	Not GPI-anchored	0.68
BBOV_IV003250	hypothetical protein	0.983486	0	0.89	Not GPI-anchored	0.678
BBOV_IV004200	hypothetical protein	0.849754	0	0.789	Not GPI-anchored	0.667
BBOV_IV001030	hypothetical protein	0.919057	0	0.05	Not GPI-anchored	0.666
BBOV_IV008420	hypothetical protein	0.816819	0	0.72	Not GPI-anchored	0.66
BBOV_II001640	hypothetical protein	0.683022	0	0.154	Not GPI-anchored	0.636
BBOV_III005180	hypothetical protein	0.883501	0	0.675	Not GPI-anchored	0.629
BBOV_IV001040	hypothetical protein	0.923143	0	0.011	Not GPI-anchored	0.62
BBOV_III001200	hypothetical protein	0.944785	0	0.288	Not GPI-anchored	0.615
BBOV_I001080	hypothetical protein	0.80032	0	0.867	Not GPI-anchored	0.555
BBOV_IV000780	hypothetical protein	0.871858	0	0.652	Not GPI-anchored	0.477
BBOV_IV001090	hypothetical protein	0.668895	0	0.84	Not GPI-anchored	0.465
BBOV_I000820	kelch repeat domain containing protein	0.834172	0	0.899	Not GPI-anchored	0.91
BBOV_III001660	LytB protein; putative	0.976065	0	0.879	Not GPI-anchored	0.894
BBOV_II001970	mac/perforin domain containing membrane protein	0.942895	0	0.698	Not GPI-anchored	0.877
BBOV_II002020	mac/perforin domain containing protein	0.762698	0	0.789	Not GPI-anchored	0.745
BBOV_IV008970	membrane protein; putative	0.994225	0	0.06	Not GPI-anchored	0.923
BBOV_IV007750	membrane protein; putative	0.987437	0	0.216	Not GPI-anchored	0.911
BBOV_IV004340	membrane protein; putative	0.917518	0	0.741	Not GPI-anchored	0.883
BBOV_IV005120	membrane protein; putative	0.98862	0	0.493	Not GPI-anchored	0.858
BBOV_IV008700	membrane protein; putative	0.949223	0	0.824	Not GPI-anchored	0.831
BBOV_IV004940	membrane protein; putative	0.97939	0	0.756	Not GPI-anchored	0.821
BBOV_IV005440	membrane protein; putative	0.8989	0	0.824	Not GPI-anchored	0.821
BBOV_IV010000	membrane protein; putative	0.912777	0	0.548	Not GPI-anchored	0.801
BBOV_IV010790	membrane protein; putative	0.782556	0	0.968	Not GPI-anchored	0.792
BBOV_I003500	membrane protein; putative	0.895348	0	0.604	Not GPI-anchored	0.79
BBOV_IV009060	membrane protein; putative	0.969159	0	0.855	Not GPI-anchored	0.784
BBOV_IV004360	membrane protein; putative	0.963342	0	0.007	Weakly probable	0.774
BBOV_IV011310	membrane protein; putative	0.963494	0	0.773	Not GPI-anchored	0.771
BBOV_IV006480	membrane protein; putative	0.992427	0	0.36	Not GPI-anchored	0.764
BBOV_IV004890	membrane protein; putative	0.943648	0	0.652	Not GPI-anchored	0.751
BBOV_IV009170	membrane protein; putative	0.975192	0	0.741	Not GPI-anchored	0.72
BBOV_II007300	membrane protein; putative	0.736938	0	0.323	Not GPI-anchored	0.715
BBOV_IV004810	membrane protein; putative	0.963032	0	0.154	Not GPI-anchored	0.71
BBOV_I002420	membrane protein; putative	0.98276	0	0.948	Not GPI-anchored	0.709
BBOV_IV005750	membrane protein; putative	0.96819	0	0.954	Not GPI-anchored	0.706
BBOV_IV004250	membrane protein; putative	0.941655	0	0.698	Not GPI-anchored	0.695
BBOV_IV008620	membrane protein; putative	0.934036	0	0.675	Not GPI-anchored	0.694
BBOV_II002580	membrane protein; putative	0.922979	0	0.323	Not GPI-anchored	0.656
BBOV_II002820	membrane protein; putative	0.85811	0	0.548	Not GPI-anchored	0.656
BBOV_II002830	membrane protein; putative	0.85811	0	0.741	Not GPI-anchored	0.656
BBOV_II002570	membrane protein; putative	0.635974	0	0.06	Not GPI-anchored	0.652
BBOV_II003960	membrane protein; putative	0.878596	0	0.855	Not GPI-anchored	0.644
BBOV_IV011840	membrane protein; putative	0.903066	0	0.575	Not GPI-anchored	0.602
BBOV_IV005650	membrane protein; putative	0.632984	0	0.463	Not GPI-anchored	0.493
BBOV_IV011670	membrane protein; putative	0.682401	0	0.109	Not GPI-anchored	0.491
BBOV_III007520	membrane-associated calcum-binding protein; putative	0.946986	0	0.756	Not GPI-anchored	0.859
BBOV_III010940	peptidyl-prolyl cis-trans isomerase; cyclophilin-type f domain containing protein	0.9726	0	0.522	Not GPI-anchored	0.708
BBOV_II004280	Plasmodium falciparum CPW-WPC domain containing protein	0.864529	0	0.675	Not GPI-anchored	0.841
BBOV_II004430	Plasmodium falciparum CPW-WPC domain containing protein	0.794724	0	0.627	Not GPI-anchored	0.648
BBOV_I000840	Plasmodium falciparum CPW-WPC domain containing protein	0.774313	0	0.741	Not GPI-anchored	0.637
BBOV_III009100	Plasmodium falciparum CPW-WPC domain containing protein	0.970213	0	0.627	Not GPI-anchored	0.443
BBOV_IV009100	protein disulfide isomerase related protein	0.992025	0	0.84	Not GPI-anchored	0.846
BBOV_IV002330	protein disulfide-isomerase	0.994927	0	0.756	Not GPI-anchored	0.796
BBOV_IV001070	protein disulfide-isomerase; putative	0.881803	0	0.522	Not GPI-anchored	0.703
BBOV_IV010280	RAP-1 related antigen (RRA)	0.756959	0	0.72	Not GPI-anchored	0.53
BBOV_IV009860	rhoptry-associated protein 1 (RAP-1)	0.973114	0	0.548	Not GPI-anchored	0.753
BBOV_IV009870	rhoptry-associated protein 1 (RAP-1)	0.973114	0	0.548	Not GPI-anchored	0.753
BBOV_IV008060	ribose-phosphate pyrophosphokinase; putative	0.89353	0	0.009	Weakly probable	0.776
BBOV_IV005880	ribosomal protein L35; putative	0.822134	0	0.985	Not GPI-anchored	0.442
BBOV_III010990	Ser/Thr protein phosphatase family protein	0.915944	0	0.463	Not GPI-anchored	0.746
BBOV_IV007970	SmORF	0.96774	0	0.627	Not GPI-anchored	0.83
BBOV_II006800	SmORF	0.971448	0	0.522	Not GPI-anchored	0.821
BBOV_II001390	SmORF	0.969254	0	0.015	Not GPI-anchored	0.819
BBOV_II001380	SmORF	0.979909	0	0.698	Not GPI-anchored	0.816
BBOV_I001420	SmORF	0.811193	0	0.773	Not GPI-anchored	0.804
BBOV_II000400	SmORF	0.975152	0	0.675	Not GPI-anchored	0.802
BBOV_II007820	SmORF	0.965401	0	0.789	Not GPI-anchored	0.798
BBOV_IV006430	SmORF	0.994729	0	0.36	Not GPI-anchored	0.785
BBOV_II004160	SmORF	0.916389	0	0.154	Not GPI-anchored	0.767
BBOV_I001180	SmORF	0.938109	0	0.493	Not GPI-anchored	0.758
BBOV_III011930	SmORF	0.933543	0	0.252	Not GPI-anchored	0.758
BBOV_I001160	SmORF	0.969578	0	0.06	Not GPI-anchored	0.742
BBOV_IV007960	SmORF	0.935232	0	0.675	Not GPI-anchored	0.735
BBOV_I003860	SmORF	0.951956	0	0.288	Not GPI-anchored	0.721
BBOV_II004150	SmORF	0.962098	0	0.741	Not GPI-anchored	0.716
BBOV_III007740	SmORF	0.888664	0	0.323	Not GPI-anchored	0.715
BBOV_III002350	SmORF	0.915791	0	0.824	Not GPI-anchored	0.713
BBOV_II004220	SmORF	0.976527	0	0.074	Not GPI-anchored	0.712
BBOV_II000060	SmORF	0.962726	0	0.627	Not GPI-anchored	0.703
BBOV_III002340	SmORF	0.912006	0	0.493	Not GPI-anchored	0.702
BBOV_IV007930	SmORF	0.915845	0	0.394	Not GPI-anchored	0.702
BBOV_IV006420	SmORF	0.920404	0	0.89	Not GPI-anchored	0.694
BBOV_I003890	SmORF	0.94156	0	0.548	Not GPI-anchored	0.693
BBOV_I001370	SmORF	0.943159	0	0.698	Not GPI-anchored	0.669
BBOV_III000050	SmORF	0.97918	0	0.428	Not GPI-anchored	0.667
BBOV_I001170	SmORF	0.943632	0	0.252	Not GPI-anchored	0.666
BBOV_I001120	SmORF	0.886909	0	0.109	Not GPI-anchored	0.643
BBOV_III000690	SmORF	0.794377	0	0.548	Not GPI-anchored	0.639
BBOV_I005150	SmORF	0.890634	0	0.627	Not GPI-anchored	0.637
BBOV_III011960	SmORF	0.890634	0	0.182	Not GPI-anchored	0.637
BBOV_II002290	SmORF	0.933444	0	0.463	Not GPI-anchored	0.614
BBOV_II002280	SmORF	0.923895	0	0.493	Not GPI-anchored	0.612
BBOV_IV012140	SmORF	0.864009	0	0.36	Not GPI-anchored	0.609
BBOV_IV006390	SmORF	0.867276	0	0.394	Not GPI-anchored	0.59
BBOV_IV000040	SmORF	0.889261	0	0.36	Not GPI-anchored	0.566
BBOV_III000020	SmORF	0.802975	0	0.698	Not GPI-anchored	0.551
BBOV_IV000090	SmORF	0.844251	0	0.394	Not GPI-anchored	0.545
BBOV_II006810	SmORF	0.777118	0	0.652	Not GPI-anchored	0.535
BBOV_II007780	SmORF	0.844981	0	0.522	Not GPI-anchored	0.519
BBOV_I001130	SmORF	0.78656	0	0.252	Not GPI-anchored	0.51
BBOV_III001320	SmORF	0.505002	0	0.091	Not GPI-anchored	0.502
BBOV_I004210	spherical body protein 3	0.998386	0	0.323	Not GPI-anchored	0.906
BBOV_IV005390	spherical body protein 4 SBP4	0.89692	0	0.06	Not GPI-anchored	0.687
BBOV_IV000410	surface protein D	0.994234	0	0.129	Not GPI-anchored	0.852
BBOV_IV004710	translation elongation factor G (EF-G); putative	0.910024	0	0.84	Not GPI-anchored	0.82
BBOV_III005960	tRNA methyl transferase family protein	0.922989	0	0.927	Not GPI-anchored	0.778
BBOV_III005720	tRNA pseudouridine synthase; putative	0.882717	0	0.01	Not GPI-anchored	0.724
BBOV_III010050	ubiquitin family protein	0.980324	0	0.428	Not GPI-anchored	0.725
BBOV_II006740	ubiquitin-conjugating enzyme E2	0.912709	0	0.129	Not GPI-anchored	0.64
BBOV_III000040	variant erythrocyte surface antigen-1; alpha subunit	0.890706	1	0.698	Not GPI-anchored	0.441
BBOV_I005650	variant erythrocyte surface antigen-1; putative	0.67915	0	0.575	Not GPI-anchored	0.57

## Sheet: Rule-based negatives
ID	ProteinName	SignalP 5.0	TMHMM	GPI FPrate	GPI prediction	SignalP 3.0
BBOV_II007470	1-phosphatidylinositol-4-phosphate 5-kinase; putative	0.00213	0	0.964	Not GPI-anchored	0.176
BBOV_IV009940	26S protease regulatory subunit 7; putative	0.000778	0	0.463	Not GPI-anchored	0.019
BBOV_II004930	26s proteasome aaa-ATPase subunit Rpt3; putative	0.000463	0	0.493	Not GPI-anchored	0.061
BBOV_III003610	26S proteasome non-ATPase regulatory subunit Nin1/mts3 family protein	0.001573	0	0.84	Not GPI-anchored	0.097
BBOV_III007430	30S ribosomal protein S15	0.393669	0	0.698	Not GPI-anchored	0.807
BBOV_IV010070	3'5'-cyclic nucleotide phosphodiesterase; putative	0.000703	0	0.154	Not GPI-anchored	0.04
BBOV_III001350	40S ribosomal protein S17; putative	0.000536	0	0.824	Not GPI-anchored	0.112
BBOV_II003270	40S ribosomal protein S24 protein; putative	0.000403	1	0.698	Not GPI-anchored	0.08
BBOV_III004660	40S ribosomal protein S6; putative	0.001074	0	0.675	Not GPI-anchored	0.052
BBOV_IV004060	6-phosphogluconate dehydrogenase; putative	0.006648	0	0.043	Not GPI-anchored	0.22
BBOV_III009450	ABC transporter; ATP-binding domain containing protein	0.008635	0	0.548	Not GPI-anchored	0.044
BBOV_IV005480	actin-related; putative	0.00315	0	0.627	Not GPI-anchored	0.128
BBOV_IV003860	adenosine kinase	0.002154	0	0.698	Not GPI-anchored	0.172
BBOV_IV009590	ADP-ribosylation factor GTPase-activating factor; putative	0.000984	0	0.548	Not GPI-anchored	0.044
BBOV_II005290	ADP-ribosylation factor; putative	0.088886	0	0.323	Not GPI-anchored	0.6
BBOV_IV005930	aminopeptidase; putative	0.001009	0	0.652	Not GPI-anchored	0.093
BBOV_IV005830	ATP synthase F1 beta chain; putative	0.000763	0	0.575	Not GPI-anchored	0.338
BBOV_II004070	ATP-dependent Clp protease proteolytic subunit 1; putative	0.000515	0	0.741	Not GPI-anchored	0.071
BBOV_I000430	Bax inhibitor-1; putative	0.01304	7	0.741	Not GPI-anchored	0.243
BBOV_IV004220	Bet3 transport protein; putative	0.001429	0	0.428	Not GPI-anchored	0.082
BBOV_IV008190	branched-chain alpha-keto acid dehydrogenase E1 component beta subunit; putative	0.001011	0	0.942	Not GPI-anchored	0.328
BBOV_I000910	Brix domain containing protein	0.001729	0	0.899	Not GPI-anchored	0.101
BBOV_II003570	bromodomain containing protein	0.000957	0	0.807	Not GPI-anchored	0.032
BBOV_III001060	C2H2 zinc finger domain containing protein	0.000275	0	0.548	Not GPI-anchored	0.071
BBOV_I004080	calmodulin	0.000419	0	0.394	Not GPI-anchored	0.022
BBOV_IV008360	cell division control protein 48; putative	0.000873	0	0.288	Not GPI-anchored	0.018
BBOV_IV004410	chaperone protein dnaJ-2; putative	0.003618	0	0.627	Not GPI-anchored	0.338
BBOV_III003950	'chromo' (CHRromatin Organization MOdifier) domain containing protein	0.000363	0	0.741	Not GPI-anchored	0.016
BBOV_II006920	citrate synthase	0.000529	0	0.773	Not GPI-anchored	0.031
BBOV_IV000860	conserved hypothetical protein	0.005552	0	0.154	Not GPI-anchored	0.518
BBOV_I001900	conserved hypothetical protein	0.071195	0	0.394	Not GPI-anchored	0.512
BBOV_IV003470	conserved hypothetical protein	0.18636	0	0.948	Not GPI-anchored	0.421
BBOV_I000240	conserved hypothetical protein	0.00707	0	0.36	Not GPI-anchored	0.38
BBOV_III000180	conserved hypothetical protein	0.028508	0	0.675	Not GPI-anchored	0.343
BBOV_III003080	conserved hypothetical protein	0.001138	0	0.698	Not GPI-anchored	0.314
BBOV_III007490	conserved hypothetical protein	0.002049	1	0.675	Not GPI-anchored	0.307
BBOV_I002260	conserved hypothetical protein	0.001374	0	0.807	Not GPI-anchored	0.27
BBOV_III003780	conserved hypothetical protein	0.138993	0	0.06	Not GPI-anchored	0.241
BBOV_IV006780	conserved hypothetical protein	0.000611	0	0.015	Not GPI-anchored	0.176
BBOV_I002820	conserved hypothetical protein	0.001467	0	0.909	Not GPI-anchored	0.173
BBOV_I000220	conserved hypothetical protein	0.026541	0	0.428	Not GPI-anchored	0.168
BBOV_III007190	conserved hypothetical protein	0.003429	0	0.698	Not GPI-anchored	0.164
BBOV_III001540	conserved hypothetical protein	0.000857	6	0.919	Not GPI-anchored	0.162
BBOV_II007490	conserved hypothetical protein	0.002304	0	0.948	Not GPI-anchored	0.154
BBOV_IV000650	conserved hypothetical protein	0.000882	0	0.741	Not GPI-anchored	0.134
BBOV_I001880	conserved hypothetical protein	0.00062	0	0.043	Not GPI-anchored	0.131
BBOV_I005030	conserved hypothetical protein	0.000841	0	0.909	Not GPI-anchored	0.088
BBOV_IV003010	conserved hypothetical protein	0.004675	0	0.867	Not GPI-anchored	0.086
BBOV_IV010530	conserved hypothetical protein	0.000422	1	0.652	Not GPI-anchored	0.082
BBOV_IV010550	conserved hypothetical protein	0.001687	0	0.428	Not GPI-anchored	0.075
BBOV_IV001650	conserved hypothetical protein	0.002626	0	0.84	Not GPI-anchored	0.07
BBOV_I002150	conserved hypothetical protein	0.000592	0	0.698	Not GPI-anchored	0.068
BBOV_II005000	conserved hypothetical protein	0.000811	0	0.493	Not GPI-anchored	0.065
BBOV_III007930	conserved hypothetical protein	0.000392	0	0.548	Not GPI-anchored	0.065
BBOV_I004440	conserved hypothetical protein	0.00162	0	0.652	Not GPI-anchored	0.057
BBOV_III010600	conserved hypothetical protein	0.001329	0	0.698	Not GPI-anchored	0.056
BBOV_II004560	conserved hypothetical protein	0.00348	0	0.575	Not GPI-anchored	0.051
BBOV_III010670	conserved hypothetical protein	0.002231	0	0.652	Not GPI-anchored	0.045
BBOV_IV001860	conserved hypothetical protein	0.001618	0	0.789	Not GPI-anchored	0.035
BBOV_III004170	conserved hypothetical protein	0.0005	0	0.98	Not GPI-anchored	0.031
BBOV_III006250	conserved hypothetical protein	0.000375	0	0.741	Not GPI-anchored	0.026
BBOV_III007940	conserved hypothetical protein	0.000466	0	0.675	Not GPI-anchored	0.025
BBOV_III002510	conserved hypothetical protein	0.001294	0	0.855	Not GPI-anchored	0.023
BBOV_III007170	conserved hypothetical protein	0.000431	5	0.89	Not GPI-anchored	0.018
BBOV_II007380	cyclin dependent kinase binding protein; putative	0.001544	0	0.807	Not GPI-anchored	0.062
BBOV_II005340	cytidine triphosphate synthetase; putative	0.044095	0	0.919	Not GPI-anchored	0.359
BBOV_III000120	cytochrome c oxidase copper chaperone (COX17); putative	0.00196	0	0.604	Not GPI-anchored	0.046
BBOV_IV000400	DEAD/DEAH box helicase	0.000265	0	0.604	Not GPI-anchored	0.02
BBOV_III003880	DEAD/DEAH box helicase domain containing protein	0.005016	0	0.604	Not GPI-anchored	0.177
BBOV_III008270	DEAD/DEAH box helicase domain containing protein	0.000921	0	0.463	Not GPI-anchored	0.069
BBOV_IV004970	diacylglycerol acyltransferase; putative	0.001477	7	0.954	Not GPI-anchored	0.205
BBOV_III007250	DNA repair protein (mre11) family protein	0.000238	0	0.36	Not GPI-anchored	0.194
BBOV_III004820	DNA topoisomerase II; putative	0.000375	0	0.855	Not GPI-anchored	0.036
BBOV_III010470	dnaJ C terminal region domain containing protein	0.001272	0	0.627	Not GPI-anchored	0.07
BBOV_IV000260	EF hand domain conatining protein	0.000593	0	0.548	Not GPI-anchored	0.066
BBOV_IV011570	endonuclease/exonuclease/phosphatase family protein	0.001051	0	0.978	Not GPI-anchored	0.286
BBOV_III010250	eukaryotic translation initiation factor 4A; putative	0.000516	0	0.575	Not GPI-anchored	0.016
BBOV_III006800	exonuclease family protein	0.013729	0	0.493	Not GPI-anchored	0.166
BBOV_III004840	FHA domain containing protein	0.002954	0	0.855	Not GPI-anchored	0.126
BBOV_IV004320	glutaredoxin-like protein; putative	0.016558	0	0.675	Not GPI-anchored	0.308
BBOV_IV001640	GTP binding protein; putative	0.010009	0	0.36	Not GPI-anchored	0.143
BBOV_IV006790	heat shock protein 60; putative	0.002329	0	0.463	Not GPI-anchored	0.095
BBOV_III007130	HesB-like domain containing protein	0.001627	0	0.522	Not GPI-anchored	0.146
BBOV_III011870	HIT domain containing protein	0.296877	0	0.975	Not GPI-anchored	0.617
BBOV_III004230	hsp90 protein	0.000561	0	0.522	Not GPI-anchored	0.067
BBOV_I003150	hypothetical protein	0.350469	0	0.394	Not GPI-anchored	0.671
BBOV_III004470	hypothetical protein	0.081351	0	0.789	Not GPI-anchored	0.607
BBOV_IV003550	hypothetical protein	0.384822	0	0.84	Not GPI-anchored	0.594
BBOV_III000650	hypothetical protein	0.892129	0	0.001	Probable	0.588
BBOV_I002900	hypothetical protein	0.043467	0	0.007	Weakly probable	0.569
BBOV_II004780	hypothetical protein	0.390805	0	0.879	Not GPI-anchored	0.552
BBOV_IV000070	hypothetical protein	0.172566	0	0.006	Weakly probable	0.546
BBOV_IV007780	hypothetical protein	0.1826	0	0.493	Not GPI-anchored	0.538
BBOV_III002560	hypothetical protein	0.030007	0	0.575	Not GPI-anchored	0.535
BBOV_III000150	hypothetical protein	0.050694	0	0.789	Not GPI-anchored	0.518
BBOV_II000710	hypothetical protein	0.270961	0	0.867	Not GPI-anchored	0.487
BBOV_I001050	hypothetical protein	0.48446	0	0.789	Not GPI-anchored	0.481
BBOV_IV001410	hypothetical protein	0.038406	0	0.807	Not GPI-anchored	0.472
BBOV_I001090	hypothetical protein	0.440265	0	0.675	Not GPI-anchored	0.471
BBOV_II000730	hypothetical protein	0.199833	0	0.604	Not GPI-anchored	0.383
BBOV_II001800	hypothetical protein	0.01847	0	0.919	Not GPI-anchored	0.337
BBOV_III005590	hypothetical protein	0.254898	0	0.652	Not GPI-anchored	0.3
BBOV_IV001280	hypothetical protein	0.014296	0	0.964	Not GPI-anchored	0.293
BBOV_II003350	hypothetical protein	0.003757	8	0.964	Not GPI-anchored	0.276
BBOV_II004230	hypothetical protein	0.004367	0	0.091	Not GPI-anchored	0.242
BBOV_I001590	hypothetical protein	0.005839	0	0.948	Not GPI-anchored	0.227
BBOV_III004090	hypothetical protein	0.001287	0	0.72	Not GPI-anchored	0.217
BBOV_IV005040	hypothetical protein	0.002351	0	0.627	Not GPI-anchored	0.208
BBOV_I005100	hypothetical protein	0.011167	0	0.89	Not GPI-anchored	0.139
BBOV_I004840	hypothetical protein	0.000993	0	0.927	Not GPI-anchored	0.129
BBOV_II006260	hypothetical protein	0.002517	0	0.942	Not GPI-anchored	0.126
BBOV_III002570	hypothetical protein	0.000358	0	0.06	Not GPI-anchored	0.123
BBOV_I001770	hypothetical protein	0.000281	0	0.741	Not GPI-anchored	0.108
BBOV_III009800	hypothetical protein	0.001244	0	0.948	Not GPI-anchored	0.106
BBOV_V000300	hypothetical protein	0.000667	2	0.394	Not GPI-anchored	0.098
BBOV_III011860	hypothetical protein	0.002121	0	0.741	Not GPI-anchored	0.092
BBOV_II004540	hypothetical protein	0.001209	0	0.919	Not GPI-anchored	0.089
BBOV_II002440	hypothetical protein	0.000767	0	0.789	Not GPI-anchored	0.088
BBOV_II005810	hypothetical protein	0.001693	0	0.36	Not GPI-anchored	0.087
BBOV_II007560	hypothetical protein	0.002551	0	0.867	Not GPI-anchored	0.085
BBOV_III004910	hypothetical protein	0.002293	0	0.741	Not GPI-anchored	0.078
BBOV_II000620	hypothetical protein	0.000829	0	0.789	Not GPI-anchored	0.074
BBOV_I003570	hypothetical protein	0.001244	0	0.919	Not GPI-anchored	0.073
BBOV_IV011970	hypothetical protein	0.001122	0	0.428	Not GPI-anchored	0.073
BBOV_III003300	hypothetical protein	0.00033	0	0.394	Not GPI-anchored	0.07
BBOV_IV008080	hypothetical protein	0.000867	0	0.855	Not GPI-anchored	0.07
BBOV_IV004160	hypothetical protein	0.000871	0	0.463	Not GPI-anchored	0.066
BBOV_II003390	hypothetical protein	0.001178	0	0.604	Not GPI-anchored	0.065
BBOV_III011900	hypothetical protein	0.000339	1	0.994	Not GPI-anchored	0.064
BBOV_IV004930	hypothetical protein	0.00133	0	0.954	Not GPI-anchored	0.063
BBOV_I000250	hypothetical protein	0.000444	0	0.652	Not GPI-anchored	0.062
BBOV_III005990	hypothetical protein	0.000835	0	0.698	Not GPI-anchored	0.061
BBOV_II005860	hypothetical protein	0.000402	0	0.522	Not GPI-anchored	0.059
BBOV_II001020	hypothetical protein	0.001232	0	0.99	Not GPI-anchored	0.057
BBOV_IV009200	hypothetical protein	0.000611	0	0.964	Not GPI-anchored	0.055
BBOV_II002500	hypothetical protein	0.000371	0	0.036	Not GPI-anchored	0.054
BBOV_III004870	hypothetical protein	0.002635	0	0.807	Not GPI-anchored	0.054
BBOV_III006620	hypothetical protein	0.000586	0	0.675	Not GPI-anchored	0.05
BBOV_II006370	hypothetical protein	0.001017	0	0.773	Not GPI-anchored	0.044
BBOV_IV006660	hypothetical protein	0.000643	0	0.824	Not GPI-anchored	0.039
BBOV_I001610	hypothetical protein	0.00071	0	0.604	Not GPI-anchored	0.038
BBOV_III005540	hypothetical protein	0.000752	0	0.463	Not GPI-anchored	0.037
BBOV_II005400	hypothetical protein	0.000488	0	0.954	Not GPI-anchored	0.036
BBOV_II004460	hypothetical protein	0.000755	0	0.909	Not GPI-anchored	0.035
BBOV_III008640	hypothetical protein	0.001035	0	0.394	Not GPI-anchored	0.034
BBOV_III009260	hypothetical protein	0.000605	0	0.005	Weakly probable	0.033
BBOV_IV012020	hypothetical protein	0.002024	9	0.548	Not GPI-anchored	0.033
BBOV_II003730	hypothetical protein	0.000902	0	0.604	Not GPI-anchored	0.03
BBOV_I002490	hypothetical protein	0.001583	0	0.773	Not GPI-anchored	0.028
BBOV_I002860	hypothetical protein	0.002318	0	0.394	Not GPI-anchored	0.025
BBOV_III009910	hypothetical protein	0.000474	0	0.652	Not GPI-anchored	0.025
BBOV_IV002190	hypothetical protein	0.000874	0	0.986	Not GPI-anchored	0.024
BBOV_II007650	hypothetical protein	0.001171	0	0.604	Not GPI-anchored	0.023
BBOV_I002450	hypothetical protein	0.000617	0	0.675	Not GPI-anchored	0.022
BBOV_II003780	hypothetical protein	0.000567	0	0.855	Not GPI-anchored	0.019
BBOV_III006650	hypothetical protein	0.00118	0	0.575	Not GPI-anchored	0.019
BBOV_II003580	hypothetical protein	0.000602	0	0.84	Not GPI-anchored	0.017
BBOV_IV000600	hypothetical protein	0.001572	0	0.675	Not GPI-anchored	0.017
BBOV_I001760	hypothetical protein	0.000638	0	0.604	Not GPI-anchored	0.014
BBOV_IV011510	hypothetical protein	0.00117	0	0.627	Not GPI-anchored	0.014
BBOV_II002590	membrane protein; putative	0.4338	0	0.394	Not GPI-anchored	0.765
BBOV_III005850	membrane protein; putative	0.062307	1	0	Highly probable	0.605
BBOV_IV004790	membrane protein; putative	0.394428	0	0.964	Not GPI-anchored	0.576
BBOV_III004560	membrane protein; putative	0.017259	1	0.954	Not GPI-anchored	0.518
BBOV_II004730	membrane protein; putative	0.467017	0	0.522	Not GPI-anchored	0.396
BBOV_I004150	membrane skeletal protein; putative	0.001093	0	0.548	Not GPI-anchored	0.021
BBOV_IV002410	mitochondrial import inner membrane translocase subunit Tim17; putative	0.000724	1	0.968	Not GPI-anchored	0.056
BBOV_IV003870	molybdenum cofactor synthesis protein 3 / molybdopterin synthase sulphurylase; putative	0.003599	0	0.789	Not GPI-anchored	0.043
BBOV_IV003070	MORN repeat containing protein	0.000572	0	0.807	Not GPI-anchored	0.07
BBOV_III006110	mRNA capping enzyme; C-terminal domain containing protein	0.00072	0	0.575	Not GPI-anchored	0.042
BBOV_IV008100	nucleoside monophosphate kinase	0.490305	0	0.548	Not GPI-anchored	0.605
BBOV_IV003270	nucleosome assembly protein	0.000397	0	0.154	Not GPI-anchored	0.022
BBOV_IV002290	nucleotide-binding protein 1; putative	0.138241	1	0.879	Not GPI-anchored	0.361
BBOV_IV000530	orotate phosphoribosyltransferase	0.000645	0	0.867	Not GPI-anchored	0.113
BBOV_IV011290	oxidoreductase NAD-binding domain containing protein	0.069504	0	0.288	Not GPI-anchored	0.285
BBOV_III010710	Pep3/Vps18/deep orange family protein	0.00104	0	0.954	Not GPI-anchored	0.081
BBOV_I004490	peptidyl-prolyl cis-trans isomerase; cyclophilin-type	0.135068	0	0.72	Not GPI-anchored	0.435
BBOV_II001010	periodic tryptophan protein 2-like protein; putative	0.002907	0	0.909	Not GPI-anchored	0.105
BBOV_I002970	phosphatidylinositol 3- and 4-kinase domain containing protein	0.001913	0	0.855	Not GPI-anchored	0.044
BBOV_III007860	phosphoglycerate mutase 1 family protein	0.003174	0	0.756	Not GPI-anchored	0.14
BBOV_IV004540	phosphoriboprotein P0	0.000538	0	0.548	Not GPI-anchored	0.068
BBOV_III009270	plectin/S10 domain containing protein	0.000725	0	0.972	Not GPI-anchored	0.088
BBOV_IV000800	prefoldin subunit 5 (c-myc binding protein); putative	0.001148	0	0.978	Not GPI-anchored	0.076
BBOV_II006320	pre-mRNA processing ribonucleoprotein binding region-containing protein	0.000197	0	0.252	Not GPI-anchored	0.051
BBOV_IV002450	prohibitin	0.339676	0	0.288	Not GPI-anchored	0.561
BBOV_III001400	protein kinase domain containing protein	0.146546	0	0.741	Not GPI-anchored	0.175
BBOV_II000760	protein kinase domain containing protein	0.0006	0	0.879	Not GPI-anchored	0.047
BBOV_III009030	protein of unknown function (DUF1671) protein family	0.006491	1	0.756	Not GPI-anchored	0.214
BBOV_III006320	PWI domain containing protein	0.000995	0	0.129	Not GPI-anchored	0.046
BBOV_IV005540	RabGAP/TBC domain-containing protein; putative	0.001222	0	0.463	Not GPI-anchored	0.056
BBOV_IV003080	replication factor C 38 kDa subunit	0.001048	0	0.323	Not GPI-anchored	0.06
BBOV_III001740	Rer1 family protein	0.000495	4	0.548	Not GPI-anchored	0.251
BBOV_III010680	ribosomal L27e protein family protein	0.000295	0	0.824	Not GPI-anchored	0.206
BBOV_II004750	ribosomal L39 protein	0.001366	0	0.575	Not GPI-anchored	0.059
BBOV_IV007200	ribosomal protein L27; putative	0.001658	0	0.824	Not GPI-anchored	0.116
BBOV_IV006290	ribosomal protein L29; putative	0.348208	0	0.575	Not GPI-anchored	0.595
BBOV_IV005100	RNA polymerase subunit 8c; putative	0.000511	0	0.675	Not GPI-anchored	0.07
BBOV_I004740	RNA recognition motif. (a.k.a. RRM; RBD; or RNP) domain containing protein	0.000686	0	0.548	Not GPI-anchored	0.03
BBOV_V000090	rps2	0.000758	0	0.109	Not GPI-anchored	0.195
BBOV_IV005840	serine hydroxymethyltransferase; putative	0.000799	0	0.493	Not GPI-anchored	0.052
BBOV_II004080	small heat shock protein	0.001132	0	0.652	Not GPI-anchored	0.025
BBOV_IV009630	snRNP Sm-like protein; putative	0.0088	0	0.288	Not GPI-anchored	0.264
BBOV_III005600	Spherical Body Protein 2 truncated copy 1 (SBP2)	0.097513	0	0.675	Not GPI-anchored	0.419
BBOV_III006520	Spherical Body Protein 2 truncated copy 10 (SBP2)	0.441401	0	0.741	Not GPI-anchored	0.462
BBOV_III006540	Spherical Body Protein 2 truncated copy 11 (SBP2)	0.379437	0	0.89	Not GPI-anchored	0.497
BBOV_III005630	Spherical Body Protein 2 truncated copy 2 (SBP2)	0.2791	0	0.627	Not GPI-anchored	0.478
BBOV_III005830	Spherical Body Protein 2 truncated copy 4 (SBP2)	0.185037	0	0.72	Not GPI-anchored	0.456
BBOV_III006460	Spherical Body Protein 2 truncated copy 7 (SBP2)	0.4035	0	0.72	Not GPI-anchored	0.516
BBOV_III006480	Spherical Body Protein 2 truncated copy 8 (SBP2)	0.496565	0	0.867	Not GPI-anchored	0.493
BBOV_III006500	Spherical Body Protein 2 truncated copy 9 (SBP2)	0.496565	0	0.867	Not GPI-anchored	0.493
BBOV_III003170	structure specific recognition protein; putative	0.003904	0	0.182	Not GPI-anchored	0.125
BBOV_I002210	syntaxin binding protein; putative	0.001157	0	0.627	Not GPI-anchored	0.2
BBOV_IV006970	T-complex protein 1 eta subunit; putative	0.029564	0	0.026	Not GPI-anchored	0.334
BBOV_IV000230	T-complex protein 1 zeta subunit	0.010225	0	0.575	Not GPI-anchored	0.171
BBOV_II000510	transcription factor S-II protein; putative	0.238667	0	0.428	Not GPI-anchored	0.459
BBOV_IV001810	transcriptional factor 2 subunit	0.000258	0	0.627	Not GPI-anchored	0.029
BBOV_III001500	translation elongation factor Tu	0.287147	0	0.522	Not GPI-anchored	0.578
BBOV_IV005090	translation initiation factor 3 subunit 10; putative	0.000968	0	0.698	Not GPI-anchored	0.027
BBOV_IV008910	translation initiation factor 5A; putative	0.001154	0	0.867	Not GPI-anchored	0.039
BBOV_III002820	tubulin alpha chain; putative	0.00794	0	0.698	Not GPI-anchored	0.129
BBOV_III004540	tubulin-tyrosine ligase family protein	0.004275	0	0.741	Not GPI-anchored	0.108
BBOV_III005750	U2 small nuclear ribonucleoprotein B'; putative	0.00034	0	0.978	Not GPI-anchored	0.048
BBOV_IV009720	u5 snRNP-associated subunit; putaitve	0.003861	0	0.824	Not GPI-anchored	0.202
BBOV_IV002350	U6 snRNA-associated Sm-like protein LSm8; putative	0.001137	0	0.652	Not GPI-anchored	0.156
BBOV_III009860	ubiquitin conjugating enzyme E2; putative	0.001872	0	0.773	Not GPI-anchored	0.058
BBOV_I005050	ubiquitin conjugating enzyme; putative	0.001461	0	0.72	Not GPI-anchored	0.04
BBOV_III002410	ubiquitin family protein	0.000462	0	0.72	Not GPI-anchored	0.044
BBOV_IV003900	ubiquitin-like protein; putative	0.000369	0	0.773	Not GPI-anchored	0.017
BBOV_IV007940	variant erythrocyte surface antigen-1; alpha subunit	0.412685	0	0.129	Not GPI-anchored	0.567
BBOV_III001280	variant erythrocyte surface antigen-1; alpha subunit	0.424436	1	0.05	Not GPI-anchored	0.533
BBOV_IV002860	variant erythrocyte surface antigen-1; alpha subunit	0.001845	1	0.012	Not GPI-anchored	0.181
BBOV_III007730	variant erythrocyte surface antigen-1; alpha subunit	0.00192	0	0.394	Not GPI-anchored	0.076
BBOV_III002310	variant erythrocyte surface antigen-1; alpha subunit	0.000997	1	0.288	Not GPI-anchored	0.056
BBOV_IV007980	variant erythrocyte surface antigen-1; beta subunit	0.003016	1	0.575	Not GPI-anchored	0.093
BBOV_I001340	variant erythrocyte surface antigen-1; beta subunit	0.006192	0	0.627	Not GPI-anchored	0.053
BBOV_I005780	variant erythrocyte surface antigen-1; putative	0.000794	1	0.36	Not GPI-anchored	0.094
BBOV_II001250	vesicle-associated membrane protein; putative	0.002041	1	0.627	Not GPI-anchored	0.144
BBOV_IV006920	WD domain; G-beta repeat containing protein	0.003097	0	0.789	Not GPI-anchored	0.069
BBOV_I002930	WD domain; G-beta repeat domain containing protein	0.000666	1	0.652	Not GPI-anchored	0.013
BBOV_IV011050	WD40 repeat myosin-like protein; putative	0.013162	0	0.493	Not GPI-anchored	0.274
BBOV_III008280	YEATS family protein	0.001304	0	0.493	Not GPI-anchored	0.047

## Sheet: Entire
	Negatives	Positives
A	5774	3978
C	1957	1173
D	5954	3881
E	5829	4637
F	3312	2553
G	5293	3274
H	2587	1418
I	5674	3818
K	5715	4358
L	8719	5723
M	2462	1509
N	4716	3125
P	4201	3277
Q	3359	2013
R	5625	3238
S	7505	4729
T	5208	3602
V	6246	4435
W	874	713
Y	3252	2206
	Negatives	Positives
A	0.0612548	0.0624882
C	0.0207613	0.018426
D	0.0631644	0.0609645
E	0.0618383	0.0728401
F	0.0351361	0.0401037
G	0.056152	0.0514295
H	0.0274448	0.0222746
I	0.0601939	0.0599749
K	0.0606289	0.0684574
L	0.0924975	0.0898995
M	0.0261187	0.0237041
N	0.0500308	0.0490889
P	0.0445673	0.0514766
Q	0.0356347	0.0316211
R	0.0596741	0.050864
S	0.0796185	0.0742853
T	0.0552503	0.0565818
V	0.0662621	0.069667
W	0.00927203	0.0112001
Y	0.0344996	0.0346528

## Sheet: Start_Centre_End
	Negatives	Positives
A	360	583
C	138	185
D	235	67
E	172	69
F	202	346
G	359	277
H	149	75
I	275	281
K	273	225
L	562	805
M	295	289
N	195	154
P	226	131
Q	150	66
R	478	190
S	417	399
T	296	383
V	339	610
W	72	103
Y	157	112
	Negatives	Positives
A	0.0611937	0.0610961
C	0.021029	0.018319
D	0.0638102	0.0613951
E	0.062994	0.070163
F	0.0353716	0.040192
G	0.0555127	0.0521396
H	0.027238	0.0223142
I	0.0610022	0.0602586
K	0.0608611	0.0686133
L	0.093276	0.0929467
M	0.0261434	0.0235624
N	0.0510291	0.0508667
P	0.0437461	0.0523203
Q	0.0350605	0.0301545
R	0.0594815	0.0498195
S	0.0786131	0.0728611
T	0.0560096	0.056212
V	0.065685	0.0701379
W	0.00904515	0.0112144
Y	0.0328982	0.0354137
	Negatives	Positives
A	325	334
C	95	90
D	317	319
E	395	498
F	180	225
G	285	258
H	150	128
I	292	296
K	411	406
L	480	417
M	136	142
N	255	250
P	215	230
Q	187	226
R	346	299
S	397	432
T	259	284
V	378	286
W	55	66
Y	192	164

## Sheet: Dipeptide_entire
	Negatives	Positives
AA	0.00438379	0.0040842
AC	0.000961538	0.000926799
AD	0.00311208	0.00317311
AE	0.00352564	0.00455545
AF	0.00260546	0.00303173
AG	0.00334988	0.00219918
AH	0.0013751	0.00124097
AI	0.00384615	0.00392711
AK	0.00354632	0.00458687
AL	0.0068962	0.00692743
AM	0.0013751	0.00142947
AN	0.00271919	0.00262331
AP	0.00242969	0.0027961
AQ	0.00225393	0.00248194
AR	0.00329818	0.00238768
AS	0.00461125	0.00442978
AT	0.00406328	0.0046497
AV	0.0047043	0.00430412
AW	0.000465261	0.000424128
AY	0.00204715	0.00175935
CA	0.00117866	0.000863965
CC	0.000651365	0.000298461
CD	0.00131307	0.00113101
CE	0.00094086	0.000644046
CF	0.000610008	0.000785423
CG	0.00145782	0.000973924
CH	0.000620347	0.00040842
CI	0.00179901	0.00106817
CK	0.00149917	0.00113101
CL	0.00191274	0.00174364
CM	0.000465261	0.000392711
CN	0.00115798	0.00163368
CP	0.000971878	0.00108388
CQ	0.000744417	0.000565504
CR	0.00104425	0.00100534
CS	0.00160256	0.00152372
CT	0.00136476	0.000942507
CV	0.00138544	0.00146089
CW	0.000175765	0.000219918
CY	0.000641026	0.000518379
DA	0.00417701	0.00403707
DC	0.00111663	0.00193214
DD	0.00413565	0.00405278
DE	0.00412531	0.00450833
DF	0.00238834	0.00208922
DG	0.00398056	0.00333019
DH	0.00134409	0.00120955
DI	0.00459057	0.00494816
DK	0.00308106	0.00351869
DL	0.00514888	0.00530946
DM	0.00173697	0.00117813
DN	0.00260546	0.00246623
DP	0.00275021	0.00248194
DQ	0.0016646	0.00164939
DR	0.00229529	0.00216777
DS	0.00449752	0.00384857
DT	0.00366005	0.00351869
DV	0.00448718	0.00521521
DW	0.000599669	0.00070688
DY	0.00226427	0.00238768
EA	0.00397022	0.00419416
EC	0.00149917	0.000848256
ED	0.003567	0.00524662
EE	0.00414599	0.00578071
EF	0.00228495	0.0022306
EG	0.00330852	0.00359724
EH	0.00149917	0.00152372
EI	0.00376344	0.00322023
EK	0.00355666	0.0051995
EL	0.00638958	0.00565504
EM	0.0016646	0.00146089
EN	0.00283292	0.00405278
EP	0.00233664	0.00428841
EQ	0.00222291	0.00267044
ER	0.00432175	0.00301602
ES	0.00460091	0.00513666
ET	0.00298801	0.00405278
EV	0.00382548	0.00563933
EW	0.000723739	0.00152372
EY	0.00224359	0.00234056
FA	0.00234698	0.0020421
FC	0.00070306	0.00070688
FD	0.00238834	0.00262331
FE	0.00200579	0.00199497
FF	0.00134409	0.00245052
FG	0.00259512	0.00312598
FH	0.000992556	0.000863965
FI	0.00234698	0.00210493
FK	0.00228495	0.00218347
FL	0.00340157	0.00362865
FM	0.000785773	0.000769714
FN	0.00170596	0.00226202
FP	0.00123036	0.00127238
FQ	0.00125103	0.000769714
FR	0.00192308	0.00196356
FS	0.00292597	0.00394282
FT	0.00228495	0.00249764
FV	0.00269851	0.00287465
FW	0.000403226	0.000455545
FY	0.0014268	0.00125668
GA	0.003567	0.00322023
GC	0.00140612	0.000801131
GD	0.00357734	0.00262331
GE	0.00328784	0.00265473
GF	0.00269851	0.00270185
GG	0.00391853	0.00263902
GH	0.00146816	0.0013038
GI	0.00410463	0.00309456
GK	0.00418734	0.00430412
GL	0.00461125	0.00449262
GM	0.00127171	0.00116243
GN	0.00301902	0.00311027
GP	0.00172663	0.00238768
GQ	0.00180935	0.00144518
GR	0.0030397	0.00256048
GS	0.00515922	0.00375432
GT	0.00401158	0.00292177
GV	0.00398056	0.00301602
GW	0.000672043	0.000769714
GY	0.00251241	0.00213635
HA	0.00120968	0.0011153
HC	0.000578991	0.000581213
HD	0.0016129	0.00163368
HE	0.00136476	0.00136664
HF	0.000971878	0.00116243
HG	0.00188172	0.00136664
HH	0.000682382	0.000471254
HI	0.00193342	0.00177505
HK	0.00133375	0.00103676
HL	0.00255376	0.00201068
HM	0.0007134	0.000596921
HN	0.00104425	0.00120955
HP	0.00122002	0.00103676
HQ	0.000889165	0.000534087
HR	0.00128205	0.00109959
HS	0.00197477	0.00164939
HT	0.001189	0.00105247
HV	0.00172663	0.00155514
HW	0.000279156	0.000141376
HY	0.000920182	0.000738297
IA	0.00395988	0.00435124
IC	0.00168528	0.000973924
ID	0.00409429	0.0044612
IE	0.00386683	0.00367578
IF	0.00205749	0.00215206
IG	0.00329818	0.00287465
IH	0.00173697	0.00147659
II	0.00328784	0.00282752
IK	0.0039909	0.0038957
IL	0.00547974	0.0048382
IM	0.00127171	0.000769714
IN	0.00321547	0.0033459
IP	0.00296733	0.00322023
IQ	0.00244003	0.00175935
IR	0.00315343	0.00436695
IS	0.0051799	0.0046497
IT	0.00322581	0.00344015
IV	0.00337055	0.0039114
IW	0.000744417	0.000659755
IY	0.00218156	0.00202639
KA	0.00366005	0.00370719
KC	0.00176799	0.00108388
KD	0.003567	0.00397424
KE	0.00384615	0.00617342
KF	0.00184036	0.00249764
KG	0.00362903	0.00345586
KH	0.00163358	0.00191643
KI	0.00322581	0.0033459
KK	0.00379446	0.00497958
KL	0.00572787	0.00552937
KM	0.00120968	0.00142947
KN	0.00291563	0.00274898
KP	0.00252275	0.00424128
KQ	0.00250207	0.00285894
KR	0.00378412	0.00405278
KS	0.00408395	0.0046497
KT	0.00341191	0.00370719
KV	0.00386683	0.0044612
KW	0.00070306	0.000785423
KY	0.00233664	0.00234056
LA	0.0052316	0.00546654
LC	0.00198511	0.00248194
LD	0.0057072	0.00496387
LE	0.00651365	0.005388
LF	0.00343259	0.00329877
LG	0.00545906	0.00442978
LH	0.00264682	0.00191643
LI	0.00491108	0.00439837
LK	0.00593466	0.00452403
LL	0.00802316	0.00863965
LM	0.00230562	0.00161797
LN	0.00441481	0.0044612
LP	0.00401158	0.00741439
LQ	0.00395988	0.00284323
LR	0.00569686	0.00508954
LS	0.00740281	0.00763431
LT	0.0044665	0.0038957
LV	0.00550041	0.00565504
LW	0.00102357	0.00128809
LY	0.0040426	0.00322023
MA	0.00207816	0.00133522
MC	0.000382548	0.000439837
MD	0.00200579	0.00144518
ME	0.00207816	0.00141376
MF	0.000951199	0.000958216
MG	0.00147849	0.000942507
MH	0.000516956	0.000439837
MI	0.00128205	0.00131951
MK	0.00165426	0.00201068
ML	0.00267783	0.00293748
MM	0.000734078	0.000518379
MN	0.00120968	0.00109959
MP	0.00122002	0.000973924
MQ	0.000961538	0.000942507
MR	0.00151985	0.00128809
MS	0.00197477	0.00152372
MT	0.0011373	0.00106817
MV	0.00163358	0.00191643
MW	0.000361869	0.000314169
MY	0.000816791	0.000738297
NA	0.00346361	0.00295319
NC	0.000723739	0.000816839
ND	0.00275021	0.00329877
NE	0.00302936	0.00403707
NF	0.00141646	0.00142947
NG	0.00324648	0.00307886
NH	0.000961538	0.000816839
NI	0.00353598	0.00350298
NK	0.00291563	0.00314169
NL	0.00360835	0.00378574
NM	0.00156121	0.00128809
NN	0.00233664	0.00226202
NP	0.00223325	0.0018536
NQ	0.00133375	0.0013038
NR	0.00251241	0.00322023
NS	0.00355666	0.00331448
NT	0.00294665	0.00274898
NV	0.00336022	0.00397424
NW	0.000413565	0.000298461
NY	0.00150951	0.00171222
PA	0.0021402	0.00301602
PC	0.000672043	0.000848256
PD	0.00249173	0.00221489
PE	0.00321547	0.00628338
PF	0.00150951	0.00122526
PG	0.00263648	0.00219918
PH	0.00100289	0.000848256
PI	0.00221257	0.00416274
PK	0.00281224	0.00512096
PL	0.00442514	0.00351869
PM	0.00101323	0.00133522
PN	0.00207816	0.00186931
PP	0.00197477	0.00237198
PQ	0.00144748	0.00164939
PR	0.00229529	0.00208922
PS	0.00331886	0.00411561
PT	0.00262614	0.00287465
PV	0.00277089	0.0029689
PW	0.000423904	0.000942507
PY	0.00140612	0.00163368
QA	0.00228495	0.00138234
QC	0.00101323	0.00061263
QD	0.00172663	0.00163368
QE	0.00219189	0.00306315
QF	0.00133375	0.0013038
QG	0.00194376	0.00136664
QH	0.00111663	0.000926799
QI	0.00240902	0.00138234
QK	0.00209884	0.00230914
QL	0.00374276	0.00289036
QM	0.000909843	0.000644046
QN	0.00154053	0.00138234
QP	0.00148883	0.00243481
QQ	0.00174731	0.00141376
QR	0.00193342	0.00202639
QS	0.00282258	0.00208922
QT	0.00163358	0.0016651
QV	0.00211952	0.00157085
QW	0.000496278	0.000267044
QY	0.00127171	0.00109959
RA	0.00316377	0.00301602
RC	0.00120968	0.00114672
RD	0.00321547	0.00265473
RE	0.00286394	0.00340873
RF	0.00219189	0.00251335
RG	0.00297767	0.00298461
RH	0.0016129	0.00164939
RI	0.00324648	0.00414703
RK	0.00358768	0.00381715
RL	0.00522126	0.00475966
RM	0.00144748	0.000895382
RN	0.00276055	0.00248194
RP	0.00184036	0.0014923
RQ	0.00219189	0.00147659
RR	0.00366005	0.00311027
RS	0.00433209	0.00333019
RT	0.00278122	0.00215206
RV	0.00330852	0.00273327
RW	0.000610008	0.000534087
RY	0.00203681	0.00221489
SA	0.00488007	0.00457116
SC	0.00172663	0.00105247
SD	0.00471464	0.00439837
SE	0.00436311	0.00424128
SF	0.00277089	0.00339303
SG	0.00535567	0.00433553
SH	0.00228495	0.0014923
SI	0.00481803	0.00450833
SK	0.00420802	0.00490104
SL	0.00663772	0.0072573
SM	0.00186104	0.0014923
SN	0.00383581	0.00340873
SP	0.00362903	0.00276469
SQ	0.00297767	0.00218347
SR	0.0038048	0.00424128
SS	0.0061311	0.00541942
ST	0.00474566	0.0051995
SV	0.00528329	0.00521521
SW	0.0007134	0.000801131
SY	0.00248139	0.0024191
TA	0.00358768	0.00386428
TC	0.00109595	0.000958216
TD	0.0028536	0.00348728
TE	0.00329818	0.0038957
TF	0.00215054	0.00230914
TG	0.00366005	0.00318882
TH	0.00119934	0.00124097
TI	0.00321547	0.0035344
TK	0.00306038	0.00411561
TL	0.00555211	0.00475966
TM	0.00154053	0.00113101
TN	0.00283292	0.00282752
TP	0.00310174	0.00339303
TQ	0.00203681	0.00207352
TR	0.00264682	0.00191643
TS	0.00465261	0.00424128
TT	0.00340157	0.00364436
TV	0.00386683	0.0038957
TW	0.000403226	0.000329877
TY	0.00203681	0.00142947
VA	0.00406328	0.00653472
VC	0.00140612	0.00106817
VD	0.00490074	0.00488533
VE	0.00448718	0.00620484
VF	0.00247105	0.00229343
VG	0.00358768	0.00271756
VH	0.00144748	0.00142947
VI	0.00362903	0.0039114
VK	0.00388751	0.00435124
VL	0.00625517	0.00535658
VM	0.00138544	0.00119384
VN	0.00310174	0.00370719
VP	0.0030914	0.00436695
VQ	0.00216088	0.00169651
VR	0.00314309	0.00254477
VS	0.00481803	0.00486962
VT	0.00406328	0.00384857
VV	0.00436311	0.00530946
VW	0.000527295	0.000377003
VY	0.00223325	0.00202639
WA	0.000444582	0.000392711
WC	0.000248139	0.000157085
WD	0.00082713	0.000282752
WE	0.000734078	0.000675463
WF	0.000310174	0.000549796
WG	0.000320513	0.000235627
WH	0.0002378	0.000329877
WI	0.000692721	0.000722589
WK	0.000692721	0.000832548
WL	0.00122002	0.00135093
WM	0.000217122	0.000235627
WN	0.000527295	0.000659755
WP	0.000320513	0.000235627
WQ	0.000258478	0.000219918
WR	0.000641026	0.000455545
WS	0.000899504	0.000848256
WT	0.000465261	0.00061263
WV	0.00058933	0.000424128
WW	9.30521e-05	0.000157085
WY	0.000434243	0.00169651
YA	0.00191274	0.00202639
YC	0.000734078	0.000675463
YD	0.00219189	0.00243481
YE	0.00199545	0.00191643
YF	0.00181969	0.00171222
YG	0.00207816	0.00218347
YH	0.00107527	0.000754006
YI	0.00244003	0.00196356
YK	0.00209884	0.00212064
YL	0.00329818	0.00377003
YM	0.00106493	0.000785423
YN	0.00171629	0.00138234
YP	0.0014268	0.00128809
YQ	0.00110629	0.00103676
YR	0.00244003	0.00205781
YS	0.00284326	0.00263902
YT	0.00187138	0.0018536
YV	0.00230562	0.0027961
YW	0.000361869	0.00020421
YY	0.00112696	0.000958216

## Sheet: Dipeptide_start
	Negatives	Positives
AA	28	36
AC	5	12
AD	20	6
AE	13	8
AF	18	82
AG	19	24
AH	7	6
AI	20	24
AK	16	31
AL	36	83
AM	4	5
AN	19	8
AP	22	10
AQ	12	8
AR	14	20
AS	42	30
AT	20	88
AV	21	56
AW	3	7
AY	8	18
CA	6	14
CC	5	7
CD	6	1
CE	1	1
CF	3	7
CG	7	2
CH	3	4
CI	11	11
CK	4	8
CL	10	42
CM	2	4
CN	5	7
CP	5	5
CQ	3	3
CR	2	2
CS	10	11
CT	4	10
CV	9	34
CW	2	1
CY	3	7
DA	24	3
DC	4	4
DD	19	2
DE	16	4
DF	17	2
DG	21	5
DH	7	0
DI	22	2
DK	13	5
DL	15	5
DM	2	0
DN	13	1
DP	17	4
DQ	11	0
DR	9	2
DS	38	4
DT	16	5
DV	24	8
DW	3	1
DY	6	4
EA	17	2
EC	8	1
ED	14	3
EE	20	5
EF	11	3
EG	18	3
EH	4	1
EI	17	0
EK	13	6
EL	21	13
EM	6	0
EN	10	2
EP	13	3
EQ	11	0
ER	18	1
ES	21	5
ET	9	2
EV	17	9
EW	3	0
EY	10	0
FA	12	26
FC	4	16
FD	8	5
FE	12	1
FF	9	23
FG	11	52
FH	4	2
FI	9	13
FK	11	8
FL	20	41
FM	2	1
FN	9	32
FP	7	2
FQ	3	5
FR	7	20
FS	23	36
FT	14	18
FV	19	33
FW	1	4
FY	3	4
GA	25	34
GC	5	5
GD	21	3
GE	10	3
GF	11	37
GG	21	6
GH	8	6
GI	21	15
GK	20	14
GL	21	67
GM	4	2
GN	13	4
GP	4	8
GQ	9	2
GR	21	7
GS	28	5
GT	19	13
GV	22	20
GW	9	2
GY	12	8
HA	7	5
HC	3	1
HD	9	0
HE	4	1
HF	5	1
HG	13	4
HH	4	2
HI	15	11
HK	6	0
HL	8	12
HM	0	4
HN	6	4
HP	4	2
HQ	2	1
HR	7	1
HS	7	5
HT	6	6
HV	8	8
HW	1	0
HY	6	1
IA	15	38
IC	11	16
ID	24	4
IE	17	4
IF	8	17
IG	16	14
IH	8	5
II	16	15
IK	21	9
IL	29	44
IM	3	1
IN	16	2
IP	21	11
IQ	17	3
IR	18	4
IS	28	23
IT	13	12
IV	19	35
IW	5	11
IY	10	5
KA	15	5
KC	8	5
KD	8	5
KE	17	3
KF	9	14
KG	18	12
KH	9	2
KI	18	14
KK	18	3
KL	19	63
KM	4	1
KN	9	5
KP	13	3
KQ	12	4
KR	24	4
KS	25	21
KT	23	7
KV	14	33
KW	3	13
KY	7	1
LA	24	81
LC	9	52
LD	24	5
LE	21	5
LF	14	61
LG	18	47
LH	15	11
LI	23	36
LK	34	16
LL	47	106
LM	6	12
LN	18	11
LP	25	27
LQ	19	5
LR	31	23
LS	31	96
LT	27	35
LV	29	92
LW	4	38
LY	14	15
MA	45	26
MC	1	7
MD	29	3
ME	20	13
MF	9	7
MG	18	10
MH	7	0
MI	13	12
MK	11	26
ML	17	56
MM	7	9
MN	10	9
MP	13	5
MQ	8	6
MR	18	14
MS	38	12
MT	12	12
MV	16	46
MW	2	6
MY	4	9
NA	15	15
NC	1	2
ND	15	4
NE	11	1
NF	6	5
NG	14	14
NH	4	2
NI	19	6
NK	8	4
NL	20	10
NM	8	22
NN	14	14
NP	11	3
NQ	7	0
NR	13	5
NS	23	5
NT	16	14
NV	10	17
NW	1	0
NY	11	2
PA	8	8
PC	5	4
PD	10	2
PE	14	3
PF	10	7
PG	13	4
PH	4	3
PI	12	12
PK	13	10
PL	32	23
PM	4	0
PN	8	3
PP	12	6
PQ	7	3
PR	15	12
PS	22	5
PT	13	4
PV	15	7
PW	3	2
PY	10	3
QA	21	5
QC	4	3
QD	11	1
QE	16	0
QF	7	5
QG	12	2
QH	6	1
QI	15	3
QK	10	3
QL	17	7
QM	3	2
QN	7	1
QP	7	5
QQ	7	2
QR	9	2
QS	8	3
QT	8	8
QV	7	5
QW	2	2
QY	8	2
RA	29	13
RC	6	7
RD	18	3
RE	11	1
RF	15	6
RG	17	9
RH	7	8
RI	13	13
RK	18	14
RL	27	21
RM	4	2
RN	13	12
RP	7	5
RQ	15	5
RR	23	19
RS	35	22
RT	9	5
RV	18	10
RW	3	2
RY	6	1
SA	30	53
SC	8	5
SD	31	6
SE	22	5
SF	15	27
SG	35	23
SH	11	7
SI	30	29
SK	23	13
SL	46	50
SM	11	4
SN	24	6
SP	15	7
SQ	20	3
SR	27	16
SS	45	25
ST	33	53
SV	22	32
SW	2	5
SY	8	15
TA	15	48
TC	11	12
TD	12	3
TE	19	3
TF	11	18
TG	16	9
TH	6	9
TI	12	16
TK	16	11
TL	27	47
TM	6	2
TN	12	8
TP	19	8
TQ	13	9
TR	13	10
TS	22	58
TT	13	13
TV	18	38
TW	2	3
TY	14	4
VA	17	147
VC	6	23
VD	20	10
VE	22	4
VF	14	18
VG	17	31
VH	6	1
VI	21	22
VK	23	13
VL	24	63
VM	7	2
VN	19	20
VP	19	13
VQ	9	3
VR	15	17
VS	19	26
VT	13	57
VV	17	85
VW	6	3
VY	10	9
WA	2	6
WC	1	1
WD	0	1
WE	4	0
WF	0	4
WG	2	0
WH	2	2
WI	5	16
WK	3	28
WL	3	18
WM	0	1
WN	4	2
WP	1	2
WQ	2	2
WR	6	2
WS	6	1
WT	3	10
WV	6	1
WW	0	2
WY	3	3
YA	11	14
YC	2	2
YD	14	0
YE	5	3
YF	6	2
YG	9	6
YH	4	3
YI	14	10
YK	5	3
YL	10	13
YM	2	1
YN	9	3
YP	5	2
YQ	2	2
YR	10	8
YS	14	5
YT	16	11
YV	10	15
YW	0	1
YY	3	1

## Sheet: Dipeptide_end
	Negatives	Positives
AA	33	18
AC	8	3
AD	12	17
AE	18	31
AF	12	8
AG	18	15
AH	8	1
AI	22	22
AK	28	26
AL	40	32
AM	8	15
AN	20	16
AP	11	11
AQ	15	12
AR	18	12
AS	26	30
AT	28	19
AV	20	22
AW	0	1
AY	8	7
CA	2	4
CC	3	2
CD	4	2
CE	0	3
CF	4	2
CG	6	6
CH	1	0
CI	9	5
CK	6	6
CL	13	5
CM	5	1
CN	5	7
CP	4	5
CQ	7	5
CR	3	4
CS	8	14
CT	9	7
CV	7	10
CW	2	0
CY	4	1
DA	24	31
DC	6	14
DD	27	25
DE	17	24
DF	10	12
DG	14	9
DH	6	7
DI	26	15
DK	18	21
DL	22	25
DM	8	6
DN	16	17
DP	11	13
DQ	6	9
DR	10	3
DS	16	28
DT	19	23
DV	20	16
DW	3	2
DY	16	12
EA	27	27
EC	9	6
ED	14	38
EE	28	51
EF	15	20
EG	21	30
EH	6	12
EI	19	12
EK	24	35
EL	25	43
EM	8	10
EN	15	16
EP	10	14
EQ	11	32
ER	29	33
ES	23	28
ET	16	34
EV	29	28
EW	3	2
EY	10	6
FA	13	11
FC	2	2
FD	10	12
FE	9	11
FF	12	25
FG	11	8
FH	4	6
FI	14	7
FK	7	5
FL	16	15
FM	6	2
FN	8	6
FP	5	8
FQ	5	9
FR	8	3
FS	21	37
FT	8	14
FV	11	12
FW	2	9
FY	11	4
GA	14	20
GC	8	2
GD	15	7
GE	19	12
GF	9	13
GG	16	12
GH	3	8
GI	18	14
GK	21	29
GL	26	19
GM	6	7
GN	9	13
GP	7	6
GQ	14	9
GR	18	15
GS	27	24
GT	6	14
GV	16	10
GW	3	3
GY	10	13
HA	7	7
HC	6	1
HD	6	13
HE	8	7
HF	1	7
HG	10	4
HH	3	2
HI	12	9
HK	10	6
HL	8	17
HM	4	9
HN	11	4
HP	4	6
HQ	5	2
HR	4	2
HS	10	6
HT	3	5
HV	3	8
HW	0	2
HY	8	3
IA	19	19
IC	4	3
ID	20	23
IE	27	16
IF	8	6
IG	10	9
IH	13	5
II	19	10
IK	27	22
IL	24	23
IM	9	3
IN	16	9
IP	15	9
IQ	9	14
IR	13	49
IS	24	14
IT	21	16
IV	21	23
IW	1	7
IY	8	4
KA	25	26
KC	4	6
KD	26	15
KE	26	41
KF	13	17
KG	23	17
KH	12	7
KI	21	22
KK	25	34
KL	22	20
KM	7	17
KN	22	18
KP	11	24
KQ	14	36
KR	28	23
KS	20	26
KT	16	16
KV	19	14
KW	0	1
KY	11	13
LA	38	24
LC	7	8
LD	31	21
LE	36	38
LF	15	15
LG	15	15
LH	10	14
LI	20	15
LK	30	19
LL	35	32
LM	18	10
LN	19	25
LP	19	18
LQ	22	15
LR	32	21
LS	39	39
LT	18	17
LV	25	19
LW	8	2
LY	18	14
MA	9	5
MC	3	1
MD	6	11
ME	13	20
MF	5	9
MG	9	6
MH	5	3
MI	6	4
MK	6	9
ML	13	14
MM	5	4
MN	6	4
MP	10	6
MQ	5	9
MR	6	11
MS	12	4
MT	5	4
MV	9	10
MW	6	2
MY	7	2
NA	19	12
NC	7	4
ND	8	17
NE	13	27
NF	9	6
NG	17	15
NH	5	9
NI	21	24
NK	16	16
NL	18	8
NM	7	8
NN	10	12
NP	11	10
NQ	8	3
NR	11	17
NS	18	16
NT	17	12
NV	12	16
NW	3	2
NY	7	6
PA	14	20
PC	3	3
PD	13	7
PE	17	23
PF	13	2
PG	10	9
PH	4	4
PI	13	18
PK	15	25
PL	19	12
PM	6	5
PN	7	15
PP	8	7
PQ	7	6
PR	14	5
PS	18	25
PT	11	15
PV	16	7
PW	2	9
PY	3	6
QA	9	12
QC	7	2
QD	6	7
QE	13	17
QF	9	5
QG	18	11
QH	5	7
QI	5	13
QK	15	26
QL	20	21
QM	8	6
QN	5	9
QP	12	7
QQ	14	15
QR	14	22
QS	12	24
QT	12	7
QV	15	1
QW	4	0
QY	5	6
RA	18	14
RC	9	4
RD	16	8
RE	16	28
RF	7	16
RG	9	17
RH	11	9
RI	13	27
RK	23	32
RL	23	29
RM	13	2
RN	16	15
RP	13	12
RQ	13	9
RR	32	15
RS	22	13
RT	17	11
RV	16	13
RW	3	3
RY	8	12
SA	27	24
SC	6	11
SD	19	31
SE	27	33
SF	15	24
SG	15	24
SH	13	8
SI	23	15
SK	32	26
SL	35	38
SM	9	11
SN	22	18
SP	13	17
SQ	24	5
SR	17	15
SS	36	24
ST	21	33
SV	31	20
SW	4	9
SY	17	22
TA	17	21
TC	4	7
TD	15	9
TE	18	23
TF	7	11
TG	17	16
TH	8	7
TI	14	19
TK	9	11
TL	29	19
TM	6	8
TN	12	9
TP	17	24
TQ	9	14
TR	19	11
TS	25	25
TT	13	19
TV	25	19
TW	1	1
TY	6	4
VA	21	18
VC	5	2
VD	27	23
VE	17	38
VF	7	6
VG	16	11
VH	8	12
VI	18	21
VK	18	17
VL	34	14
VM	8	8
VN	16	18
VP	19	17
VQ	14	7
VR	11	10
VS	31	19
VT	20	8
VV	17	13
VW	0	4
VY	9	7
WA	3	1
WC	0	1
WD	1	4
WE	4	9
WF	0	0
WG	1	2
WH	2	1
WI	2	1
WK	3	2
WL	4	7
WM	1	0
WN	2	5
WP	2	2
WQ	3	3
WR	5	1
WS	3	6
WT	2	1
WV	1	1
WW	1	3
WY	6	8
YA	13	6
YC	2	5
YD	11	16
YE	14	9
YF	10	12
YG	9	18
YH	2	4
YI	13	8
YK	15	14
YL	22	13
YM	5	3
YN	7	5
YP	3	3
YQ	8	3
YR	7	7
YS	17	13
YT	9	5
YV	6	10
YW	2	0
YY	8	4

## Sheet: Tripeptide_start
	Positives	Negatives_1	Negatives_2	Negatives_3
VVA	50	0	2	3
VAF	49	0	1	0
GLS	34	0	2	3
FGL	34	2	2	2
AFG	34	0	1	0
TST	30	2	1	4
SAT	29	2	3	1
LSA	29	2	4	0
MVA	27	2	5	0
VVV	26	1	0	3
TAT	25	2	1	0
KLC	24	0	2	0
LWK	23	0	0	0
LLL	21	5	1	4
ATS	21	2	2	3
VAL	21	1	2	0
LCV	20	0	1	1
AFN	20	1	0	0
WKL	20	0	1	0
TVT	19	2	0	2
VAK	19	0	4	1
MLW	19	2	0	0
ATV	18	1	3	0
KVA	17	0	0	3
LLA	17	3	1	2
ATA	17	1	0	0
ALV	16	1	1	2
LLF	16	0	0	2
LVA	16	2	3	1
LVV	16	2	1	1
NML	16	0	2	0
VTS	16	1	3	0
AVV	15	2	3	4
VGA	15	2	2	3
ALG	15	3	4	2
VTA	15	0	0	2
CVV	14	1	1	1
LLV	13	2	3	2
SLL	13	6	2	2
FNM	13	0	1	0
ALL	12	4	5	5
GFR	12	1	3	3
RKV	12	1	0	2
FRK	12	1	1	1
FVV	12	1	0	1
ILL	12	4	1	1
LGL	12	0	3	1
FNT	12	0	0	0
CLV	11	1	1	3
ALA	11	3	2	2
LLS	11	6	4	2
NGF	11	0	2	2
AKW	11	0	0	1
KWI	11	0	0	1
FLL	11	2	2	0
LAL	11	3	2	0
LLI	11	0	0	0
LSL	10	4	6	3
NNG	10	1	0	2
SVV	10	1	1	2
LAS	10	0	2	1
RNN	10	1	1	1
VAG	10	0	2	1
GKV	10	1	0	0
LFF	10	1	0	0
SIV	10	0	2	0
TLV	9	2	2	4
GAL	9	2	2	2
LAF	9	2	2	2
LSV	9	1	0	2
LVG	9	1	3	2
VAA	9	2	6	2
LSY	9	1	3	1
CLL	9	1	0	0
LCL	9	2	0	0
LFL	9	0	0	0
LVC	9	2	0	0
RRN	8	1	3	4
TLL	8	2	2	4
AAL	8	5	3	3
LST	8	1	1	3
AKL	8	3	2	2
LSS	8	3	2	2
VSF	8	1	0	2
IVG	8	0	2	1
KLS	8	1	0	1
LLT	8	2	1	1
LML	8	0	0	1
WIV	8	0	0	1
LAR	8	2	4	0
LCA	8	0	0	0
LFV	8	1	0	0
AVT	7	1	3	4
NTL	7	2	5	4
LKL	7	1	1	3
LVL	7	4	1	3
MLA	7	0	1	3
MSG	7	2	0	3
SKL	7	1	2	3
MEL	7	1	2	2
SVL	7	3	2	2
VAV	7	2	1	2
AVA	7	0	2	1
CVL	7	1	1	1
IAT	7	0	1	1
LAV	7	0	2	1
LGK	7	1	1	1
LPK	7	0	1	1
LVI	7	0	1	1
MLL	7	3	2	1
PKL	7	1	1	1
SGF	7	2	1	1
TLP	7	3	2	1
VLA	7	1	0	1
VLG	7	1	1	1
VLV	7	1	0	1
VVT	7	1	0	1
ARR	7	1	3	0
ELA	7	1	2	0
FLS	7	2	2	0
IGL	7	2	2	0
LIC	7	2	1	0
LPL	7	3	2	0
SFN	7	2	0	0
TCL	7	2	0	0
SLT	6	6	6	7
LLR	6	3	4	6
MAV	6	1	2	5
LAA	6	2	7	4
MVS	6	1	0	3
STT	6	1	3	3
FSL	6	2	2	2
LTL	6	1	1	2
RLS	6	2	0	2
VAS	6	3	6	2
VCL	6	0	1	2
AIA	6	1	0	1
GFG	6	0	2	1
ILA	6	0	2	1
IVN	6	1	1	1
KLM	6	1	0	1
KLV	6	2	2	1
LAY	6	0	0	1
LGF	6	1	4	1
LSF	6	0	3	1
LVS	6	1	3	1
NAF	6	0	0	1
SLF	6	3	0	1
SYA	6	1	1	1
TFS	6	1	0	1
VCK	6	0	0	1
VLF	6	1	0	1
VRS	6	3	1	1
ALS	6	3	4	0
ASV	6	3	1	0
CKS	6	0	1	0
GLG	6	1	2	0
GPI	6	0	0	0
HLV	6	3	0	0
IAG	6	1	2	0
ILF	6	0	0	0
KSG	6	1	2	0
MGP	6	0	1	0
PIW	6	0	0	0
VFA	6	2	1	0
VNM	6	0	2	0
WLL	6	1	2	0
ASL	5	4	2	4
FSK	5	0	1	4
GAV	5	2	1	3
ISL	5	3	3	3
TLA	5	3	3	3
AFV	5	1	1	2
AIS	5	1	0	2
ATL	5	1	0	2
FVT	5	2	0	2
IVA	5	3	3	2
LFS	5	2	0	2
LGT	5	0	2	2
LLC	5	1	0	2
NVL	5	0	0	2
VKS	5	0	2	2
VTL	5	0	0	2
AAF	5	1	2	1
CLF	5	1	0	1
FAV	5	1	0	1
FGF	5	0	0	1
FVL	5	2	0	1
GLL	5	1	2	1
KLL	5	2	5	1
LFA	5	1	1	1
LIS	5	2	1	1
LVT	5	0	2	1
RAT	5	1	1	1
SAL	5	6	6	1
VAT	5	0	1	1
VLL	5	3	2	1
AVL	5	1	1	0
FSA	5	2	1	0
GFF	5	0	2	0
GFS	5	1	0	0
IIL	5	1	1	0
IWT	5	0	0	0
KVT	5	1	1	0
LIL	5	2	2	0
MNA	5	0	0	0
NMG	5	1	0	0
RSL	5	2	1	0
SIL	5	3	2	0
VLI	5	1	1	0
YAL	5	1	0	0
AAA	4	2	6	5
AAV	4	0	4	5
KTL	4	2	3	5
FGK	4	0	0	3
GLV	4	1	5	3
IPL	4	2	0	3
LSI	4	1	4	3
NTF	4	0	1	3
VNR	4	1	1	3
AYT	4	2	0	2
FLR	4	2	2	2
GAA	4	1	0	2
GVV	4	1	1	2
IFL	4	1	0	2
IFS	4	1	2	2
LFG	4	1	0	2
LIA	4	0	1	2
LLP	4	4	1	2
LLY	4	3	2	2
MAT	4	7	4	2
MIG	4	0	0	2
RLP	4	0	0	2
SGV	4	3	3	2
SLR	4	1	5	2
TIL	4	0	1	2
AFA	4	2	1	1
FAA	4	1	1	1
FSV	4	0	0	1
GHL	4	0	0	1
IIS	4	1	3	1
ILV	4	2	1	1
IVP	4	1	2	1
LAI	4	2	0	1
LTS	4	3	1	1
LVF	4	0	2	1
MKL	4	1	1	1
MLS	4	0	2	1
SFV	4	3	2	1
SLG	4	2	0	1
SVA	4	1	1	1
TAL	4	1	2	1
TAV	4	1	1	1
TSS	4	1	3	1
VIA	4	0	1	1
VIL	4	2	2	1
VLS	4	3	1	1
VSL	4	3	1	1
VVL	4	0	1	1
AFC	4	0	0	0
AGA	4	3	0	0
ATK	4	3	1	0
AVG	4	4	1	0
CLA	4	0	0	0
CVI	4	0	1	0
FCV	4	0	0	0
FFA	4	1	0	0
FFL	4	0	0	0
FGA	4	0	1	0
FLF	4	1	1	0
GAI	4	2	1	0
HIA	4	1	0	0
IAY	4	0	0	0
KLF	4	0	3	0
LAT	4	1	2	0
LFC	4	1	1	0
LFT	4	1	1	0
LHI	4	2	1	0
MTS	4	0	0	0
SAF	4	1	1	0
SAV	4	2	3	0
SGH	4	1	1	0
TAC	4	0	0	0
TQV	4	0	0	0
TTA	4	2	1	0
TTL	4	0	3	0
VSA	4	2	1	0
VTK	4	1	3	0
WIA	4	0	0	0
WTC	4	0	0	0
YTQ	4	1	0	0
MAS	3	7	2	7
RLL	3	1	2	5
VTV	3	2	1	5
LYL	3	0	1	4
TLS	3	4	3	4
VAR	3	0	0	4
ASA	3	4	4	3
ITT	3	0	2	3
LTA	3	0	1	3
LTR	3	3	1	3
NKL	3	1	2	3
RLG	3	2	2	3
SSI	3	4	2	3
SSL	3	4	5	3
VAI	3	5	1	3
AAT	3	0	3	2
ALC	3	0	0	2
ALT	3	0	2	2
ANV	3	1	1	2
AVK	3	0	0	2
FSI	3	3	1	2
FSS	3	3	1	2
GIL	3	1	1	2
GTV	3	3	0	2
IAA	3	0	3	2
KFS	3	1	1	2
KSI	3	1	1	2
KSL	3	1	3	2
LRV	3	1	3	2
LVR	3	3	2	2
MKG	3	1	0	2
MKT	3	1	0	2
NAL	3	3	1	2
PLL	3	5	2	2
RRS	3	2	0	2
SAI	3	0	1	2
SFS	3	3	2	2
SLS	3	4	4	2
SRR	3	1	3	2
STA	3	3	1	2
TLI	3	2	0	2
TSA	3	0	2	2
TSL	3	1	3	2
TVA	3	2	1	2
TVS	3	0	1	2
VIT	3	2	3	2
VLT	3	1	1	2
AAI	3	1	2	1
ALF	3	2	1	1
CAV	3	1	0	1
CSL	3	4	0	1
CTL	3	0	0	1
FFS	3	1	0	1
FFT	3	0	0	1
FFV	3	0	0	1
FNI	3	2	0	1
GCL	3	0	0	1
GLN	3	0	1	1
GVA	3	1	1	1
IAV	3	0	0	1
ITS	3	1	0	1
KIL	3	3	0	1
LAG	3	1	1	1
LGA	3	1	1	1
LLG	3	1	0	1
LSK	3	1	1	1
LTI	3	1	0	1
LTV	3	0	0	1
MKI	3	0	0	1
MKS	3	0	1	1
MLK	3	2	0	1
MLV	3	1	1	1
MNV	3	0	0	1
MRS	3	2	1	1
MTL	3	2	0	1
MVN	3	3	1	1
NVR	3	0	2	1
PLA	3	2	0	1
PRL	3	1	1	1
RGL	3	1	2	1
RSI	3	2	0	1
SFL	3	1	1	1
SLC	3	0	0	1
SLK	3	5	0	1
SSF	3	3	4	1
SVT	3	1	0	1
TSV	3	0	1	1
VFT	3	0	1	1
VGI	3	0	1	1
VGV	3	0	1	1
VPR	3	1	0	1
VRA	3	3	2	1
VTI	3	1	0	1
VVG	3	1	1	1
YAA	3	1	2	1
YVL	3	0	0	1
ACM	3	0	0	0
ALI	3	2	2	0
ASN	3	2	3	0
ASR	3	0	3	0
ATC	3	1	1	0
AVR	3	0	2	0
AWL	3	0	0	0
AYV	3	0	0	0
CAL	3	2	1	0
CCL	3	0	0	0
CIV	3	0	1	0
CLS	3	0	0	0
CMT	3	0	0	0
CPR	3	0	0	0
CSR	3	0	1	0
CVA	3	1	1	0
EVA	3	0	1	0
FAT	3	0	0	0
FIF	3	0	1	0
FLA	3	2	1	0
FLV	3	1	1	0
FTF	3	0	0	0
FTT	3	1	1	0
GIF	3	2	0	0
GLH	3	1	1	0
GLP	3	4	0	0
HVL	3	2	0	0
IAL	3	1	0	0
ICP	3	0	0	0
ILS	3	1	3	0
ILW	3	0	0	0
IVL	3	2	0	0
KFV	3	2	0	0
LAK	3	1	0	0
LFI	3	0	0	0
LFW	3	0	0	0
LIV	3	0	0	0
LRC	3	0	0	0
LRI	3	1	1	0
LSG	3	2	1	0
LWI	3	1	0	0
LWL	3	1	0	0
MKF	3	0	1	0
MMF	3	1	0	0
MRI	3	0	0	0
NDK	3	1	0	0
NLF	3	1	0	0
PAV	3	0	1	0
PIV	3	2	0	0
PLC	3	1	0	0
QPF	3	0	0	0
QVK	3	0	0	0
SRL	3	2	3	0
STV	3	3	1	0
TIG	3	1	1	0
TKF	3	2	2	0
TSI	3	1	0	0
TSY	3	0	0	0
TVI	3	0	0	0
VAH	3	0	0	0
VCI	3	0	0	0
VGF	3	0	0	0
VLW	3	1	0	0
VSI	3	0	1	0
VVC	3	0	0	0
VVS	3	0	1	0
WFL	3	0	0	0
WKV	3	0	0	0
YVF	3	1	0	0
LTG	2	2	2	6
SSD	2	3	2	6
MAL	2	1	4	5
STL	2	3	3	5
ASS	2	7	6	4
RRF	2	2	3	4
RSR	2	3	4	4
SGA	2	9	2	4
TFT	2	1	1	4
AFR	2	0	1	3
AGI	2	2	1	3
AIV	2	2	1	3
GTL	2	0	1	3
ISS	2	0	4	3
KLA	2	2	3	3
KVL	2	1	1	3
LNN	2	0	1	3
LRP	2	2	1	3
MLI	2	1	2	3
NIL	2	4	6	3
NLV	2	0	1	3
RAR	2	0	0	3
RRL	2	1	2	3
RSA	2	2	1	3
SIF	2	0	2	3
SLV	2	1	4	3
STF	2	2	2	3
TNV	2	0	4	3
VFL	2	1	1	3
VGL	2	0	2	3
VLP	2	1	0	3
AAG	2	5	1	2
AFL	2	1	1	2
AGS	2	2	1	2
AKG	2	1	1	2
ARN	2	0	0	2
ASF	2	1	1	2
AVI	2	0	2	2
CLG	2	0	1	2
DVA	2	1	3	2
DYR	2	1	1	2
GAS	2	5	2	2
GFL	2	2	0	2
GGV	2	1	1	2
GKS	2	3	1	2
GLA	2	0	4	2
HSV	2	0	0	2
IAK	2	3	1	2
ICS	2	3	0	2
IFA	2	2	3	2
IGY	2	0	0	2
IVK	2	2	0	2
IVV	2	0	0	2
KFI	2	2	0	2
KGA	2	0	1	2
KGF	2	1	2	2
KIA	2	2	2	2
KLT	2	2	0	2
KRL	2	5	2	2
KST	2	4	1	2
LEL	2	0	4	2
LGI	2	4	1	2
LLM	2	1	1	2
LPR	2	2	1	2
LPS	2	3	3	2
MAG	2	0	1	2
MAP	2	4	3	2
MEV	2	2	4	2
MKV	2	1	0	2
MTP	2	0	0	2
PGT	2	1	0	2
PVT	2	0	2	2
RAL	2	2	4	2
RFL	2	2	4	2
RRT	2	0	2	2
RVF	2	4	1	2
SFR	2	0	1	2
SGL	2	3	3	2
SGY	2	1	0	2
SLI	2	3	2	2
SPK	2	3	1	2
SSR	2	1	5	2
SVD	2	0	0	2
TLN	2	1	2	2
TNA	2	0	1	2
VFS	2	0	0	2
VIG	2	2	1	2
VKA	2	1	1	2
VLK	2	0	1	2
VNV	2	0	1	2
VPE	2	2	1	2
VSS	2	1	1	2
VVE	2	2	3	2
YLL	2	1	0	2
ACL	2	0	1	1
ACV	2	0	0	1
AES	2	1	1	1
AFS	2	4	3	1
AII	2	2	0	1
AIL	2	1	3	1
APL	2	0	1	1
APP	2	0	1	1
AQI	2	1	1	1
AQT	2	0	1	1
AYR	2	1	2	1
AYS	2	1	0	1
CAA	2	0	0	1
DVL	2	4	0	1
ELP	2	0	1	1
EVV	2	0	1	1
FCS	2	0	0	1
FIA	2	0	0	1
FRH	2	0	1	1
FSF	2	0	0	1
FTA	2	0	0	1
GAR	2	1	1	1
GFK	2	0	0	1
GIK	2	3	1	1
GSI	2	4	2	1
GTN	2	0	1	1
GYL	2	1	0	1
HAL	2	1	2	1
HVS	2	0	1	1
IIC	2	0	0	1
ILR	2	2	3	1
IWA	2	1	0	1
KGT	2	1	0	1
KGV	2	2	0	1
KIP	2	0	1	1
LAC	2	1	0	1
LCS	2	1	1	1
LGV	2	4	0	1
LIG	2	1	2	1
LIH	2	0	0	1
LIK	2	1	1	1
LKF	2	1	0	1
LMQ	2	0	0	1
LPT	2	1	2	1
LRG	2	1	2	1
LRH	2	0	1	1
LTH	2	2	0	1
LVD	2	1	0	1
LYI	2	0	1	1
LYT	2	2	2	1
MDF	2	1	0	1
MEF	2	0	1	1
MEK	2	3	0	1
MMV	2	0	0	1
MRA	2	0	1	1
MRG	2	2	0	1
MRR	2	2	2	1
MVK	2	2	2	1
MVV	2	0	2	1
NHL	2	0	0	1
NLC	2	2	0	1
NND	2	1	3	1
NNL	2	0	1	1
NRL	2	1	2	1
NVT	2	0	1	1
PAP	2	0	0	1
PKG	2	0	0	1
PLD	2	2	1	1
PLS	2	2	1	1
PRR	2	2	0	1
PVL	2	1	0	1
QLL	2	5	0	1
QMA	2	0	0	1
RCV	2	1	1	1
RIP	2	0	1	1
RPL	2	1	1	1
RSE	2	1	0	1
SCN	2	1	0	1
SRA	2	3	3	1
TAA	2	1	3	1
TAR	2	0	1	1
TGA	2	0	0	1
TKL	2	2	0	1
TRL	2	0	4	1
TRS	2	2	3	1
TVL	2	0	0	1
VIV	2	1	1	1
VLY	2	2	0	1
VST	2	2	4	1
VTR	2	0	0	1
VYL	2	0	1	1
WLT	2	0	0	1
YHL	2	0	1	1
YLV	2	0	0	1
YNL	2	1	0	1
YVV	2	1	0	1
AAC	2	0	1	0
AAE	2	1	3	0
AAS	2	2	6	0
AFD	2	1	2	0
AFF	2	2	2	0
AFK	2	3	1	0
AGL	2	0	1	0
AIK	2	2	2	0
AKN	2	0	1	0
AKV	2	0	4	0
ALK	2	4	1	0
ALW	2	0	0	0
AQM	2	1	1	0
ARI	2	0	1	0
ARL	2	1	0	0
ASW	2	0	1	0
ATD	2	0	2	0
ATF	2	0	1	0
AVC	2	1	1	0
AVF	2	1	1	0
AVP	2	3	2	0
AYI	2	0	2	0
CFL	2	0	0	0
CIL	2	0	1	0
CLC	2	0	0	0
CLI	2	1	0	0
CLT	2	0	1	0
CST	2	0	1	0
CVG	2	1	2	0
CYA	2	0	0	0
DCT	2	0	0	0
DLM	2	0	0	0
FAF	2	0	0	0
FAK	2	3	2	0
FAS	2	2	2	0
FCL	2	0	1	0
FKT	2	3	0	0
FLG	2	0	2	0
FLI	2	1	0	0
FLW	2	0	0	0
FNF	2	0	0	0
FSH	2	0	0	0
FSR	2	2	0	0
FTC	2	0	0	0
FTI	2	0	0	0
FTQ	2	0	0	0
FVA	2	0	1	0
FVS	2	1	1	0
FWL	2	0	0	0
GAT	2	1	0	0
GIT	2	0	1	0
GLF	2	1	1	0
GLI	2	1	0	0
GNV	2	0	0	0
GVR	2	0	1	0
HHV	2	0	0	0
HMA	2	0	0	0
ICL	2	0	1	0
ICT	2	0	0	0
IFG	2	0	0	0
IGK	2	0	0	0
ISF	2	0	1	0
ISG	2	3	1	0
ISH	2	0	1	0
ISV	2	0	2	0
ITA	2	1	3	0
IYA	2	0	0	0
KFC	2	0	0	0
KIV	2	1	1	0
KLP	2	0	0	0
KVC	2	0	1	0
LCC	2	1	0	0
LCF	2	0	1	0
LCY	2	1	0	0
LDT	2	0	0	0
LFR	2	1	0	0
LFY	2	1	0	0
LGR	2	1	2	0
LIF	2	0	0	0
LLH	2	2	2	0
LPA	2	1	2	0
LVP	2	3	0	0
LVY	2	1	1	0
LWH	2	0	0	0
LWT	2	0	0	0
LYK	2	1	2	0
MAF	2	1	0	0
MFL	2	0	1	0
MII	2	0	0	0
MIP	2	1	0	0
MLF	2	0	0	0
MLR	2	2	1	0
MLY	2	1	0	0
MVI	2	1	1	0
MWL	2	0	1	0
MYV	2	0	0	0
NFV	2	0	0	0
NVD	2	1	2	0
NVN	2	0	0	0
PFT	2	4	1	0
PLT	2	0	0	0
PQT	2	0	0	0
PVC	2	1	1	0
QCL	2	0	0	0
QFC	2	0	0	0
QLC	2	0	0	0
QTH	2	0	0	0
RGI	2	1	1	0
RGV	2	2	1	0
RHN	2	0	0	0
RII	2	0	1	0
RIL	2	0	2	0
RIS	2	1	0	0
RSN	2	0	2	0
RVL	2	0	2	0
SAE	2	3	0	0
SFF	2	0	1	0
SFQ	2	0	0	0
SHH	2	0	1	0
SHI	2	3	0	0
SIA	2	0	1	0
SII	2	1	0	0
SIT	2	0	0	0
SLA	2	0	1	0
SMR	2	2	0	0
SSP	2	2	1	0
SVC	2	1	1	0
SYI	2	0	1	0
TDV	2	1	0	0
TFL	2	1	0	0
TFN	2	0	1	0
TGG	2	1	3	0
TGR	2	1	1	0
TLF	2	0	1	0
TLW	2	0	0	0
TQL	2	1	1	0
TSF	2	1	0	0
TVV	2	1	0	0
TWL	2	0	0	0
TYG	2	1	0	0
VAQ	2	1	1	0
VAY	2	0	0	0
VCC	2	0	0	0
VCF	2	0	2	0
VGC	2	2	0	0
VLH	2	2	0	0
VNA	2	1	0	0
VPS	2	1	0	0
VTF	2	0	0	0
VTG	2	1	5	0
VVR	2	2	0	0
WKF	2	0	0	0
WKI	2	0	0	0
WLV	2	0	0	0
WLW	2	0	0	0
WLY	2	0	1	0
WPL	2	0	0	0
YIA	2	2	0	0
YIC	2	0	0	0
YLA	2	0	1	0
YRI	2	1	1	0
YVA	2	0	2	0
YVC	2	0	0	0
SSS	1	6	2	7
GVP	1	0	1	6
LRR	1	4	2	5
LRS	1	5	3	5
LVE	1	1	0	5
SAA	1	1	1	5
SED	1	0	2	5
STK	1	2	2	5
VNS	1	4	1	5
FLN	1	0	1	4
FTS	1	1	2	4
GGS	1	3	3	4
GII	1	1	1	4
HGG	1	1	1	4
LKR	1	4	1	4
LYP	1	0	0	4
MAD	1	5	4	4
MST	1	2	4	4
MSY	1	0	2	4
NST	1	1	1	4
PRS	1	2	2	4
RDV	1	1	3	4
RLT	1	2	4	4
RSS	1	4	3	4
SEF	1	2	1	4
SNL	1	2	2	4
SRF	1	3	2	4
TLT	1	2	1	4
TSG	1	0	1	4
YRA	1	0	3	4
AAP	1	1	0	3
ADG	1	0	1	3
ALR	1	4	3	3
ASI	1	0	2	3
ATP	1	1	1	3
AVN	1	1	1	3
AVS	1	0	0	3
CSS	1	2	0	3
DEE	1	2	0	3
DIA	1	1	0	3
ESS	1	2	3	3
FDD	1	0	2	3
FST	1	2	1	3
GGI	1	0	0	3
GIR	1	2	1	3
GSA	1	0	1	3
GTG	1	2	1	3
IGT	1	1	0	3
IRS	1	0	1	3
IST	1	2	1	3
ITG	1	1	0	3
KDV	1	0	2	3
KVP	1	0	1	3
KYN	1	0	2	3
LEK	1	0	5	3
LKP	1	1	0	3
LQL	1	1	2	3
LRL	1	2	3	3
MAN	1	2	2	3
MQS	1	0	0	3
MVG	1	0	1	3
NGV	1	1	0	3
NII	1	0	1	3
NIP	1	2	0	3
NLL	1	0	2	3
PIL	1	0	1	3
PLG	1	0	1	3
PPE	1	2	0	3
RNL	1	1	1	3
RVG	1	1	1	3
SDD	1	2	4	3
SGS	1	7	4	3
SIP	1	1	0	3
SKK	1	2	0	3
SSV	1	2	3	3
STS	1	3	0	3
TIS	1	1	0	3
TPV	1	2	1	3
TTS	1	2	2	3
VDV	1	1	1	3
VIS	1	1	3	3
VKR	1	2	3	3
VPI	1	0	0	3
VPL	1	1	1	3
VVN	1	2	2	3
YIL	1	1	1	3
YLS	1	0	2	3
ADE	1	1	3	2
AEG	1	0	0	2
AEL	1	2	1	2
AGG	1	1	4	2
AIR	1	1	1	2
ALE	1	0	5	2
ALY	1	0	0	2
ARS	1	0	1	2
ART	1	0	1	2
AST	1	1	5	2
ATI	1	0	1	2
AYE	1	0	0	2
CDV	1	1	0	2
CRL	1	0	1	2
CTR	1	1	0	2
CTS	1	0	0	2
DAI	1	0	1	2
DDI	1	0	1	2
DGL	1	1	0	2
DKQ	1	1	1	2
DLT	1	0	0	2
DVD	1	1	4	2
EDY	1	0	1	2
EVD	1	2	0	2
EVP	1	1	2	2
FAY	1	0	0	2
FGI	1	0	0	2
FIT	1	1	0	2
FLK	1	4	0	2
FVG	1	1	1	2
GFA	1	1	0	2
GFI	1	0	0	2
GFV	1	0	2	2
GGL	1	0	5	2
GIA	1	0	0	2
GIV	1	2	0	2
GKL	1	1	2	2
GPQ	1	1	2	2
GRD	1	1	1	2
GRI	1	2	0	2
GRL	1	1	1	2
GSV	1	0	3	2
GVL	1	1	0	2
GVY	1	1	2	2
HTN	1	0	0	2
IAN	1	0	1	2
IAP	1	0	0	2
IAS	1	3	0	2
IGV	1	0	2	2
III	1	1	1	2
IKS	1	1	2	2
IKT	1	1	2	2
ILG	1	2	2	2
ILK	1	3	1	2
ILT	1	2	0	2
ILY	1	0	1	2
INK	1	1	1	2
IPR	1	1	0	2
ISA	1	1	4	2
ISY	1	0	1	2
ITN	1	0	0	2
IVD	1	1	1	2
KEE	1	1	1	2
KKA	1	1	0	2
KLG	1	1	2	2
KML	1	0	1	2
KPF	1	0	0	2
KSE	1	3	1	2
KVS	1	1	1	2
LHE	1	0	0	2
LHG	1	1	1	2
LIT	1	2	0	2
LKK	1	2	1	2
LLQ	1	2	7	2
LNA	1	2	3	2
LNI	1	1	3	2
LNL	1	2	2	2
LNV	1	0	1	2
LPN	1	1	1	2
LPV	1	3	0	2
LQQ	1	2	0	2
LRF	1	1	0	2
LTQ	1	3	3	2
MGI	1	1	0	2
MPR	1	2	0	2
MPT	1	1	1	2
MSI	1	1	0	2
MVE	1	0	2	2
NGR	1	1	0	2
NIF	1	0	1	2
NKT	1	0	1	2
NRV	1	1	0	2
NYL	1	1	0	2
PDL	1	0	0	2
PGI	1	0	0	2
PIS	1	0	0	2
PKE	1	0	1	2
PLK	1	0	1	2
PLN	1	3	0	2
PTV	1	2	0	2
QGV	1	1	0	2
QIL	1	0	2	2
QLH	1	1	2	2
QPL	1	2	1	2
QSV	1	2	2	2
QVV	1	1	1	2
RAI	1	1	3	2
RAV	1	5	1	2
RDL	1	0	1	2
RER	1	1	2	2
RFI	1	1	1	2
RLK	1	2	3	2
RLV	1	1	2	2
RML	1	1	1	2
RRH	1	2	0	2
RRR	1	0	3	2
RSG	1	1	2	2
RTL	1	1	0	2
RTS	1	1	1	2
SDV	1	3	3	2
SFA	1	2	2	2
SHG	1	2	1	2
SIS	1	5	2	2
SIY	1	3	1	2
SKA	1	1	3	2
SKP	1	0	0	2
SNG	1	2	2	2
SRI	1	1	2	2
SRT	1	0	1	2
SSC	1	0	1	2
SSG	1	4	5	2
SST	1	4	4	2
SSY	1	1	2	2
STI	1	0	1	2
SVI	1	2	1	2
SYS	1	0	3	2
TAS	1	3	2	2
TCT	1	1	0	2
TDA	1	3	0	2
TIC	1	1	0	2
TIR	1	0	1	2
TKN	1	1	0	2
TLD	1	1	2	2
TPA	1	0	0	2
TQP	1	0	0	2
TRA	1	2	1	2
TRC	1	0	0	2
TSE	1	2	1	2
TSP	1	0	1	2
TSR	1	2	3	2
TTP	1	0	2	2
TVG	1	1	1	2
TVQ	1	1	1	2
VAD	1	0	1	2
VDE	1	0	0	2
VDT	1	3	0	2
VEA	1	1	0	2
VES	1	1	3	2
VLQ	1	1	1	2
VLR	1	1	1	2
VPQ	1	1	1	2
VQT	1	1	0	2
VRL	1	0	2	2
VSV	1	1	0	2
VTN	1	0	0	2
VYA	1	3	0	2
WFS	1	0	0	2
YET	1	0	0	2
YGI	1	0	2	2
YII	1	2	3	2
YKI	1	0	0	2
YLC	1	0	1	2
YML	1	0	0	2
YSF	1	0	1	2
YTL	1	3	2	2
YTV	1	1	1	2
AAN	1	1	0	1
AAQ	1	2	0	1
ACF	1	0	0	1
ACI	1	0	0	1
ACS	1	3	2	1
ACT	1	0	0	1
ADR	1	0	2	1
ADY	1	1	0	1
AEA	1	1	1	1
AEV	1	0	3	1
AFH	1	0	0	1
AFI	1	0	0	1
AGN	1	1	0	1
AHG	1	0	0	1
AHI	1	0	0	1
AHM	1	0	0	1
AIC	1	0	0	1
AIE	1	1	0	1
AKF	1	0	0	1
AKH	1	0	0	1
ALN	1	0	2	1
ANL	1	1	1	1
APA	1	0	4	1
APF	1	1	0	1
AQV	1	2	2	1
ARG	1	1	0	1
ARK	1	3	1	1
ATH	1	1	1	1
AWA	1	1	0	1
AWK	1	0	1	1
AYQ	1	0	0	1
CFI	1	1	0	1
CIN	1	0	1	1
CIS	1	1	1	1
CNP	1	0	0	1
CPV	1	0	2	1
CRS	1	0	0	1
CTI	1	0	0	1
CYR	1	0	1	1
DEN	1	0	1	1
DFL	1	2	4	1
DFR	1	1	0	1
DGV	1	2	3	1
DLR	1	1	1	1
DTR	1	1	3	1
DTV	1	0	1	1
DVN	1	1	0	1
DWT	1	0	0	1
DYL	1	0	2	1
DYT	1	1	0	1
EAV	1	1	3	1
ECY	1	0	1	1
EEE	1	1	3	1
EES	1	3	0	1
EGH	1	0	1	1
EGY	1	0	0	1
EKL	1	0	1	1
EKR	1	1	1	1
ELS	1	0	5	1
ELV	1	0	0	1
ENV	1	0	2	1
ESA	1	1	1	1
ESE	1	1	1	1
ETL	1	0	0	1
FAD	1	1	1	1
FAE	1	0	1	1
FAL	1	1	0	1
FAQ	1	0	2	1
FCR	1	0	0	1
FEL	1	0	1	1
FGV	1	1	0	1
FIE	1	1	0	1
FIG	1	1	0	1
FKV	1	0	0	1
FNV	1	0	0	1
FQR	1	0	0	1
FRL	1	2	1	1
FRS	1	2	0	1
FRV	1	0	1	1
FVK	1	0	1	1
FYS	1	0	1	1
FYV	1	1	0	1
GAK	1	0	0	1
GDP	1	1	1	1
GDS	1	1	1	1
GDV	1	4	1	1
GEV	1	0	0	1
GFY	1	0	0	1
GGT	1	1	0	1
GIC	1	0	0	1
GKG	1	3	0	1
GLT	1	0	0	1
GMI	1	0	0	1
GMP	1	0	0	1
GNY	1	1	3	1
GRR	1	1	0	1
GSK	1	0	1	1
GTI	1	0	1	1
GTK	1	1	1	1
GVN	1	3	1	1
GWF	1	0	1	1
GYI	1	0	0	1
GYV	1	1	1	1
HGL	1	0	0	1
HGR	1	0	0	1
HID	1	1	0	1
HIG	1	2	0	1
HIV	1	1	0	1
HLC	1	0	0	1
HNK	1	0	0	1
HSL	1	1	2	1
HYT	1	0	0	1
IAF	1	1	1	1
IAW	1	0	0	1
ICA	1	1	0	1
ICI	1	2	0	1
IDE	1	4	2	1
IFN	1	0	0	1
IGF	1	1	0	1
IIA	1	1	1	1
IIF	1	0	1	1
IKA	1	0	1	1
IKE	1	2	1	1
IKG	1	0	0	1
IQK	1	1	1	1
IRH	1	1	2	1
ISI	1	4	0	1
ISK	1	1	1	1
ISN	1	2	0	1
ISQ	1	4	3	1
ITI	1	3	1	1
ITL	1	2	0	1
IVS	1	1	0	1
IWP	1	0	0	1
IYV	1	0	0	1
KAL	1	0	1	1
KDK	1	1	1	1
KFG	1	0	0	1
KGD	1	0	1	1
KGR	1	1	0	1
KHI	1	0	0	1
KIS	1	2	3	1
KLI	1	1	1	1
KLN	1	1	0	1
KLY	1	0	0	1
KND	1	1	2	1
KNH	1	0	0	1
KPC	1	0	0	1
KQK	1	2	0	1
KRG	1	0	1	1
KSA	1	0	0	1
KSP	1	1	3	1
KSV	1	1	2	1
KVF	1	0	0	1
KVK	1	3	0	1
LCN	1	0	1	1
LGD	1	2	0	1
LGG	1	0	2	1
LGN	1	1	1	1
LHY	1	0	1	1
LIQ	1	4	0	1
LKG	1	2	0	1
LKI	1	1	1	1
LLN	1	3	4	1
LLW	1	1	2	1
LNP	1	1	2	1
LPH	1	2	1	1
LPI	1	3	0	1
LQP	1	3	2	1
LRA	1	2	4	1
LRY	1	0	1	1
LSD	1	4	2	1
LSP	1	0	1	1
LSR	1	2	0	1
LTP	1	1	0	1
LWW	1	0	1	1
LYA	1	0	0	1
LYG	1	0	1	1
LYV	1	1	0	1
MAQ	1	1	3	1
MCA	1	1	0	1
MGA	1	1	3	1
MGF	1	0	0	1
MGQ	1	0	0	1
MID	1	1	0	1
MIF	1	0	0	1
MKK	1	1	1	1
MLD	1	2	0	1
MLM	1	0	0	1
MMK	1	0	0	1
MML	1	0	0	1
MMR	1	2	0	1
MNL	1	0	0	1
MPI	1	0	2	1
MQL	1	2	0	1
MRP	1	0	1	1
MSD	1	2	4	1
MSP	1	0	0	1
MTA	1	0	4	1
MTK	1	0	1	1
MYA	1	1	1	1
MYI	1	0	1	1
MYR	1	0	2	1
MYY	1	0	0	1
NAI	1	0	1	1
NAV	1	1	2	1
NFF	1	0	0	1
NGM	1	0	0	1
NPL	1	2	0	1
NPP	1	1	0	1
NSF	1	1	0	1
NVA	1	1	3	1
NVI	1	0	1	1
NVV	1	1	2	1
PAI	1	0	2	1
PAN	1	2	1	1
PEE	1	3	1	1
PFG	1	2	1	1
PGG	1	1	1	1
PLE	1	1	0	1
PLI	1	1	0	1
PLP	1	2	3	1
PQF	1	1	0	1
PRA	1	3	1	1
PRI	1	0	0	1
PST	1	2	1	1
PTI	1	0	0	1
PTR	1	2	1	1
PTT	1	0	2	1
PVA	1	1	1	1
PWS	1	0	0	1
QAG	1	1	0	1
QAL	1	2	4	1
QAR	1	0	0	1
QFV	1	0	0	1
QNF	1	0	0	1
QRR	1	2	0	1
QTS	1	2	1	1
QTW	1	0	0	1
RCI	1	1	2	1
RCL	1	2	0	1
RFA	1	0	0	1
RFV	1	2	3	1
RHS	1	0	0	1
RHV	1	0	2	1
RIF	1	1	0	1
RIR	1	2	0	1
RLD	1	3	2	1
RNI	1	0	1	1
RPG	1	1	1	1
RPI	1	0	0	1
RQK	1	0	0	1
RQP	1	0	1	1
RQY	1	2	1	1
RRP	1	1	1	1
RSD	1	4	1	1
RSW	1	0	0	1
RWA	1	0	1	1
RWN	1	0	0	1
SAH	1	1	1	1
SCA	1	0	0	1
SCL	1	1	0	1
SDG	1	4	2	1
SEC	1	1	1	1
SEG	1	1	1	1
SFK	1	1	1	1
SGW	1	0	0	1
SHA	1	0	1	1
SIN	1	2	0	1
SKI	1	2	0	1
SNA	1	0	3	1
SRN	1	3	4	1
SRV	1	1	4	1
SSQ	1	2	0	1
STC	1	4	1	1
STG	1	1	1	1
SVK	1	0	0	1
SVM	1	1	1	1
SVR	1	0	1	1
SWD	1	0	0	1
SWK	1	0	0	1
SYV	1	2	1	1
TAD	1	0	1	1
TAE	1	0	0	1
TAF	1	3	1	1
TEE	1	0	2	1
THV	1	1	1	1
TIF	1	1	2	1
TIK	1	0	2	1
TKW	1	0	0	1
TLK	1	1	3	1
TMS	1	0	0	1
TNE	1	0	0	1
TPF	1	1	1	1
TPG	1	0	1	1
TPI	1	2	1	1
TPT	1	0	1	1
TQT	1	0	1	1
TRF	1	0	0	1
TRG	1	1	0	1
TRV	1	0	3	1
TSK	1	1	1	1
TVP	1	0	0	1
TVY	1	1	0	1
VAE	1	0	3	1
VAN	1	1	0	1
VCS	1	0	1	1
VDG	1	1	2	1
VDK	1	1	2	1
VDN	1	3	2	1
VFN	1	1	1	1
VGQ	1	2	1	1
VGS	1	0	1	1
VHL	1	0	0	1
VIF	1	1	0	1
VKF	1	2	1	1
VKG	1	1	1	1
VLN	1	0	1	1
VNC	1	0	0	1
VNG	1	1	3	1
VPY	1	2	3	1
VQC	1	1	0	1
VRG	1	1	1	1
VRN	1	2	2	1
VRR	1	0	4	1
VSH	1	1	1	1
VTH	1	0	1	1
VVD	1	1	0	1
VVF	1	0	2	1
VVP	1	3	1	1
VYP	1	0	1	1
VYR	1	0	1	1
WAI	1	1	1	1
WHV	1	0	0	1
WIL	1	1	1	1
WIT	1	1	1	1
WNI	1	0	0	1
WTP	1	0	0	1
WVL	1	0	0	1
YCL	1	0	0	1
YED	1	2	0	1
YFG	1	0	0	1
YGN	1	0	0	1
YIK	1	0	1	1
YLT	1	1	0	1
YQS	1	0	0	1
YRQ	1	1	1	1
YSI	1	2	1	1
YVI	1	2	0	1
YYI	1	1	1	1
AAM	1	1	0	0
ACY	1	0	0	0
ADC	1	0	0	0
ADP	1	3	2	0
AEE	1	1	2	0
AFE	1	1	1	0
AGC	1	1	1	0
AGE	1	0	0	0
AGF	1	1	1	0
AHQ	1	1	0	0
AHR	1	0	2	0
AHT	1	0	1	0
AIG	1	1	1	0
AIW	1	0	0	0
AKC	1	0	1	0
AKD	1	0	0	0
AKI	1	0	0	0
AKS	1	1	0	0
ALH	1	2	1	0
ALQ	1	1	1	0
AMC	1	0	0	0
AML	1	0	1	0
AMM	1	0	0	0
AMP	1	0	0	0
AMS	1	1	0	0
ANA	1	1	1	0
ANG	1	0	0	0
APG	1	1	0	0
API	1	2	0	0
APV	1	1	1	0
APW	1	1	0	0
AQA	1	0	0	0
ARA	1	2	0	0
ARV	1	0	0	0
ATE	1	2	1	0
ATM	1	0	0	0
ATR	1	0	1	0
ATY	1	0	1	0
AVY	1	0	3	0
AWM	1	0	0	0
AWN	1	1	0	0
AYF	1	1	0	0
AYG	1	0	0	0
AYN	1	0	0	0
CAF	1	0	0	0
CAI	1	1	0	0
CAM	1	0	0	0
CAP	1	0	0	0
CAS	1	0	1	0
CAW	1	0	0	0
CCA	1	2	0	0
CCI	1	0	0	0
CCS	1	1	0	0
CCT	1	0	0	0
CED	1	0	1	0
CFA	1	0	1	0
CFG	1	0	0	0
CFS	1	1	0	0
CFV	1	0	0	0
CGI	1	2	0	0
CGT	1	0	0	0
CHC	1	0	0	0
CHS	1	0	0	0
CHT	1	0	0	0
CHV	1	0	0	0
CIA	1	1	1	0
CII	1	1	1	0
CIP	1	0	0	0
CIY	1	0	1	0
CKL	1	1	3	0
CKQ	1	0	0	0
CLE	1	0	0	0
CLQ	1	0	0	0
CMG	1	0	0	0
CNA	1	0	1	0
CNF	1	0	0	0
CNH	1	0	1	0
CNL	1	0	1	0
CNS	1	1	1	0
CNV	1	0	0	0
CPL	1	1	0	0
CQG	1	0	0	0
CQR	1	0	0	0
CQS	1	1	1	0
CSA	1	0	0	0
CSC	1	0	0	0
CTV	1	0	0	0
CVC	1	0	0	0
CVF	1	1	0	0
CVN	1	0	0	0
CVS	1	0	2	0
CWR	1	0	0	0
CYH	1	0	0	0
CYL	1	0	0	0
CYV	1	1	0	0
DAK	1	0	0	0
DCK	1	0	1	0
DCV	1	1	0	0
DDC	1	0	0	0
DEK	1	2	1	0
DGP	1	0	1	0
DID	1	0	2	0
DKC	1	0	0	0
DKH	1	1	0	0
DKI	1	1	1	0
DKS	1	1	0	0
DPH	1	0	0	0
DPV	1	1	2	0
DRP	1	0	2	0
DSC	1	1	0	0
DSP	1	0	1	0
DTE	1	0	3	0
DTM	1	0	0	0
EAY	1	0	1	0
EDP	1	0	0	0
EDT	1	0	0	0
EEP	1	2	2	0
EFK	1	1	0	0
EFL	1	1	1	0
EGM	1	1	0	0
EHP	1	0	0	0
EKD	1	1	0	0
EKE	1	0	2	0
EKI	1	2	1	0
ELC	1	1	0	0
ELI	1	2	0	0
EPL	1	3	0	0
ERS	1	1	0	0
ESG	1	2	1	0
ESR	1	2	3	0
ETQ	1	0	0	0
EVL	1	0	0	0
EVQ	1	0	0	0
FAC	1	1	1	0
FAM	1	0	0	0
FAW	1	0	1	0
FCA	1	0	1	0
FCC	1	0	0	0
FCH	1	0	0	0
FCI	1	0	0	0
FCN	1	0	0	0
FCP	1	0	0	0
FCQ	1	1	0	0
FDE	1	1	2	0
FDL	1	0	0	0
FDS	1	0	1	0
FDY	1	0	0	0
FFC	1	2	0	0
FFG	1	1	0	0
FFI	1	0	0	0
FFN	1	1	1	0
FFP	1	1	1	0
FFY	1	0	0	0
FGE	1	0	0	0
FGT	1	1	1	0
FHA	1	0	1	0
FHS	1	0	1	0
FID	1	0	1	0
FII	1	1	0	0
FIL	1	0	0	0
FIW	1	0	0	0
FKF	1	0	0	0
FKL	1	0	1	0
FKM	1	0	0	0
FKQ	1	0	0	0
FKS	1	1	1	0
FLC	1	2	0	0
FMV	1	0	0	0
FNS	1	1	0	0
FPK	1	0	1	0
FPN	1	0	1	0
FQA	1	0	0	0
FQF	1	0	0	0
FQL	1	0	1	0
FQP	1	0	1	0
FRE	1	0	1	0
FRG	1	0	0	0
FSC	1	0	0	0
FSM	1	1	1	0
FTG	1	0	1	0
FTW	1	0	0	0
FVF	1	0	1	0
FVN	1	1	0	0
FVR	1	3	2	0
FVY	1	0	1	0
FWA	1	0	0	0
FWT	1	0	0	0
FYC	1	0	0	0
FYR	1	0	0	0
GAC	1	0	0	0
GAH	1	0	0	0
GAM	1	1	0	0
GAP	1	1	0	0
GAY	1	1	0	0
GCD	1	1	0	0
GCY	1	0	0	0
GEH	1	0	0	0
GFT	1	1	4	0
GHA	1	0	0	0
GHT	1	1	0	0
GLY	1	0	3	0
GNG	1	0	1	0
GQF	1	0	0	0
GQQ	1	0	0	0
GRC	1	1	0	0
GRQ	1	1	1	0
GTH	1	1	1	0
GTR	1	0	1	0
GVF	1	1	0	0
GVG	1	2	2	0
GVQ	1	2	1	0
GVW	1	0	0	0
GWC	1	0	0	0
GYA	1	0	0	0
GYE	1	0	0	0
GYF	1	1	1	0
GYK	1	1	1	0
HAA	1	1	0	0
HAS	1	1	3	0
HCY	1	0	0	0
HFC	1	0	0	0
HGY	1	1	1	0
HIC	1	0	0	0
HIH	1	0	0	0
HII	1	1	0	0
HIL	1	1	1	0
HLG	1	0	0	0
HLL	1	1	2	0
HLP	1	0	1	0
HLW	1	0	0	0
HML	1	0	0	0
HMR	1	0	0	0
HNV	1	0	0	0
HPP	1	0	0	0
HQG	1	0	1	0
HRM	1	0	0	0
HSC	1	1	0	0
HSG	1	0	0	0
HTL	1	1	0	0
HTP	1	0	2	0
HTS	1	1	0	0
HTY	1	0	0	0
HVF	1	1	0	0
HVI	1	0	0	0
HVM	1	0	1	0
IAD	1	0	2	0
IAI	1	1	0	0
ICH	1	0	1	0
ICN	1	0	0	0
ICR	1	0	0	0
ICW	1	0	0	0
IDC	1	0	0	0
IDR	1	1	1	0
IEL	1	2	0	0
IES	1	0	1	0
IET	1	1	0	0
IEV	1	1	0	0
IFD	1	0	1	0
IFI	1	0	1	0
IFV	1	1	0	0
IFW	1	0	0	0
IHL	1	0	2	0
IHM	1	0	0	0
IHS	1	0	0	0
IHV	1	2	0	0
IIK	1	0	0	0
IIW	1	0	0	0
IKC	1	0	0	0
IKD	1	2	1	0
IKF	1	0	0	0
IKI	1	0	1	0
ILC	1	0	1	0
ILH	1	0	2	0
ILI	1	2	1	0
IMS	1	0	0	0
INA	1	1	0	0
IPA	1	0	0	0
IPC	1	0	0	0
IPF	1	0	0	0
IPN	1	1	0	0
IPS	1	2	0	0
IPW	1	0	0	0
IQH	1	0	0	0
IQT	1	1	0	0
IRK	1	1	1	0
ISM	1	0	0	0
IVF	1	0	0	0
IVW	1	0	0	0
IWF	1	0	0	0
IWI	1	1	2	0
IWL	1	0	0	0
IYE	1	1	0	0
IYL	1	0	0	0
KAD	1	0	1	0
KAR	1	0	0	0
KAV	1	0	1	0
KCC	1	1	0	0
KCF	1	1	0	0
KCI	1	0	0	0
KCL	1	1	2	0
KCV	1	1	1	0
KDG	1	0	0	0
KEP	1	2	0	0
KEV	1	1	1	0
KFA	1	0	0	0
KFH	1	0	1	0
KFT	1	0	2	0
KGW	1	1	0	0
KHS	1	1	1	0
KIF	1	1	1	0
KIH	1	0	0	0
KIW	1	0	0	0
KKI	1	2	1	0
KKL	1	2	2	0
KNN	1	0	1	0
KNT	1	0	1	0
KPD	1	0	0	0
KQD	1	1	1	0
KQL	1	2	3	0
KQW	1	0	0	0
KSH	1	0	1	0
KSK	1	1	0	0
KTF	1	4	0	0
KTS	1	0	1	0
KTV	1	2	3	0
KVV	1	0	1	0
KVW	1	0	1	0
KVY	1	1	0	0
KWA	1	0	0	0
KWQ	1	0	0	0
LAM	1	0	1	0
LAN	1	2	0	0
LAP	1	0	0	0
LAQ	1	2	0	0
LAW	1	0	0	0
LCG	1	2	0	0
LCH	1	0	0	0
LCK	1	0	1	0
LCQ	1	0	0	0
LDC	1	0	0	0
LDS	1	4	3	0
LDW	1	1	1	0
LEP	1	1	1	0
LEV	1	1	1	0
LFD	1	1	1	0
LFQ	1	0	3	0
LGC	1	0	0	0
LGE	1	0	0	0
LGH	1	0	2	0
LGY	1	2	0	0
LHA	1	1	0	0
LHF	1	1	0	0
LHL	1	2	2	0
LHT	1	1	0	0
LII	1	1	0	0
LIP	1	1	0	0
LKD	1	2	1	0
LKW	1	0	0	0
LMK	1	1	1	0
LMT	1	0	0	0
LNC	1	0	1	0
LNM	1	1	0	0
LNR	1	1	1	0
LNT	1	1	3	0
LPC	1	1	0	0
LQI	1	0	2	0
LQT	1	0	1	0
LRT	1	0	1	0
LSH	1	0	4	0
LSM	1	0	0	0
LSW	1	1	1	0
LTC	1	0	0	0
LTF	1	0	1	0
LVH	1	1	1	0
LWF	1	0	0	0
LWP	1	1	0	0
LWQ	1	0	0	0
LYN	1	3	0	0
LYQ	1	0	0	0
MAR	1	2	1	0
MAW	1	0	0	0
MCE	1	0	0	0
MCI	1	0	1	0
MCN	1	0	0	0
MCS	1	0	0	0
MCV	1	0	0	0
MCY	1	0	0	0
MDL	1	0	2	0
MFD	1	1	0	0
MFF	1	0	0	0
MFK	1	0	0	0
MFT	1	1	0	0
MFV	1	0	1	0
MIA	1	0	0	0
MIL	1	4	1	0
MKC	1	0	2	0
MKP	1	2	0	0
MKR	1	1	0	0
MKY	1	0	1	0
MLG	1	1	2	0
MLH	1	1	0	0
MLT	1	1	0	0
MMP	1	0	1	0
MPL	1	3	1	0
MPP	1	1	1	0
MQA	1	0	0	0
MQF	1	0	0	0
MQW	1	1	0	0
MRV	1	1	1	0
MTF	1	0	1	0
MVT	1	2	0	0
MVY	1	0	0	0
MWI	1	0	0	0
MWK	1	0	0	0
MWT	1	0	0	0
MWY	1	0	1	0
MYH	1	0	1	0
MYL	1	2	0	0
MYS	1	0	0	0
NAA	1	2	1	0
NAK	1	0	0	0
NAW	1	0	0	0
NCL	1	0	0	0
NCV	1	0	0	0
NDP	1	0	1	0
NFL	1	1	1	0
NLA	1	2	0	0
NLW	1	0	0	0
NMT	1	0	1	0
NRA	1	0	0	0
NSK	1	2	0	0
NSV	1	3	0	0
NTI	1	1	0	0
NTS	1	2	1	0
NYG	1	0	0	0
PAF	1	0	0	0
PCA	1	0	1	0
PCL	1	2	1	0
PCM	1	0	0	0
PCV	1	0	0	0
PEK	1	0	1	0
PEL	1	1	0	0
PFC	1	0	1	0
PFL	1	1	1	0
PFQ	1	0	0	0
PFS	1	1	2	0
PHI	1	0	1	0
PIA	1	0	0	0
PLR	1	1	2	0
PLW	1	0	0	0
PNA	1	0	0	0
PNK	1	0	1	0
PPA	1	1	1	0
PPD	1	1	2	0
PPQ	1	0	0	0
PPR	1	1	1	0
PRC	1	0	0	0
PRQ	1	1	0	0
PRV	1	0	2	0
PRW	1	0	0	0
PSI	1	1	0	0
PSQ	1	0	0	0
PSR	1	1	0	0
PSS	1	3	5	0
PWY	1	0	0	0
PYC	1	0	0	0
PYT	1	1	2	0
PYV	1	1	1	0
QAQ	1	0	0	0
QAY	1	1	0	0
QCT	1	0	0	0
QDG	1	2	0	0
QFK	1	0	0	0
QGP	1	0	1	0
QHI	1	1	1	0
QIA	1	3	1	0
QIT	1	0	1	0
QKS	1	1	0	0
QKV	1	0	0	0
QLA	1	1	1	0
QLF	1	0	0	0
QPA	1	2	2	0
QQA	1	3	1	0
QRH	1	0	0	0
QSL	1	1	0	0
QTE	1	0	0	0
QTL	1	2	2	0
QTN	1	1	1	0
QVL	1	1	2	0
QWF	1	0	0	0
QWL	1	0	0	0
QYM	1	0	0	0
QYV	1	0	1	0
RAE	1	1	0	0
RAF	1	0	2	0
RCN	1	1	1	0
RCP	1	0	0	0
RCT	1	0	0	0
RDA	1	1	0	0
RFQ	1	0	0	0
RGA	1	2	0	0
RGN	1	0	0	0
RHM	1	0	0	0
RHP	1	0	1	0
RHT	1	0	1	0
RIC	1	1	0	0
RIE	1	0	0	0
RIY	1	0	0	0
RKI	1	4	0	0
RLQ	1	1	0	0
RMK	1	0	1	0
RPY	1	0	2	0
RST	1	3	0	0
RTV	1	0	0	0
RTY	1	1	1	0
RVN	1	0	0	0
RVR	1	1	2	0
RVT	1	0	3	0
RVV	1	2	2	0
RYT	1	1	0	0
SAC	1	1	1	0
SAK	1	0	1	0
SCC	1	0	0	0
SDI	1	2	1	0
SDT	1	1	1	0
SEN	1	1	2	0
SFP	1	0	0	0
SFT	1	0	0	0
SHT	1	1	1	0
SIQ	1	1	1	0
SKG	1	3	1	0
SKN	1	2	1	0
SLM	1	1	0	0
SLW	1	0	1	0
SMA	1	1	1	0
SMC	1	0	0	0
SNM	1	1	0	0
SNS	1	1	0	0
SPA	1	0	1	0
SPG	1	0	3	0
SPR	1	1	3	0
SQF	1	1	1	0
SQN	1	0	0	0
SQP	1	1	0	0
SRC	1	1	0	0
SRQ	1	0	0	0
SRS	1	2	4	0
SSA	1	3	2	0
STH	1	0	0	0
STN	1	0	2	0
STP	1	2	2	0
STY	1	1	1	0
SWL	1	0	1	0
SWW	1	0	0	0
SWY	1	0	0	0
TAN	1	0	1	0
TAW	1	0	0	0
TAY	1	1	0	0
TCF	1	0	0	0
TCH	1	0	0	0
TCI	1	0	1	0
TEK	1	1	0	0
TFC	1	0	0	0
TFF	1	2	1	0
TFG	1	0	0	0
TFI	1	1	2	0
TFR	1	0	2	0
TFV	1	3	0	0
TGK	1	2	0	0
TGL	1	1	0	0
THA	1	0	0	0
THG	1	0	1	0
THI	1	0	0	0
THL	1	2	1	0
THM	1	0	0	0
THN	1	0	0	0
TIA	1	1	0	0
[truncated: 6,001 more rows]

## Sheet: Tripeptide_end
	Positives	Negatives_1	Negatives_2	Negatives_3
FFS	16	2	0	0
IRK	15	3	1	0
RIR	14	0	2	1
IRE	13	0	1	0
KQR	10	2	1	2
SLS	9	6	5	9
KEQ	9	4	3	4
EEL	9	3	0	3
AVE	9	0	1	0
QKQ	9	2	3	0
SYG	9	1	2	0
AET	8	3	3	2
ESD	8	1	3	2
LVE	8	4	5	2
EEE	8	5	5	1
GST	8	0	2	1
LIR	8	0	2	1
FSL	8	1	1	0
EDE	7	2	2	4
AEE	7	1	4	3
EER	7	3	1	2
ENE	7	0	2	2
EKE	7	0	5	1
EQQ	7	0	0	1
KKQ	7	0	0	1
STA	7	1	0	1
VEK	7	1	1	1
EQS	7	0	1	0
LFS	7	2	2	0
NDS	7	0	2	0
VEE	7	1	4	0
ILE	6	1	2	4
AKE	6	3	5	2
ELE	6	1	3	2
KAV	6	3	2	2
LLN	6	1	3	2
VDV	6	1	3	2
DDL	6	1	0	1
DVH	6	1	1	1
EGK	6	1	0	1
ETS	6	2	2	1
NVD	6	0	0	1
PAA	6	3	1	1
QRP	6	0	0	1
SCV	6	2	1	1
TEK	6	1	0	1
CKA	6	0	0	0
DAS	6	1	2	0
IDP	6	0	0	0
KFF	6	0	0	0
KIR	6	1	3	0
KPI	6	0	1	0
KSK	6	2	1	0
LNE	6	1	0	0
QSC	6	0	0	0
RKY	6	0	0	0
SDC	6	0	0	0
VHD	6	1	0	0
VNE	6	0	2	0
WEQ	6	0	0	0
EFF	5	2	2	4
KRL	5	0	0	4
DLA	5	1	0	3
ERI	5	2	0	3
EVE	5	0	3	3
HDL	5	0	1	3
LAS	5	1	3	3
SDD	5	3	1	3
TAE	5	1	1	3
VLE	5	2	6	3
AKL	5	1	1	2
DEL	5	0	2	2
DLV	5	0	2	2
EDT	5	0	0	2
EKK	5	1	2	2
FSF	5	0	1	2
GLR	5	3	2	2
KES	5	1	2	2
KNI	5	2	1	2
PKV	5	0	0	2
RLL	5	1	5	2
TEL	5	2	0	2
TTS	5	1	4	2
DDS	5	1	1	1
DNS	5	3	1	1
EDA	5	0	1	1
EDK	5	1	1	1
EHF	5	0	0	1
ETI	5	2	0	1
FSY	5	2	0	1
GKA	5	0	0	1
IVK	5	2	2	1
KKM	5	0	1	1
LRL	5	3	4	1
LSE	5	5	3	1
PNR	5	0	0	1
RKF	5	1	1	1
SFS	5	0	0	1
SKP	5	2	3	1
SYS	5	2	2	1
YSE	5	0	1	1
CVN	5	0	1	0
DCK	5	1	0	0
DKK	5	1	0	0
DTT	5	1	1	0
EEV	5	4	3	0
ELI	5	4	4	0
FQK	5	1	1	0
FTV	5	1	0	0
KEE	5	1	1	0
KQG	5	2	3	0
NRF	5	0	0	0
PID	5	0	1	0
RKH	5	2	1	0
RPN	5	0	0	0
SEK	5	1	1	0
SKE	5	2	2	0
TFQ	5	1	0	0
VNV	5	1	2	0
YKF	5	0	0	0
AIK	4	2	1	6
KKK	4	4	5	6
SSS	4	5	2	6
ALL	4	3	4	5
TSS	4	3	2	5
DAI	4	2	2	4
HLK	4	0	2	4
SLI	4	1	2	4
SVL	4	1	2	4
ATE	4	6	0	3
IKE	4	1	1	3
LLD	4	2	2	3
QLE	4	0	1	3
RGI	4	2	2	3
SSE	4	3	3	3
SSL	4	3	4	3
ALK	4	0	4	2
ASN	4	1	2	2
ASS	4	1	3	2
ATP	4	1	0	2
DFE	4	2	1	2
DSD	4	0	2	2
DTE	4	0	0	2
EAL	4	2	2	2
KGK	4	0	2	2
LDK	4	2	3	2
LEK	4	4	4	2
LEV	4	2	4	2
LLQ	4	1	0	2
LLS	4	8	6	2
LQK	4	2	2	2
PKD	4	0	1	2
QRL	4	1	7	2
SAD	4	0	0	2
SEE	4	4	3	2
SEG	4	1	0	2
SET	4	3	2	2
SGL	4	2	0	2
STT	4	0	0	2
TPK	4	1	2	2
TPS	4	0	0	2
VES	4	1	1	2
WYK	4	4	2	2
YGF	4	1	0	2
AME	4	2	0	1
DIR	4	3	1	1
EAE	4	4	4	1
EDN	4	1	1	1
EED	4	3	1	1
ELS	4	0	0	1
ESK	4	0	1	1
ETT	4	0	0	1
FSV	4	2	1	1
HFT	4	0	0	1
ILD	4	3	2	1
KML	4	1	1	1
KPK	4	0	0	1
LAL	4	5	2	1
LSL	4	5	2	1
MER	4	1	0	1
NIA	4	1	1	1
NIQ	4	0	0	1
NTT	4	1	0	1
PWY	4	0	0	1
QKE	4	2	0	1
QLN	4	1	1	1
RIK	4	1	0	1
SDT	4	0	0	1
SER	4	2	1	1
SVQ	4	1	0	1
TRN	4	5	0	1
VEC	4	1	0	1
WYL	4	1	0	1
AEA	4	0	0	0
ALS	4	3	0	0
DPE	4	1	2	0
ECS	4	2	0	0
EKA	4	1	0	0
FWY	4	1	0	0
GKE	4	1	1	0
IWE	4	0	0	0
KAP	4	0	1	0
KET	4	0	1	0
KFW	4	0	0	0
KIV	4	2	2	0
KKP	4	0	1	0
KLF	4	0	3	0
KPW	4	0	0	0
KQI	4	0	0	0
KTP	4	0	1	0
KYF	4	0	2	0
LHL	4	0	1	0
NED	4	0	0	0
NHL	4	0	0	0
NKP	4	1	0	0
QSD	4	1	0	0
REF	4	0	0	0
REH	4	0	2	0
RFL	4	0	0	0
RFW	4	1	0	0
RLF	4	1	1	0
STV	4	1	3	0
TFF	4	0	1	0
VIE	4	1	0	0
VSL	4	0	2	0
YET	4	0	1	0
YLH	4	0	0	0
LTS	3	5	0	6
GKK	3	3	6	5
KKG	3	2	6	5
LLE	3	4	3	5
EEA	3	2	2	4
KRI	3	1	0	4
LKG	3	1	2	4
LRK	3	3	0	4
SDE	3	2	3	4
SNG	3	2	0	4
TER	3	2	4	4
ALG	3	0	1	3
ASE	3	1	3	3
AVP	3	0	1	3
DEE	3	2	3	3
IKK	3	0	2	3
KED	3	0	1	3
KEL	3	4	4	3
KPE	3	0	0	3
KRA	3	3	4	3
KRS	3	3	2	3
KSL	3	3	1	3
LEE	3	4	0	3
LGT	3	0	2	3
LND	3	1	1	3
RLA	3	2	3	3
RLS	3	1	2	3
RRL	3	3	7	3
TID	3	1	1	3
AAE	3	2	1	2
AKK	3	2	4	2
DDD	3	6	1	2
EGL	3	2	1	2
EIL	3	1	2	2
ERE	3	3	3	2
EVS	3	3	0	2
EYF	3	3	4	2
GAL	3	1	1	2
GLL	3	2	2	2
GSS	3	2	4	2
IKR	3	4	1	2
IVA	3	0	2	2
IVD	3	0	1	2
IVS	3	4	4	2
KAR	3	2	0	2
KKS	3	2	0	2
KSR	3	1	1	2
LAE	3	3	2	2
LED	3	2	1	2
LES	3	3	2	2
LTH	3	0	0	2
NEG	3	0	0	2
NPK	3	0	1	2
NSA	3	0	0	2
QLS	3	3	2	2
QQR	3	2	1	2
RQL	3	1	2	2
RTL	3	0	2	2
SAI	3	2	2	2
SAK	3	2	3	2
SEN	3	0	0	2
SGS	3	1	5	2
SLA	3	2	1	2
SQT	3	1	1	2
TIV	3	1	0	2
TLV	3	2	2	2
VIA	3	3	3	2
VIR	3	0	0	2
VQK	3	1	1	2
VSP	3	1	0	2
ALN	3	3	0	1
ASG	3	2	1	1
DES	3	2	1	1
DKI	3	0	1	1
DKT	3	1	0	1
DLL	3	0	1	1
DPK	3	2	1	1
DSV	3	1	0	1
DYD	3	2	0	1
EKQ	3	1	1	1
ELQ	3	1	2	1
ENT	3	1	1	1
EPI	3	1	0	1
EQL	3	1	0	1
ERR	3	0	1	1
FSS	3	2	2	1
GED	3	1	0	1
GKL	3	0	2	1
GKS	3	2	0	1
IAE	3	2	1	1
IDA	3	4	1	1
IDQ	3	0	2	1
IDS	3	1	2	1
IEE	3	4	2	1
IEK	3	1	1	1
ILS	3	1	3	1
IRG	3	1	1	1
KAL	3	0	0	1
KDI	3	1	0	1
KLY	3	1	0	1
KQL	3	2	3	1
KVE	3	2	1	1
LDD	3	2	3	1
LEI	3	2	2	1
LEL	3	3	2	1
LER	3	3	3	1
LIQ	3	2	1	1
LME	3	1	0	1
LNN	3	1	1	1
LSH	3	2	2	1
LSN	3	1	0	1
LYG	3	0	1	1
LYR	3	2	0	1
MES	3	0	1	1
MKS	3	0	1	1
MLP	3	0	0	1
NAS	3	1	4	1
NEL	3	2	1	1
NEP	3	1	0	1
NEV	3	0	0	1
PAT	3	1	1	1
PED	3	1	1	1
PEN	3	0	2	1
PEV	3	1	5	1
PKS	3	4	2	1
PTV	3	1	1	1
QQA	3	0	1	1
RCS	3	2	0	1
RGF	3	0	0	1
SAE	3	0	3	1
SDS	3	2	3	1
SGT	3	1	2	1
SLG	3	0	0	1
SLM	3	3	3	1
SRL	3	1	4	1
STR	3	1	1	1
TSN	3	0	2	1
TVA	3	5	2	1
VAS	3	2	1	1
VMQ	3	1	0	1
VPK	3	2	0	1
VSE	3	1	1	1
VST	3	2	0	1
YFS	3	2	2	1
AFT	3	1	1	0
AGY	3	1	0	0
AIR	3	1	0	0
AKM	3	0	0	0
ANI	3	1	1	0
APE	3	4	1	0
ASY	3	0	0	0
AVI	3	1	1	0
AYE	3	1	0	0
DAY	3	2	0	0
DCS	3	1	0	0
DDE	3	3	1	0
DFP	3	0	0	0
DIA	3	2	3	0
DSG	3	0	3	0
DTA	3	0	1	0
DVA	3	0	1	0
EAD	3	1	2	0
EEF	3	2	4	0
EEQ	3	1	3	0
ERH	3	1	1	0
ERQ	3	0	0	0
ETF	3	1	4	0
EVI	3	0	3	0
FDA	3	1	1	0
FEF	3	0	0	0
FFV	3	0	0	0
FSE	3	4	1	0
FTG	3	1	1	0
GEQ	3	0	0	0
GFF	3	1	0	0
GHM	3	0	1	0
GSM	3	2	0	0
HMF	3	0	0	0
HPS	3	1	0	0
IEA	3	2	1	0
IQT	3	0	0	0
IRC	3	0	1	0
ISL	3	1	1	0
KME	3	1	0	0
KNP	3	2	0	0
KPS	3	1	1	0
KQK	3	1	2	0
LAM	3	0	1	0
LAQ	3	3	1	0
LCQ	3	2	0	0
LDS	3	1	2	0
LGK	3	0	1	0
LQE	3	3	0	0
LQN	3	1	0	0
LSF	3	1	2	0
MEA	3	0	1	0
MEG	3	0	1	0
NID	3	1	0	0
NIT	3	0	2	0
NNH	3	1	0	0
PAQ	3	0	0	0
PKN	3	0	0	0
PNF	3	0	0	0
PSG	3	2	1	0
PSK	3	2	1	0
PSL	3	1	2	0
PST	3	2	0	0
PTP	3	0	0	0
QED	3	0	1	0
QIA	3	0	1	0
QIK	3	1	0	0
QQI	3	0	1	0
RED	3	0	2	0
RKA	3	0	1	0
RLH	3	0	0	0
RRE	3	1	2	0
RRI	3	2	0	0
RSA	3	0	0	0
RSV	3	3	1	0
SFV	3	1	0	0
SGA	3	1	0	0
SPA	3	2	0	0
STP	3	3	0	0
SVN	3	4	4	0
TAG	3	2	0	0
TAT	3	2	0	0
TDA	3	1	2	0
TLA	3	2	1	0
TPA	3	1	1	0
TQH	3	0	0	0
TSA	3	1	1	0
TSF	3	1	0	0
TSK	3	1	1	0
VAK	3	1	1	0
VAM	3	0	0	0
VER	3	1	1	0
VGM	3	0	0	0
YNI	3	0	1	0
EVL	2	4	6	6
KGR	2	2	4	6
GGV	2	1	1	5
GRG	2	1	2	5
LLR	2	1	8	5
LSK	2	2	5	5
RKG	2	6	4	5
SKS	2	0	1	5
DST	2	2	1	4
EAA	2	5	2	4
IKN	2	4	1	4
ISS	2	2	0	4
KEV	2	4	2	4
KTF	2	1	2	4
KVL	2	2	2	4
LEN	2	1	0	4
LKS	2	1	3	4
LTA	2	3	1	4
LTL	2	1	2	4
LVT	2	5	0	4
NGS	2	2	0	4
NRK	2	1	2	4
PES	2	2	1	4
RLR	2	3	1	4
SAL	2	4	2	4
SIV	2	0	4	4
SLK	2	0	4	4
SNL	2	2	1	4
VEL	2	0	3	4
VSS	2	5	5	4
VVK	2	0	1	4
AIS	2	2	2	3
AIV	2	5	0	3
ALV	2	4	2	3
DEN	2	1	1	3
EEK	2	0	1	3
ELH	2	0	0	3
ERL	2	7	6	3
ESS	2	3	2	3
FAK	2	1	1	3
FYE	2	0	0	3
GNS	2	3	4	3
GTS	2	0	1	3
IAK	2	1	1	3
IST	2	0	0	3
KIQ	2	1	0	3
KLE	2	2	3	3
KQE	2	0	1	3
LEG	2	3	2	3
LGA	2	0	1	3
LHI	2	0	1	3
LHS	2	0	0	3
LKI	2	0	0	3
LKK	2	3	1	3
LKR	2	0	3	3
LLT	2	0	1	3
LPA	2	0	1	3
LPL	2	1	0	3
LSV	2	5	2	3
LTG	2	0	0	3
PQL	2	0	1	3
PWE	2	1	3	3
QDP	2	0	0	3
RGL	2	1	0	3
RIV	2	0	2	3
RKK	2	3	3	3
RSL	2	2	1	3
RVL	2	4	0	3
SKT	2	4	2	3
SRK	2	1	3	3
SSD	2	2	6	3
TPE	2	2	2	3
YLS	2	0	0	3
AAP	2	1	1	2
ADD	2	2	1	2
AED	2	1	2	2
AKQ	2	1	1	2
AKR	2	2	1	2
AMD	2	0	1	2
ARE	2	2	1	2
ASQ	2	3	0	2
ATQ	2	0	1	2
AVA	2	3	2	2
DDK	2	1	0	2
DEG	2	3	0	2
DEQ	2	0	0	2
DIK	2	2	1	2
DKL	2	1	2	2
DSL	2	0	1	2
EAI	2	3	0	2
EAK	2	1	1	2
EFD	2	0	0	2
EGA	2	1	2	2
EGD	2	2	2	2
EGT	2	0	1	2
EKV	2	0	2	2
ELD	2	3	2	2
ELP	2	0	0	2
ELY	2	1	1	2
EQE	2	0	3	2
ERF	2	2	0	2
ESE	2	4	1	2
EVD	2	4	4	2
GAI	2	1	0	2
GGA	2	1	1	2
GLE	2	4	1	2
GMV	2	0	0	2
GTI	2	2	1	2
GTQ	2	0	0	2
GYL	2	1	2	2
HLH	2	1	1	2
HLY	2	2	1	2
HNA	2	1	1	2
IAI	2	0	1	2
IDK	2	1	1	2
IKT	2	0	0	2
IPL	2	2	2	2
IQQ	2	2	1	2
IRT	2	0	1	2
ITS	2	1	0	2
KEH	2	1	0	2
KFL	2	5	2	2
KGS	2	2	0	2
KKF	2	4	0	2
KLP	2	1	3	2
KLV	2	1	2	2
LAT	2	1	3	2
LLL	2	3	5	2
LNR	2	0	1	2
LPR	2	1	0	2
LRE	2	3	7	2
LRN	2	3	3	2
LST	2	1	0	2
MIL	2	0	0	2
MSA	2	1	1	2
MTQ	2	0	1	2
NAI	2	2	0	2
NAL	2	1	1	2
NGA	2	1	1	2
NLG	2	1	1	2
NVI	2	0	0	2
PAS	2	2	1	2
PLP	2	3	1	2
PSI	2	0	2	2
QEA	2	2	0	2
QGL	2	2	1	2
QLQ	2	0	0	2
QNL	2	0	2	2
QRT	2	3	0	2
QSN	2	1	0	2
REA	2	2	1	2
REY	2	3	2	2
RGH	2	0	0	2
RNF	2	0	0	2
RPS	2	0	0	2
RVS	2	0	1	2
SGI	2	2	1	2
SGN	2	0	2	2
SGY	2	2	0	2
SID	2	2	4	2
SKL	2	2	5	2
SLT	2	3	0	2
SPK	2	0	2	2
SPS	2	2	4	2
SRV	2	1	0	2
SSY	2	3	1	2
STG	2	2	2	2
STL	2	1	0	2
TAN	2	2	1	2
TIG	2	0	0	2
TIL	2	2	1	2
TKG	2	1	1	2
TTE	2	1	1	2
TVP	2	0	1	2
VLM	2	1	3	2
VPA	2	2	0	2
VRR	2	2	1	2
YCL	2	1	1	2
YVI	2	0	0	2
AAR	2	1	2	1
ADI	2	1	3	1
AEM	2	1	0	1
AGQ	2	2	0	1
AGR	2	2	1	1
AIL	2	1	1	1
AKV	2	1	0	1
ALE	2	4	1	1
APS	2	0	0	1
ARA	2	0	1	1
ATG	2	2	1	1
ATR	2	3	0	1
AVD	2	1	0	1
CGN	2	1	0	1
DAL	2	2	3	1
DAN	2	0	1	1
DDT	2	3	1	1
DKP	2	0	1	1
DLD	2	1	0	1
DLS	2	1	3	1
DMK	2	0	1	1
DNI	2	2	5	1
DNK	2	0	0	1
DNP	2	2	2	1
DPA	2	1	1	1
DSI	2	0	2	1
DSY	2	2	0	1
DYG	2	1	0	1
EAS	2	2	0	1
EAT	2	2	1	1
EDG	2	2	0	1
EEI	2	2	0	1
EGF	2	1	0	1
EGG	2	0	1	1
EGY	2	3	0	1
EIN	2	1	1	1
EKD	2	3	1	1
EKF	2	1	3	1
EKL	2	2	2	1
EMD	2	0	1	1
ERM	2	1	1	1
ESN	2	2	1	1
ETK	2	0	0	1
ETP	2	2	4	1
ETQ	2	1	1	1
ETV	2	1	1	1
EVK	2	0	3	1
FDN	2	1	0	1
FGE	2	0	1	1
FLR	2	1	1	1
FNL	2	1	3	1
FPQ	2	1	0	1
FQQ	2	0	0	1
FVE	2	0	0	1
GAE	2	0	1	1
GAG	2	0	1	1
GAK	2	1	1	1
GAT	2	0	0	1
GDK	2	1	0	1
GDN	2	0	1	1
GFD	2	0	1	1
GGR	2	0	1	1
GKQ	2	1	0	1
GLI	2	2	0	1
GLN	2	0	0	1
GLT	2	0	0	1
GNH	2	0	0	1
GPP	2	0	1	1
GQS	2	1	0	1
GRN	2	0	0	1
GSA	2	0	1	1
GTP	2	1	2	1
GYD	2	2	0	1
HFS	2	0	0	1
HIL	2	1	3	1
HKE	2	0	0	1
HLL	2	0	3	1
IAG	2	0	4	1
IAL	2	0	0	1
IGS	2	1	1	1
ILG	2	0	0	1
INK	2	4	1	1
IRF	2	1	0	1
ISG	2	0	2	1
ITE	2	1	1	1
IVE	2	0	1	1
KAN	2	1	1	1
KDA	2	3	2	1
KGE	2	4	1	1
KGL	2	2	4	1
KIG	2	0	1	1
KKA	2	0	2	1
KQA	2	1	1	1
KSD	2	0	0	1
KTL	2	3	3	1
KTN	2	1	0	1
KYK	2	2	0	1
LDY	2	1	0	1
LEQ	2	0	2	1
LHM	2	0	0	1
LKN	2	2	4	1
LNG	2	0	0	1
LPE	2	0	0	1
LPS	2	0	1	1
LPT	2	1	0	1
LSA	2	2	1	1
LSI	2	3	2	1
LSS	2	0	3	1
LSY	2	2	1	1
LWS	2	0	0	1
MEK	2	1	1	1
MGK	2	0	0	1
MGL	2	2	0	1
MLL	2	1	1	1
MQP	2	2	0	1
MQR	2	0	0	1
MVI	2	1	0	1
NES	2	1	1	1
NFA	2	2	0	1
NGE	2	1	0	1
NIK	2	0	2	1
NKI	2	1	0	1
NKK	2	1	3	1
NKQ	2	0	0	1
NKR	2	0	0	1
NRS	2	1	0	1
NTG	2	1	0	1
NVR	2	1	0	1
PAV	2	0	0	1
PEM	2	1	1	1
PGS	2	0	1	1
PIE	2	2	1	1
PIG	2	0	0	1
PKL	2	0	2	1
PLN	2	0	1	1
PPG	2	0	1	1
PPT	2	1	1	1
PSE	2	0	1	1
PTA	2	1	0	1
PVS	2	0	3	1
QEL	2	0	1	1
QGS	2	3	0	1
QKI	2	0	0	1
QME	2	0	0	1
QNK	2	0	0	1
QQS	2	0	1	1
QRF	2	1	0	1
QTI	2	0	0	1
RDY	2	2	2	1
REE	2	1	1	1
REL	2	0	3	1
RER	2	2	2	1
RFF	2	1	2	1
RFV	2	1	0	1
RHD	2	0	0	1
RHE	2	1	2	1
RID	2	0	2	1
RLT	2	2	0	1
RNY	2	1	0	1
RTI	2	0	3	1
SDY	2	2	3	1
SEL	2	2	1	1
SFD	2	2	0	1
SGK	2	1	2	1
SHV	2	0	1	1
SIN	2	1	0	1
SKQ	2	1	1	1
SLD	2	3	2	1
SLQ	2	3	1	1
SNM	2	1	1	1
SPY	2	1	0	1
SSM	2	0	1	1
STD	2	1	0	1
STE	2	0	1	1
SVI	2	3	0	1
SVV	2	0	2	1
SYF	2	2	1	1
TKE	2	0	1	1
TLE	2	2	1	1
TLN	2	1	0	1
TLP	2	0	1	1
TMP	2	0	2	1
TMV	2	1	2	1
TNI	2	1	2	1
TQF	2	0	1	1
TQG	2	0	0	1
TQS	2	1	2	1
TVE	2	1	1	1
TVI	2	0	1	1
TVV	2	0	0	1
VDA	2	2	2	1
VDC	2	0	0	1
VDQ	2	1	1	1
VEG	2	1	2	1
VEN	2	1	2	1
VEP	2	0	1	1
VEV	2	2	1	1
VIT	2	3	3	1
VKD	2	1	1	1
VKE	2	1	5	1
VKG	2	1	0	1
VKI	2	0	0	1
VKQ	2	1	2	1
VNG	2	4	1	1
VNK	2	1	3	1
VPG	2	1	0	1
VPL	2	0	0	1
WLK	2	0	1	1
WNT	2	1	0	1
YDF	2	0	1	1
YKN	2	1	0	1
YRI	2	0	0	1
AAT	2	3	1	0
ADA	2	0	2	0
ADQ	2	0	0	0
ADY	2	0	0	0
AEI	2	2	3	0
AGA	2	0	2	0
AGS	2	1	0	0
AID	2	0	0	0
ALR	2	7	2	0
AMI	2	0	0	0
AMQ	2	1	0	0
ANG	2	3	0	0
ANS	2	0	0	0
APA	2	0	0	0
AQK	2	1	2	0
AQL	2	1	2	0
AQS	2	0	1	0
ASA	2	1	0	0
ASP	2	1	0	0
CAL	2	0	0	0
CCF	2	0	0	0
CET	2	0	0	0
CNE	2	0	0	0
CSG	2	0	0	0
CSR	2	0	0	0
CST	2	0	0	0
CTI	2	0	1	0
CVG	2	0	0	0
DAE	2	0	2	0
DAK	2	4	2	0
DAP	2	0	0	0
DAV	2	0	2	0
DCG	2	0	0	0
DCN	2	1	2	0
DEM	2	0	1	0
DGG	2	0	0	0
DHT	2	0	0	0
DKM	2	0	0	0
DLI	2	1	1	0
DQR	2	0	1	0
DQS	2	2	1	0
DSM	2	0	0	0
DSR	2	1	0	0
DTF	2	1	1	0
DTK	2	1	0	0
EAG	2	1	0	0
EDL	2	0	1	0
EDM	2	0	1	0
EFA	2	2	2	0
EHP	2	0	1	0
EIR	2	1	1	0
EKR	2	1	1	0
EKT	2	0	0	0
EQA	2	1	1	0
EQI	2	0	3	0
EQP	2	1	1	0
ERG	2	1	1	0
ERK	2	2	3	0
ERV	2	1	0	0
ESP	2	0	1	0
EST	2	3	0	0
ETM	2	1	1	0
EWN	2	0	0	0
FAF	2	1	0	0
FAV	2	1	1	0
FDD	2	0	0	0
FEK	2	2	0	0
FER	2	0	0	0
FGS	2	0	0	0
FHL	2	0	0	0
FIR	2	0	0	0
FLL	2	2	3	0
FLS	2	0	1	0
FPE	2	0	1	0
FST	2	0	1	0
FTL	2	3	1	0
FVM	2	0	1	0
FVS	2	1	0	0
GFG	2	0	1	0
GID	2	1	2	0
GKI	2	3	0	0
GMD	2	0	0	0
GNE	2	1	0	0
GNG	2	0	0	0
GRL	2	1	1	0
GTD	2	1	2	0
GYS	2	1	0	0
HAS	2	1	0	0
HER	2	0	0	0
HKT	2	2	0	0
HMG	2	0	0	0
HSE	2	1	2	0
HVI	2	0	0	0
IDC	2	0	0	0
IED	2	0	1	0
IEG	2	0	1	0
IIS	2	4	0	0
IKI	2	2	1	0
ILA	2	2	1	0
INV	2	3	1	0
IPA	2	0	1	0
IRL	2	0	0	0
IRR	2	2	3	0
IRV	2	0	0	0
ITP	2	0	1	0
KAK	2	1	1	0
KCN	2	0	0	0
KDV	2	3	3	0
KIP	2	2	0	0
KKY	2	0	2	0
KLW	2	1	0	0
KMF	2	0	0	0
KMR	2	0	0	0
KNH	2	0	1	0
KQM	2	0	0	0
KSF	2	0	0	0
KTR	2	1	1	0
KVT	2	0	0	0
KYL	2	1	0	0
LCT	2	0	0	0
LDL	2	1	1	0
LET	2	1	2	0
LKT	2	2	1	0
LRR	2	3	2	0
LVN	2	0	1	0
LYI	2	0	2	0
MDE	2	0	0	0
MFS	2	0	1	0
MQD	2	0	1	0
MRY	2	0	0	0
MVK	2	0	0	0
NDA	2	0	0	0
NDD	2	1	0	0
NEF	2	1	1	0
NEI	2	0	1	0
NET	2	2	1	0
NGK	2	1	0	0
NGR	2	2	2	0
NHI	2	1	0	0
NIR	2	1	2	0
NMP	2	0	0	0
NND	2	0	0	0
NRI	2	0	0	0
NST	2	0	1	0
NSV	2	0	1	0
NTE	2	3	3	0
NYD	2	0	1	0
PCI	2	0	0	0
PDL	2	0	1	0
PDT	2	0	0	0
PEL	2	1	0	0
PKQ	2	0	0	0
PLL	2	1	2	0
PQN	2	0	0	0
PSV	2	0	1	0
PYD	2	0	0	0
QAK	2	0	1	0
QAL	2	1	1	0
QAM	2	0	0	0
QAN	2	0	0	0
QDF	2	0	0	0
QEG	2	0	0	0
QGN	2	1	1	0
QKK	2	1	1	0
QKP	2	0	1	0
QKR	2	3	3	0
QLL	2	1	2	0
QML	2	2	1	0
QPI	2	0	0	0
QPL	2	1	0	0
QQK	2	1	0	0
QYD	2	0	0	0
RAD	2	0	1	0
RAG	2	1	0	0
REW	2	0	0	0
RIT	2	0	1	0
RKP	2	0	0	0
RLY	2	1	1	0
RNR	2	0	1	0
RRT	2	3	1	0
RTF	2	1	1	0
RVE	2	0	0	0
RYM	2	1	0	0
RYT	2	2	0	0
RYV	2	0	1	0
SAN	2	0	0	0
SAQ	2	0	0	0
SCE	2	0	0	0
SDF	2	0	1	0
SEA	2	2	1	0
SEV	2	2	3	0
SFE	2	0	0	0
SFF	2	1	0	0
SFQ	2	0	1	0
SLF	2	2	1	0
SLN	2	1	1	0
SMI	2	0	0	0
SND	2	1	3	0
SNI	2	1	0	0
SVD	2	3	1	0
SWS	2	0	0	0
SYK	2	0	1	0
TAC	2	1	0	0
TCP	2	0	0	0
TEA	2	3	0	0
TEG	2	1	2	0
TGH	2	0	1	0
THT	2	0	0	0
TMR	2	0	0	0
TPH	2	0	0	0
TPM	2	0	0	0
TRS	2	0	3	0
TSC	2	0	1	0
TSD	2	1	0	0
TTL	2	1	0	0
TTN	2	1	0	0
TTQ	2	0	0	0
TVD	2	1	0	0
VCT	2	0	0	0
VDD	2	3	0	0
VEQ	2	0	0	0
VGP	2	0	1	0
VIF	2	0	0	0
VIN	2	0	1	0
VPE	2	2	1	0
VSF	2	2	0	0
VVA	2	2	0	0
VWE	2	0	1	0
WSY	2	0	0	0
YDA	2	2	1	0
YDE	2	1	0	0
YDI	2	1	1	0
YFA	2	0	0	0
YFH	2	0	0	0
YGR	2	0	0	0
YGS	2	1	1	0
YGV	2	0	1	0
YIS	2	1	0	0
YKP	2	0	0	0
YKS	2	0	0	0
YND	2	0	0	0
YPE	2	0	1	0
YSD	2	0	2	0
YVK	2	0	4	0
YVP	2	1	0	0
GRK	1	4	6	5
KLL	1	4	6	5
LKQ	1	1	1	5
LPI	1	0	2	5
LVA	1	1	3	5
NNV	1	1	0	5
PLD	1	1	1	5
SKR	1	4	0	5
SLR	1	3	1	5
VLL	1	4	4	5
AAK	1	2	4	4
AAS	1	1	1	4
ALF	1	5	3	4
ASL	1	4	2	4
DKE	1	2	1	4
FFG	1	1	3	4
GIL	1	4	4	4
GLV	1	0	0	4
GVE	1	2	1	4
ILL	1	1	5	4
IQE	1	0	0	4
KAS	1	2	1	4
KDD	1	0	0	4
KKL	1	0	5	4
KLT	1	1	2	4
KSG	1	1	0	4
LSG	1	1	2	4
LTR	1	0	1	4
LVM	1	1	3	4
PKK	1	2	0	4
PSA	1	1	1	4
QER	1	1	1	4
RLK	1	1	4	4
RYL	1	2	1	4
SGG	1	1	0	4
SSA	1	3	0	4
TED	1	0	0	4
TGL	1	0	0	4
VKS	1	0	0	4
VLD	1	2	3	4
ADL	1	2	0	3
ALT	1	1	1	3
ANP	1	0	2	3
ATL	1	2	3	3
DDF	1	0	1	3
DDG	1	1	1	3
DFI	1	2	1	3
DII	1	2	0	3
DLN	1	0	0	3
DMS	1	0	1	3
DRL	1	0	0	3
DVS	1	2	6	3
EAR	1	0	0	3
EML	1	0	1	3
EQN	1	0	0	3
ERD	1	0	2	3
ESR	1	1	2	3
EYL	1	0	2	3
FGG	1	0	2	3
FGK	1	4	1	3
GGH	1	0	0	3
GGK	1	2	0	3
GIY	1	1	0	3
IAS	1	2	0	3
IDD	1	1	1	3
IIK	1	1	3	3
IIR	1	1	0	3
ITH	1	1	1	3
IVR	1	1	1	3
IYS	1	1	2	3
KGV	1	2	0	3
KKR	1	2	6	3
KLK	1	4	4	3
KVS	1	1	0	3
LDR	1	1	1	3
LEF	1	3	2	3
LIM	1	0	1	3
LIT	1	3	1	3
LKD	1	4	3	3
LKE	1	1	7	3
LLA	1	2	4	3
LMV	1	1	3	3
LNI	1	3	2	3
LNK	1	0	0	3
LRG	1	0	1	3
LSP	1	2	3	3
LSR	1	0	5	3
LVS	1	2	1	3
MVG	1	2	3	3
NAV	1	1	1	3
NNA	1	1	0	3
NVS	1	2	2	3
PEE	1	2	0	3
PSD	1	0	3	3
PTN	1	0	0	3
PVP	1	5	1	3
QET	1	0	1	3
QHL	1	0	1	3
QSK	1	2	2	3
RAA	1	0	2	3
RAL	1	1	5	3
RGA	1	0	0	3
RKR	1	2	3	3
RRR	1	4	3	3
RSK	1	1	1	3
RSR	1	2	3	3
SAT	1	3	2	3
SEH	1	0	2	3
SKK	1	0	2	3
SPW	1	1	4	3
SRT	1	2	2	3
SWL	1	0	0	3
TES	1	1	2	3
TGK	1	1	0	3
TGT	1	0	2	3
TLI	1	3	2	3
TNV	1	0	0	3
VDE	1	1	2	3
VGK	1	1	4	3
VLH	1	0	1	3
VVL	1	3	3	3
YLV	1	0	1	3
AAC	1	1	2	2
AAQ	1	1	4	2
AER	1	2	1	2
AIE	1	1	0	2
AII	1	1	0	2
AKS	1	2	2	2
ALA	1	1	1	2
ARF	1	0	1	2
ARG	1	0	2	2
ARK	1	2	0	2
ARS	1	1	0	2
ASR	1	2	0	2
CTN	1	0	0	2
DAG	1	2	0	2
DHL	1	2	0	2
DIS	1	1	1	2
DND	1	0	2	2
DNG	1	2	1	2
DSN	1	2	0	2
DTI	1	2	1	2
DTP	1	1	2	2
DTR	1	0	0	2
DYS	1	2	1	2
EDI	1	0	0	2
EGI	1	0	2	2
EHE	1	0	0	2
EIA	1	3	1	2
EIK	1	3	1	2
EIV	1	2	1	2
EKI	1	6	3	2
ELK	1	4	4	2
ELR	1	0	2	2
EMP	1	1	0	2
ERA	1	1	1	2
ERP	1	3	1	2
ETA	1	0	1	2
ETE	1	2	2	2
ETL	1	0	1	2
EVF	1	2	2	2
FEE	1	0	2	2
FFT	1	1	0	2
FNV	1	1	3	2
FTE	1	0	0	2
FVV	1	1	0	2
GAA	1	0	2	2
GAS	1	3	3	2
GDA	1	0	0	2
GFH	1	1	1	2
GGE	1	0	1	2
GIK	1	1	0	2
GIM	1	0	0	2
GQK	1	0	0	2
GSF	1	4	0	2
GTN	1	0	0	2
GVI	1	1	0	2
GVK	1	1	2	2
GYV	1	0	1	2
HMR	1	0	0	2
HVL	1	0	0	2
IAA	1	3	2	2
IAM	1	0	1	2
IAN	1	2	1	2
IDE	1	2	1	2
IGG	1	1	1	2
IGR	1	1	0	2
IIA	1	0	0	2
IKP	1	1	1	2
ILH	1	1	1	2
ILK	1	5	3	2
ILQ	1	5	4	2
ILT	1	0	0	2
IML	1	2	0	2
IPI	1	2	0	2
IRY	1	1	2	2
ISD	1	0	2	2
ISI	1	2	2	2
ITY	1	0	0	2
IVT	1	1	0	2
IYN	1	0	1	2
IYR	1	0	0	2
KDS	1	0	0	2
KEA	1	2	1	2
KEY	1	0	1	2
KFK	1	0	1	2
KFV	1	1	2	2
KGH	1	1	1	2
KIN	1	2	1	2
KKT	1	0	3	2
KPA	1	1	2	2
KQH	1	0	0	2
KRD	1	0	1	2
KRG	1	1	0	2
KSI	1	3	2	2
KSV	1	2	0	2
KVM	1	2	2	2
KVP	1	1	0	2
LAA	1	5	1	2
LAI	1	1	1	2
LDT	1	6	1	2
LEH	1	1	1	2
LFK	1	0	3	2
LGE	1	3	1	2
LIE	1	2	1	2
LLP	1	1	1	2
LMS	1	1	1	2
LRA	1	4	1	2
LRF	1	0	1	2
LVI	1	0	1	2
LVK	1	1	1	2
MAL	1	2	0	2
MQH	1	0	1	2
NAA	1	0	4	2
NEA	1	1	0	2
NGI	1	2	3	2
NIE	1	3	1	2
NNI	1	0	2	2
NNP	1	0	0	2
NSF	1	3	0	2
NSK	1	2	1	2
NYY	1	2	0	2
PII	1	4	0	2
PIL	1	1	1	2
PKM	1	1	0	2
PLV	1	0	0	2
PMK	1	0	1	2
PTE	1	1	0	2
PVD	1	0	0	2
QEV	1	0	1	2
QFL	1	1	0	2
QKS	1	1	0	2
QLA	1	2	1	2
QLK	1	1	0	2
QRE	1	0	1	2
RAI	1	1	0	2
RCA	1	0	0	2
RDG	1	1	1	2
RDL	1	0	1	2
RES	1	1	2	2
RET	1	1	0	2
RFA	1	0	0	2
RKL	1	1	4	2
RLG	1	0	1	2
RNT	1	1	0	2
RQH	1	1	0	2
RRS	1	3	0	2
RTA	1	1	2	2
RTE	1	0	1	2
RTQ	1	0	0	2
RYG	1	0	1	2
SDH	1	1	2	2
SDV	1	1	5	2
SFG	1	1	1	2
SFL	1	1	1	2
SHL	1	0	0	2
SHR	1	0	0	2
SIA	1	2	1	2
SIE	1	1	3	2
SIS	1	1	2	2
SKF	1	3	0	2
SLL	1	3	4	2
SLP	1	0	2	2
SML	1	1	0	2
SNE	1	1	1	2
SPT	1	0	1	2
SQS	1	2	0	2
SRA	1	0	2	2
SRG	1	0	0	2
SRP	1	0	0	2
SRY	1	0	1	2
SSK	1	0	1	2
STI	1	2	1	2
TDK	1	1	2	2
TDN	1	0	2	2
TGR	1	5	5	2
TIS	1	1	0	2
TIY	1	2	0	2
TLM	1	0	0	2
TLS	1	4	1	2
TQR	1	1	0	2
TSL	1	3	0	2
TSP	1	2	2	2
VAL	1	3	0	2
VAN	1	1	1	2
VAV	1	2	2	2
VFP	1	1	0	2
VHE	1	0	1	2
VHT	1	0	0	2
VIL	1	1	4	2
VIY	1	1	1	2
VKA	1	2	1	2
VKP	1	0	0	2
VKV	1	2	2	2
VPI	1	0	1	2
VRF	1	0	0	2
VSC	1	1	0	2
VTS	1	1	1	2
VVH	1	0	1	2
VVP	1	1	1	2
VYL	1	1	1	2
WEV	1	1	2	2
YFG	1	4	4	2
YFT	1	0	1	2
YLP	1	2	0	2
YLQ	1	0	0	2
YTS	1	1	0	2
AAA	1	5	1	1
AAI	1	2	1	1
ADN	1	0	1	1
AEK	1	1	2	1
AFA	1	0	1	1
AFQ	1	0	1	1
AFY	1	2	0	1
AGK	1	2	1	1
AGM	1	0	0	1
AIH	1	0	1	1
AIQ	1	0	0	1
AIT	1	3	0	1
AKN	1	1	0	1
ALC	1	1	1	1
ALM	1	2	1	1
AML	1	0	2	1
AMR	1	1	1	1
AND	1	1	1	1
ANE	1	2	0	1
ANL	1	2	2	1
API	1	0	0	1
APK	1	1	2	1
APN	1	1	2	1
ASD	1	1	1	1
ASF	1	0	0	1
ASH	1	0	1	1
ATA	1	1	2	1
ATT	1	1	1	1
AWN	1	0	0	1
CAV	1	1	0	1
CGA	1	0	0	1
CGF	1	0	0	1
CIE	1	1	0	1
CII	1	0	0	1
CLG	1	0	0	1
CLL	1	2	2	1
CLT	1	0	0	1
CNP	1	0	0	1
CPK	1	0	0	1
CRI	1	1	1	1
CSI	1	0	1	1
CVV	1	3	0	1
DAM	1	4	2	1
DDA	1	2	0	1
DDN	1	3	1	1
DDV	1	2	2	1
DDY	1	3	0	1
DEP	1	1	0	1
DEV	1	3	2	1
DFD	1	0	0	1
DFN	1	1	0	1
DGA	1	1	1	1
DGI	1	0	0	1
DGK	1	2	1	1
DGV	1	0	0	1
DHD	1	0	1	1
DHK	1	1	1	1
DHP	1	0	2	1
DID	1	3	0	1
DIE	1	3	1	1
DIP	1	1	2	1
DLR	1	1	2	1
DME	1	1	1	1
DNE	1	1	1	1
DPD	1	0	0	1
DQE	1	0	0	1
DQF	1	1	0	1
DQL	1	0	1	1
DRD	1	1	0	1
DSA	1	1	0	1
DTV	1	2	0	1
DVF	1	0	1	1
DVK	1	0	0	1
DYL	1	1	1	1
DYQ	1	1	0	1
EDC	1	0	0	1
EDD	1	2	2	1
EDY	1	2	0	1
EEM	1	2	0	1
EET	1	0	1	1
EFI	1	0	3	1
EGH	1	0	0	1
EGS	1	2	0	1
ELL	1	1	3	1
EMV	1	0	0	1
ENR	1	0	1	1
ENV	1	1	1	1
EPK	1	2	1	1
EPL	1	0	0	1
EPM	1	0	0	1
EPV	1	0	0	1
EQK	1	1	1	1
EQR	1	1	2	1
EQV	1	1	1	1
EQY	1	1	2	1
ERY	1	1	1	1
ESA	1	1	1	1
ESG	1	1	0	1
ETG	1	0	0	1
ETR	1	0	0	1
EVA	1	5	1	1
EVV	1	3	0	1
EVY	1	2	2	1
FAL	1	2	0	1
FAR	1	1	2	1
FAS	1	0	0	1
FDE	1	0	0	1
FDF	1	1	1	1
FDV	1	1	1	1
FHW	1	0	0	1
FIE	1	0	0	1
FIK	1	2	0	1
FIN	1	2	0	1
FIV	1	0	0	1
FKD	1	1	1	1
FKK	1	1	2	1
FKQ	1	0	0	1
FKR	1	0	1	1
FKV	1	1	0	1
FLE	1	3	0	1
FLY	1	1	1	1
FNS	1	2	0	1
FRG	1	0	0	1
FSA	1	2	2	1
FSK	1	1	1	1
FTI	1	0	0	1
FTM	1	0	1	1
FVD	1	2	0	1
FVF	1	0	0	1
FVG	1	0	2	1
FYR	1	0	0	1
GAN	1	2	0	1
GAV	1	0	1	1
GDT	1	1	1	1
GES	1	2	1	1
GFE	1	1	0	1
GFI	1	0	0	1
GHV	1	0	0	1
GII	1	0	4	1
GIR	1	1	0	1
GIS	1	0	1	1
GKG	1	0	0	1
GKM	1	0	1	1
GKR	1	2	1	1
GLD	1	1	2	1
GLH	1	0	1	1
GMM	1	0	0	1
GNI	1	0	2	1
GNM	1	1	0	1
GNQ	1	0	0	1
GPL	1	0	2	1
GPS	1	0	1	1
GQE	1	1	0	1
GRS	1	2	2	1
GRT	1	0	0	1
GSE	1	0	0	1
GSG	1	1	1	1
GSP	1	1	0	1
GSV	1	3	0	1
GTL	1	0	2	1
GVA	1	0	0	1
GVR	1	1	0	1
GVV	1	1	1	1
GYG	1	0	0	1
GYR	1	1	0	1
HAF	1	1	0	1
HAL	1	1	2	1
HDD	1	0	2	1
HEG	1	0	0	1
HEQ	1	0	0	1
HGI	1	1	1	1
HGS	1	1	0	1
HHE	1	0	0	1
HIA	1	0	0	1
HIP	1	2	1	1
HIR	1	1	1	1
HIS	1	0	2	1
HIV	1	0	0	1
HIY	1	0	0	1
HKD	1	0	0	1
HKR	1	0	0	1
HMV	1	0	1	1
HSD	1	0	0	1
HSG	1	0	0	1
HSY	1	1	1	1
HTE	1	0	0	1
IAV	1	2	0	1
IAY	1	0	0	1
IDL	1	3	3	1
IEV	1	0	0	1
IFR	1	1	0	1
IFY	1	1	2	1
IGF	1	1	0	1
IIE	1	1	1	1
IIH	1	1	0	1
IIQ	1	1	2	1
IIT	1	1	1	1
IIV	1	1	2	1
IKA	1	2	1	1
IKG	1	0	1	1
IKM	1	1	0	1
IND	1	0	1	1
INN	1	0	1	1
IPN	1	1	0	1
IPV	1	0	0	1
IQG	1	2	2	1
IQN	1	0	0	1
IRH	1	0	0	1
ISE	1	1	2	1
ISM	1	2	0	1
ITA	1	2	0	1
ITI	1	2	0	1
ITM	1	1	0	1
ITV	1	0	1	1
IVH	1	1	1	1
IVN	1	1	3	1
IVV	1	1	1	1
IWL	1	0	1	1
KAT	1	1	1	1
KCK	1	0	0	1
KCV	1	1	1	1
KDT	1	0	0	1
KDW	1	0	0	1
KEI	1	0	5	1
KEN	1	2	3	1
KFD	1	1	0	1
KGD	1	0	1	1
KGN	1	0	2	1
KHL	1	1	3	1
KHN	1	0	0	1
KIS	1	1	0	1
KKN	1	2	0	1
KLR	1	0	3	1
KMH	1	0	0	1
KMK	1	0	0	1
KNA	1	1	5	1
KNF	1	2	0	1
KNV	1	1	0	1
KNY	1	1	0	1
KPG	1	0	0	1
KPN	1	1	1	1
KQN	1	0	1	1
KRE	1	0	1	1
KRR	1	4	5	1
KRT	1	2	3	1
KSM	1	0	1	1
KSP	1	1	0	1
KTA	1	0	0	1
KTK	1	1	0	1
KTS	1	1	1	1
KVN	1	1	1	1
KVY	1	0	0	1
KYV	1	1	2	1
LAF	1	3	0	1
LAV	1	0	1	1
LCI	1	0	0	1
LCP	1	0	0	1
LCR	1	0	2	1
LDP	1	0	1	1
LFI	1	0	1	1
LFL	1	3	2	1
LGG	1	1	1	1
LGN	1	2	1	1
LGR	1	0	0	1
LHN	1	4	1	1
LIP	1	1	2	1
LKC	1	0	0	1
LLV	1	4	5	1
LLY	1	1	4	1
LMA	1	2	0	1
LMD	1	2	0	1
LMQ	1	0	1	1
LMY	1	1	1	1
LNA	1	0	0	1
LNP	1	3	1	1
LPQ	1	0	2	1
LPW	1	0	1	1
LQR	1	1	1	1
LQS	1	1	2	1
LRS	1	1	1	1
LSM	1	0	1	1
LSW	1	0	1	1
LTC	1	0	0	1
LTK	1	1	0	1
LTP	1	1	1	1
LVY	1	0	2	1
LYC	1	0	0	1
LYH	1	0	1	1
LYS	1	1	3	1
MAA	1	1	0	1
MDH	1	1	0	1
MED	1	0	0	1
MFP	1	0	0	1
MGY	1	1	0	1
MKG	1	1	0	1
MLG	1	0	0	1
MLK	1	2	0	1
MNT	1	3	1	1
MPG	1	0	0	1
MPI	1	2	0	1
MPP	1	1	0	1
MPT	1	1	0	1
MRI	1	1	0	1
MRQ	1	0	0	1
MRV	1	1	2	1
MVD	1	0	1	1
MVL	1	0	1	1
MVV	1	0	0	1
MWE	1	0	0	1
MWL	1	0	1	1
NAD	1	1	1	1
NEE	1	0	1	1
NFE	1	0	0	1
NGM	1	1	0	1
NGN	1	0	0	1
NII	1	0	1	1
NIL	1	2	3	1
NIN	1	3	0	1
NIV	1	1	2	1
NKA	1	1	1	1
NLN	1	0	0	1
NLP	1	2	0	1
NLS	1	0	3	1
NLT	1	1	2	1
NMK	1	1	0	1
NPC	1	0	0	1
NPT	1	0	1	1
NSG	1	1	0	1
NSN	1	1	1	1
NTQ	1	1	1	1
NYE	1	1	0	1
PDN	1	1	2	1
PDS	1	1	0	1
PEA	1	3	5	1
PEG	1	2	0	1
PET	1	2	1	1
PGF	1	0	1	1
PGL	1	0	1	1
PGT	1	0	0	1
PGY	1	0	0	1
PHG	1	0	0	1
PHN	1	0	0	1
PIT	1	0	0	1
PIV	1	1	0	1
PKA	1	0	1	1
PKH	1	0	1	1
PKI	1	0	0	1
PME	1	0	1	1
PNK	1	0	1	1
PNS	1	0	2	1
PPD	1	0	1	1
PQY	1	1	0	1
PRG	1	0	0	1
PRK	1	1	0	1
PSH	1	0	1	1
PSS	1	3	2	1
PTC	1	0	0	1
PTG	1	2	1	1
PWL	1	0	1	1
PYL	1	0	1	1
PYS	1	0	2	1
QAA	1	2	2	1
QAV	1	0	0	1
QDT	1	0	0	1
QEQ	1	0	0	1
QES	1	3	2	1
QFA	1	0	0	1
QFI	1	0	1	1
QGA	1	1	1	1
QGK	1	0	0	1
QIL	1	0	1	1
QIR	1	0	0	1
QKA	1	2	1	1
QKG	1	0	0	1
QLD	1	1	1	1
QPS	1	2	3	1
QQE	1	2	0	1
QRA	1	1	1	1
QRH	1	1	3	1
QRS	1	0	2	1
QRY	1	1	1	1
QSH	1	0	0	1
QSP	1	0	2	1
QTG	1	1	0	1
QTS	1	2	1	1
QYT	1	0	0	1
QYV	1	0	2	1
RAS	1	4	0	1
RAT	1	2	2	1
RAV	1	0	3	1
RDD	1	2	0	1
RDV	1	0	0	1
REK	1	2	3	1
REV	1	1	2	1
RFM	1	0	0	1
RGG	1	0	1	1
RGK	1	1	1	1
RGY	1	0	1	1
RHK	1	2	0	1
RHR	1	0	1	1
RIC	1	1	1	1
RKM	1	1	1	1
RLD	1	0	2	1
RLI	1	1	0	1
RNE	1	0	0	1
RNN	1	1	0	1
RNQ	1	1	0	1
RPE	1	1	0	1
RPT	1	0	0	1
RQA	1	1	1	1
RQK	1	1	0	1
RQQ	1	1	1	1
RRH	1	1	0	1
RSH	1	1	1	1
RSY	1	1	0	1
RTV	1	1	0	1
RVG	1	0	0	1
RVR	1	1	2	1
RVV	1	1	1	1
RVY	1	0	1	1
RWL	1	1	1	1
SCG	1	1	1	1
SDA	1	0	1	1
SDG	1	0	1	1
SDP	1	1	2	1
SFT	1	0	0	1
SGQ	1	0	1	1
SIF	1	0	0	1
SKD	1	2	2	1
SKM	1	0	0	1
SMA	1	0	0	1
SMG	1	0	0	1
SMK	1	0	4	1
SNR	1	2	3	1
SNT	1	1	1	1
SNV	1	0	0	1
SQM	1	0	0	1
SRH	1	1	2	1
SSF	1	1	1	1
SSH	1	0	2	1
SST	1	5	5	1
SSV	1	3	0	1
SVR	1	0	1	1
SWG	1	0	1	1
SWQ	1	0	1	1
SWV	1	0	0	1
SYR	1	2	0	1
SYV	1	0	0	1
TAD	1	0	2	1
TCG	1	0	0	1
TDI	1	1	0	1
TFD	1	1	0	1
TGA	1	1	1	1
TGE	1	2	0	1
TGI	1	0	1	1
TGN	1	0	1	1
TGQ	1	2	0	1
TGY	1	0	1	1
THG	1	1	0	1
THS	1	1	0	1
TIE	1	1	2	1
TIT	1	0	0	1
TKN	1	0	0	1
TKR	1	0	1	1
TKS	1	0	1	1
TKV	1	1	1	1
TLF	1	0	2	1
TLQ	1	1	0	1
TLY	1	2	1	1
TNA	1	1	1	1
TPL	1	2	0	1
TPP	1	1	2	1
TQC	1	0	1	1
TRG	1	0	1	1
TRK	1	1	0	1
TRQ	1	2	0	1
TSR	1	0	1	1
TTA	1	1	0	1
TTI	1	0	0	1
TTK	1	0	1	1
TVQ	1	0	0	1
TVT	1	4	2	1
VAD	1	1	2	1
VAE	1	1	0	1
VAI	1	2	2	1
VAP	1	0	0	1
VDH	1	0	0	1
VDI	1	1	0	1
VDK	1	2	2	1
VEF	1	1	2	1
VFS	1	1	1	1
VGD	1	0	1	1
VHI	1	0	0	1
VHL	1	2	0	1
VIG	1	0	0	1
VIH	1	1	1	1
VIK	1	1	1	1
VKM	1	1	1	1
VKR	1	2	1	1
VLA	1	4	2	1
VLC	1	0	0	1
VLR	1	1	2	1
VMF	1	1	0	1
VMV	1	1	3	1
VNR	1	1	2	1
VNS	1	0	2	1
VPD	1	2	2	1
VPP	1	1	1	1
VPY	1	0	0	1
VQA	1	0	0	1
VQR	1	0	1	1
VRP	1	0	1	1
VRT	1	1	3	1
VSQ	1	0	1	1
VTE	1	0	0	1
VTG	1	0	1	1
VTV	1	1	1	1
VVR	1	0	0	1
VVS	1	0	2	1
VYN	1	1	0	1
VYS	1	1	1	1
WLE	1	0	0	1
WLL	1	0	0	1
WNW	1	0	0	1
WQK	1	0	0	1
WQL	1	0	0	1
WQS	1	0	1	1
WSR	1	1	0	1
WTD	1	2	0	1
YAV	1	1	0	1
YDL	1	1	0	1
YDP	1	1	1	1
YEL	1	2	3	1
YEN	1	0	0	1
YFM	1	1	0	1
YGG	1	0	1	1
YGK	1	0	0	1
YGP	1	0	2	1
YII	1	1	0	1
YIK	1	2	1	1
YMS	1	0	0	1
YRD	1	0	0	1
YRV	1	0	1	1
YSG	1	1	3	1
YSI	1	2	0	1
YSN	1	1	0	1
YST	1	0	1	1
YSW	1	0	0	1
YTT	1	1	0	1
YVV	1	0	1	1
YYF	1	0	0	1
YYK	1	2	1	1
AAD	1	2	2	0
AAN	1	3	0	0
AAY	1	0	0	0
ACA	1	1	0	0
ACQ	1	1	0	0
ACR	1	0	0	0
ADE	1	1	0	0
ADG	1	0	0	0
ADH	1	0	1	0
ADR	1	1	0	0
ADT	1	1	0	0
AEC	1	0	1	0
AEH	1	0	0	0
AEP	1	1	2	0
AEY	1	1	0	0
AFV	1	1	0	0
AGF	1	0	0	0
AGP	1	0	0	0
AHQ	1	0	1	0
[truncated: 6,001 more rows]

[truncated: 2 more sheets: Quad_peptide_start, Quad_peptide_end]
