# Supplementary material for: Applying Machine Learning to Predict the Exportome of Bovine and Canine Babesia Species That Cause Babesiosis
Source: Pathogens. 2021 May 27;10(6):660. doi: 10.3390/pathogens10060660 (PMC8226867; doi:10.3390/pathogens10060660)
Supplement: Supplementary file 1 [file pathogens-10-00660-s001.zip › Supplementatry_files/Table_S10.xlsx]

## Sheet: T2Bo
ID	Name	Classical score	Non-classical score	OutCyte Class	OutCyte score	SecretomeP score	SignalP 5.0	TMHMM	DeepLoc
BBOV_III010290	hypothetical protein	0.11	0.769	UPS	0.5939	0.945	0.000394	0	0.005
BBOV_III000110	hypothetical protein	0.21	0.765	UPS	0.5987	0.931	0.000839	3	0.0001
BBOV_III001870	RNA recognition motif domain containing protein	0.08	0.754	UPS	0.6183	0.89	0.002019	0	0.0381
BBOV_III008500	ribosomal protein S27a family protein	0.3	0.753	UPS	0.6014	0.904	0.000508	0	0.0341
BBOV_III001940	hypothetical protein	0.08	0.75	UPS	0.573	0.926	0.003289	0	0.0239
BBOV_III002560	hypothetical protein	0	0.741	UPS	0.5989	0.883	0.030007	0	0.1068
BBOV_I001990	hypothetical protein	0.33	0.74	UPS	0.5673	0.913	0.001118	0	0.0273
BBOV_IV004800	prefoldin subunit 6 putative	0.08	0.74	UPS	0.5915	0.888	0.000547	0	0.0172
BBOV_I002710	conserved hypothetical protein	0.1	0.739	UPS	0.5494	0.929	0.000122	0	0.0005
BBOV_II003110	60S ribosomal protein L12 protein putative	0.16	0.738	UPS	0.6142	0.861	0.001111	0	0.0014
BBOV_II006450	YOU2-like small euk. C2C2 zinc finger protein	0.16	0.736	UPS	0.546	0.926	0.001368	0	0.0216
BBOV_IV010730	hypothetical protein	0.51	0.734	UPS	0.636	0.831	0.071904	0	0.1072
BBOV_IV000070	hypothetical protein	1	0.731	UPS	0.6147	0.848	0.172566	0	0.0492
BBOV_IV007020	hypothetical protein	0.07	0.731	UPS	0.5284	0.933	0.00154	0	0.0008
BBOV_I001800	hypothetical protein	0.06	0.731	UPS	0.546	0.916	0.001279	4	0.0002
BBOV_II003710	hypothetical protein	0.09	0.73	UPS	0.568	0.892	0.000669	0	0.0002
BBOV_II001860	60S ribosomal L22e protein putative	0.09	0.729	UPS	0.5525	0.906	0.001777	0	0.0032
BBOV_II003490	DnaJ protein putative	0.07	0.729	UPS	0.552	0.906	0.000298	0	0.0003
BBOV_IV002970	TATA-box binding protein	0.11	0.726	UPS	0.5494	0.902	0.001072	0	0.0011
BBOV_IV007860	hypothetical protein	0.08	0.725	UPS	0.6368	0.814	0.000471	0	0.0437
BBOV_II001830	hypothetical protein	0.08	0.725	UPS	0.5499	0.901	0.001579	0	0.0071
BBOV_II000150	hypothetical protein	0.06	0.725	UPS	0.5522	0.898	0.000595	0	0.0031
BBOV_II001960	hypothetical protein	0.38	0.724	UPS	0.5709	0.878	0.004803	0	0.0334
BBOV_III009470	hypothetical protein	0.24	0.724	UPS	0.5684	0.88	0.000845	0	0.0058
BBOV_V000410	rpl16	0.07	0.724	UPS	0.571	0.878	0.000335	0	0.0011
BBOV_III004610	conserved hypothetical protein	0.08	0.723	UPS	0.553	0.892	0.000341	0	0.0014
BBOV_III002680	hypothetical protein	0.16	0.723	UPS	0.5457	0.9	0.000884	0	0.0005
BBOV_II003150	RNA pseudouridine synthase A 2 putative	0.07	0.721	UPS	0.614	0.828	0.002503	0	0.0002
BBOV_III007270	hypothetical protein	0.25	0.72	UPS	0.5699	0.871	0.002057	5	0.0002
BBOV_I003800	hypothetical protein	0.14	0.72	UPS	0.5519	0.888	0.000484	0	0.0205
BBOV_IV012040	hypothetical protein	0.06	0.72	UPS	0.5308	0.909	0.00067	0	0.0026
BBOV_III007820	conserved hypothetical protein	0.06	0.719	UPS	0.5956	0.842	0.000106	0	0.0004
BBOV_I004750	RNA recognition motif. (a.k.a. RRM RBD or RNP) domain containing protein	0.07	0.719	UPS	0.5738	0.864	0.001003	0	0.0021
BBOV_IV002600	hypothetical protein	0.28	0.718	UPS	0.5265	0.91	0.008609	0	0.0252
BBOV_IV003800	ATP-dependent Clp protease proteolytic subunit putative	0.11	0.716	UPS	0.5309	0.902	0.001064	0	0.002
BBOV_II002060	conserved hypothetical protein	0.05	0.716	UPS	0.5508	0.882	0.000725	3	0.0001
BBOV_IV007740	hypothetical protein	0.11	0.716	UPS	0.5729	0.859	0.003941	0	0.0126
BBOV_II004080	small heat shock protein	0	0.716	UPS	0.5508	0.882	0.001132	0	0.0231
BBOV_III010220	hypothetical protein	0.08	0.715	UPS	0.548	0.882	0.000361	0	0.0224
BBOV_I001590	hypothetical protein	0	0.715	UPS	0.5912	0.838	0.005839	0	0.2898
BBOV_III001570	acetyltransferase GNAT family protein	0.09	0.714	UPS	0.5508	0.877	0.00168	0	0.0042
BBOV_IV008650	hypothetical protein	0.52	0.714	UPS	0.6132	0.815	0.332371	0	0.073
BBOV_III011220	hypothetical protein	0.14	0.71	UPS	0.5521	0.867	0.000926	0	0.0099
BBOV_IV008870	hypothetical protein	0.08	0.71	UPS	0.5521	0.867	0.001189	0	0.0016
BBOV_II006160	guanylate kinase putative	0.16	0.709	UPS	0.5522	0.866	0.003762	0	0.013
BBOV_I005010	hypothetical protein	0.11	0.709	UPS	0.5712	0.846	0.000414	0	0.0078
BBOV_IV004460	conserved hypothetical protein	0.08	0.708	UPS	0.549	0.866	0.00039	0	0.0068
BBOV_IV011600	hypothetical protein	0.11	0.708	UPS	0.5961	0.819	0.001786	0	0.0059
BBOV_II006940	hypothetical protein	0.07	0.708	UPS	0.6222	0.793	0.006617	1	0.2058
BBOV_IV009690	mitochondrial import inner membrane translocase subunit putative	0.2	0.708	UPS	0.5494	0.866	0.00185	0	0.0007
BBOV_III008180	hypothetical protein	0.08	0.706	UPS	0.6174	0.794	0.000364	0	0.0296
BBOV_II006230	protein kinase CK2 regulatory subunit CK2B1	0.07	0.706	UPS	0.6365	0.776	0.000687	0	0.0002
BBOV_III001030	Tim10/DDP family zinc finger containing protein	0.16	0.706	UPS	0.5933	0.818	0.001486	0	0.0039
BBOV_I004670	hypothetical protein	0.08	0.705	UPS	0.6346	0.775	0.001625	0	0.0202
BBOV_IV001470	conserved hypothetical protein	0.45	0.704	UPS	0.5698	0.839	0.021384	0	0.0006
BBOV_II007690	hypothetical protein	0.14	0.704	UPS	0.5701	0.838	0.001083	0	0.0017
BBOV_I003110	hypothetical protein	0.13	0.704	UPS	0.5449	0.863	0.000481	1	0.0003
BBOV_II004440	hypothetical protein	0.1	0.704	UPS	0.5801	0.828	0.002177	0	0.0003
BBOV_III003380	ubiquitin-conjugating enzyme family protein	0.08	0.704	UPS	0.5712	0.836	0.001443	0	0.0005
BBOV_IV002510	hypothetical protein	0.1	0.703	UPS	0.537	0.868	0.00108	0	0.0098
BBOV_III004720	splicing factor 3B subunit 10 (SF3b10) putative	0.12	0.703	UPS	0.5498	0.857	0.00136	0	0.0263
BBOV_III001910	centrin putative	0.06	0.702	UPS	0.5519	0.852	0.001088	0	0.0021
BBOV_III005510	hypothetical protein	0.08	0.702	UPS	0.571	0.832	0.000534	0	0.002
BBOV_IV002380	hypothetical protein	0.08	0.701	UPS	0.5502	0.851	0.000694	0	0.0007
BBOV_II000510	transcription factor S-II protein putative	1	0.699	UPS	0.5493	0.849	0.238667	0	0.1253
BBOV_I004760	U6 snRNA-associated Sm-like protein LSm4 putative	0.14	0.699	UPS	0.5497	0.849	0.004325	0	0.02
BBOV_IV004690	conserved hypothetical protein	0.08	0.698	UPS	0.534	0.861	0.000374	0	0.0024
BBOV_IV008300	protein kinase domain containing protein	0.29	0.698	UPS	0.6145	0.782	0.000511	0	0.0322
BBOV_III000120	cytochrome c oxidase copper chaperone (COX17) putative	0	0.697	UPS	0.5916	0.803	0.00196	0	0.048
BBOV_III007970	hypothetical protein	0.29	0.697	UPS	0.597	0.796	0.001634	0	0.0123
BBOV_II000160	hypothetical protein	0.15	0.697	UPS	0.5504	0.843	0.000568	0	0.003
BBOV_IV001740	hypothetical protein	0.1	0.696	UPS	0.5413	0.85	0.001793	0	0.0006
BBOV_II001750	histone 2B protein putative	0.07	0.695	UPS	0.6138	0.777	0.000362	0	0.0034
BBOV_IV011700	hypothetical protein	0.12	0.695	UPS	0.5493	0.84	0.00374	0	0.0759
BBOV_I001900	conserved hypothetical protein	0	0.694	UPS	0.5437	0.844	0.071195	0	0.0056
BBOV_II001170	KE2 family protein putative	0.07	0.694	UPS	0.5282	0.859	0.000879	0	0.0052
BBOV_III008440	hypothetical protein	0.08	0.693	UPS	0.5729	0.814	0.000586	0	0.0256
BBOV_IV001860	conserved hypothetical protein	0	0.692	UPS	0.6122	0.771	0.001618	0	0.0038
BBOV_II005110	hypothetical protein	0.08	0.691	UPS	0.531	0.851	0.000786	0	0.0482
BBOV_III004690	hypothetical protein	0.07	0.691	UPS	0.548	0.834	0.000477	0	0.0003
BBOV_IV003810	adenosine kinase	0.05	0.69	UPS	0.6139	0.766	0.001761	1	0.0026
BBOV_III005520	cytochrome c putative	0.1	0.69	UPS	0.6172	0.762	0.002973	0	0.0143
BBOV_II006400	hypothetical protein	0.15	0.69	UPS	0.552	0.828	0.001454	0	0.0004
BBOV_IV009820	hypothetical protein	0.07	0.69	UPS	0.617	0.763	0.001318	0	0.0003
BBOV_IV005700	50S ribosomal protein L13 putative	0.12	0.688	UPS	0.573	0.803	0.026067	0	0.003
BBOV_IV004520	conserved hypothetical protein	0.2	0.688	UPS	0.6172	0.759	0.00322	0	0.0771
BBOV_II000490	hypothetical protein	0.27	0.688	UPS	0.614	0.761	0.012017	0	0.0045
BBOV_IV002610	hypothetical protein	0.11	0.688	UPS	0.5505	0.826	0.000692	0	0.0058
BBOV_III006650	hypothetical protein	0	0.688	UPS	0.529	0.846	0.00118	0	0.0012
BBOV_I000130	multiprotein bridging factor type 1	0.08	0.688	UPS	0.5688	0.808	0.000297	0	0.0083
BBOV_II000880	ribosomal protein L6e putative	0.16	0.688	UPS	0.549	0.826	0.0047	0	0.0039
BBOV_IV007110	ubiquitin-conjugating enzyme E2 putative	0.14	0.688	UPS	0.5402	0.835	0.001647	0	0.0176
BBOV_III001950	conserved hypothetical protein	0.08	0.687	UPS	0.5521	0.822	0.001276	0	0.0009
BBOV_III006060	hypothetical protein	0.17	0.686	UPS	0.5139	0.859	0.00128	0	0.0196
BBOV_IV012130	variant erythrocyte surface antigen-1 alpha subunit	0.31	0.686	UPS	0.5974	0.774	0.007585	0	0.4854
BBOV_IV000490	acyl CoA binding protein	0.07	0.685	UPS	0.615	0.755	0.001562	0	0.0436
BBOV_IV005210	tetratricopeptide repeat containing domain protein	0.07	0.685	UPS	0.5727	0.797	0.000763	0	0.0103
BBOV_II005460	hypothetical protein	0.12	0.684	UPS	0.5779	0.79	0.003003	0	0.0122
BBOV_II000540	hypothetical protein	0.11	0.684	UPS	0.5522	0.816	0.001086	0	0.0022
BBOV_IV008470	ATP synthase F1 delta subunit putative	0.14	0.683	UPS	0.5502	0.815	0.003357	0	0.0001
BBOV_III006900	HesB-like domain containing protein	0.18	0.683	UPS	0.5324	0.833	0.000983	0	0.0634
BBOV_IV006320	hypothetical protein	0.2	0.683	UPS	0.5937	0.773	0.000735	0	0.0034
BBOV_II006840	alpha/beta hydrolase protein putative	0.36	0.682	UPS	0.6133	0.751	0.003093	0	0.0034
BBOV_III006250	conserved hypothetical protein	0	0.682	UPS	0.5518	0.812	0.000375	0	0.0022
BBOV_II000580	hypothetical protein	0.44	0.682	UPS	0.5282	0.836	0.001147	0	0
BBOV_II000300	TBC domain containing protein	0.06	0.682	UPS	0.6362	0.728	0.001004	0	0.0024
BBOV_IV009140	conserved hypothetical protein	0.2	0.681	UPS	0.5508	0.812	0.000898	0	0.0043
BBOV_IV000710	cytochrome c oxidase subunit 2a putative	0.18	0.681	UPS	0.5712	0.791	0.000924	1	0.0001
BBOV_III002690	dimethyladenosine transferase putative	0.12	0.681	UPS	0.5671	0.794	0.000884	0	0.0012
BBOV_II002160	HORMA domain containing protein	0.13	0.681	UPS	0.5439	0.819	0.000748	0	0.0049
BBOV_IV003400	peptidyl-prolyl isomerase	0.09	0.681	UPS	0.5508	0.812	0.000998	0	0.0022
BBOV_V000380	rps8	0.14	0.681	UPS	0.5949	0.768	0.000318	0	0.0032
BBOV_IV007850	conserved hypothetical protein	0.09	0.68	UPS	0.5334	0.827	0.001669	0	0.0072
BBOV_I003780	DNL zinc finger domain containing protein	0.14	0.68	UPS	0.5708	0.789	0.000865	0	0
BBOV_III000740	hypothetical protein	0.35	0.68	UPS	0.5043	0.856	0.336713	5	0.0003
BBOV_IV009700	hypothetical protein	0.1	0.679	UPS	0.6181	0.739	0.003634	7	0
BBOV_IV006270	conserved hypothetical protein	0.33	0.678	UPS	0.573	0.784	0.005833	0	0.0406
BBOV_I003030	conserved hypothetical protein	0.29	0.678	UPS	0.5964	0.759	0.002001	0	0.0039
BBOV_III007940	conserved hypothetical protein	0	0.678	UPS	0.5319	0.825	0.000466	0	0.0003
BBOV_III007130	HesB-like domain containing protein	0	0.678	UPS	0.5324	0.823	0.001627	0	0.0706
BBOV_IV005500	hypothetical protein	0.08	0.677	UPS	0.5715	0.783	0.000815	0	0.0094
BBOV_III005240	translation initiation factor SUI1 family protein	0.09	0.677	UPS	0.5522	0.801	0.002034	0	0.0005
BBOV_IV006510	3'5'-cyclic nucleotide phosphodiesterase putative	0.06	0.676	UPS	0.5017	0.85	0.001089	6	0
BBOV_IV004420	conserved hypothetical protein	0.08	0.676	UPS	0.5467	0.806	0.011717	0	0.0002
BBOV_III008890	conserved hypothetical protein	0.12	0.675	UPS	0.534	0.817	0.001742	0	0.0304
BBOV_III001410	hypothetical protein	0.19	0.675	UPS	0.5776	0.772	0.000657	0	0.0003
BBOV_II004660	ubiquitin-conjugating enzyme putative	0.11	0.675	UPS	0.6368	0.714	0.003471	0	0.0027
BBOV_IV011620	hypothetical protein	0.08	0.674	UPS	0.5497	0.798	0.002212	1	0.0042
BBOV_III009860	ubiquitin conjugating enzyme E2 putative	0	0.674	UPS	0.57	0.779	0.001872	0	0.0086
BBOV_II004550	conserved hypothetical protein	0.12	0.673	UPS	0.5293	0.816	0.000436	0	0.0023
BBOV_III007350	hypothetical protein	0.14	0.673	UPS	0.5518	0.795	0.000505	0	0.0109
BBOV_III004410	hypothetical protein	0.08	0.673	UPS	0.5915	0.755	0.001121	0	0.0037
BBOV_III006170	conserved hypothetical protein	0.31	0.672	UPS	0.597	0.748	0.001774	0	0.0196
BBOV_II002560	conserved hypothetical protein	0.09	0.672	UPS	0.5282	0.815	0.000549	0	0.0001
BBOV_IV005380	hypothetical protein	0.17	0.672	UPS	0.5546	0.789	0.002759	0	0.0323
BBOV_I004840	hypothetical protein	0	0.672	UPS	0.5283	0.816	0.000993	0	0
BBOV_III001560	acuolar ATP synthase subunit family protein	0.11	0.671	UPS	0.5295	0.813	0.000154	0	0.0027
BBOV_V000180	hypothetical protein	0.29	0.671	UPS	0.6178	0.725	0.000909	1	0.0001
BBOV_V000210	hypothetical protein	0.28	0.671	UPS	0.6178	0.725	0.000925	1	0.0001
BBOV_V000200	hypothetical protein	0.28	0.671	UPS	0.6178	0.725	0.000925	1	0.0001
BBOV_IV003540	ribosomal protein S2	0.07	0.67	UPS	0.5504	0.79	0.001377	0	0.0023
BBOV_IV002040	ubiquitin-conjugating enzyme E2	0.1	0.67	UPS	0.6368	0.704	0.001457	0	0.0112
BBOV_III009150	conserved hypothetical protein	0.19	0.669	UPS	0.5954	0.742	0.002859	0	0.0684
BBOV_III008130	cytochrome c family protein	0.09	0.669	UPS	0.571	0.768	0.000588	0	0.0414
BBOV_II000460	hypothetical protein	0.18	0.669	UPS	0.5518	0.786	0.010893	0	0.002
BBOV_II004020	40S ribosomal protein S20	0.09	0.668	UPS	0.5296	0.807	0.000618	0	0.005
BBOV_V000540	hypothetical protein	0.14	0.668	UPS	0.6138	0.723	0.00022	0	0.0173
BBOV_II006300	hypothetical protein	0.12	0.668	UPS	0.5432	0.793	0.001292	0	0.007
BBOV_II005200	hypothetical protein	0.11	0.666	UPS	0.5342	0.797	0.000695	0	0.0806
BBOV_II005890	conserved hypothetical protein	0.1	0.664	UPS	0.5344	0.794	0.000558	0	0.0506
BBOV_IV002780	hypothetcial protein	0.09	0.664	UPS	0.5017	0.826	0.000488	12	0.0001
BBOV_I002250	hypothetical protein	0.08	0.664	UPS	0.535	0.793	0.000619	0	0.0009
BBOV_IV011660	tyrosine phosphatase putative	0.1	0.664	UPS	0.5522	0.776	0.000346	0	0.0051
BBOV_IV010260	conserved hypothetical protein	0.13	0.663	UPS	0.6367	0.689	0.000813	0	0.0019
BBOV_III000810	conserved hypothetical protein	0.09	0.663	UPS	0.5242	0.801	0.000369	0	0.0019
BBOV_IV004640	hypothetical protein	0.28	0.663	UPS	0.5974	0.728	0.0006	0	0.0088
BBOV_III011490	anti-silencing protein ASF1-like family protein	0.29	0.662	UPS	0.5805	0.743	0.001321	0	0.0001
BBOV_I005060	ubiquitin conjugating enzyme putative	0.05	0.662	UPS	0.5711	0.753	0.001461	0	0.0053
BBOV_I005050	ubiquitin conjugating enzyme putative	0	0.662	UPS	0.5711	0.753	0.001461	0	0.0053
BBOV_II001060	60S ribosomal protein L44 protein	0.13	0.661	UPS	0.5504	0.772	0.0007	0	0.0307
BBOV_IV008950	casein kinase II beta 4 subunit putative	0.06	0.661	UPS	0.6069	0.716	0.001037	0	0.0084
BBOV_III000860	conserved hypothetical protein	0.17	0.661	UPS	0.5505	0.772	0.00613	0	0.0207
BBOV_III010670	conserved hypothetical protein	0	0.661	UPS	0.5947	0.727	0.002231	0	0.0214
BBOV_II003310	hypothetical protein	0.31	0.661	UPS	0.5311	0.791	0.00113	0	0.0037
BBOV_III009320	hypothetical protein	0.16	0.661	UPS	0.5005	0.822	0.000959	0	0.0281
BBOV_IV011920	hypothetical protein	0.07	0.661	UPS	0.5715	0.751	0.000499	0	0.0016
BBOV_II002130	hypothetical protein	0.07	0.66	UPS	0.5757	0.745	0.002142	0	0.0087
BBOV_III010440	3'-5' exonuclease domain containing protein	0.08	0.659	UPS	0.5342	0.783	0.002026	0	0.0016
BBOV_IV005140	hypothetical protein	0.07	0.659	UPS	0.6168	0.701	0.000762	0	0.0008
BBOV_IV000600	hypothetical protein	0	0.659	UPS	0.6181	0.7	0.001572	0	0.0169
BBOV_IV003520	conserved hypothetical protein	0.11	0.658	UPS	0.5333	0.782	0.002228	0	0.0007
BBOV_II007330	hypothetical protein	0.06	0.658	UPS	0.5494	0.766	0.000637	0	0.0037
BBOV_III002570	hypothetical protein	0	0.658	UPS	0.6367	0.68	0.000358	0	0.0069
BBOV_III010620	ribosomal L29e protein family protein	0.06	0.658	UPS	0.5518	0.765	0.000258	0	0.0008
BBOV_III004770	hypothetical protein	0.08	0.657	UPS	0.5493	0.765	0.001476	0	0.0004
BBOV_IV010540	ribosome biogeneisis subunit NOP10 putative	0.08	0.657	UPS	0.5475	0.766	0.003508	0	0.0123
BBOV_III002670	conserved hypothetical protein	0.17	0.656	UPS	0.5574	0.755	0.002258	0	0.113
BBOV_IV003390	DNA-directed RNA polymerase II large subunit putative	0.19	0.656	UPS	0.597	0.715	0.001137	0	0.0018
BBOV_II006660	hypothetical protein	0.1	0.656	UPS	0.5341	0.777	0.000322	0	0.0022
BBOV_IV003900	ubiquitin-like protein putative	0	0.656	UPS	0.5969	0.715	0.000369	0	0.0012
BBOV_I000590	conserved hypothetical protein	0.09	0.655	UPS	0.614	0.697	0.000623	0	0.0045
BBOV_III004840	FHA domain containing protein	0	0.655	UPS	0.5911	0.719	0.002954	0	0.0014
BBOV_IV010820	hypothetical protein	0.22	0.655	UPS	0.5972	0.712	0.003141	0	0.0055
BBOV_III007830	hypothetical protein	0.08	0.655	UPS	0.5525	0.757	0.001493	0	0.0059
BBOV_III004860	cell differentiation family protein	0.04	0.654	UPS	0.5507	0.757	0.000212	0	0.0004
BBOV_IV008030	conserved hypothetical protein	0.12	0.654	UPS	0.5694	0.739	0.000837	0	0.0022
BBOV_III003410	conserved hypothetical protein	0.1	0.654	UPS	0.573	0.736	0.001179	0	0.0082
BBOV_I004250	hypothetical protein	0.06	0.654	UPS	0.6147	0.694	0.000282	0	0.0019
BBOV_III011450	conserved hypothetical protein	0.09	0.653	UPS	0.5195	0.786	0.001984	3	0.0001
BBOV_III009010	hypothetical protein	0.07	0.653	UPS	0.5031	0.802	0.001268	7	0.0001
BBOV_IV000870	hypothetical protein	0.04	0.653	UPS	0.5324	0.774	0.000414	1	0.0053
BBOV_IV003600	ribosomal protein L7/L12	0.14	0.653	UPS	0.5505	0.755	0.001983	0	0.001
BBOV_II007280	hypothetical protein	0.12	0.652	UPS	0.5992	0.704	0.006774	0	0.0086
BBOV_IV006940	hypothetical protein	0.15	0.651	UPS	0.5319	0.77	0.001306	0	0.0093
BBOV_I003850	SmORF	0.11	0.651	UPS	0.617	0.685	0.000958	0	0.0048
BBOV_IV007940	variant erythrocyte surface antigen-1 alpha subunit	1	0.651	UPS	0.5947	0.708	0.412685	0	0.0055
BBOV_III003160	hypothetical protein	0.07	0.65	UPS	0.5992	0.701	0.000987	0	0.001
BBOV_III009820	hypothetical protein	0.06	0.65	UPS	0.5349	0.766	0.001063	5	0
BBOV_III005260	hypothetical protein	0.18	0.649	UPS	0.5712	0.726	0.002916	1	0.0006
BBOV_II000700	hypothetical protein	0.09	0.649	UPS	0.614	0.685	0.001115	0	0.0115
BBOV_I004030	hypothetical protein	0.12	0.647	UPS	0.6181	0.676	0.000603	0	0.0028
BBOV_III002410	ubiquitin family protein	0	0.647	UPS	0.5483	0.745	0.000462	0	0.0074
BBOV_IV008890	cytochrome c/c1 heme lyase putative	0.12	0.645	UPS	0.5729	0.717	0.003669	0	0.0026
BBOV_I002650	hypothetical protein	0.08	0.645	UPS	0.6191	0.671	0.001117	0	0.0028
BBOV_IV000460	protein phosphatase 2C putative	0.17	0.645	UPS	0.5497	0.74	0.008926	0	0.0016
BBOV_III004790	hypothetical protein	0.18	0.644	UPS	0.577	0.712	0.005548	0	0.0256
BBOV_IV006160	peptide chain release factor 1 putative	0.1	0.644	UPS	0.5506	0.738	0.002886	0	0.0147
BBOV_IV002810	2-C-methyl-D-erythritol 24-cyclodiphosphate synthase putative	0.35	0.643	UPS	0.5263	0.76	0.001273	0	0.0019
BBOV_II007630	conserved hypothetical protein	0.21	0.643	UPS	0.5285	0.757	0.00071	0	0.0084
BBOV_IV008930	conserved hypothetical protein	0.1	0.643	UPS	0.5382	0.747	0.000674	0	0.0131
BBOV_III005950	conserved hypothetical protein	0.07	0.643	UPS	0.5301	0.755	0.000401	0	0.0068
BBOV_IV008000	hypothetical protein	0.13	0.643	UPS	0.5616	0.725	0.019426	0	0.1266
BBOV_III009180	hypothetical protein	0.04	0.643	UPS	0.5981	0.688	0.004412	2	0.0004
BBOV_III006570	conserved hypothetical protein	0.06	0.642	UPS	0.573	0.711	0.000452	1	0.0158
BBOV_II000690	hypothetical protein	0.79	0.642	UPS	0.5311	0.752	0.263467	1	0.0014
BBOV_I002360	hypothetical protein	0.11	0.641	UPS	0.5697	0.713	0.001686	0	0.0111
BBOV_II004600	hypothetical protein	0.08	0.641	UPS	0.527	0.754	0.001226	0	0.0132
BBOV_IV004880	hypothetical protein	0.08	0.641	UPS	0.5298	0.753	0.002186	0	0.0093
BBOV_IV004720	MYND finger domain protein putative	0.12	0.641	UPS	0.6172	0.664	0.000446	0	0.0383
BBOV_III002260	conserved hypothetical protein	0.25	0.64	UPS	0.5679	0.712	0.000632	0	0.0001
BBOV_IV001130	hypothetical protein	0.08	0.639	UPS	0.5771	0.701	0.001244	0	0.0097
BBOV_I002490	hypothetical protein	0	0.639	UPS	0.578	0.701	0.001583	0	0.0043
BBOV_IV009650	ubiquitin-conjugating enzyme subunit putative	0.09	0.639	UPS	0.6154	0.663	0.002116	0	0.0004
BBOV_II004070	ATP-dependent Clp protease proteolytic subunit 1 putative	0	0.638	UPS	0.5505	0.726	0.000515	0	0.0049
BBOV_II000530	hypothetical protein	0.11	0.637	UPS	0.6147	0.66	0.001046	0	0.0164
BBOV_III009510	NAC domain containing protein	0.07	0.637	UPS	0.5771	0.697	0.000412	0	0.0002
BBOV_IV003790	ATP binding family protein	0.08	0.636	UPS	0.5952	0.676	0.00143	0	0.0032
BBOV_IV003840	ATP binding family protein putative	0.08	0.636	UPS	0.5952	0.676	0.00143	0	0.0032
BBOV_IV007270	hypothetical protein	0.06	0.636	UPS	0.5105	0.761	0.001	4	0.0005
BBOV_IV004150	RNA recognition motif (RRM)-containing protein	0.18	0.636	UPS	0.5512	0.721	0.000315	0	0.0017
BBOV_III001000	conserved hypothetical protein	0.13	0.635	UPS	0.5505	0.719	0.000547	0	0.0028
BBOV_I004570	CSL zinc finger domain containing protein	0.19	0.635	UPS	0.5947	0.676	0.001034	0	0.0136
BBOV_II005880	hypothetical protein	0.08	0.634	UPS	0.5014	0.766	0.003183	0	0
BBOV_IV006360	senescence-associated protein putative	0.1	0.634	UPS	0.5243	0.743	0.002856	0	0.0609
BBOV_IV001460	adrenodoxin-type ferredoxin putative	0.2	0.633	UPS	0.538	0.728	0.158673	0	0.019
BBOV_III000130	conserved hypothetical protein	0.11	0.633	UPS	0.5285	0.737	0.000593	0	0
BBOV_II003930	hypothetical protein	0.12	0.633	UPS	0.5449	0.722	0.002005	0	0.015
BBOV_II003620	hypothetical protein	0.11	0.633	UPS	0.5137	0.752	0.001032	0	0.0171
BBOV_III006780	small GTP-binding protein putative	0.12	0.633	UPS	0.5497	0.716	0.001191	0	0.0058
BBOV_III001830	3-oxo-5-alpha-steroid 4-dehydrogenase family protein	0.08	0.632	UPS	0.565	0.7	0.001406	4	0
BBOV_I001060	hypothetical protein	0.1	0.631	UPS	0.636	0.626	0.000197	0	0.0008
BBOV_IV009130	peptidyl-tRNA hydrolase 2 mitochondrial precursor putative	0.16	0.631	UPS	0.5516	0.71	0.002144	0	0.001
BBOV_IV010610	ribonucleoside-diphosphate reductase small subunit putative	0.17	0.63	UPS	0.6365	0.624	0.001503	1	0.0014
BBOV_II004640	vesicle transport protein putative	0.17	0.63	UPS	0.6179	0.643	0.001395	0	0.008
BBOV_IV008190	branched-chain alpha-keto acid dehydrogenase E1 component beta subunit putative	0	0.629	UPS	0.552	0.706	0.001011	0	0
BBOV_IV010550	conserved hypothetical protein	0	0.629	UPS	0.6174	0.64	0.001687	0	0.0017
BBOV_I004600	geranylgeranyl transferase type II beta subunit putative	0.11	0.629	UPS	0.6175	0.641	0.00042	0	0.1532
BBOV_III000180	conserved hypothetical protein	0	0.628	UPS	0.6367	0.619	0.028508	0	0.0547
BBOV_I000220	conserved hypothetical protein	0	0.628	UPS	0.5985	0.657	0.026541	0	0.3132
BBOV_IV003040	hypothetical protein	0.33	0.628	UPS	0.6174	0.638	0.00196	0	0.0037
BBOV_IV004750	hypothetical protein	0.28	0.628	UPS	0.6154	0.64	0.000532	0	0.0048
BBOV_IV002060	proteasome subunit beta type 4	0.21	0.628	UPS	0.5449	0.712	0.001315	0	0.0179
BBOV_IV011170	dim1 protein-like protein putative	0.12	0.627	UPS	0.5737	0.681	0.001257	0	0.0019
BBOV_II006050	hypothetical protein	0.11	0.627	UPS	0.6066	0.648	0.000491	0	0.0025
BBOV_II005680	hypothetical protein	0.09	0.627	UPS	0.55	0.704	0.000737	0	0.0259
BBOV_III006610	sedlin N-terminal conserved region family protein	0.13	0.627	UPS	0.5786	0.676	0.00097	0	0.0032
BBOV_III010650	conserved hypothetical protein	0.13	0.626	UPS	0.5486	0.704	0.002404	0	0.0014
BBOV_I001750	hypothetical protein	0.27	0.626	UPS	0.6367	0.616	0.002561	0	0.0248
BBOV_II004770	hypothetical protein	0.09	0.626	UPS	0.5202	0.731	0.000764	0	0.0003
BBOV_II004980	hypothetical protein	0.08	0.626	UPS	0.5293	0.722	0.000656	0	0
BBOV_II001460	mov34/MPN/PAD-1 family protein	0.09	0.626	UPS	0.6176	0.635	0.000473	0	0.0027
BBOV_IV006640	hypothetical protein	0.24	0.625	UPS	0.5449	0.706	0.001546	0	0
BBOV_III003690	hypothetical protein	0.12	0.625	UPS	0.5972	0.652	0.000955	0	0.0224
BBOV_IV011010	hypothetical protein	0.07	0.625	UPS	0.5288	0.722	0.000703	0	0.0075
BBOV_II003890	u5 snRNP-specific 40 kDa protein putative	0.17	0.625	UPS	0.615	0.634	0.002321	0	0.0675
BBOV_II003220	conserved hypothetical protein	0.07	0.624	UPS	0.5288	0.719	0.001938	0	0.0008
BBOV_III009310	hypothetical protein	0.08	0.624	UPS	0.5307	0.717	0.000174	0	0.003
BBOV_II004970	thioredoxin peroxidase-like protein	0.15	0.624	UPS	0.6158	0.633	0.001955	0	0.0148
BBOV_II006550	hypothetical protein	0.32	0.623	UPS	0.5695	0.676	0.000364	0	0.0003
BBOV_II001350	hypothetical protein	0.04	0.623	UPS	0.5957	0.65	0.000528	1	0.0107
BBOV_III006720	sybindin-like family protein	0.39	0.623	UPS	0.614	0.632	0.003404	0	0.0063
BBOV_II004800	hypothetical protein	0.43	0.622	UPS	0.5962	0.647	0.013861	0	0.0185
BBOV_IV005580	hypothetical protein	0.05	0.622	UPS	0.5512	0.693	0.0012	1	0.0035
BBOV_II003650	thioredoxin putative	0.15	0.622	UPS	0.5985	0.645	0.003204	0	0.0468
BBOV_I000460	conserved hypothetical protein	0.18	0.62	UPS	0.5522	0.688	0.002552	0	0.004
BBOV_I005020	conserved hypothetical protein	0.12	0.62	UPS	0.5466	0.694	0.011167	0	0.0027
BBOV_IV011340	hypothetical protein	0.07	0.62	UPS	0.5284	0.711	0.000694	0	0.0017
BBOV_IV003330	translation initiation factor 3 subunit 2	0.13	0.62	UPS	0.5674	0.673	0.004679	0	0.0056
BBOV_III008350	40S ribosomal protein S21e putative	0.14	0.619	UPS	0.5307	0.708	0.001066	0	0.0652
BBOV_IV001560	hypothetical protein	0.21	0.619	UPS	0.5088	0.729	0.001712	0	0.0071
BBOV_IV001590	hypothetical protein	0.09	0.619	UPS	0.571	0.667	0.001541	0	0.0013
BBOV_II004810	WD domain G-beta repeat containing protein	0.08	0.619	UPS	0.5431	0.695	0.001205	0	0.0097
BBOV_II007110	60S ribosomal protein L27 putative	0.45	0.618	UPS	0.5525	0.683	0.001309	0	0.0002
BBOV_I002150	conserved hypothetical protein	0	0.618	UPS	0.5466	0.689	0.000592	0	0.0014
BBOV_I003950	hypothetical protein	0.44	0.618	UPS	0.5508	0.686	0.018312	0	0.191
BBOV_I003200	hypothetical protein	0.11	0.618	UPS	0.568	0.668	0.001206	4	0.0002
BBOV_II001720	serine threonine phosphatase 2C containing protein putative	0.07	0.618	UPS	0.5493	0.686	0.000744	0	0.0035
BBOV_IV008260	co-chaperone GrpE putative	0.24	0.617	UPS	0.5519	0.682	0.000692	0	0
BBOV_I000780	hypothetical protein	0.47	0.617	UPS	0.6182	0.616	0.059024	0	0.006
BBOV_I004000	hypothetical protein	0.07	0.617	UPS	0.5306	0.703	0.000382	0	0.0047
BBOV_III011040	thioredoxin domain containing protein	0.36	0.617	UPS	0.6172	0.616	0.001786	0	0.0001
BBOV_II005850	5'-3' exonuclease N-terminal resolvase-like domain putative	0.22	0.616	UPS	0.5504	0.681	0.001686	0	0.0132
BBOV_IV007690	ATP binding protein putative	0.17	0.616	UPS	0.5947	0.638	0.002003	0	0.0033
BBOV_I000550	hypothetical protein	0.21	0.616	UPS	0.5508	0.682	0.001479	0	0.0019
BBOV_I004830	hypothetical protein	0.08	0.616	UPS	0.5316	0.7	0.001248	0	0.0014
BBOV_III008970	vacuolar protein sorting 29 putative	0.11	0.616	UPS	0.5947	0.638	0.003082	0	0.0139
BBOV_I002820	conserved hypothetical protein	0	0.615	UPS	0.571	0.659	0.001467	0	0.0222
BBOV_IV000530	orotate phosphoribosyltransferase	0	0.615	UPS	0.5522	0.677	0.000645	0	0.0041
BBOV_IV006000	conserved hypothetical protein	0.21	0.614	UPS	0.5018	0.726	0.001157	10	0.0001
BBOV_IV003780	conserved hypothetical protein	0.09	0.614	UPS	0.5611	0.666	0.000562	0	0.0127
BBOV_II001470	hypothetical protein	0.08	0.614	UPS	0.5978	0.63	0.00048	0	0.0323
BBOV_IV003240	HAD superfamily hydrolase putative	0.75	0.613	UPS	0.5882	0.637	0.482421	1	0.4726
BBOV_III011770	hypothetical protein	0.32	0.613	UPS	0.5525	0.673	0.002124	0	0.001
BBOV_III009050	hypothetical protein	0.29	0.613	UPS	0.5043	0.722	0.007193	0	0.0203
BBOV_II000840	hypothetical protein	0.13	0.613	UPS	0.5903	0.636	0.001061	0	0.0019
BBOV_IV009770	conserved hypothetical protein	0.08	0.612	UPS	0.5001	0.724	0.004625	0	0.0056
BBOV_II001260	DNA-directed RNA polymerase subunit I putative	0.09	0.612	UPS	0.5402	0.684	0.000294	0	0.0002
BBOV_II002140	hypothetical protein	0.18	0.612	UPS	0.549	0.674	0.000534	0	0.0603
BBOV_II002970	conserved hypothetical protein	0.21	0.611	UPS	0.5908	0.631	0.001445	0	0.7035
BBOV_IV006070	ribosomal protein L9 putative	0.09	0.611	UPS	0.5326	0.689	0.000777	0	0.0044
BBOV_I001730	hypothetical protein	0.07	0.61	UPS	0.5456	0.674	0.000961	0	0.0009
BBOV_III003650	hypothetical protein	0.18	0.609	UPS	0.5351	0.682	0.000575	3	0.0001
BBOV_IV011200	hypothetical protein	0.11	0.609	UPS	0.5962	0.621	0.000716	0	0.0283
BBOV_II007560	hypothetical protein	0	0.609	UPS	0.616	0.603	0.002551	0	0.0048
BBOV_III007770	uncharacterized protein family UPF0027 family protein	0.09	0.609	UPS	0.5002	0.717	0.001426	0	0.0025
BBOV_III001850	conserved hypothetical protein	0.06	0.607	UPS	0.5307	0.684	0.000576	0	0.0011
BBOV_IV009840	hypothetical protein	0.21	0.607	UPS	0.61	0.603	0.000398	0	0.002
BBOV_III007360	Rab1a	0.26	0.607	UPS	0.545	0.669	0.001706	0	0.0124
BBOV_II007370	3-demethylubiquinone-9 3-methyltransferase	0.09	0.606	UPS	0.573	0.639	0.001975	0	0.0033
BBOV_III005400	conserved hypothetical protein	0.06	0.606	UPS	0.5492	0.662	0.001102	0	0.0007
BBOV_III003640	conserved hypothetical protein	0.16	0.604	UPS	0.6011	0.606	0.000705	0	0.0414
BBOV_III007150	conserved hypothetical protein	0.13	0.604	UPS	0.5282	0.679	0.000863	0	0.0013
BBOV_III000840	conserved hypothetical protein	0.09	0.604	UPS	0.5347	0.674	0.000513	0	0.0002
BBOV_IV010200	ribosomal protein S25 putative	0.07	0.604	UPS	0.5296	0.679	0.000455	0	0.0002
BBOV_III004430	conserved hypothetical protein	0.12	0.603	UPS	0.5125	0.694	0.003305	0	0.0926
BBOV_III009000	conserved hypothetical protein	0.09	0.603	UPS	0.5962	0.609	0.000279	0	0.0013
BBOV_IV011390	hypothetical protein	0.35	0.603	UPS	0.5496	0.656	0.000964	0	0.004
BBOV_IV011290	oxidoreductase NAD-binding domain containing protein	0	0.603	UPS	0.5399	0.666	0.069504	0	0.1822
BBOV_II007590	sec23 protein	0.11	0.603	UPS	0.5007	0.706	0.005566	0	0.0132
BBOV_III007490	conserved hypothetical protein	0	0.602	UPS	0.5487	0.656	0.002049	1	0.0001
BBOV_II003830	RWD domain containing protein	0.07	0.602	UPS	0.5985	0.605	0.000574	0	0.0004
BBOV_III002590	tRNA (guanine-N1)-methyltransferase family protein	0.08	0.602	UPS	0.5508	0.654	0.00112	0	0.0019
BBOV_III009230	conserved hypothetical protein	0.07	0.6	UPS	0.549	0.651	0.000685	1	0
BBOV_IV006490	endonuclease/exonuclease/phosphatase family protein	0.21	0.6	UPS	0.5952	0.605	0.001742	0	0.0059
BBOV_I001540	histone-like transcription factor (CBF/NF-Y) and archaeal histone domain containing protein	0.07	0.6	UPS	0.5314	0.668	0.001132	0	0.0004
BBOV_II001290	spc97 / spc98 family protein	0.17	0.6	UPS	0.5005	0.699	0.000597	0	0.0014
BBOV_IV007610	conserved hypothetical portein	0.24	0.599	UPS	0.5526	0.646	0.004754	0	0.2301
BBOV_I000490	hypothetical protein	0.39	0.599	UPS	0.5291	0.668	0.041583	0	0.0809
BBOV_II004300	small GTP-binding protein sar1	0.23	0.599	UPS	0.5712	0.627	0.014171	0	0.0651
BBOV_III001040	conserved hypothetical protein	0.46	0.598	UPS	0.5615	0.635	0.007414	0	0.0025
BBOV_II004790	hypothetical protein	0.41	0.597	UPS	0.5508	0.643	0.002581	0	0.0004
BBOV_III002060	hypothetical protein	0.18	0.597	UPS	0.5501	0.643	0.00036	0	0.0126
BBOV_II003040	protein phosphatase 1 regulatory (inhibitor) subunit 7 putative	0.07	0.597	UPS	0.587	0.608	0.000379	0	0.0019
BBOV_IV009440	signal recognition particle SRP9 subunit putative	0.22	0.597	UPS	0.571	0.623	0.007894	0	0.1688
BBOV_IV004320	glutaredoxin-like protein putative	0	0.596	UPS	0.5726	0.62	0.016558	0	0.0087
BBOV_II007550	human hepatopoietin-like protein putative	0.22	0.595	UPS	0.5699	0.621	0.004538	0	0.2026
BBOV_IV012000	hypothetical protein	0.07	0.595	UPS	0.5402	0.649	0.002118	0	0.0201
BBOV_IV011260	pre-mRNA splicing factor 18 putative	0.08	0.595	UPS	0.5694	0.621	0.000428	0	0.0039
BBOV_II000680	Spherical Body Protein 2 truncated copy 12 (SBP2)	0.75	0.595	UPS	0.5022	0.687	0.29209	1	0.0043
BBOV_III010210	conserved hypothetical protein	0.13	0.594	UPS	0.5697	0.618	0.002494	0	0.0001
BBOV_II000960	hypothetical protein	0.12	0.594	UPS	0.5521	0.636	0.003995	0	0.0001
BBOV_IV004180	hypothetical protein	0.1	0.594	UPS	0.549	0.638	0.000744	0	0.0043
BBOV_IV009970	triose phosphate/phosphate translocator putative	0.07	0.594	UPS	0.5017	0.687	0.001165	5	0.0004
BBOV_IV008760	conserved hypothetical protein	0.09	0.593	UPS	0.532	0.654	0.001475	0	0.0072
BBOV_III007460	conserved hypothetical protein	0.03	0.593	UPS	0.5533	0.633	0.002049	1	0.0004
BBOV_III008660	EF hand family protein	0.09	0.593	UPS	0.5496	0.636	0.000514	0	0.0006
BBOV_II005450	hypothetical protein	0.08	0.593	UPS	0.513	0.672	0.000626	0	0.0083
BBOV_II007480	26S proteasome regulatory subunit putative	0.1	0.592	UPS	0.5531	0.63	0.000817	0	0.0214
BBOV_III002300	conserved hypothetical protein	0.08	0.592	UPS	0.5486	0.636	0.001661	0	0.0096
BBOV_II005000	conserved hypothetical protein	0	0.592	UPS	0.5522	0.631	0.000811	0	0.0642
BBOV_II000890	hypothetical protein	0.26	0.592	UPS	0.5554	0.628	0.008184	0	0.0616
BBOV_III007320	hypothetical protein	0.2	0.592	UPS	0.5671	0.617	0.001282	0	0.0313
BBOV_III005830	Spherical Body Protein 2 truncated copy 4 (SBP2)	1	0.592	UPS	0.5314	0.652	0.185037	0	0.0012
BBOV_II000420	hypothetical protein	0.08	0.591	UPS	0.5194	0.662	0.001898	0	0.0006
BBOV_III004470	hypothetical protein	0	0.591	UPS	0.5234	0.658	0.081351	0	0.0881
BBOV_I000120	farnesyl pyrophosphate synthetase putative	0.15	0.59	UPS	0.5734	0.607	0.001503	0	0.0109
BBOV_IV010700	ubiquitin-conjugating enzyme putative	0.06	0.587	UPS	0.5503	0.623	0.00116	0	0.0154
BBOV_IV004560	hydroxyacylglutathione hydrolase putative	0.64	0.586	UPS	0.5502	0.621	0.125699	0	0.0514
BBOV_II005620	hypothetical protein	0.13	0.585	UPS	0.5464	0.623	0.001147	0	0
BBOV_II001020	hypothetical protein	0	0.585	UPS	0.5054	0.664	0.001232	0	0.0013
BBOV_IV006010	hypothetical protein	0.08	0.583	UPS	0.5296	0.637	0.000648	0	0.0004
BBOV_IV000970	hypothetical protein	0.07	0.583	UPS	0.5495	0.617	0.000628	0	0.0041
BBOV_IV003070	MORN repeat containing protein	0	0.583	UPS	0.5315	0.634	0.000572	0	0.0628
BBOV_I004560	hypothetical protein	0.09	0.582	UPS	0.5293	0.634	0.000617	0	0.029
BBOV_III003610	26S proteasome non-ATPase regulatory subunit Nin1/mts3 family protein	0	0.581	UPS	0.5402	0.621	0.001573	0	0.0026
BBOV_IV001970	hypothetical protein conserved	0.08	0.58	UPS	0.5406	0.619	0.001098	0	0.0015
BBOV_IV010600	hypothetical protein	0.16	0.579	UPS	0.532	0.625	0.001164	0	0.0001
BBOV_III001050	WD domain G-beta repeat containing protein	0.08	0.579	UPS	0.5351	0.623	0.004935	0	0.0294
BBOV_IV005160	centrin 3 putative	0.07	0.578	UPS	0.5498	0.607	0.000614	0	0.0005
BBOV_II001900	Histone H2A protein	0.11	0.578	UPS	0.5136	0.643	0.000598	0	0.0007
BBOV_I004480	chaperonin 10 kDa domain containing protein	0.33	0.577	UPS	0.5527	0.601	0.000573	0	0.0071
BBOV_III005660	hypothetical protein	0.06	0.577	UPS	0.5165	0.637	0.00056	0	0.0019
BBOV_II007360	Thioredoxin-like protein 2	0.19	0.577	UPS	0.5489	0.605	0.000934	0	0.0042
BBOV_II007430	thioredoxin-like protein 2	0.19	0.577	UPS	0.5489	0.606	0.000934	0	0.0043
BBOV_IV005350	ATP synthase F1 gamma subunit putative	0.35	0.576	UPS	0.5357	0.616	0.000618	0	0.0002
BBOV_IV005690	hypothetical protein	0.19	0.576	UPS	0.5235	0.629	0.003522	0	0.0536
BBOV_III003910	conserved hypothetical protein	0.07	0.575	UPS	0.534	0.615	0.000356	0	0.0002
BBOV_II000290	hypothetical protein	0.13	0.575	UPS	0.5489	0.601	0.001247	0	0.0101
BBOV_II007040	eukaryotic translation initiation factor 2 beta putative	0.08	0.574	UPS	0.5358	0.612	0.000605	0	0.0016
BBOV_III011890	hypothetical protein	0.2	0.574	UPS	0.5478	0.601	0.000999	0	0.0157
BBOV_IV004550	ribosomal protein L38e putative	0.15	0.574	UPS	0.5311	0.617	0.000539	0	0.0019
BBOV_III011860	hypothetical protein	0	0.573	UPS	0.5041	0.642	0.002121	0	0.0154
BBOV_III003060	variant erythrocyte surface antigen-1 family protein	0.07	0.573	UPS	0.5175	0.628	0.001204	1	0.0001
BBOV_III002030	WD domain G-beta repeat containing protein	0.09	0.572	UPS	0.5116	0.633	0.001251	0	0.0013
BBOV_II006430	14-3-3 protein	0.07	0.571	UPS	0.5392	0.603	0.000683	0	0.0003
BBOV_V000430	rpl2	0.08	0.571	UPS	0.5373	0.604	0.002539	0	0.0054
BBOV_IV001830	phospholipid-translocating P-type ATPase	0.34	0.569	UPS	0.5004	0.638	0.362732	8	0.0001
BBOV_III001580	60S ribosomal protein L23 putative	0.07	0.568	UPS	0.531	0.604	0.000525	0	0.0007
BBOV_IV003310	HAD superfamily hydrolase putative	0.11	0.568	UPS	0.5334	0.602	0.001957	0	0.1221
BBOV_III003660	hypothetical protein	0.07	0.567	UPS	0.5295	0.604	0.001564	0	0.003
BBOV_I003930	lipoate-protein ligase A putative	0.29	0.567	UPS	0.5298	0.604	0.003189	0	0.0038
BBOV_IV010560	lysophospholipase putative	0.11	0.567	UPS	0.5007	0.633	0.003544	0	0.0927
BBOV_IV011760	orotidine 5'-phosphate decarboxylase putative	0.31	0.565	UPS	0.5278	0.602	0.005764	0	0.0121
BBOV_I004970	triose or hexose phosphate/phosphate translocator putative	0.05	0.564	UPS	0.5103	0.617	0.000833	10	0
BBOV_I004170	glycerol kinase putative	0.18	0.563	UPS	0.5126	0.613	0.002599	0	0.0087
BBOV_IV009660	aspartyl protease putative	0.09	0.554	UPS	0.504	0.604	0.001864	0	0.0225
BBOV_III007370	protein kinase domain containing protein	0.17	0.554	UPS	0.5018	0.607	0.008121	0	0.0042
BBOV_IV011400	transporter putative	0.13	0.554	UPS	0.5043	0.604	0.002698	11	0
BBOV_IV008580	conserved hypothetical protein	0.65	0.552	UPS	0.5017	0.602	0.161181	0	0.3477
BBOV_IV008150	12D3 antigen	1	0	Signal peptide	0.642	0.624	0.994397	0	0.7993
BBOV_III008430	16S rRNA processing protein RimM domain containing protein	0.1	0	Intracellular	0.5874	0.29	0.002605	0	0.0092
BBOV_III010740	1-deoxy-D-xylulose 5-phosphate reductoisomerase family protein	0.14	0	Intracellular	0.5803	0.478	0.001011	0	0.0076
BBOV_III002600	1-deoxy-D-xylulose-5-phosphate synthase family protein	0.43	0	Intracellular	0.5664	0.503	0.008803	0	0.0319
BBOV_II002790	1-phosphatidylinositol 4-kinase putative	0.14	0	Intracellular	0.5692	0.31	0.000531	0	0.0014
BBOV_II007470	1-phosphatidylinositol-4-phosphate 5-kinase putative	0	0	Transmembrane	0.6127	0.377	0.00213	0	0.0049
BBOV_I002740	200 kDa antigen p200	0.63	0	Transmembrane	0.5509	0.357	0.129164	0	0.0052
BBOV_II002950	26 proteasome complex subunit SEM1 putative	0.12	0	UPS	0.6183	0.332	0.000272	0	0.0003
BBOV_IV009290	26S protease regulatory subunit 4 putative	0.05	0	Intracellular	0.5863	0.5	0.000464	0	0.0007
BBOV_IV004580	26S protease regulatory subunit 6A putative	0.07	0	Intracellular	0.5819	0.4	0.000313	0	0.0036
BBOV_IV009940	26S protease regulatory subunit 7 putative	0	0	Intracellular	0.5668	0.513	0.000778	0	0.0009
BBOV_II004930	26s proteasome aaa-ATPase subunit Rpt3 putative	0	0	Intracellular	0.9346	0.764	0.000463	0	0.0079
BBOV_II003900	26S proteasome AAA-ATPase subunit RPT4a putative	0.07	0	Intracellular	0.9347	0.244	0.000403	0	0.0006
BBOV_II001520	26S proteasome non-ATPase regulatory subunit 3	0.07	0	Intracellular	0.5031	0.473	0.000593	0	0.0003
BBOV_II003480	26S proteasome regulatory particle non-ATPase subunit8 putative	0.18	0	UPS	0.6155	0.428	0.013458	0	0.005
BBOV_I002070	2-oxoglutarate dehydrogenase E1 component putative	0.28	0	Intracellular	0.5691	0.45	0.00345	0	0.0138
BBOV_IV000120	3' exoribonuclease family domain 1 containing protein	0.12	0	UPS	0.5786	0.491	0.001489	0	0.0048
BBOV_III007430	30S ribosomal protein S15	1	0	Signal peptide	0.8396	0.449	0.393669	0	0.3291
BBOV_IV006540	30S ribosomal protein S8 putative	0.13	0	Intracellular	0.9345	0.569	0.01	0	0.0246
BBOV_IV010070	3'5'-cyclic nucleotide phosphodiesterase putative	0	0	UPS	0.5232	0.527	0.000703	0	0.0023
BBOV_II002030	39S ribosomal protein L47 mitochondrial precursor	0.13	0	Intracellular	0.9345	0.798	0.003135	0	0
BBOV_II004570	40S ribosomal protein S11 putative	0.1	0	Intracellular	0.9328	0.661	0.00051	0	0.0389
BBOV_III001100	40S ribosomal protein S12 putative	0.37	0	UPS	0.5319	0.369	0.001386	0	0.0009
BBOV_III000970	40S ribosomal protein S12P putative	0.1	0	Intracellular	0.9345	0.588	0.000659	0	0.0014
BBOV_I003470	40S ribosomal protein S13 putative	0.07	0	Intracellular	0.9345	0.602	0.000818	0	0.0019
BBOV_IV006080	40S ribosomal protein S15 putative	0.28	0	Intracellular	0.9345	0.786	0.001187	0	0.0005
BBOV_II005090	40S ribosomal protein S15 putative	0.06	0	Intracellular	0.9345	0.513	0.00014	0	0.0007
BBOV_III001170	40S ribosomal protein S17 putative	0.65	0	Transmembrane	0.7397	0.83	0.033646	2	0.0085
BBOV_III001140	40S ribosomal protein S17 putative	0.65	0	Transmembrane	0.7397	0.83	0.033646	2	0.0085
BBOV_III001250	40S ribosomal protein S17 putative	0.06	0	Intracellular	0.9327	0.766	0.000536	0	0.0003
BBOV_III001350	40S ribosomal protein S17 putative	0	0	Intracellular	0.9327	0.761	0.000536	0	0.0003
BBOV_IV005450	40S ribosomal protein S18 putative	0.11	0	Intracellular	0.9345	0.763	0.000615	0	0.0094
BBOV_III001110	40S ribosomal protein S19 putative	0.17	0	Intracellular	0.9345	0.872	0.001325	0	0.0026
BBOV_III008460	40S ribosomal protein S2 putative	0.08	0	Intracellular	0.6102	0.473	0.001509	0	0.0074
BBOV_II003270	40S ribosomal protein S24 protein putative	0	0	Intracellular	0.9345	0.239	0.000403	1	0.0023
BBOV_III003560	40S ribosomal protein S27 putative	0.19	0	Intracellular	0.8772	0.593	0.001124	0	0.3372
BBOV_IV002240	40S ribosomal protein S28	0.1	0	Intracellular	0.9345	0.285	0.000742	0	0.0096
BBOV_II001650	40S ribosomal protein S3 protein putative	0.09	0	Intracellular	0.9345	0.682	0.000646	0	0.0004
BBOV_III002090	40S ribosomal protein S30 putative	0.11	0	Intracellular	0.9345	0.734	0.000966	0	0.0201
BBOV_III001480	40S ribosomal protein S3Ae putative	0.07	0	Intracellular	0.5966	0.747	0.000382	0	0
BBOV_I000230	40S ribosomal protein S5 putative	0.34	0	Intracellular	0.9345	0.689	0.000843	0	0.0041
BBOV_III004660	40S ribosomal protein S6 putative	0	0	Intracellular	0.9345	0.512	0.001074	0	0.0001
BBOV_IV000190	40S ribosomal protein S8	0.06	0	Intracellular	0.9345	0.461	0.001892	0	0.0007
BBOV_II003160	40S ribosomal subunit protein S14 putative	0.1	0	Intracellular	0.9345	0.756	0.002845	0	0.0006
BBOV_II002670	40S ribosomal subunit protein S9 putative	0.06	0	Intracellular	0.9344	0.743	0.000327	0	0.0005
BBOV_II006470	41-2 protein antigen precursor	0.1	0	UPS	0.571	0.486	0.000848	0	0.0319
BBOV_IV006310	41K blood stage antigen precursor 41-3	0.09	0	UPS	0.534	0.424	0.000842	0	0.0045
BBOV_I002290	4-methyl-5(B-hydroxyethyl)-thiazol monophosphate biosynthesis enzyme putative	0.23	0	UPS	0.614	0.454	0.000965	0	0.0114
BBOV_IV005620	50S ribosomal protein L13 putative	0.1	0	Intracellular	0.5118	0.571	0.000904	0	0.0914
BBOV_III003920	50S ribosomal protein L15 putative	0.92	0	Signal peptide	0.6928	0.451	0.965316	0	0.4381
BBOV_I002240	50S ribosomal protein L18 putative	0.12	0	Intracellular	0.9345	0.778	0.000816	0	0.0344
BBOV_III008320	50S ribosomal protein L3 putative	0.42	0	Intracellular	0.9345	0.776	0.001069	0	0.0109
BBOV_IV000480	50S ribosomal protein L33	0.42	0	Transmembrane	0.5978	0.245	0.012398	1	0.0246
BBOV_IV008840	50S ribosomal protein L4 putative	0.23	0	Intracellular	0.6306	0.398	0.002936	0	0.0104
BBOV_II007320	50S ribosomal subunit L24 putative	0.17	0	UPS	0.55	0.499	0.014112	0	0.0041
BBOV_II002750	50S ribosomal subunit protein L14 putative	0.2	0	Intracellular	0.9328	0.785	0.010617	0	0.0028
BBOV_III003930	50S ribosomal subunit protein L17 putative	1	0	Signal peptide	0.8311	0.806	0.53219	0	0.2783
BBOV_II007060	50S ribosomal subunit protein L28 putative	0.11	0	Intracellular	0.9345	0.637	0.000632	0	0.0013
BBOV_IV009310	5'-3' exonuclease putative	0.14	0	Intracellular	0.5455	0.315	0.000964	0	0.037
BBOV_II007140	5'-3' exoribonuclease (XRN2) putative	0.13	0	Intracellular	0.5682	0.37	0.003084	0	0.0241
BBOV_III008120	60S acidic ribosomal protein p1 putative	0.29	0	Intracellular	0.5737	0.401	0.000918	0	0.0001
BBOV_III006260	60S acidic ribosomal protein P2 (L12EI)	0.45	0	Intracellular	0.595	0.357	0.105083	0	0.0614
BBOV_IV005460	60S ribosomal protein L11 putative	0.14	0	Intracellular	0.9345	0.589	0.00088	0	0.0151
BBOV_III004640	60S ribosomal protein L18 putative	0.07	0	Intracellular	0.9345	0.467	0.00035	0	0.0006
BBOV_III004630	60S ribosomal protein L18ae putative	0.1	0	Intracellular	0.9345	0.791	0.000434	0	0.0008
BBOV_I003160	60S ribosomal protein L19 putative	0.09	0	Intracellular	0.9345	0.422	0.000772	0	0.0004
BBOV_IV006880	60S ribosomal protein L24 putative	0.11	0	Intracellular	0.9345	0.288	0.000536	0	0.0008
BBOV_III002830	60S ribosomal protein L32 putative	0.08	0	Intracellular	0.9345	0.284	0.000486	0	0.0006
BBOV_III001970	60S ribosomal protein L35a putative	0.07	0	Intracellular	0.9345	0.791	0.001	0	0.0008
BBOV_II003460	60S ribosomal protein L36	0.11	0	Intracellular	0.9345	0.72	0.000529	0	0.0003
BBOV_III004310	60S ribosomal protein L37e putative	0.11	0	Intracellular	0.9345	0.567	0.000786	0	0.1115
BBOV_III000980	60S ribosomal protein L7 putative	0.25	0	Intracellular	0.9344	0.227	0.000818	0	0.0006
BBOV_II001600	60S ribosome subunit biogenesis protein NIP7 putative	0.2	0	UPS	0.6161	0.405	0.002031	0	0.0027
BBOV_II006170	6-phosphofructokinase putative	0.08	0	Intracellular	0.5682	0.375	0.000763	0	0.0036
BBOV_IV004060	6-phosphogluconate dehydrogenase putative	0	0	Intracellular	0.5002	0.566	0.006648	0	0.0058
BBOV_II002880	85 kDa protein	1	0	Signal peptide	0.4304	0.368	0.927136	0	0.0601
BBOV_I004290	8-oxoguanine DNA glycosylase putative	0.34	0	Intracellular	0.9326	0.408	0.016234	0	0.105
BBOV_IV004910	ABC transporter	0.06	0	Intracellular	0.574	0.079	0.000589	3	0.0003
BBOV_I000600	ABC transporter ATP-binding domain containing protein	0.22	0	Transmembrane	0.7399	0.841	0.001867	4	0.0104
BBOV_III009450	ABC transporter ATP-binding domain containing protein	0	0	Intracellular	0.5682	0.241	0.008635	0	0.0009
BBOV_IV008140	ABC transporter ATP-binding protein	0.73	0	Transmembrane	0.7745	0.501	0.391462	1	0.0953
BBOV_I003180	ABC transporter ATP-binding protein domain containing protein	0.12	0	Intracellular	0.5592	0.792	0.003088	9	0
BBOV_III006450	ABC transporter family protein	0.13	0	Intracellular	0.5713	0.727	0.002027	7	0
BBOV_III005820	ABC transporter family protein	0.1	0	Intracellular	0.5682	0.747	0.000453	13	0
BBOV_III005570	ABC transporter family protein	0.1	0	Transmembrane	0.6299	0.67	0.000832	10	0
BBOV_III004900	ABC transporter family protein	0.07	0	Transmembrane	0.9697	0.223	0.000965	4	0
BBOV_III011170	ABC transporter family protein	0.04	0	Transmembrane	0.9155	0.738	0.004113	5	0.0001
BBOV_IV000470	ABC1family protein putative	0.2	0	Transmembrane	0.6046	0.413	0.006415	0	0.0172
BBOV_II003630	acetyl-CoA synthetase putative	0.07	0	Intracellular	0.5487	0.414	0.002156	0	0.008
BBOV_IV007580	acetylCoA transporter putative	0.18	0	Transmembrane	0.9431	0.725	0.000769	5	0
BBOV_III007230	acetyltransferase GNAT family protein	0.17	0	Intracellular	0.5957	0.903	0.001807	0	0.0017
BBOV_III007850	acetyltransferase GNAT family protein	0.05	0	Intracellular	0.816	0.882	0.001658	1	0.001
BBOV_I004700	acid phosphatase putative	0.73	0	Signal peptide	0.4162	0.64	0.465597	2	0.4161
BBOV_III011790	aconitate hydratase 1 family protein	0.13	0	Intracellular	0.5251	0.466	0.001091	0	0.001
BBOV_I000300	actin	0.15	0	Intracellular	0.5093	0.438	0.000903	0	0.0031
BBOV_III010900	actin family protein	0.21	0	UPS	0.5352	0.581	0.002091	0	0.0036
BBOV_I004010	actin putative	0.14	0	Intracellular	0.5656	0.632	0.001626	0	0.0086
BBOV_IV009790	actin putative	0.1	0	Intracellular	0.5638	0.508	0.001317	0	0.0022
BBOV_IV003760	actin-related protein putative	0.19	0	Intracellular	0.5758	0.555	0.001356	0	0.0059
BBOV_IV005480	actin-related putative	0	0	Intracellular	0.5648	0.57	0.00315	0	0.0032
BBOV_IV011650	acylphosphatase putative	0.11	0	Intracellular	0.5961	0.293	0.001419	0	0.1144
BBOV_II006950	acyltransferase family protein	0.51	0	Transmembrane	0.9561	0.146	0.002153	2	0.0004
BBOV_IV011130	ADA2-like protein putative	0.09	0	Intracellular	0.7909	0.733	0.002283	0	0.0005
BBOV_III006690	adaptin N terminal domain containing protein	0.06	0	Intracellular	0.7166	0.43	0.001292	0	0.002
BBOV_III002850	adaptin N terminal region domain containing protein	0.35	0	Intracellular	0.8794	0.386	0.001239	0	0.0011
BBOV_II002960	adaptin N terminal region family protein	0.09	0	Intracellular	0.5011	0.371	0.00116	0	0.0009
BBOV_II003680	adaptin N terminal region family protein	0.07	0	Intracellular	0.5817	0.481	0.000621	0	0.0047
BBOV_IV009400	adaptin subunit putative	0.08	0	Intracellular	0.5666	0.409	0.000651	0	0.0067
BBOV_III010060	adenine nucleotide translocase	0.23	0	UPS	0.5524	0.072	0.015384	4	0.0002
BBOV_I001470	adenosine deaminase putative	0.08	0	UPS	0.5101	0.45	0.000925	0	0.0045
BBOV_IV003860	adenosine kinase	0	0	UPS	0.551	0.591	0.002154	0	0.0036
BBOV_I001740	adenosylhomocysteinase (S-adenosyl-L-homocysteinehydrolase)	0.09	0	UPS	0.5232	0.519	0.001021	0	0.0191
BBOV_I000770	adenylate and guanylate cyclase catalytic domain containing protein	0.11	0	Intracellular	0.5676	0.757	0.000728	19	0
BBOV_IV002930	adenylate kinase 2	0	0	Signal peptide	0.8751	0.728	0.989825	0	0.4469
BBOV_III000760	adenylosuccinate lyase putative	0.08	0	Intracellular	0.6224	0.644	0.000336	0	0.0635
BBOV_II004950	adenylosuccinate synthetase putative	0.1	0	Intracellular	0.5634	0.361	0.006139	0	0.0025
BBOV_III004220	ADP-ribosylation factor family protein	0.11	0	UPS	0.5498	0.55	0.001074	0	0.0194
BBOV_IV009590	ADP-ribosylation factor GTPase-activating factor putative	0	0	Intracellular	0.6142	0.352	0.000984	0	0.006
BBOV_II005290	ADP-ribosylation factor putative	1	0	Transmembrane	0.8754	0.678	0.088886	0	0.0272
BBOV_I002140	ADP-ribosylation factor-like protein 2 putative	0.11	0	Intracellular	0.9343	0.578	0.001489	0	0.0099
BBOV_III011650	alanyl-tRNA synthetase family protein	0.07	0	Intracellular	0.7001	0.418	0.000984	0	0.0025
BBOV_IV000130	aldo-keto reductase	0.09	0	Intracellular	0.5485	0.433	0.000789	0	0.0054
BBOV_III009760	amidase family protein	0.04	0	Transmembrane	0.9815	0.62	0.00112	1	0.0025
BBOV_IV010050	amine oxidase putative	0.1	0	Intracellular	0.5474	0.314	0.009582	0	0.0223
BBOV_IV005930	aminopeptidase putative	0	0	Intracellular	0.5692	0.414	0.001009	0	0.0022
BBOV_III010960	aminotransferase classes I and II family protein	0.18	0	Intracellular	0.5462	0.472	0.001165	0	0.0099
BBOV_IV010810	ankyrin repeat containing protein	0.14	0	Intracellular	0.6116	0.335	0.000835	0	0.0072
BBOV_I004990	ankyrin repeat domain containing protein	0.09	0	Intracellular	0.6999	0.455	0.000734	0	0.0008
BBOV_III006980	ankyrin repeat domain containing protein	0.08	0	Intracellular	0.5489	0.367	0.004625	0	0.0073
BBOV_I003310	ankyrin repeat domain containing protein	0.07	0	Intracellular	0.5842	0.306	0.001085	0	0.001
BBOV_III002620	ankyrin repeat family protein	0.12	0	Intracellular	0.5056	0.662	0.001128	0	0.0289
BBOV_I004500	antioxidant AhpC/TSA family	0.17	0	Intracellular	0.5316	0.879	0.003097	0	0.0013
BBOV_IV011230	apical membrane antigen 1	0.1	0	Transmembrane	0.6387	0.338	0.198481	2	0
BBOV_III005900	apurinic endonuclease (APN1) family protein	0.06	0	UPS	0.5073	0.523	0.000368	0	0.0024
BBOV_I004390	arginyl-tRNA synthetase putative	0.49	0	Transmembrane	0.7806	0.444	0.613161	1	0.0427
BBOV_II002780	arginyl-tRNA synthetase putative	0.11	0	UPS	0.5005	0.508	0.003184	0	0.005
BBOV_III009880	armadillo/beta-catenin-like repeat domain containing protein	0.07	0	Intracellular	0.5473	0.34	0.001135	0	0.0003
BBOV_I001930	arsenical pump-driving ATPase putative	0.07	0	UPS	0.5337	0.508	0.000933	0	0.0012
BBOV_II000610	asparagine rich protein putative	0.09	0	Intracellular	0.6196	0.372	0.001247	0	0.0013
BBOV_IV006020	asparagine synthase putative	0.08	0	Intracellular	0.5476	0.701	0.001151	1	0.0139
BBOV_III011270	asparaginyl-tRNA synthetase family protein	0.25	0	Intracellular	0.5666	0.364	0.000685	0	0.0069
BBOV_IV009530	asparaginyl-tRNA synthetase putative	0.09	0	Intracellular	0.5687	0.62	0.001024	0	0.0016
BBOV_I003660	aspartate transcarbamoylase putative	0.27	0	Transmembrane	0.581	0.635	0.153025	1	0.0033
BBOV_IV011550	aspartyl aminopeptidase putative	0.07	0	UPS	0.5026	0.552	0.000579	0	0.0065
BBOV_III001640	aspartyl protease family protein	0.23	0	Transmembrane	0.9246	0.874	0.006801	1	0.147
BBOV_IV010360	aspartyl protease putative	0.84	0	Signal peptide	0.6507	0.618	0.814693	0	0.6334
BBOV_IV007890	aspartyl protease putative	0.54	0	Intracellular	0.5173	0.447	0.470492	0	0.3507
BBOV_IV001690	aspartyl-tRNA synthetase putative	0.71	0	Signal peptide	0.4517	0.521	0.173485	0	0.0023
BBOV_III008840	ataxin-2 N-terminal region domain containing protein	0.21	0	Intracellular	0.6771	0.473	0.001659	0	0.0009
BBOV_IV007280	ATP dependent DNA helicase putative	0.08	0	Intracellular	0.5866	0.373	0.001458	0	0.0007
BBOV_III004400	ATP synthase Delta/Epsilon chain beta-sandwich domain containing protein	0.3	0	UPS	0.6164	0.577	0.024391	0	0.013
BBOV_III002130	ATP synthase F1 alpha subunit family protein	0.42	0	Intracellular	0.5728	0.47	0.003079	0	0.0001
BBOV_IV005830	ATP synthase F1 beta chain putative	0	0	Intracellular	0.5727	0.58	0.000763	0	0
BBOV_III009220	ATP synthase subunit C domain containing protein	0.12	0	Transmembrane	0.9677	0.869	0.020499	4	0.0026
BBOV_III004620	ATP synthase subunit C family protein	0.13	0	UPS	0.5386	0.464	0.001026	2	0.0002
BBOV_I000090	ATP synthase subunit E containing protein	0.07	0	UPS	0.614	0.425	0.000298	0	0.0171
BBOV_II000190	ATPase AAA family	0.09	0	Intracellular	0.8674	0.637	0.000667	0	0.0009
BBOV_I000400	ATPase AAA family domain containing protein	0.17	0	Intracellular	0.567	0.515	0.001371	0	0.0048
BBOV_III010880	ATPase AAA family protein	0.17	0	Intracellular	0.5668	0.378	0.001976	0	0.0037
BBOV_III001380	ATPase AAA family protein	0.07	0	Intracellular	0.7683	0.264	0.001312	0	0.0012
BBOV_IV011460	ATPase AAA type domain containing protein	0.11	0	Intracellular	0.7675	0.449	0.002928	0	0.0032
BBOV_III003940	ATPase AFG1 family protein	0.11	0	Intracellular	0.7676	0.453	0.00125	0	0.0104
BBOV_III002250	ATPase associated with various cellular activities (AAA) family protein	0.14	0	Intracellular	0.551	0	0.002842	0	0.0002
BBOV_III004380	ATPase domain containing protein	0.25	0	Intracellular	0.5009	0.311	0.0006	0	0.0012
BBOV_I004270	ATP-dependent Clp protease adaptor protein ClpS domain containing protein	1	0	Signal peptide	0.5957	0.837	0.806748	0	0.3449
BBOV_IV003850	ATP-dependent Clp protease proteolytic subunit putative	0.68	0	Signal peptide	0.6393	0.76	0.384548	1	0.0594
BBOV_II005510	ATP-dependent DNA helicase RecQ family protein	0.09	0	Intracellular	0.6953	0.34	0.000608	0	0.0006
BBOV_II000810	ATP-dependent DNA helicase RecQ family protein	0.06	0	Intracellular	0.5814	0.456	0.000611	0	0.0008
BBOV_IV000810	ATP-dependent helicase putative	0.22	0	Intracellular	0.5668	0.589	0.001725	0	0.0028
BBOV_II000870	ATP-dependent metalloprotease FtsH family protein	0.37	0	Intracellular	0.6681	0.46	0.001634	0	0
BBOV_III005230	ATP-dependent metalloprotease FtsH family protein	0.16	0	Intracellular	0.5721	0.386	0.001232	0	0
BBOV_III006020	ATP-dependent protease La family protein	0.23	0	Intracellular	0.5671	0.423	0.002961	0	0.0001
BBOV_IV011410	ATP-dependent RNA helicase putative	0.17	0	Intracellular	0.5726	0.584	0.00101	0	0.0011
BBOV_II006480	ATP-dependent RNA helicase putative	0.06	0	Intracellular	0.5667	0.344	0.000857	0	0.0008
BBOV_IV002800	ATP-NAD-dependent kinase putative	0.1	0	Intracellular	0.5782	0.479	0.000318	0	0.0069
BBOV_I003140	base excision DNA repair protein HhH-GPD family domain containing protein	0.12	0	Intracellular	0.5536	0.494	0.004012	0	0.2115
BBOV_I000430	Bax inhibitor-1 putative	0	0	Transmembrane	0.7431	0.143	0.01304	7	0
BBOV_III001240	BBO225AA 22 kDa antigen fragment	0.29	0	Intracellular	0.7371	0.646	0.194915	1	0.0125
BBOV_IV004220	Bet3 transport protein putative	0	0	UPS	0.5947	0.466	0.001429	0	0.0043
BBOV_III006120	beta-lactamase family protein	0.1	0	Intracellular	0.6016	0.513	0.000669	0	0.0016
BBOV_III003270	biotin-requiring enzyme family protein	0.51	0	UPS	0.5259	0.312	0.001325	0	0.0001
BBOV_I004910	bis(5'-adenosyl)-triphosphatase putative	0.09	0	UPS	0.6125	0.393	0.000838	0	0.002
BBOV_II003190	BolA-like protein	0.09	0	UPS	0.5515	0.541	0.001098	0	0.0212
BBOV_III002000	BOP1NT (NUC169) domain containing protein	0.07	0	Intracellular	0.7591	0.442	0.000558	0	0.0001
BBOV_II005770	brain protein 44-like protein putative	0.25	0	Transmembrane	0.6873	0.545	0.010928	0	0.0106
BBOV_I002810	Brix domain containing protein	0.07	0	Intracellular	0.5641	0.553	0.000793	0	0.0012
BBOV_III005130	Brix domain containing protein	0.07	0	Intracellular	0.9345	0.517	0.00119	0	0
BBOV_I000910	Brix domain containing protein	0	0	Intracellular	0.9327	0.665	0.001729	0	0.0013
BBOV_IV004260	bromodomain containing protein	0.08	0	Intracellular	0.5822	0.306	0.003799	0	0.0001
BBOV_II003570	bromodomain containing protein	0	0	Intracellular	0.5486	0.443	0.000957	0	0.006
BBOV_IV005290	bromodomain protein putative	0.07	0	Intracellular	0.635	0.337	0.000789	0	0.0001
BBOV_IV010270	bromodomain/ankyrin repeat containing protein	0.3	0	Intracellular	0.7424	0.292	0.002362	0	0.0004
BBOV_II003450	bystin family protein	0.06	0	UPS	0.5236	0.439	0.001244	0	0.0001
BBOV_II005690	C2 domain containing protein	0.05	0	Intracellular	0.546	0.506	0.000567	1	0.0011
BBOV_III001060	C2H2 zinc finger domain containing protein	0	0	UPS	0.5478	0.362	0.000275	0	0.0181
BBOV_IV000310	CAAX metallo endopeptidase putative	0.21	0	UPS	0.5236	0.382	0.000279	5	0
BBOV_II007020	CAF1 family ribonuclease containing protein	0.1	0	Intracellular	0.5471	0.512	0.002101	0	0.0033
BBOV_III006830	CAF1 family ribonuclease containing protein	0.06	0	Intracellular	0.6694	0.645	0.000337	0	0.0062
BBOV_II005700	calcium ATPase SERCA-like putative	0.05	0	Intracellular	0.5044	0.604	0.001244	8	0
BBOV_IV003210	calcium-dependent protein kinase 4	0.09	0	Intracellular	0.5607	0.331	0.001167	0	0.0107
BBOV_II007640	calcium-dependent protein kinase putative	0.1	0	Intracellular	0.5474	0.473	0.000765	0	0.0015
BBOV_I004080	calmodulin	0	0	UPS	0.5947	0.596	0.000419	0	0.0011
BBOV_II007230	calmodulin-domain protein kinase 2	0.09	0	Intracellular	0.5581	0.365	0.000661	0	0.0007
BBOV_III007670	calpain family cysteine protease domain containing protein	0.08	0	Intracellular	0.5483	0.521	0.000866	0	0.0281
BBOV_I004190	cAMP-dependent protein kinase	0.09	0	Intracellular	0.5453	0.375	0.002454	0	0.0047
BBOV_II005430	cAMP-dependent protein kinase regulatory subunit putative	0.06	0	UPS	0.5541	0.407	0.000872	0	0.002
BBOV_IV003430	cAMP-specific phosphodiesterase putative	0.1	0	Intracellular	0.5186	0.599	0.000857	0	0.0047
BBOV_III003590	carbamoyl phosphate synthetase	0.07	0	Intracellular	0.5652	0.427	0.001899	0	0.0063
BBOV_III002900	casein kinase I putative	0.09	0	Intracellular	0.9345	0.578	0.001436	0	0.0032
BBOV_III007790	casein kinase II alpha chain (CK II)	1	0	Signal peptide	0.778	0.483	0.596371	0	0.1906
BBOV_II000170	cathepsin C precursor putative	0.68	0	Transmembrane	0.5777	0.682	0.572207	1	0.2585
BBOV_IV002730	cation transporting ATPase putative	0.14	0	Transmembrane	0.8888	0.776	0.008959	12	0
BBOV_II004380	cdc-related protein kinase I	0.06	0	Intracellular	0.5678	0.393	0.000318	0	0.0008
BBOV_IV006990	cell cycle control related protein putative	0.07	0	Intracellular	0.8416	0.507	0.000826	0	0.0003
BBOV_II005020	cell cycle regulator protein putative	0.06	0	UPS	0.5387	0.418	0.000575	0	0.0059
BBOV_IV010650	cell division control protein 2 putative	0.08	0	UPS	0.6367	0.461	0.000678	0	0.0025
BBOV_IV008360	cell division control protein 48 putative	0	0	Intracellular	0.717	0.333	0.000873	0	0.0015
BBOV_IV003030	cell division cycle 5-like protein	0.1	0	Intracellular	0.7716	0.211	0.000547	0	0.0001
BBOV_IV001700	cell division cycle protein ATPase putative	0.75	0	Signal peptide	0.8731	0.331	0.973269	1	0.3008
BBOV_IV011870	cell division protein metalloprotease FtsH putative	0.05	0	Intracellular	0.5692	0.706	0.004715	1	0.002
BBOV_II004530	CG8	0.31	0	Intracellular	0.9345	0.574	0.002313	1	0.0005
BBOV_II003950	CGI-141 protein-like protein putative	0.35	0	Transmembrane	0.8653	0.119	0.03457	4	0
BBOV_I004690	cGMP dependent protein kinase	0.07	0	Intracellular	0.6466	0.441	0.000391	0	0.0015
BBOV_II002910	chain A of Ap4 hydrolase putative	0.24	0	UPS	0.6182	0.147	0.00267	1	0.0219
BBOV_II002610	chain A of Ap4a hydrolase protein putative	0.28	0	UPS	0.6174	0.468	0.002733	0	0.0295
BBOV_II002850	chain A of Ap4a hydrolase protein putative	0.25	0	UPS	0.6182	0.141	0.00267	1	0.0209
BBOV_II005080	chain A of Ferredoxin putative	1	0	Signal peptide	0.9934	0.578	0.967901	0	0.8609
BBOV_I001700	chaperone clpB putative	0.29	0	Intracellular	0.5858	0.401	0.001276	0	0.0028
BBOV_IV004410	chaperone protein dnaJ-2 putative	0	0	Intracellular	0.9345	0.867	0.003618	0	0.0001
BBOV_III006630	chaperonin 10 kDa family protein	1	0	Signal peptide	0.7707	0.703	0.954197	0	0.7713
BBOV_IV007010	chaperonin cpn60 putative	1	0	Signal peptide	0.9684	0.633	0.973738	0	0.2031
BBOV_IV008310	choline/ethanolamine kinase putative	0.09	0	Intracellular	0.5423	0.559	0.000935	0	0.0067
BBOV_IV008320	choline/ethanolamine kinase putative	0.07	0	Intracellular	0.5432	0.502	0.001138	0	0.0276
BBOV_II005220	choline-phosphate cytidylyltransferase	0.09	0	Intracellular	0.5472	0.314	0.00021	0	0.0074
BBOV_IV007050	chromatin assembly factor 1 subunit B putative	0.11	0	UPS	0.5024	0.14	0.011441	0	0.0004
BBOV_IV001160	chromatin assembly factor 1 subunit C putative	0.19	0	Intracellular	0.6582	0.533	0.006601	0	0.0223
BBOV_III003950	'chromo' (CHRromatin Organization MOdifier) domain containing protein	0	0	UPS	0.55	0.283	0.000363	0	0
BBOV_IV009080	chromo-helicase DNA-binding protein putative	0.07	0	Intracellular	0.5682	0.208	0.002536	0	0
BBOV_IV003110	CHY zinc finger domain containing protein	0.27	0	Intracellular	0.6682	0.451	0.000441	0	0.0005
BBOV_II006920	citrate synthase	0	0	UPS	0.5028	0.548	0.000529	0	0.0033
BBOV_III005320	clathrin adaptor complex small chain family protein	0.18	0	Transmembrane	0.5767	0.17	0.003917	0	0.0097
BBOV_IV010890	clathrin assembly protein small subunit putative	0.27	0	Transmembrane	0.6745	0.374	0.002662	0	0.0028
BBOV_IV010980	clathrin assembly protein small subunit putative	0.11	0	UPS	0.5518	0.434	0.001645	0	0.0018
BBOV_IV010110	clathrin coat adaptor subunit putative	0.11	0	UPS	0.5014	0.55	0.007799	0	0.0199
BBOV_II006760	clathrin coat assembly protein putative	0.21	0	Intracellular	0.5665	0.5	0.002837	0	0.0038
BBOV_IV001820	clathrin heavy chain	0.14	0	Intracellular	0.5662	0.359	0.000543	0	0.0007
BBOV_IV001630	cleavage and polyadenylation specifity factor	0.1	0	Intracellular	0.5693	0.562	0.001058	0	0.002
BBOV_III008980	Clp amino terminal domain containing protein	0.51	0	Intracellular	0.5664	0.298	0.0705	0	0.0235
BBOV_II004100	ClpB putative	0.13	0	Intracellular	0.8797	0.282	0.001588	0	0.0008
BBOV_V000150	clpC	0.23	0	Intracellular	0.5031	0.305	0.000337	0	0.0201
BBOV_V000160	clpC	0.09	0	Intracellular	0.5031	0.308	0.000916	0	0.0083
BBOV_IV010410	coatamer beta subunit putative	0.12	0	Intracellular	0.5776	0.635	0.000788	0	0.0012
BBOV_IV005890	coatomer beta subunit putative	0.1	0	UPS	0.5212	0.531	0.00061	0	0.0061
BBOV_III001990	CobW/P47K domain containing protein	0.08	0	Intracellular	0.5176	0.685	0.000659	0	0.0041
BBOV_IV002670	conserved hypothetcial protein	0.1	0	Intracellular	0.8643	0.665	0.003862	0	0.0025
BBOV_IV010960	conserved hypothetical multi-pas transmembrane protein	0.05	0	Intracellular	0.5011	0.437	0.001101	6	0
BBOV_IV000420	conserved hypothetical protein	1	0	Signal peptide	0.7222	0.493	0.733529	0	0.1468
BBOV_III003260	conserved hypothetical protein	1	0	Signal peptide	0.9491	0.417	0.891977	0	0.2209
BBOV_I004040	conserved hypothetical protein	1	0	Signal peptide	0.5801	0.6	0.735152	0	0.1057
BBOV_III000800	conserved hypothetical protein	1	0	Signal peptide	0.8423	0.704	0.840825	0	0.9259
BBOV_IV005180	conserved hypothetical protein	1	0	Signal peptide	0.5463	0.752	0.670077	0	0.412
BBOV_III009090	conserved hypothetical protein	1	0	UPS	0.5918	0.728	0.643134	0	0.4513
BBOV_III003500	conserved hypothetical protein	1	0	Signal peptide	0.6928	0.677	0.838599	0	0.1815
BBOV_I000160	conserved hypothetical protein	1	0	Transmembrane	0.5024	0.598	0.811186	0	0.0415
BBOV_III006100	conserved hypothetical protein	1	0	Signal peptide	0.5292	0.651	0.965036	0	0.2735
BBOV_III002860	conserved hypothetical protein	1	0	Signal peptide	0.9226	0.687	0.994888	0	0.1845
BBOV_IV012010	conserved hypothetical protein	0.94	0	Signal peptide	0.6883	0.359	0.652098	0	0.5392
BBOV_I000830	conserved hypothetical protein	0.93	0	Signal peptide	0.677	0.374	0.729456	0	0.1716
BBOV_IV008250	conserved hypothetical protein	0.93	0	UPS	0.5712	0.502	0.655933	0	0.4234
BBOV_III002890	conserved hypothetical protein	0.87	0	Signal peptide	0.572	0.855	0.666963	1	0.9359
BBOV_I000200	conserved hypothetical protein	0.85	0	Signal peptide	0.8434	0.779	0.984664	0	0.702
BBOV_IV004070	conserved hypothetical protein	0.81	0	Signal peptide	0.6014	0.759	0.693882	1	0.0794
BBOV_III005190	conserved hypothetical protein	0.79	0	UPS	0.57	0.595	0.090533	0	0.088
BBOV_III008010	conserved hypothetical protein	0.77	0	UPS	0.5312	0.255	0.06623	1	0.0096
BBOV_III007900	conserved hypothetical protein	0.71	0	Signal peptide	0.6247	0.448	0.867902	0	0.1139
BBOV_IV006450	conserved hypothetical protein	0.7	0	Signal peptide	0.4529	0.847	0.893341	1	0.0223
BBOV_III007200	conserved hypothetical protein	0.69	0	Intracellular	0.5691	0.438	0.643251	0	0.5805
BBOV_IV004240	conserved hypothetical protein	0.66	0	UPS	0.6116	0.744	0.567637	0	0.6375
BBOV_IV007090	conserved hypothetical protein	0.61	0	Transmembrane	0.4383	0.558	0.882758	2	0.0056
BBOV_III000630	conserved hypothetical protein	0.6	0	Transmembrane	0.8498	0.629	0.222025	8	0.0002
BBOV_IV003140	conserved hypothetical protein	0.59	0	Transmembrane	0.8065	0.223	0.058205	4	0.0007
BBOV_III008410	conserved hypothetical protein	0.58	0	Intracellular	0.5625	0.465	0.00421	0	0.0132
BBOV_II007000	conserved hypothetical protein	0.57	0	Transmembrane	0.4974	0.784	0.459389	11	0.0013
BBOV_II006990	conserved hypothetical protein	0.53	0	Transmembrane	0.6188	0.35	0.364976	10	0.0003
BBOV_II006510	conserved hypothetical protein	0.51	0	Signal peptide	0.9601	0.559	0.997158	1	0.0006
BBOV_III010190	conserved hypothetical protein	0.5	0	Intracellular	0.6603	0.462	0.032686	0	0.0028
BBOV_IV005490	conserved hypothetical protein	0.49	0	Transmembrane	0.7755	0.454	0.442848	2	0.0033
BBOV_I000100	conserved hypothetical protein	0.48	0	Intracellular	0.9345	0.859	0.004153	0	0.0025
BBOV_I003720	conserved hypothetical protein	0.47	0	Transmembrane	0.9864	0.649	0.005509	1	0.032
BBOV_III007760	conserved hypothetical protein	0.47	0	UPS	0.6046	0.375	0.010412	0	0.0207
BBOV_II004290	conserved hypothetical protein	0.46	0	Intracellular	0.5727	0.646	0.001162	0	0.0031
BBOV_IV009120	conserved hypothetical protein	0.45	0	Intracellular	0.9343	0.91	0.001552	0	0.0001
BBOV_III009630	conserved hypothetical protein	0.42	0	Intracellular	0.5502	0.672	0.005777	0	0.0002
BBOV_I004640	conserved hypothetical protein	0.41	0	Transmembrane	0.9511	0.823	0.001242	1	0.0004
BBOV_IV004600	conserved hypothetical protein	0.4	0	Intracellular	0.5507	0.793	0.005044	0	0.4997
BBOV_III011630	conserved hypothetical protein	0.39	0	Intracellular	0.9346	0.742	0.000709	0	0.0001
BBOV_IV001310	conserved hypothetical protein	0.38	0	Transmembrane	0.8545	0.708	0.011661	1	0.0012
BBOV_IV011280	conserved hypothetical protein	0.38	0	Intracellular	0.5833	0.921	0.001261	0	0.0002
BBOV_II006250	conserved hypothetical protein	0.38	0	UPS	0.6162	0.364	0.000962	0	0.003
BBOV_III004740	conserved hypothetical protein	0.38	0	Intracellular	0.9345	0.556	0.00052	0	0.0005
BBOV_III000350	conserved hypothetical protein	0.37	0	Intracellular	0.5668	0.545	0.000823	0	0.0087
BBOV_III009550	conserved hypothetical protein	0.37	0	Intracellular	0.9343	0.863	0.006867	0	0.0528
BBOV_III007280	conserved hypothetical protein	0.35	0	Intracellular	0.9327	0.673	0.000993	0	0.0005
BBOV_III007570	conserved hypothetical protein	0.35	0	Intracellular	0.6349	0.437	0.002309	0	0.0002
BBOV_III006190	conserved hypothetical protein	0.35	0	UPS	0.5623	0.317	0.001562	0	0.0755
BBOV_II003410	conserved hypothetical protein	0.34	0	Intracellular	0.5189	0.397	0.002465	0	0.0031
BBOV_III001420	conserved hypothetical protein	0.34	0	Intracellular	0.5075	0.424	0.000843	0	0.0015
BBOV_III003530	conserved hypothetical protein	0.34	0	Intracellular	0.5544	0.463	0.000331	0	0.0009
BBOV_IV009050	conserved hypothetical protein	0.34	0	Intracellular	0.8798	0.84	0.00301	0	0.0001
BBOV_IV010780	conserved hypothetical protein	0.34	0	Intracellular	0.9345	0.735	0.001354	0	0.0005
BBOV_I001550	conserved hypothetical protein	0.33	0	Transmembrane	0.6697	0.922	0.001018	0	0.0092
BBOV_III006310	conserved hypothetical protein	0.33	0	UPS	0.5504	0.588	0.000938	0	0.0004
BBOV_I000640	conserved hypothetical protein	0.32	0	UPS	0.5498	0.535	0.001293	0	0.0361
BBOV_III000140	conserved hypothetical protein	0.32	0	Intracellular	0.9345	0.897	0.001809	0	0.0001
BBOV_I003680	conserved hypothetical protein	0.31	0	UPS	0.5496	0.417	0.002578	0	0.0001
BBOV_IV002570	conserved hypothetical protein	0.31	0	Intracellular	0.5689	0.364	0.016576	0	0.0001
BBOV_III003520	conserved hypothetical protein	0.3	0	Intracellular	0.5453	0.624	0.002102	0	0.0001
BBOV_IV000220	conserved hypothetical protein	0.3	0	Intracellular	0.5457	0	0.001336	0	0.0018
BBOV_IV007510	conserved hypothetical protein	0.3	0	Intracellular	0.5505	0.477	0.00062	0	0.0265
BBOV_III011760	conserved hypothetical protein	0.29	0	Intracellular	0.5566	0.714	0.009881	0	0.0519
BBOV_I000680	conserved hypothetical protein	0.29	0	Intracellular	0.9346	0.647	0.029271	0	0.0026
BBOV_II006000	conserved hypothetical protein	0.28	0	UPS	0.5367	0.437	0.001768	0	0.1045
BBOV_IV007460	conserved hypothetical protein	0.28	0	Intracellular	0.6754	0.254	0.001404	0	0.0032
BBOV_III006580	conserved hypothetical protein	0.28	0	Intracellular	0.6451	0.435	0.000227	0	0.0002
BBOV_IV000390	conserved hypothetical protein	0.28	0	Intracellular	0.5825	0.452	0.005907	0	0.0051
BBOV_I003600	conserved hypothetical protein	0.28	0	Intracellular	0.8474	0	0.002063	0	0.0025
BBOV_IV010870	conserved hypothetical protein	0.28	0	Intracellular	0.6826	0.576	0.045111	0	0.0255
BBOV_III010340	conserved hypothetical protein	0.28	0	Intracellular	0.9326	0.7	0.007349	0	0.0692
BBOV_I004470	conserved hypothetical protein	0.28	0	Intracellular	0.9343	0.524	0.011118	0	0.0031
BBOV_IV002820	conserved hypothetical protein	0.28	0	UPS	0.571	0.482	0.001041	0	0.0162
BBOV_I004060	conserved hypothetical protein	0.27	0	UPS	0.5595	0.518	0.004183	0	0.0017
BBOV_IV001580	conserved hypothetical protein	0.27	0	Intracellular	0.8643	0.448	0.003357	0	0.0024
BBOV_I004050	conserved hypothetical protein	0.27	0	Intracellular	0.673	0.466	0.000844	0	0.0055
BBOV_IV005410	conserved hypothetical protein	0.27	0	Intracellular	0.5383	0.453	0.000797	0	0.0042
BBOV_I000380	conserved hypothetical protein	0.27	0	Intracellular	0.9345	0.868	0.195323	0	0.7164
BBOV_I004100	conserved hypothetical protein	0.26	0	Transmembrane	0.9936	0.549	0.002459	5	0.0002
BBOV_II006570	conserved hypothetical protein	0.25	0	Transmembrane	0.6408	0.589	0.000537	0	0.0005
BBOV_IV007360	conserved hypothetical protein	0.24	0	Intracellular	0.5475	0.425	0.001909	0	0.0075
BBOV_II001270	conserved hypothetical protein	0.24	0	Intracellular	0.563	0.53	0.003914	0	0.043
BBOV_III003830	conserved hypothetical protein	0.24	0	Intracellular	0.9345	0.69	0.002206	0	0.0003
BBOV_III002840	conserved hypothetical protein	0.24	0	UPS	0.5507	0.585	0.002416	0	0.0001
BBOV_IV007380	conserved hypothetical protein	0.23	0	Transmembrane	0.9887	0.61	0.005548	8	0
BBOV_III000570	conserved hypothetical protein	0.23	0	Intracellular	0.9345	0.778	0.000854	0	0.0033
BBOV_IV010400	conserved hypothetical protein	0.23	0	Intracellular	0.569	0.554	0.037496	0	0.0088
BBOV_I004260	conserved hypothetical protein	0.23	0	Intracellular	0.9343	0.753	0.007983	0	0.0451
BBOV_I002370	conserved hypothetical protein	0.23	0	UPS	0.6176	0.5	0.001049	0	0.008
BBOV_III002980	conserved hypothetical protein	0.23	0	Intracellular	0.5473	0.83	0.001212	1	0.0001
BBOV_IV003360	conserved hypothetical protein	0.22	0	Intracellular	0.5687	0.443	0.01715	0	0.0013
BBOV_III001700	conserved hypothetical protein	0.22	0	Intracellular	0.5237	0.452	0.003031	0	0.0015
BBOV_III007890	conserved hypothetical protein	0.22	0	Intracellular	0.6132	0.769	0.002353	0	0.0004
BBOV_II000210	conserved hypothetical protein	0.22	0	Intracellular	0.5666	0.483	0.002634	1	0.0006
BBOV_IV003450	conserved hypothetical protein	0.21	0	Intracellular	0.519	0.484	0.010213	0	0.004
BBOV_II006330	conserved hypothetical protein	0.21	0	Intracellular	0.9343	0.786	0.001533	0	0.0026
BBOV_III004670	conserved hypothetical protein	0.21	0	Intracellular	0.5316	0.139	0.002029	0	0.4866
BBOV_III009900	conserved hypothetical protein	0.21	0	Intracellular	0.9345	0.802	0.002046	0	0.0006
BBOV_I000850	conserved hypothetical protein	0.21	0	Intracellular	0.9345	0.565	0.002068	0	0.0002
BBOV_IV005260	conserved hypothetical protein	0.21	0	Intracellular	0.9345	0.518	0.001102	0	0.0008
BBOV_IV005010	conserved hypothetical protein	0.21	0	Intracellular	0.5693	0.652	0.004757	0	0.0186
BBOV_IV007070	conserved hypothetical protein	0.2	0	Intracellular	0.5383	0.601	0.008063	0	0.0011
BBOV_I003100	conserved hypothetical protein	0.2	0	Intracellular	0.9325	0.704	0.001045	0	0.0001
BBOV_II006240	conserved hypothetical protein	0.2	0	Intracellular	0.9345	0.646	0.003229	0	0.0007
BBOV_IV001210	conserved hypothetical protein	0.2	0	UPS	0.5522	0.317	0.00106	0	0.0006
BBOV_III000380	conserved hypothetical protein	0.19	0	Intracellular	0.5639	0.345	0.000814	0	0.0021
BBOV_IV002460	conserved hypothetical protein	0.19	0	Intracellular	0.5164	0.704	0.001268	11	0
BBOV_III001550	conserved hypothetical protein	0.19	0	Intracellular	0.5668	0.565	0.010066	0	0.0015
BBOV_III000940	conserved hypothetical protein	0.19	0	UPS	0.571	0.127	0.008816	1	0.0215
BBOV_III005670	conserved hypothetical protein	0.19	0	Intracellular	0.8796	0.365	0.003227	0	0.0084
BBOV_II001700	conserved hypothetical protein	0.19	0	Intracellular	0.9345	0.145	0.000797	1	0.0012
BBOV_III002730	conserved hypothetical protein	0.19	0	Intracellular	0.5448	0.628	0.004878	0	0.0076
BBOV_III004030	conserved hypothetical protein	0.19	0	Intracellular	0.5831	0.723	0.00157	0	0.0313
BBOV_III001980	conserved hypothetical protein	0.19	0	Intracellular	0.5507	0.469	0.000729	0	0.1541
BBOV_III003050	conserved hypothetical protein	0.19	0	Intracellular	0.5676	0.285	0.001118	0	0.0006
BBOV_IV002690	conserved hypothetical protein	0.19	0	Intracellular	0.5692	0.496	0.00084	0	0.0004
BBOV_IV011440	conserved hypothetical protein	0.18	0	Intracellular	0.6354	0.333	0.000888	0	0.0059
BBOV_II005260	conserved hypothetical protein	0.18	0	UPS	0.6367	0.415	0.001508	0	0.024
BBOV_III000770	conserved hypothetical protein	0.18	0	Intracellular	0.9345	0.772	0.000872	0	0.0012
BBOV_II007720	conserved hypothetical protein	0.18	0	Intracellular	0.5674	0.719	0.001122	0	0.0026
BBOV_IV000700	conserved hypothetical protein	0.18	0	Intracellular	0.5416	0.558	0.002174	0	0.0002
BBOV_I004240	conserved hypothetical protein	0.18	0	Intracellular	0.5699	0.756	0.001947	0	0.0074
BBOV_III009660	conserved hypothetical protein	0.18	0	Transmembrane	0.7628	0.21	0.003291	4	0
BBOV_IV008210	conserved hypothetical protein	0.18	0	Intracellular	0.6393	0.614	0.000585	0	0.002
BBOV_I002620	conserved hypothetical protein	0.18	0	UPS	0.5962	0.4	0.0004	0	0.0009
BBOV_I002500	conserved hypothetical protein	0.18	0	Intracellular	0.9344	0.834	0.000672	0	0.0022
BBOV_IV005720	conserved hypothetical protein	0.17	0	UPS	0.5729	0.563	0.004337	0	0.0108
BBOV_II002920	conserved hypothetical protein	0.17	0	Intracellular	0.9328	0.604	0.001055	0	0.1704
BBOV_I002270	conserved hypothetical protein	0.17	0	Intracellular	0.8096	0.77	0.000229	0	0.0025
BBOV_IV011190	conserved hypothetical protein	0.17	0	Transmembrane	0.9045	0.887	0.001398	1	0.0036
BBOV_II006130	conserved hypothetical protein	0.17	0	Intracellular	0.5672	0.636	0.019966	0	0.002
BBOV_I000950	conserved hypothetical protein	0.17	0	UPS	0.5712	0.521	0.11686	0	0.1236
BBOV_II004330	conserved hypothetical protein	0.17	0	UPS	0.5507	0.303	0.002163	2	0.0001
BBOV_IV006590	conserved hypothetical protein	0.17	0	UPS	0.573	0.155	0.001557	1	0.0253
BBOV_IV000450	conserved hypothetical protein	0.17	0	Intracellular	0.8696	0.411	0.000369	0	0.0063
BBOV_I004800	conserved hypothetical protein	0.17	0	Intracellular	0.8797	0.465	0.000647	0	0.0004
BBOV_IV003950	conserved hypothetical protein	0.17	0	Intracellular	0.9345	0.53	0.004396	0	0
BBOV_IV008020	conserved hypothetical protein	0.17	0	Intracellular	0.5516	0.203	0.000331	0	0.0015
BBOV_III003490	conserved hypothetical protein	0.16	0	Intracellular	0.5686	0.668	0.011394	0	0.1032
BBOV_I000560	conserved hypothetical protein	0.16	0	Intracellular	0.9345	0.444	0.001771	0	0.0023
BBOV_III006880	conserved hypothetical protein	0.16	0	Intracellular	0.5712	0.566	0.000686	0	0.0014
BBOV_I004370	conserved hypothetical protein	0.16	0	Transmembrane	0.8941	0.79	0.000187	0	0.0054
BBOV_IV004280	conserved hypothetical protein	0.16	0	Intracellular	0.5679	0.263	0.008914	0	0.0019
BBOV_I001580	conserved hypothetical protein	0.16	0	Intracellular	0.9343	0.862	0.003662	0	0.0247
BBOV_IV001930	conserved hypothetical protein	0.16	0	Intracellular	0.5722	0.254	0.000717	0	0.0003
BBOV_II001310	conserved hypothetical protein	0.15	0	UPS	0.5294	0.568	0.000497	0	0.0002
BBOV_I000520	conserved hypothetical protein	0.15	0	Intracellular	0.5474	0.485	0.000984	0	0.0006
BBOV_IV000440	conserved hypothetical protein	0.15	0	Intracellular	0.8793	0.665	0.001466	0	0.0005
BBOV_IV005330	conserved hypothetical protein	0.15	0	Intracellular	0.6852	0.456	0.000787	0	0.0002
BBOV_III010200	conserved hypothetical protein	0.15	0	UPS	0.5469	0.536	0.001182	4	0.0003
BBOV_IV007160	conserved hypothetical protein	0.15	0	Intracellular	0.7887	0.331	0.001212	0	0.0006
BBOV_III009560	conserved hypothetical protein	0.15	0	Intracellular	0.5711	0.532	0.001364	0	0.0012
BBOV_III002160	conserved hypothetical protein	0.14	0	Intracellular	0.5741	0.557	0.000237	0	0.0032
BBOV_IV010680	conserved hypothetical protein	0.14	0	Transmembrane	0.66	0.609	0.002306	0	0.0667
BBOV_II003070	conserved hypothetical protein	0.13	0	UPS	0.5547	0.513	0.00101	0	0.0011
BBOV_I000340	conserved hypothetical protein	0.13	0	Intracellular	0.8589	0.492	0.001923	0	0.2238
BBOV_IV006610	conserved hypothetical protein	0.13	0	Intracellular	0.5307	0.497	0.002275	0	0.0009
BBOV_III010780	conserved hypothetical protein	0.13	0	Intracellular	0.9343	0.771	0.008817	0	0.0032
BBOV_IV007350	conserved hypothetical protein	0.13	0	Intracellular	0.9344	0.703	0.005557	0	0.0053
BBOV_II007510	conserved hypothetical protein	0.13	0	Intracellular	0.9326	0.538	0.001023	0	0.0091
BBOV_IV005850	conserved hypothetical protein	0.13	0	Intracellular	0.9344	0.486	0.00101	0	0.0009
BBOV_III010150	conserved hypothetical protein	0.13	0	Intracellular	0.5594	0.59	0.00061	0	0.0043
BBOV_II003660	conserved hypothetical protein	0.13	0	Intracellular	0.9345	0.584	0.001182	0	0.0013
BBOV_III002070	conserved hypothetical protein	0.13	0	Intracellular	0.7899	0.339	0.00045	0	0
BBOV_III002040	conserved hypothetical protein	0.13	0	Intracellular	0.8995	0.458	0.00048	0	0
BBOV_III004980	conserved hypothetical protein	0.13	0	Intracellular	0.5021	0.592	0.003326	0	0.006
BBOV_III008050	conserved hypothetical protein	0.13	0	Signal peptide	0.4415	0.599	0.003469	0	0.0242
BBOV_IV011320	conserved hypothetical protein	0.12	0	Intracellular	0.9342	0.684	0.000558	0	0.0045
BBOV_II004720	conserved hypothetical protein	0.12	0	Intracellular	0.5656	0.509	0.001027	0	0.0027
BBOV_I005040	conserved hypothetical protein	0.12	0	Transmembrane	0.9208	0.753	0.002483	11	0
BBOV_IV010130	conserved hypothetical protein	0.12	0	Intracellular	0.5677	0.346	0.00064	0	0.0012
BBOV_IV006960	conserved hypothetical protein	0.12	0	Intracellular	0.9345	0.759	0.001093	0	0.0083
BBOV_IV003150	conserved hypothetical protein	0.12	0	UPS	0.5468	0.59	0.001165	0	0.0533
BBOV_IV002960	conserved hypothetical protein	0.12	0	Intracellular	0.5237	0.458	0.001349	0	0.0014
BBOV_III003740	conserved hypothetical protein	0.12	0	Intracellular	0.7912	0.411	0.000673	0	0.0024
BBOV_IV011180	conserved hypothetical protein	0.12	0	Intracellular	0.9345	0.701	0.000823	0	0.0002
BBOV_II005740	conserved hypothetical protein	0.12	0	Intracellular	0.9344	0.625	0.002423	0	0.0004
BBOV_I001520	conserved hypothetical protein	0.12	0	Transmembrane	0.635	0.295	0.04676	2	0
BBOV_III007870	conserved hypothetical protein	0.12	0	UPS	0.573	0.498	0.002545	0	0.0559
BBOV_III010950	conserved hypothetical protein	0.12	0	UPS	0.5529	0.455	0.000745	0	0.0022
BBOV_II006070	conserved hypothetical protein	0.12	0	Intracellular	0.5431	0.947	0.006185	5	0.0002
BBOV_IV000590	conserved hypothetical protein	0.12	0	Intracellular	0.8797	0.269	0.002823	3	0.0064
BBOV_III004960	conserved hypothetical protein	0.12	0	Intracellular	0.5594	0.745	0.00101	0	0.001
BBOV_II003770	conserved hypothetical protein	0.12	0	UPS	0.5307	0.537	0.002597	0	0.0018
BBOV_III006890	conserved hypothetical protein	0.12	0	Intracellular	0.5476	0.417	0.001043	0	0.0006
BBOV_IV002790	conserved hypothetical protein	0.12	0	Intracellular	0.569	0.33	0.000975	0	0.0002
BBOV_III010820	conserved hypothetical protein	0.12	0	Intracellular	0.5664	0.36	0.000344	0	0
BBOV_III008770	conserved hypothetical protein	0.12	0	Intracellular	0.9345	0.831	0.002532	0	0.0012
BBOV_IV004030	conserved hypothetical protein	0.12	0	Intracellular	0.5657	0.612	0.00067	0	0.0006
BBOV_III011780	conserved hypothetical protein	0.12	0	Intracellular	0.5485	0.53	0.001775	0	0.0034
BBOV_I005070	conserved hypothetical protein	0.12	0	Transmembrane	0.9208	0.753	0.002483	11	0
BBOV_III008480	conserved hypothetical protein	0.11	0	UPS	0.5696	0.375	0.000684	0	0.0059
BBOV_I004130	conserved hypothetical protein	0.11	0	UPS	0.549	0.552	0.000521	0	0.0005
BBOV_III006910	conserved hypothetical protein	0.11	0	Intracellular	0.5714	0.337	0.000852	0	0.0004
BBOV_III001880	conserved hypothetical protein	0.11	0	Intracellular	0.5663	0.274	0.00017	0	0
BBOV_II005960	conserved hypothetical protein	0.11	0	Intracellular	0.6397	0.626	0.000803	0	0.0035
BBOV_III006660	conserved hypothetical protein	0.11	0	Intracellular	0.5005	0.446	0.003116	0	0.0021
BBOV_I002120	conserved hypothetical protein	0.11	0	Transmembrane	0.5702	0.773	0.003706	10	0.0001
BBOV_II004320	conserved hypothetical protein	0.11	0	Intracellular	0.5721	0.583	0.000577	0	0.0115
BBOV_IV009450	conserved hypothetical protein	0.11	0	Intracellular	0.672	0.377	0.001117	0	0.0005
BBOV_III002540	conserved hypothetical protein	0.11	0	Intracellular	0.8618	0.698	0.001317	0	0.0021
BBOV_II003760	conserved hypothetical protein	0.11	0	Transmembrane	0.8687	0.469	0.00241	11	0
BBOV_IV006620	conserved hypothetical protein	0.11	0	Intracellular	0.5671	0.43	0.000159	0	0.0004
BBOV_I003320	conserved hypothetical protein	0.11	0	UPS	0.5093	0.535	0.000971	0	0.0303
BBOV_III003790	conserved hypothetical protein	0.11	0	Intracellular	0.5762	0.542	0.001363	10	0.0001
BBOV_I001400	conserved hypothetical protein	0.11	0	Transmembrane	0.6688	0.379	0.0027	8	0
BBOV_I001650	conserved hypothetical protein	0.11	0	UPS	0.5475	0.455	0.002265	0	0.0006
BBOV_III005730	conserved hypothetical protein	0.11	0	Intracellular	0.5682	0.573	0.002202	0	0.001
BBOV_IV001620	conserved hypothetical protein	0.11	0	Intracellular	0.5722	0.605	0.000934	0	0.008
BBOV_IV004300	conserved hypothetical protein	0.11	0	Intracellular	0.9327	0.531	0.002615	1	0.0001
BBOV_IV001010	conserved hypothetical protein	0.11	0	Intracellular	0.5474	0.574	0.000877	0	0.0015
BBOV_II004040	conserved hypothetical protein	0.11	0	Intracellular	0.5054	0.661	0.000706	0	0.0017
BBOV_IV001140	conserved hypothetical protein	0.11	0	Intracellular	0.9344	0.761	0.000594	0	0.0001
BBOV_I003040	conserved hypothetical protein	0.11	0	Intracellular	0.5681	0.57	0.005064	0	0.0023
BBOV_II004630	conserved hypothetical protein	0.11	0	UPS	0.5313	0.55	0.002155	0	0.001
BBOV_IV012050	conserved hypothetical protein	0.11	0	Intracellular	0.5485	0.262	0.000744	0	0.0016
BBOV_IV007650	conserved hypothetical protein	0.1	0	Intracellular	0.545	0.471	0.000738	0	0.0027
BBOV_IV009560	conserved hypothetical protein	0.1	0	Intracellular	0.7292	0.486	0.003871	0	0.0015
BBOV_II003740	conserved hypothetical protein	0.1	0	Intracellular	0.566	0.486	0.000577	0	0.0006
BBOV_IV009780	conserved hypothetical protein	0.1	0	Intracellular	0.5845	0.408	0.000739	0	0.0033
BBOV_III000600	conserved hypothetical protein	0.1	0	Intracellular	0.5099	0.455	0.000913	0	0.0236
BBOV_III004530	conserved hypothetical protein	0.1	0	UPS	0.5002	0.372	0.000244	0	0.0001
BBOV_III006380	conserved hypothetical protein	0.1	0	Intracellular	0.9345	0.866	0.000817	0	0.0013
BBOV_III003630	conserved hypothetical protein	0.1	0	Intracellular	0.9327	0.729	0.001472	0	0.007
BBOV_III002050	conserved hypothetical protein	0.1	0	Intracellular	0.5834	0.745	0.000795	0	0.0001
BBOV_I001820	conserved hypothetical protein	0.1	0	UPS	0.6175	0.451	0.00179	0	0.1552
BBOV_I000750	conserved hypothetical protein	0.1	0	UPS	0.6174	0.237	0.000422	0	0.0026
BBOV_IV001220	conserved hypothetical protein	0.1	0	Intracellular	0.5666	0.534	0.000769	0	0.0004
BBOV_III009110	conserved hypothetical protein	0.1	0	UPS	0.5701	0.343	0.001145	1	0.0041
BBOV_IV007710	conserved hypothetical protein	0.1	0	Intracellular	0.549	0.844	0.001558	0	0.01
BBOV_IV003090	conserved hypothetical protein	0.1	0	Intracellular	0.9345	0.805	0.001156	0	0.001
BBOV_I000870	conserved hypothetical protein	0.1	0	Intracellular	0.5781	0.601	0.001841	0	0.0017
BBOV_IV002950	conserved hypothetical protein	0.1	0	Intracellular	0.8797	0.429	0.000898	0	0.0063
BBOV_IV001990	conserved hypothetical protein	0.1	0	UPS	0.5341	0.307	0.000946	0	0.0031
BBOV_IV001290	conserved hypothetical protein	0.1	0	Transmembrane	0.509	0.719	0.001147	1	0.0016
BBOV_III002470	conserved hypothetical protein	0.1	0	Intracellular	0.5851	0.396	0.000375	0	0.0029
BBOV_III009530	conserved hypothetical protein	0.1	0	UPS	0.5283	0.421	0.000946	0	0.0047
BBOV_II001990	conserved hypothetical protein	0.1	0	Intracellular	0.5041	0.527	0.001274	0	0.0012
BBOV_II004580	conserved hypothetical protein	0.1	0	Intracellular	0.9345	0.845	0.001344	0	0.011
BBOV_II006440	conserved hypothetical protein	0.1	0	Intracellular	0.9345	0.774	0.001249	0	0.0001
BBOV_II004180	conserved hypothetical protein	0.1	0	Transmembrane	0.9174	0.635	0.000573	12	0
BBOV_IV007320	conserved hypothetical protein	0.1	0	Intracellular	0.9345	0.79	0.000782	0	0.0003
BBOV_III010230	conserved hypothetical protein	0.1	0	Intracellular	0.5816	0.798	0.003571	0	0.007
BBOV_II007010	conserved hypothetical protein	0.1	0	Intracellular	0.5474	0.416	0.001383	0	0.0052
BBOV_I002390	conserved hypothetical protein	0.1	0	Intracellular	0.8872	0.297	0.000319	0	0.0003
BBOV_II001940	conserved hypothetical protein	0.09	0	Transmembrane	0.9851	0.57	0.000645	3	0.0003
BBOV_II007400	conserved hypothetical protein	0.09	0	Intracellular	0.9345	0.697	0.00035	0	0.0017
BBOV_IV009900	conserved hypothetical protein	0.09	0	Intracellular	0.7005	0.741	0.001169	0	0.0056
BBOV_III002110	conserved hypothetical protein	0.09	0	Intracellular	0.9345	0.657	0.000577	1	0.0021
BBOV_IV000850	conserved hypothetical protein	0.09	0	Intracellular	0.7154	0.583	0.001469	0	0.0004
BBOV_IV010760	conserved hypothetical protein	0.09	0	Signal peptide	0.4452	0.724	0.004091	0	0
BBOV_IV001240	conserved hypothetical protein	0.09	0	UPS	0.5554	0.478	0.000452	0	0.0023
BBOV_III010800	conserved hypothetical protein	0.09	0	Transmembrane	0.957	0.456	0.00126	2	0
BBOV_IV003990	conserved hypothetical protein	0.09	0	Intracellular	0.5208	0.628	0.000335	0	0.0012
BBOV_II004490	conserved hypothetical protein	0.09	0	UPS	0.5389	0.478	0.000738	0	0.0154
BBOV_I000270	conserved hypothetical protein	0.09	0	UPS	0.573	0.378	0.001475	0	0.037
BBOV_IV006150	conserved hypothetical protein	0.09	0	Intracellular	0.5689	0.476	0.000322	0	0.0005
BBOV_IV002990	conserved hypothetical protein	0.09	0	Intracellular	0.5548	0.617	0.001318	0	0.0001
BBOV_III000320	conserved hypothetical protein	0.09	0	Intracellular	0.6572	0.549	0.001565	0	0.0382
BBOV_III004000	conserved hypothetical protein	0.09	0	Intracellular	0.9343	0.465	0.000395	0	0
BBOV_II005840	conserved hypothetical protein	0.09	0	Intracellular	0.5691	0.568	0.001468	1	0.0007
BBOV_IV000280	conserved hypothetical protein	0.09	0	Intracellular	0.9345	0.682	0.00037	0	0.0005
BBOV_IV011930	conserved hypothetical protein	0.09	0	Intracellular	0.9343	0.404	0.000367	0	0.0037
BBOV_IV003880	conserved hypothetical protein	0.09	0	Intracellular	0.5827	0.448	0.001583	0	0.0016
BBOV_III010530	conserved hypothetical protein	0.09	0	UPS	0.5303	0.325	0.002721	0	0.0087
BBOV_I005080	conserved hypothetical protein	0.09	0	UPS	0.5513	0.527	0.000841	0	0.0031
BBOV_II002360	conserved hypothetical protein	0.09	0	Intracellular	0.5183	0.586	0.001288	0	0.002
BBOV_III004260	conserved hypothetical protein	0.09	0	Intracellular	0.9345	0.326	0.000591	0	0.0005
BBOV_II002370	conserved hypothetical protein	0.09	0	Intracellular	0.5827	0.483	0.001057	0	0.0009
BBOV_IV006170	conserved hypothetical protein	0.09	0	Intracellular	0.5594	0.622	0.001536	0	0.0009
BBOV_II003380	conserved hypothetical protein	0.09	0	Intracellular	0.5682	0.451	0.00043	0	0.0033
BBOV_I004310	conserved hypothetical protein	0.09	0	Intracellular	0.9345	0.244	0.00052	0	0
BBOV_IV010660	conserved hypothetical protein	0.09	0	Intracellular	0.9345	0.747	0.001474	0	0.0117
BBOV_IV001270	conserved hypothetical protein	0.09	0	Intracellular	0.8794	0.417	0.002622	0	0.0038
BBOV_III003240	conserved hypothetical protein	0.09	0	UPS	0.5496	0.426	0.006125	0	0.0028
BBOV_IV009230	conserved hypothetical protein	0.09	0	Intracellular	0.9343	0.617	0.002234	0	0.02
BBOV_I000670	conserved hypothetical protein	0.09	0	Intracellular	0.6786	0.57	0.000436	0	0.0002
BBOV_III006140	conserved hypothetical protein	0.09	0	Intracellular	0.5246	0.634	0.000784	0	0.0003
BBOV_III002180	conserved hypothetical protein	0.09	0	Intracellular	0.9345	0.574	0.000237	0	0.0002
BBOV_I001940	conserved hypothetical protein	0.09	0	UPS	0.6035	0.442	0.001438	0	0.0109
BBOV_III001790	conserved hypothetical protein	0.09	0	Intracellular	0.9345	0.87	0.00162	0	0.0002
BBOV_I003960	conserved hypothetical protein	0.09	0	Intracellular	0.8798	0.598	0.000745	0	0.0001
BBOV_III005070	conserved hypothetical protein	0.09	0	Intracellular	0.5553	0.661	0.000403	0	0.0748
BBOV_IV000550	conserved hypothetical protein	0.09	0	UPS	0.6183	0.453	0.000619	0	0.003
BBOV_I002870	conserved hypothetical protein	0.09	0	Intracellular	0.9346	0.755	0.005617	0	0.0043
BBOV_III001670	conserved hypothetical protein	0.08	0	UPS	0.5531	0.355	0.000796	0	0.0287
BBOV_IV003000	conserved hypothetical protein	0.08	0	Intracellular	0.9344	0.917	0.001097	0	0.011
BBOV_II003610	conserved hypothetical protein	0.08	0	Intracellular	0.5342	0.471	0.001428	0	0.0015
BBOV_I001870	conserved hypothetical protein	0.08	0	Intracellular	0.8798	0.61	0.001075	0	0.0003
BBOV_IV008010	conserved hypothetical protein	0.08	0	Intracellular	0.5544	0.547	0.000329	0	0.0914
BBOV_I002590	conserved hypothetical protein	0.08	0	UPS	0.5461	0.574	0.003095	0	0.0521
BBOV_IV002680	conserved hypothetical protein	0.08	0	Intracellular	0.5958	0.708	0.000559	0	0.0012
BBOV_II003340	conserved hypothetical protein	0.08	0	UPS	0.6368	0.471	0.000467	0	0.003
BBOV_II004900	conserved hypothetical protein	0.08	0	Intracellular	0.5208	0.848	0.001137	3	0.0009
BBOV_III004570	conserved hypothetical protein	0.08	0	UPS	0.5505	0.326	0.001773	0	0.0124
BBOV_III007020	conserved hypothetical protein	0.08	0	Transmembrane	0.8656	0.286	0.005171	2	0.0006
BBOV_III003140	conserved hypothetical protein	0.08	0	Intracellular	0.7146	0.552	0.000787	0	0.0031
BBOV_III009730	conserved hypothetical protein	0.08	0	Intracellular	0.9344	0.841	0.002448	0	0.0012
BBOV_I002180	conserved hypothetical protein	0.08	0	Intracellular	0.5701	0.521	0.00075	0	0.0002
BBOV_II003240	conserved hypothetical protein	0.08	0	Intracellular	0.9344	0.434	0.000399	0	0.004
BBOV_I004380	conserved hypothetical protein	0.08	0	UPS	0.5521	0.344	0.000467	0	0.0006
BBOV_III011250	conserved hypothetical protein	0.08	0	UPS	0.5238	0.561	0.00023	0	0.002
BBOV_I001910	conserved hypothetical protein	0.08	0	Intracellular	0.5836	0.489	0.00064	0	0.001
BBOV_III000910	conserved hypothetical protein	0.08	0	Intracellular	0.8763	0.489	0.000186	0	0.0011
BBOV_IV003050	conserved hypothetical protein	0.08	0	Intracellular	0.9347	0.575	0.001605	0	0.0007
BBOV_IV004000	conserved hypothetical protein	0.08	0	Intracellular	0.5676	0.356	0.001267	0	0.0006
BBOV_III009460	conserved hypothetical protein	0.08	0	Intracellular	0.9345	0.612	0.000648	0	0.0001
BBOV_IV004110	conserved hypothetical protein	0.08	0	Intracellular	0.5786	0.458	0.00148	0	0.0015
BBOV_III003020	conserved hypothetical protein	0.08	0	UPS	0.5309	0.303	0.001094	0	0.0003
BBOV_II003720	conserved hypothetical protein	0.08	0	Intracellular	0.5668	0.518	0.000809	0	0.0052
BBOV_II003530	conserved hypothetical protein	0.08	0	Intracellular	0.5679	0.243	0.000905	2	0.0009
BBOV_III005110	conserved hypothetical protein	0.08	0	UPS	0.5048	0.574	0.000204	0	0.0014
BBOV_III006050	conserved hypothetical protein	0.08	0	UPS	0.552	0.535	0.000627	0	0.0028
BBOV_IV005080	conserved hypothetical protein	0.08	0	Intracellular	0.768	0.228	0.000575	0	0.0001
BBOV_II007090	conserved hypothetical protein	0.08	0	Intracellular	0.5822	0.51	0.000642	0	0.0014
BBOV_III009380	conserved hypothetical protein	0.08	0	Intracellular	0.9345	0.658	0.000737	0	0.0009
BBOV_I000150	conserved hypothetical protein	0.08	0	Intracellular	0.501	0.579	0.000384	0	0.0056
BBOV_III004480	conserved hypothetical protein	0.08	0	UPS	0.54	0.521	0.001501	0	0.0083
BBOV_III011120	conserved hypothetical protein	0.08	0	UPS	0.5493	0.513	0.0033	0	0.0018
BBOV_I000330	conserved hypothetical protein	0.08	0	Intracellular	0.5241	0.663	0.002534	0	0.0002
BBOV_IV004830	conserved hypothetical protein	0.08	0	Intracellular	0.566	0.368	0.004927	0	0.0002
BBOV_I004420	conserved hypothetical protein	0.08	0	Intracellular	0.9345	0.524	0.00039	0	0
BBOV_III001770	conserved hypothetical protein	0.08	0	Intracellular	0.568	0.511	0.000865	0	0.0129
BBOV_IV008510	conserved hypothetical protein	0.08	0	UPS	0.5951	0.478	0.001122	0	0.0018
BBOV_IV005900	conserved hypothetical protein	0.08	0	UPS	0.5139	0.525	0.000765	0	0.0015
BBOV_IV009160	conserved hypothetical protein	0.08	0	UPS	0.5288	0.486	0.00089	0	0.0124
BBOV_III004500	conserved hypothetical protein	0.08	0	UPS	0.54	0.521	0.001501	0	0.0083
BBOV_IV010430	conserved hypothetical protein	0.08	0	Intracellular	0.5665	0.692	0.00113	0	0.0106
BBOV_I003280	conserved hypothetical protein	0.08	0	Transmembrane	0.6046	0.82	0.003032	0	0.0054
BBOV_III003320	conserved hypothetical protein	0.07	0	Transmembrane	0.8941	0.414	0.020609	1	0.0007
BBOV_IV005600	conserved hypothetical protein	0.07	0	Intracellular	0.5652	0.669	0.000259	0	0.0017
BBOV_II000270	conserved hypothetical protein	0.07	0	UPS	0.5003	0.342	0.000472	0	0.0003
BBOV_I003730	conserved hypothetical protein	0.07	0	Intracellular	0.6835	0.447	0.002478	0	0.0008
BBOV_III007540	conserved hypothetical protein	0.07	0	UPS	0.6164	0.311	0.000555	0	0.0023
BBOV_IV008480	conserved hypothetical protein	0.07	0	UPS	0.614	0.457	0.000162	0	0.0069
BBOV_IV009510	conserved hypothetical protein	0.07	0	UPS	0.5512	0.566	0.000481	0	0.0001
BBOV_III002170	conserved hypothetical protein	0.07	0	Intracellular	0.7683	0.268	0.000825	0	0.0009
BBOV_I000530	conserved hypothetical protein	0.07	0	Intracellular	0.5675	0.826	0.000352	0	0
BBOV_IV011880	conserved hypothetical protein	0.07	0	Intracellular	0.5506	0.452	0.001334	0	0.0042
BBOV_I002170	conserved hypothetical protein	0.07	0	Intracellular	0.8798	0.144	0.001098	0	0
BBOV_III007470	conserved hypothetical protein	0.07	0	Intracellular	0.5679	0.337	0.002522	0	0.0012
BBOV_I004410	conserved hypothetical protein	0.07	0	UPS	0.5373	0.299	0.000876	0	0.0037
BBOV_II005650	conserved hypothetical protein	0.07	0	Intracellular	0.9345	0.348	0.001045	0	0.0001
BBOV_I002030	conserved hypothetical protein	0.07	0	UPS	0.5499	0.53	0.000931	0	0.0008
BBOV_III002960	conserved hypothetical protein	0.07	0	UPS	0.5497	0.526	0.000838	0	0.0059
BBOV_IV004430	conserved hypothetical protein	0.07	0	UPS	0.6125	0.449	0.002427	0	0.014
BBOV_IV011470	conserved hypothetical protein	0.07	0	Intracellular	0.6999	0.413	0.002028	0	0.0052
BBOV_IV004020	conserved hypothetical protein	0.07	0	Intracellular	0.5684	0.4	0.000393	0	0.0013
BBOV_III004050	conserved hypothetical protein	0.07	0	Intracellular	0.9344	0.689	0.001071	0	0.0035
BBOV_I002800	conserved hypothetical protein	0.07	0	Intracellular	0.706	0.496	0.001446	0	0
BBOV_I002010	conserved hypothetical protein	0.07	0	Intracellular	0.9343	0.868	0.002139	0	0.0074
BBOV_III011400	conserved hypothetical protein	0.07	0	UPS	0.5096	0.398	0.003801	0	0.001
BBOV_II007100	conserved hypothetical protein	0.07	0	Intracellular	0.5032	0.402	0.000275	0	0
BBOV_III009970	conserved hypothetical protein	0.07	0	Intracellular	0.525	0.353	0.000999	0	0.0001
BBOV_I001780	conserved hypothetical protein	0.07	0	Signal peptide	0.4464	0.131	0.002861	1	0.0004
BBOV_III009280	conserved hypothetical protein	0.07	0	Intracellular	0.5653	0.381	0.000876	0	0.0004
BBOV_III004100	conserved hypothetical protein	0.07	0	Intracellular	0.5433	0.467	0.000788	0	0.0005
BBOV_IV005710	conserved hypothetical protein	0.07	0	Intracellular	0.5185	0.246	0.000304	0	0.0009
BBOV_I000810	conserved hypothetical protein	0.07	0	Intracellular	0.569	0.363	0.000513	0	0.0005
BBOV_III001760	conserved hypothetical protein	0.07	0	Intracellular	0.569	0.513	0.001209	0	0.0025
BBOV_III005550	conserved hypothetical protein	0.07	0	Intracellular	0.541	0.49	0.000473	2	0.0003
BBOV_III002150	conserved hypothetical protein	0.07	0	Intracellular	0.5677	0.318	0.000405	0	0.0003
BBOV_I000420	conserved hypothetical protein	0.07	0	UPS	0.521	0.416	0.000517	0	0.0001
BBOV_IV008740	conserved hypothetical protein	0.07	0	Intracellular	0.567	0.674	0.000552	0	0
BBOV_III010790	conserved hypothetical protein	0.07	0	Intracellular	0.9345	0.792	0.000254	0	0.0015
BBOV_III002910	conserved hypothetical protein	0.07	0	Intracellular	0.9346	0.494	0.013097	0	0.0004
BBOV_I000650	conserved hypothetical protein	0.07	0	Transmembrane	0.6302	0.632	0.001189	0	0.0003
BBOV_III009140	conserved hypothetical protein	0.07	0	Intracellular	0.8797	0.161	0.002693	0	0.0119
BBOV_III009870	conserved hypothetical protein	0.07	0	Intracellular	0.785	0.281	0.000538	0	0.0002
BBOV_IV008880	conserved hypothetical protein	0.07	0	Intracellular	0.9345	0.575	0.000425	0	0.0004
BBOV_IV004230	conserved hypothetical protein	0.07	0	Intracellular	0.5792	0.625	0.000811	0	0.0018
BBOV_IV001770	conserved hypothetical protein	0.07	0	Intracellular	0.7149	0.707	0.001192	0	0.0004
BBOV_III007210	conserved hypothetical protein	0.07	0	Transmembrane	0.666	0.419	0.001692	0	0.0033
BBOV_II007030	conserved hypothetical protein	0.07	0	UPS	0.5705	0.294	0.000527	0	0.0014
BBOV_III003540	conserved hypothetical protein	0.07	0	Intracellular	0.9345	0.748	0.000277	0	0.0009
BBOV_I002760	conserved hypothetical protein	0.07	0	Intracellular	0.5166	0.398	0.000373	0	0.0033
BBOV_IV005730	conserved hypothetical protein	0.07	0	Intracellular	0.5671	0.327	0.001203	0	0.0001
BBOV_I003120	conserved hypothetical protein	0.07	0	Intracellular	0.5256	0.367	0.000784	0	0.0002
BBOV_III000250	conserved hypothetical protein	0.07	0	Intracellular	0.5661	0.648	0.001305	0	0.0049
BBOV_I001040	conserved hypothetical protein	0.07	0	Intracellular	0.8798	0.297	0.000394	0	0.0001
BBOV_I000900	conserved hypothetical protein	0.07	0	UPS	0.5047	0.43	0.000554	0	0
BBOV_I001710	conserved hypothetical protein	0.07	0	UPS	0.5719	0.3	0.00047	0	0.0222
BBOV_IV009990	conserved hypothetical protein	0.07	0	Intracellular	0.5457	0.24	0.00098	0	0.0009
BBOV_III000300	conserved hypothetical protein	0.07	0	Intracellular	0.5659	0.544	0.000261	0	0.0134
BBOV_III003620	conserved hypothetical protein	0.07	0	Transmembrane	0.9996	0.458	0.000962	7	0.0001
BBOV_III003280	conserved hypothetical protein	0.07	0	Intracellular	0.5191	0.333	0.00053	0	0.0001
BBOV_II003510	conserved hypothetical protein	0.06	0	Intracellular	0.5177	0.496	0.000422	0	0.0001
BBOV_II006680	conserved hypothetical protein	0.06	0	Transmembrane	0.9311	0.778	0.000232	4	0
BBOV_IV002030	conserved hypothetical protein	0.06	0	Intracellular	0.572	0.616	0.000703	0	0.0024
BBOV_IV009360	conserved hypothetical protein	0.06	0	Intracellular	0.5692	0.366	0.00125	0	0.0001
BBOV_III009500	conserved hypothetical protein	0.06	0	Intracellular	0.5689	0.184	0.000608	0	0.0014
BBOV_IV002010	conserved hypothetical protein	0.06	0	Intracellular	0.5737	0.686	0.000649	0	0.0004
BBOV_IV004450	conserved hypothetical protein	0.06	0	Intracellular	0.6942	0.418	0.00039	0	0.0037
BBOV_II002940	conserved hypothetical protein	0.06	0	Intracellular	0.9328	0.494	0.000328	0	0.0006
BBOV_III002760	conserved hypothetical protein	0.06	0	Intracellular	0.9345	0.305	0.00114	0	0
BBOV_II002760	conserved hypothetical protein	0.06	0	Intracellular	0.9344	0.636	0.000839	0	0.0028
BBOV_III009520	conserved hypothetical protein	0.06	0	Intracellular	0.9345	0.534	0.000901	0	0.0002
BBOV_II003140	conserved hypothetical protein	0.06	0	Intracellular	0.5791	0.309	0.000561	0	0.0013
BBOV_IV006210	conserved hypothetical protein	0.06	0	Intracellular	0.5682	0.292	0.000249	0	0.0001
BBOV_I000570	conserved hypothetical protein	0.06	0	Intracellular	0.9345	0.785	0.000324	0	0.0008
BBOV_I004630	conserved hypothetical protein	0.06	0	UPS	0.6368	0.311	0.000202	0	0.0035
BBOV_III002650	conserved hypothetical protein	0.06	0	UPS	0.6163	0.297	0.00049	1	0.0041
BBOV_IV005960	conserved hypothetical protein	0.06	0	Intracellular	0.5039	0.152	0.000704	0	0
BBOV_I000440	conserved hypothetical protein	0.06	0	Intracellular	0.9328	0.666	0.000974	0	0.0004
BBOV_I000500	conserved hypothetical protein	0.06	0	Intracellular	0.9226	0.793	0.001286	0	0.0007
BBOV_IV002000	conserved hypothetical protein	0.06	0	Intracellular	0.5635	0.515	0.00089	0	0.0107
BBOV_II004360	conserved hypothetical protein	0.06	0	UPS	0.6131	0.5	0.002058	0	0.0014
BBOV_III000870	conserved hypothetical protein	0.06	0	Intracellular	0.8798	0.658	0.000962	0	0
BBOV_IV001060	conserved hypothetical protein	0.06	0	UPS	0.5001	0.436	0.000811	0	0.0005
BBOV_IV010160	conserved hypothetical protein	0.06	0	Intracellular	0.5452	0.342	0.00026	0	0.0002
BBOV_II004340	conserved hypothetical protein	0.06	0	Intracellular	0.6674	0.532	0.000359	0	0.0003
BBOV_I002790	conserved hypothetical protein	0.06	0	UPS	0.5751	0.468	0.001487	0	0.0016
BBOV_III003460	conserved hypothetical protein	0.06	0	Intracellular	0.8798	0.424	0.0004	0	0.0002
BBOV_I001790	conserved hypothetical protein	0.06	0	UPS	0.6142	0.505	0.000193	0	0.0005
BBOV_IV002590	conserved hypothetical protein	0.06	0	Intracellular	0.5658	0.748	0.000688	0	0.0002
BBOV_I001830	conserved hypothetical protein	0.06	0	UPS	0.6142	0.505	0.000193	0	0.0005
BBOV_I004160	conserved hypothetical protein	0.05	0	Intracellular	0.6009	0.157	0.000869	1	0.0006
BBOV_I001720	conserved hypothetical protein	0.05	0	UPS	0.5459	0.389	0.000416	1	0
BBOV_III008950	conserved hypothetical protein	0.05	0	Transmembrane	0.8052	0.322	0.000949	6	0
BBOV_III011810	conserved hypothetical protein	0.05	0	UPS	0.5181	0.235	0.001341	0	0.0014
BBOV_II007260	conserved hypothetical protein	0.05	0	Intracellular	0.8556	0.934	0.001871	1	0.0005
BBOV_I003350	conserved hypothetical protein	0.05	0	Intracellular	0.5577	0.525	0.000502	2	0.0002
BBOV_IV005070	conserved hypothetical protein	0.05	0	Intracellular	0.9347	0.58	0.001068	0	0.0001
BBOV_II003200	conserved hypothetical protein	0.05	0	Transmembrane	0.9828	0.374	0.000237	10	0
BBOV_I000190	conserved hypothetical protein	0.05	0	Transmembrane	0.8084	0.575	0.000559	5	0
BBOV_IV006720	conserved hypothetical protein	0.05	0	Intracellular	0.5809	0.671	0.000359	0	0.0075
BBOV_IV005250	conserved hypothetical protein	0.05	0	UPS	0.6179	0.474	0.000318	0	0.0006
BBOV_IV005820	conserved hypothetical protein	0.05	0	Intracellular	0.5686	0.374	0.00026	0	0
BBOV_III003720	conserved hypothetical protein	0.04	0	Intracellular	0.5477	0.399	0.000663	0	0.0014
BBOV_III004440	conserved hypothetical protein	0.04	0	UPS	0.5947	0.279	0.001215	2	0.0002
BBOV_IV006280	conserved hypothetical protein	0.04	0	Intracellular	0.6665	0.316	0.000268	0	0.0001
BBOV_II003560	conserved hypothetical protein	0.04	0	Intracellular	0.5577	0.317	0.000888	6	0
BBOV_II003470	conserved hypothetical protein	0.04	0	Intracellular	0.9345	0.115	0.000534	1	0.0002
BBOV_IV007120	conserved hypothetical protein	0.04	0	Transmembrane	0.6351	0.24	0.001053	1	0.0001
BBOV_III003200	conserved hypothetical protein	0.03	0	Intracellular	0.5968	0.583	0.001219	0	0.0049
BBOV_I002200	conserved hypothetical protein	0.03	0	Transmembrane	0.9169	0.402	0.000464	8	0
BBOV_I003050	conserved hypothetical protein	0.03	0	Transmembrane	0.9536	0.527	0.000461	7	0.0002
BBOV_II007610	conserved hypothetical protein	0.03	0	Transmembrane	0.9648	0.257	0.000373	4	0
BBOV_IV003160	conserved hypothetical protein	0.03	0	Transmembrane	0.8339	0.602	0.005477	5	0
BBOV_II007490	conserved hypothetical protein	0	0	Intracellular	0.9328	0.239	0.002304	0	0.005
BBOV_III007170	conserved hypothetical protein	0	0	Intracellular	0.5468	0.882	0.000431	5	0
BBOV_III003080	conserved hypothetical protein	0	0	Intracellular	0.5449	0.449	0.001138	0	0.0068
BBOV_IV010530	conserved hypothetical protein	0	0	UPS	0.553	0.299	0.000422	1	0.0008
BBOV_III007190	conserved hypothetical protein	0	0	Intracellular	0.6232	0.927	0.003429	0	0.2877
BBOV_IV006780	conserved hypothetical protein	0	0	Intracellular	0.7585	0.667	0.000611	0	0.0026
BBOV_III009440	conserved hypothetical protein	0	0	Intracellular	0.6541	0.695	0.668308	0	0.0834
BBOV_III004170	conserved hypothetical protein	0	0	UPS	0.5476	0.429	0.0005	0	0.0184
BBOV_IV003010	conserved hypothetical protein	0	0	Intracellular	0.9342	0.601	0.004675	0	0.046
BBOV_II004560	conserved hypothetical protein	0	0	Intracellular	0.9347	0.645	0.00348	0	0.0003
BBOV_I005030	conserved hypothetical protein	0	0	UPS	0.5513	0.527	0.000841	0	0.0031
BBOV_I001880	conserved hypothetical protein	0	0	Intracellular	0.7896	0.508	0.00062	0	0.0012
BBOV_III003780	conserved hypothetical protein	0	0	Intracellular	0.5465	0.369	0.138993	0	0.0221
BBOV_III007930	conserved hypothetical protein	0	0	Intracellular	0.5666	0.509	0.000392	0	0.0033
BBOV_I004440	conserved hypothetical protein	0	0	Intracellular	0.8798	0.455	0.00162	0	0
BBOV_I000240	conserved hypothetical protein	0	0	UPS	0.6368	0.543	0.00707	0	0.0191
BBOV_IV000860	conserved hypothetical protein	0	0	UPS	0.571	0.561	0.005552	0	0.0591
BBOV_I002260	conserved hypothetical protein	0	0	Intracellular	0.9345	0.774	0.001374	0	0.0003
BBOV_II004000	conserved hypothetical protein	0	0	Signal peptide	0.7708	0.751	0.86565	0	0.7397
BBOV_III001540	conserved hypothetical protein	0	0	Transmembrane	0.9803	0.292	0.000857	6	0
BBOV_III010600	conserved hypothetical protein	0	0	UPS	0.5508	0.547	0.001329	0	0.0018
BBOV_III002510	conserved hypothetical protein	0	0	Transmembrane	0.4758	0.572	0.001294	0	0.0022
BBOV_IV001650	conserved hypothetical protein	0	0	Intracellular	0.9345	0.852	0.002626	0	0.0192
BBOV_IV003470	conserved hypothetical protein	0	0	Intracellular	0.9344	0.885	0.18636	0	0.0005
BBOV_IV000650	conserved hypothetical protein	0	0	Intracellular	0.5086	0.367	0.000882	0	0.0126
BBOV_IV000290	conserved membrane protein	0.75	0	Transmembrane	0.4973	0.624	0.702603	1	0.2574
BBOV_IV004270	conserved membrane protein putative	0.68	0	Signal peptide	0.7693	0.722	0.964945	1	0.0008
BBOV_IV004090	conserved membrane protein putative	0.52	0	Transmembrane	0.62	0.441	0.126802	2	0.0033
BBOV_II006010	conserved unknown domain containing membrane protein	0.69	0	Transmembrane	0.9077	0.802	0.161855	3	0.009
BBOV_III007560	core histone H2A/H2B/H3/H4 family protein	0.08	0	Intracellular	0.9345	0.389	0.000478	0	0.0001
BBOV_III010980	core histone H2A/H2B/H3/H4 family protein	0.07	0	Intracellular	0.8797	0.792	0.000482	0	0.0006
BBOV_III011520	CRAL/TRIO domain containing protein	0.1	0	UPS	0.57	0.307	0.002559	0	0.0166
BBOV_IV008730	CwfJ C-terminus 1-like protein putative	0.07	0	Intracellular	0.5513	0.503	0.004622	0	0.0013
BBOV_III003470	CW-type zinc finger family protein	0.2	0	Intracellular	0.6026	0.402	0.003157	0	0.0053
BBOV_II005560	cyclic nucleotide-binding domain containing protein	0.12	0	Intracellular	0.6818	0.287	0.002904	0	0.0004
BBOV_IV006560	cyclin 4	0.13	0	Intracellular	0.9345	0.586	0.000636	0	0.0005
BBOV_II007380	cyclin dependent kinase binding protein putative	0	0	Intracellular	0.9346	0.438	0.001544	0	0.0004
BBOV_II002730	cyclin N-terminal domain containing protein	0.22	0	Intracellular	0.545	0.562	0.000998	0	0.0183
BBOV_IV010230	cyclin-dependent kinase-related kinase putative	0.1	0	Intracellular	0.5097	0.39	0.000818	0	0.0017
BBOV_IV005000	cyclophilin putative	1	0	Signal peptide	0.9822	0.699	0.997539	0	0.6564
BBOV_II000200	cyclophilin putative	0.11	0	UPS	0.614	0.497	0.002043	0	0.0015
BBOV_IV003350	cysteine desulfurase	1	0	Signal peptide	0.3947	0.637	0.834346	0	0.5138
BBOV_I002660	cysteine desulfurase putative	0.1	0	Intracellular	0.5871	0.612	0.001128	0	0.002
BBOV_IV007730	cysteine protease 2	0.07	0	Transmembrane	0.9647	0.688	0.0014	1	0.0053
BBOV_I002400	cysteinyl-tRNA synthetase putative	0.48	0	Intracellular	0.5478	0.345	0.00237	0	0.0011
BBOV_II005070	cytidine diphosphate-diacylglycerol synthase putative	0.04	0	Transmembrane	0.9947	0.263	0.001391	8	0
BBOV_II005340	cytidine triphosphate synthetase putative	0	0	Intracellular	0.5687	0.592	0.044095	0	0.016
BBOV_III002480	cytidylyltransferase family protein	0.18	0	UPS	0.6166	0.56	0.006257	0	0.0029
BBOV_VI000060	cytochrome b	0.16	0	Transmembrane	0.9975	0.375	0.00064	9	0
BBOV_I004720	cytochrome b5-like Heme/Steroid binding domain containing protein	0.16	0	UPS	0.6368	0.48	0.000912	0	0.0078
BBOV_IV000820	cytochrome c oxidase assembly protein Cox11 subunit	0.14	0	UPS	0.6164	0.08	0.000843	1	0.0019
BBOV_III002290	cytochrome c oxidase assembly protein putative	0.11	0	Intracellular	0.5449	0.507	0.000409	8	0
BBOV_IV010440	cytochrome c oxidase subunit 2 putative	0.2	0	Intracellular	0.9344	0.647	0.00315	0	0.1095
BBOV_VI000010	cytochrome c oxidase subunit I	0.16	0	Transmembrane	0.9692	0.764	0.001525	12	0
BBOV_VI000020	cytochrome c oxidase subunit III	0.32	0	Transmembrane	0.4163	0.541	0.009575	6	0
BBOV_III010970	cytochrome c oxidase subunit Vb putative	0.11	0	UPS	0.5721	0.511	0.000741	0	0.0005
BBOV_III011500	cytochrome c/c1 heme lyase putative	0.07	0	Intracellular	0.9344	0.929	0.001781	0	0.0192
BBOV_II002550	cytochrome C1 precursor protein putative	0.06	0	Intracellular	0.5461	0.172	0.000595	1	0.0017
BBOV_IV002440	cytochrome oxidase biogenesis protein 1-1 (OXA1) putative	0.33	0	Intracellular	0.5461	0.245	0.003478	4	0
BBOV_IV009380	cytoplasmic dynein heavy chain putative	0.05	0	UPS	0.521	0	0.000937	0	0.0001
BBOV_III000450	cytosine deaminase putative	0.1	0	UPS	0.6154	0.424	0.001071	0	0.0308
BBOV_IV006860	cytosolic glycoprotein FP21 putative	0.24	0	UPS	0.6181	0.422	0.003606	0	0.0002
BBOV_III008540	Dcp1-like decapping family protein	0.07	0	Intracellular	0.5659	0.605	0.00076	0	0.0004
BBOV_II003280	DEAD box RNA helicase putative	0.29	0	Intracellular	0.7685	0.237	0.000461	0	0.0005
BBOV_IV006910	DEAD box RNA helicase putative	0.1	0	Intracellular	0.5858	0.573	0.001918	0	0.0017
BBOV_III005220	DEAD/DEAH box domain containing protein	0.13	0	Intracellular	0.8796	0.272	0.000832	0	0.0006
BBOV_III009130	DEAD/DEAH box domain containing protein	0.07	0	Intracellular	0.5682	0.648	0.000762	0	0
BBOV_IV001840	DEAD/DEAH box helicase	0.06	0	Intracellular	0.8797	0.455	0.000814	0	0.0005
BBOV_IV000400	DEAD/DEAH box helicase	0	0	Intracellular	0.5664	0.599	0.000265	0	0.0018
BBOV_I004220	DEAD/DEAH box helicase and helicase conserved C-terminal domain containing protein	0.06	0	Intracellular	0.9345	0.589	0.000894	0	0.0004
BBOV_I003430	DEAD/DEAH box helicase and helicase conserved C-terminal domain containing protein	0.05	0	Intracellular	0.5721	0.266	0.000959	0	0
BBOV_I004920	DEAD/DEAH box helicase and helicase conserved C-terminal domain containing protein	0.05	0	Intracellular	0.8795	0.449	0.001266	0	0
BBOV_I004200	DEAD/DEAH box helicase and helicase conserved C-terminal domain containing protein	0.05	0	Intracellular	0.5175	0.565	0.001589	0	0.0007
BBOV_III001710	DEAD/DEAH box helicase domain containing protein	0.08	0	Intracellular	0.5682	0.393	0.0005	0	0.0003
BBOV_III008730	DEAD/DEAH box helicase domain containing protein	0.06	0	Intracellular	0.6701	0.425	0.00031	0	0
BBOV_III003880	DEAD/DEAH box helicase domain containing protein	0	0	Intracellular	0.5668	0.49	0.005016	0	0.0117
BBOV_III008270	DEAD/DEAH box helicase domain containing protein	0	0	Intracellular	0.5063	0.58	0.000921	0	0.0009
BBOV_IV005740	DEAD/DEAH box helicase family protein	0.09	0	Intracellular	0.5429	0.557	0.001007	0	0.0033
BBOV_III005880	DEAD/DEAH box helicase family protein	0.08	0	UPS	0.5011	0.416	0.000361	0	0.0003
BBOV_II005490	DEAD/DEAH box helicase family protein	0.06	0	Intracellular	0.5668	0.219	0.000506	0	0
BBOV_IV009500	DEAD/DEAH box helicase protein family	0.07	0	Intracellular	0.8798	0.558	0.004921	0	0.0231
BBOV_IV002200	DEAD/DEAH box helicase putative	0.11	0	Intracellular	0.5695	0.413	0.000601	0	0
BBOV_IV001200	DEAD/DEAH box helicase putative	0.07	0	Intracellular	0.6433	0.779	0.000159	0	0
BBOV_IV002560	DEAH box RNA helicase putative	0.07	0	Intracellular	0.7828	0.214	0.000923	0	0.0019
BBOV_IV004330	DegP protease putative	0.3	0	Intracellular	0.5678	0.558	0.002618	0	0.0017
BBOV_III008200	dehydrogenase E1 component family protein	0.24	0	Intracellular	0.566	0.659	0.000821	0	0
BBOV_II001120	delta-aminolevulinic acid dehydratase putative	0.88	0	Signal peptide	0.6375	0.525	0.733515	0	0.3205
BBOV_III010890	deoxyhypusine synthase putative	0.08	0	UPS	0.5155	0.51	0.00049	0	0.0142
BBOV_IV005770	deoxyuridine 5'-triphosphate nucleotidohydrolase putative	0.1	0	Intracellular	0.5827	0.718	0.001773	0	0.0032
BBOV_IV009580	dephospho-CoA kinase putative	0.56	0	Transmembrane	0.5344	0.887	0.026481	3	0.0021
BBOV_III008600	Der1-like family protein	0.09	0	Transmembrane	0.9868	0.417	0.001725	4	0
BBOV_IV000300	Der1-like family putative	0.13	0	UPS	0.6183	0.427	0.002399	0	0.0001
BBOV_IV004700	developmentally regulated GTP-binding protein 1 putative	0.09	0	UPS	0.5333	0.437	0.000821	0	0.0091
BBOV_III002420	DHHC zinc finger domain containing protein	0.37	0	Transmembrane	0.8149	0.401	0.006814	4	0.0003
BBOV_I002780	DHHC zinc finger domain containing protein	0.27	0	Transmembrane	0.7704	0.766	0.05813	3	0.0001
BBOV_IV003570	DHHC zinc finger domain containing protein	0.16	0	Transmembrane	0.9897	0.466	0.001215	4	0.0001
BBOV_III005080	DHHC zinc finger domain containing protein	0.12	0	UPS	0.5238	0.248	0.001086	4	0
BBOV_II002930	DHHC zinc finger domain containing protein	0.07	0	Transmembrane	0.6869	0.285	0.000976	4	0.0001
BBOV_I004680	DHHC zinc finger domain containing protein	0.06	0	Transmembrane	0.9672	0.555	0.001301	2	0.0009
BBOV_II001280	DHHC zinc finger domain/ankyrin repeat containing protein	0.3	0	Intracellular	0.5455	0.772	0.006282	4	0
BBOV_IV004970	diacylglycerol acyltransferase putative	0	0	Intracellular	0.5483	0.75	0.001477	7	0
BBOV_III004760	diacylglycerol kinase putative	0.1	0	Intracellular	0.5474	0.934	0.000768	3	0.0003
BBOV_II000780	dihydrofolate reductase/thymidilate synthase	0.22	0	Intracellular	0.5665	0.554	0.010475	0	0.0428
BBOV_IV007190	dihydrolipoamide dehydrogenase putative	0.15	0	Intracellular	0.521	0.478	0.002419	0	0.0008
BBOV_IV004840	dihydrolipoamide succinyltransferase putative	0.15	0	Intracellular	0.5848	0.56	0.001191	0	0.0001
BBOV_III009670	dihydroorotase putative	0.09	0	UPS	0.6136	0.562	0.00183	0	0.0101
BBOV_II007190	dihydroorotate dehydrogenase	0.38	0	Intracellular	0.542	0.307	0.002795	0	0.0066
BBOV_I002610	dihydrouridine synthase (Dus) domain containing protein	0.07	0	Intracellular	0.6526	0.561	0.000559	0	0.0051
BBOV_IV004780	dihydrouridine synthase putative	0.08	0	Intracellular	0.9343	0.447	0.000777	0	0.017
BBOV_II001100	dimethyladenosine transferase protein putative	0.1	0	Intracellular	0.8972	0.878	0.001479	0	0.0004
BBOV_III005980	diphthamide biosynthesis protein 2-related domain containing protein	0.16	0	Intracellular	0.566	0.803	0.003642	0	0.0097
BBOV_IV002920	diphthine synthase	0.29	0	UPS	0.5505	0.588	0.021685	0	0.0028
BBOV_III006270	DNA / pantothenate metabolism flavoprotein	0.35	0	UPS	0.5495	0.398	0.001978	0	0.0016
BBOV_IV009600	DNA directed RNA polymerase	0.18	0	Intracellular	0.5668	0.309	0.011035	0	0.0014
BBOV_IV001300	DNA excision repair helicase	0.11	0	Intracellular	0.5682	0.423	0.001401	0	0.0082
BBOV_IV003640	DNA gyrase A subunit putative	0.22	0	Transmembrane	0.7017	0.364	0.042055	1	0.0015
BBOV_IV011850	DNA gyrase subunit B putative	0.45	0	Transmembrane	0.6634	0.369	0.245409	1	0.1113
BBOV_IV001520	DNA ligase I	0.06	0	Intracellular	0.5025	0.439	0.000606	0	0.0039
BBOV_I003810	DNA mismatch repair enzyme putative	0.09	0	Intracellular	0.5024	0.481	0.000479	0	0.0004
BBOV_IV010590	DNA mismatch repair protein putative	0.17	0	Intracellular	0.5253	0.498	0.002965	0	0.0154
BBOV_IV010910	DNA mismatch repair protein putative	0.09	0	Intracellular	0.5214	0.642	0.000708	0	0.0023
BBOV_IV001710	DNA mismatch repair protein putative	0.08	0	Intracellular	0.5668	0.254	0.000924	0	0.0013
BBOV_III004800	DNA polymerase alpha subunit B family protein	0.09	0	Intracellular	0.5707	0.511	0.000783	0	0.0041
BBOV_IV007060	DNA polymerase alpha subunit putative	0.08	0	Intracellular	0.5668	0.315	0.000551	0	0.0001
BBOV_IV008750	DNA polymerase delta subunit	0.08	0	Intracellular	0.5671	0.432	0.001437	0	0.0053
BBOV_III009080	DNA polymerase family B exonuclease domain containing protein	0.09	0	Intracellular	0.5485	0.342	0.003903	0	0.0027
BBOV_III010120	DNA polymerase family B family protein	0.21	0	Intracellular	0.6447	0.285	0.002067	0	0.0014
BBOV_IV005810	DNA polymerase I putative	0.2	0	Intracellular	0.5682	0.379	0.001761	0	0.0015
BBOV_IV002300	DNA primase large subunit	0.04	0	Intracellular	0.6444	0.532	0.00051	0	0.0093
BBOV_II005330	DNA primase small subunit putative	0.09	0	Intracellular	0.6079	0.473	0.000684	0	0.0095
BBOV_IV009640	DNA repair and recombination protein RAD54-like putative	0.11	0	Intracellular	0.6667	0.251	0.001973	0	0
BBOV_IV002550	DNA repair endonuclease putative	0.17	0	Intracellular	0.569	0.455	0.001844	0	0.0012
BBOV_I004620	DNA repair helicase (rad3) and DEAD_2 domain containing protein	0.06	0	Intracellular	0.6386	0.354	0.000381	0	0.0015
BBOV_III008820	DNA repair helicase (rad3) family protein	0.07	0	Intracellular	0.719	0.366	0.000659	0	0.0018
BBOV_III010030	DNA repair helicase rad25 family protein	0.13	0	Intracellular	0.5511	0.166	0.001872	0	0.0003
BBOV_III007250	DNA repair protein (mre11) family protein	0	0	Intracellular	0.7195	0.448	0.000238	0	0.0014
BBOV_I004430	DNA repair protein putative	0.2	0	Intracellular	0.5682	0.394	0.002158	0	0.0011
BBOV_IV009040	DNA repair protein Rad23 putatitve	0.09	0	UPS	0.5947	0.482	0.000246	0	0.0005
BBOV_III008700	DNA repair protein rhp16 putative	0.34	0	Intracellular	0.5019	0.348	0.001628	0	0.0005
BBOV_II005900	DNA replication licensing factor MCM2 putative	0.06	0	Intracellular	0.6315	0.274	0.001038	0	0.0001
BBOV_II005160	DNA replication licensing factor MCM4	0.07	0	Intracellular	0.8638	0.291	0.001801	0	0.0017
BBOV_IV010040	DNA replication licensing factor MCM5 putative	0.19	0	Intracellular	0.5684	0.367	0.004979	0	0.0013
BBOV_II007450	DNA topoisomerase	0.06	0	Intracellular	0.5478	0.325	0.000464	0	0.0001
BBOV_III001510	DNA topoisomerase family protein	0.15	0	Intracellular	0.7492	0.46	0.00077	0	0.0104
BBOV_III004820	DNA topoisomerase II putative	0	0	Intracellular	0.5986	0.161	0.000375	0	0.0004
BBOV_II000360	DNA topoisomerase putative	0.41	0	Intracellular	0.5692	0.196	0.001151	0	0.0038
BBOV_III002990	DNA-dependent RNA polymerase putative	0.15	0	Intracellular	0.5488	0.464	0.000457	0	0.0024
BBOV_II007540	DNA-directed RNA polymerase 2 subunit putative	0.12	0	Intracellular	0.9343	0.457	0.000997	0	0.002
BBOV_III011540	DNA-directed RNA polymerase alpha subunit N terminal domain containing protein	0.06	0	UPS	0.5578	0.349	0.000399	0	0.0008
BBOV_IV001020	DNA-directed RNA polymerase alpha subunit putative	0.82	0	Signal peptide	0.7113	0.674	0.902687	1	0.2991
BBOV_II002050	DNA-directed RNA polymerase beta subunit family protein	0.09	0	Intracellular	0.5701	0.45	0.003466	0	0.0062
BBOV_II001980	DNA-directed RNA polymerase beta subunit putative	0.08	0	Intracellular	0.5677	0.291	0.000614	0	0.002
BBOV_III000960	DNA-directed RNA polymerase beta subunit putative	0.07	0	Intracellular	0.5682	0.36	0.001309	0	0.0018
BBOV_I003360	DNA-directed RNA polymerase II largest subunit putative	0.1	0	Intracellular	0.7165	0.212	0.001503	0	0.0001
BBOV_I002600	DNA-directed RNA polymerase II putative	0.26	0	Intracellular	0.579	0.621	0.03515	0	0.0515
BBOV_IV005170	DNA-directed RNA polymerase II putative	0.16	0	UPS	0.5152	0.51	0.001568	0	0.1792
BBOV_III010470	dnaJ C terminal region domain containing protein	0	0	Intracellular	0.6661	0.525	0.001272	0	0.0548
BBOV_IV009890	DnaJ chaperone putative	0.11	0	Intracellular	0.6656	0.356	0.001839	0	0.0011
BBOV_III007840	dnaJ domain containing protein	0.69	0	Transmembrane	0.8639	0.699	0.386225	1	0.0015
BBOV_II005630	DnaJ domain containing protein	0.15	0	Intracellular	0.5098	0.529	0.003879	0	0.0003
BBOV_IV010670	DnaJ domain containing protein	0.11	0	Intracellular	0.9345	0.885	0.001025	0	0.0332
BBOV_III002440	DnaJ domain containing protein	0.1	0	Intracellular	0.5688	0.553	0.000627	0	0.0067
BBOV_II006720	DnaJ domain containing protein	0.1	0	Transmembrane	0.9862	0.512	0.000184	1	0.0011
BBOV_IV006710	DnaJ domain containing protein	0.08	0	Intracellular	0.5577	0.814	0.000464	0	0.0015
BBOV_III003820	dnaJ domain containing protein	0.07	0	Intracellular	0.5457	0.313	0.000542	0	0.0021
BBOV_II005390	DnaJ domain containing protein	0.07	0	Transmembrane	0.9672	0.786	0.000409	3	0.0002
BBOV_III004020	dnaJ domain containing protein	0.06	0	Intracellular	0.9345	0.746	0.000126	0	0
BBOV_IV011520	DnaJ domain containing protein	0.04	0	Intracellular	0.5775	0.377	0.00098	1	0.0032
BBOV_I000970	DnaJ domain containing protein	0	0	Signal peptide	0.4173	0.714	0.993767	0	0.6265
BBOV_I003640	DnaK family domain containing protein	0.5	0	Transmembrane	0.6667	0.411	0.370282	1	0.0135
BBOV_III004240	dnaK family protein	0.29	0	Intracellular	0.7215	0.27	0.00256	0	0.0005
BBOV_III010010	dnaK protein	0.16	0	Intracellular	0.6788	0.287	0.001913	0	0.0006
BBOV_III011670	domain of unknown function (DUF814) containing protein	0.09	0	Intracellular	0.5681	0.603	0.000904	0	0.0202
BBOV_I003740	dopey N-terminal domain containing protein	0.07	0	Intracellular	0.519	0.439	0.000438	0	0.0001
BBOV_II005660	DSHCT (NUC185) domain containing DEAD/DEAH box helicase family protein	0.09	0	Intracellular	0.5692	0.31	0.000725	0	0.001
BBOV_III006280	dual specificity phosphatase catalytic domain containing protein	0.13	0	Intracellular	0.5122	0.579	0.005762	0	0.0046
BBOV_III004040	Dullard-like phosphatase domain containing protein	0.11	0	Intracellular	0.5963	0.744	0.000451	0	0.0163
BBOV_III010040	dynamin central region family protein	0.13	0	Intracellular	0.5671	0.395	0.023939	0	0.0128
BBOV_II002980	dynamin-like protein	0.08	0	Intracellular	0.5682	0.418	0.000307	0	0.0014
BBOV_IV005110	dynein light chain 1 putative	0.07	0	UPS	0.6177	0.345	0.000374	0	0.0238
BBOV_IV000260	EF hand domain conatining protein	0	0	Intracellular	0.8798	0.427	0.000593	0	0.0001
BBOV_III003480	EF hand domain containing protein	0.07	0	Intracellular	0.9343	0.759	0.000734	0	0.0009
BBOV_V000220	EFTU_STAAS Elongation factor Tu putative	0.06	0	Intracellular	0.5005	0.506	0.000171	0	0.0014
BBOV_IV002750	eIF-4A-like DEAD family RNA helicase putative	0.07	0	Intracellular	0.5658	0.484	0.00079	0	0.0014
BBOV_IV010630	elongation factor 1-alpha	0.12	0	UPS	0.5015	0.19	0.00144	0	0.0018
BBOV_IV010620	elongation factor 1-alpha	0.12	0	UPS	0.5015	0.19	0.00144	0	0.0018
BBOV_I003090	elongation factor 2 EF-2	0.07	0	Intracellular	0.566	0.52	0.000951	0	0.0213
BBOV_IV005400	elongation factor G 2 mitochondrial precursor putative	0.08	0	Intracellular	0.6234	0.551	0.00072	0	0.0034
BBOV_IV002900	elongation factor P putative	0.11	0	UPS	0.5519	0.517	0.001334	0	0.0238
BBOV_II003360	elongation factor TS putative	0	0	Intracellular	0.5863	0.296	0.649809	0	0.0385
BBOV_II003130	elongation factor Tu GTP binding domain containing protein	0.12	0	Intracellular	0.5008	0.431	0.013775	0	0.0011
BBOV_I003420	elongation factor Tu GTP binding domain containing protein	0.09	0	Intracellular	0.5682	0.442	0.001936	0	0.0031
BBOV_III006950	elongation factor Tu GTP binding domain containing protein	0.08	0	Intracellular	0.563	0.48	0.00131	0	0.0021
BBOV_IV003290	Elongation factor Tu-like protein	0.16	0	Intracellular	0.5476	0.322	0.000445	0	0.002
BBOV_I003520	endonuclease/exonuclease/phosphatase family domain containing protein	0.4	0	Intracellular	0.5474	0.41	0.008329	0	0.0275
BBOV_IV011560	endonuclease/exonuclease/phosphatase family protein	0.11	0	Transmembrane	0.6725	0.584	0.006269	1	0.0018
BBOV_II004670	endonuclease/exonuclease/phosphatase family protein	0.07	0	Intracellular	0.5501	0.616	0.000862	0	0.007
BBOV_IV011570	endonuclease/exonuclease/phosphatase family protein	0	0	Intracellular	0.5474	0.384	0.001051	0	0.0173
BBOV_IV005920	endonuclease/exonuclease/phosphatase putative	0.06	0	Intracellular	0.8796	0.582	0.00107	0	0.0006
BBOV_IV002420	endoplasmic reticulum oxidoreductin putative	0.26	0	Intracellular	0.5439	0.478	0.001572	1	0.0259
BBOV_III007950	enolase (2-phosphoglycerate dehydratase)	0.08	0	Intracellular	0.5218	0.46	0.001171	0	0.0007
BBOV_III009160	ER lumen protein retaining receptor	0.23	0	Transmembrane	0.9467	0.323	0.007678	4	0
BBOV_III008000	eRF1 domain 3 family protein	0.12	0	Intracellular	0.5656	0.519	0.000919	0	0.0021
BBOV_II007340	erythrocyte membrane-associated antigen	1	0	Signal peptide	0.9341	0.812	0.995476	0	0.8275
BBOV_II007410	erythrocyte membrane-associated antigen	0.82	0	Signal peptide	0.553	0.698	0.72168	0	0.8796
BBOV_IV011360	ethanolamine phosphatidyltransferase putative	0.04	0	Transmembrane	0.7002	0.444	0.000726	9	0
BBOV_I004300	ethanolamine-phosphate cytidylyltransferase putative	0.08	0	Intracellular	0.566	0.414	0.000592	0	0.0157
BBOV_III003510	eukaryotic aspartyl protease family protein	0.79	0	UPS	0.5007	0.383	0.863995	0	0.4931
BBOV_IV010990	eukaryotic initiation factor 4A-3 (eIF4A-3) putative	0.14	0	Intracellular	0.5706	0.729	0.00096	0	0.0012
BBOV_IV002980	eukaryotic initiation factor 4G middle domain containing protein	0.08	0	Intracellular	0.5684	0.329	0.000172	0	0.0001
BBOV_II004690	eukaryotic membrane protein putative	0.26	0	Intracellular	0.5683	0.582	0.002082	3	0
BBOV_III005760	eukaryotic translation initiation factor 3 subunit 6 putative	0.07	0	Intracellular	0.6529	0.314	0.000262	0	0.0008
BBOV_III000500	eukaryotic translation initiation factor 3 subunit 7 putative	0.09	0	Intracellular	0.5656	0.354	0.00158	0	0.0055
BBOV_III008380	eukaryotic translation initiation factor 3 subunit 8 putative	0.06	0	Intracellular	0.5871	0.368	0.000394	0	0.0001
BBOV_II003250	eukaryotic translation initiation factor 3 subunit putative	0.08	0	Intracellular	0.5485	0.396	0.000809	0	0.0002
BBOV_III010250	eukaryotic translation initiation factor 4A putative	0	0	Intracellular	0.5658	0.65	0.000516	0	0.0016
BBOV_III001090	eukaryotic translation initiation factor 5 putative	0.09	0	Intracellular	0.5152	0.308	0.000441	0	0.0004
BBOV_III004920	exonuclease family protein	0.09	0	Intracellular	0.9345	0.388	0.002307	0	0.0042
BBOV_III006800	exonuclease family protein	0	0	Intracellular	0.57	0.535	0.013729	0	0.0119
BBOV_IV005940	exosome complex exonuclease rrp41 putative	0.08	0	UPS	0.5309	0.368	0.001057	0	0.0011
BBOV_IV002650	exosome component 10 putative	0.08	0	Intracellular	0.8797	0.178	0.000484	0	0.0001
BBOV_II007220	exportin 1 putative	0.18	0	Intracellular	0.5505	0.489	0.000367	0	0.0002
BBOV_II007270	EXS family protein	0.08	0	Intracellular	0.5474	0.178	0.000673	9	0
BBOV_IV002430	factor associated with neutral-sphingomyelinase activation	0.27	0	Intracellular	0.7007	0.408	0.002944	0	0.0158
BBOV_I000310	FAD binding domain containing protein	0.45	0	Intracellular	0.9323	0.575	0.005198	0	0.0059
BBOV_III000930	FAD-dependent glycerol-3-phosphate dehydrogenase putative	0.82	0	Transmembrane	0.3829	0.46	0.091127	0	0.0015
BBOV_IV000960	fatty acyl-CoA synthetase 3	0.12	0	Intracellular	0.5658	0.557	0.005226	0	0.0147
BBOV_III002500	fatty acyl-CoA synthetase family protein	0.08	0	Intracellular	0.5403	0.573	0.002037	0	0.0029
BBOV_I003650	FHA domain containing protein	0.09	0	Intracellular	0.8721	0.419	0.00099	0	0.0051
BBOV_III011470	FHA domain containing protein	0.06	0	Intracellular	0.9345	0.47	0.000615	0	0.0005
BBOV_III008920	fibrillarin putative	0.1	0	Intracellular	0.9345	0.65	0.000884	0	0.0004
BBOV_I002330	flavodoxin and oxidoreductase NAD-binding domain containing protein	0.79	0	Signal peptide	0.4826	0.516	0.484509	0	0.0617
BBOV_IV009350	flavodoxin domain containing protein	0.27	0	Intracellular	0.5674	0.445	0.01124	0	0.0064
BBOV_II006900	flavoprotein domain containing protein	0.2	0	UPS	0.5572	0.474	0.008889	0	0.0066
BBOV_I000410	formate/nitrite transporter family protein putative	0.08	0	Transmembrane	0.5835	0.476	0.001655	6	0
BBOV_II004420	formin homology 2 domain containing protein	0.08	0	Intracellular	0.5058	0.203	0.000353	0	0.0002
BBOV_IV007290	formin homology 2 domain containing protein	0.04	0	Intracellular	0.5682	0.232	0.000672	0	0.0007
BBOV_IV000790	fructose-16-bisphosphate aldolase	0.08	0	UPS	0.5355	0.459	0.001047	0	0.004
BBOV_I002540	fumarate hydratase putative	0.13	0	Intracellular	0.5029	0.491	0.00194	0	0.0106
BBOV_III003890	G10 protein family protein	0.11	0	Intracellular	0.9327	0.637	0.000514	0	0.0922
BBOV_II002170	gar1 protein RNA binding region containing protein	0.09	0	Intracellular	0.9345	0.435	0.006669	0	0.0002
BBOV_IV006260	GCC2 and GCC3 domain containing protein	0.63	0	Signal peptide	0.8264	0.548	0.936453	8	0.0076
BBOV_IV006250	GCC2 and GCC3 domain containing protein	0.29	0	Intracellular	0.5479	0.327	0.015112	9	0
BBOV_III011740	GCC2 and GCC3 domain containing protein	0.06	0	Intracellular	0.7889	0.487	0.001916	8	0
BBOV_III011730	GCC2 and GCC3 domain containing protein	0.06	0	Intracellular	0.5017	0.554	0.002752	8	0
BBOV_II006930	gcpE protein	0.6	0	Intracellular	0.5682	0.457	0.787256	0	0.6103
BBOV_III001120	GDP dissociation inhibitor rabGDI putative	0.24	0	Intracellular	0.579	0.501	0.001794	0	0.0087
BBOV_II005470	gliding-associated protein 45 putative	0.06	0	Intracellular	0.6323	0.516	0.000387	0	0.0183
BBOV_IV000250	glucosamine--fructose-6-phosphate aminotransferase	0.17	0	Intracellular	0.5683	0.563	0.000847	0	0.0078
BBOV_III003040	glucose inhibited division protein A family protein	0	0	Intracellular	0.8474	0.519	0.664252	0	0.312
BBOV_IV001600	glucose-6-phosphate dehydrogenase-6-phosphogluconolactonase	0.11	0	Intracellular	0.5685	0.447	0.00041	0	0.0011
BBOV_II000240	glucose-6-phosphate isomerase protein	0.17	0	Intracellular	0.5709	0.508	0.000672	0	0.008
BBOV_IV010390	glutamate dehydrogenase putative	0.1	0	Intracellular	0.6424	0.496	0.000583	0	0.0026
BBOV_III009680	Glutamate/Leucine/Phenylalanine/Valine dehydrogenase family protein	0.09	0	Intracellular	0.5668	0.464	0.000722	0	0.0064
BBOV_I002580	glutamate-cysteine ligase catalytic subunit putative	0.13	0	Intracellular	0.7675	0.692	0.002507	0	0.0119
BBOV_IV003560	glutamine cyclotransferase putative	0.3	0	UPS	0.545	0.557	0.001585	0	0.1584
BBOV_III006400	glutaminyl-tRNA synthetase family protein	0.07	0	Intracellular	0.8798	0.287	0.001936	0	0.0007
BBOV_III011840	glutamyl-tRNA synthetase family protein	0.1	0	Intracellular	0.5458	0.356	0.000883	0	0.0015
BBOV_IV010640	glutamyl-tRNA synthetase putative	0.9	0	Intracellular	0.5666	0.472	0.575297	0	0.0059
BBOV_IV004820	glutathione synthase putative	0.14	0	Intracellular	0.6445	0.549	0.000518	0	0.003
BBOV_II002540	glyceraldehyde-3-phosphate dehydrogenase protein	0.33	0	UPS	0.6329	0.595	0.002643	0	0.0108
BBOV_IV004480	glycerol-3-phosphate dehydrogenase putative	0.36	0	UPS	0.6137	0.525	0.004335	0	0.0008
BBOV_IV005200	glycerol-3-phosphate-acyltransferase putative	0.22	0	Transmembrane	0.8144	0.642	0.003889	4	0.0001
BBOV_IV010120	glycerophosphoryl diester phosphodiesterase putative	0.08	0	UPS	0.5252	0.488	0.000626	0	0.0061
BBOV_I003630	glycine cleavage T-protein (aminomethyl transferase) domain containing protein	0.09	0	Intracellular	0.5874	0.518	0.000478	0	0.0002
BBOV_II005280	glycogen synthase kinase-3 alpha putative	0.12	0	Intracellular	0.9326	0.777	0.001132	0	0.0199
BBOV_III009430	glycoprotease family protein	0.78	0	Transmembrane	0.4565	0.665	0.093448	0	0.1311
BBOV_II003000	glycoprotease family protein	0.1	0	UPS	0.5492	0.559	0.000956	0	0.0053
BBOV_III008560	glycosyl transferase group 1 family protein	0.09	0	Intracellular	0.5665	0.65	0.001545	1	0.0249
BBOV_III011210	glycosyl transferase group 2 family protein	0.1	0	UPS	0.5512	0.57	0.00061	0	0.0052
BBOV_II005640	glycosyltransferase family protein 28	0.28	0	UPS	0.614	0.517	0.002477	0	0.0015
BBOV_I003770	glycyl-tRNA synthetase putative	0.46	0	Intracellular	0.5668	0.492	0.233937	0	0.0699
BBOV_IV005560	GMP reductase putative	0.11	0	UPS	0.5508	0.511	0.000665	0	0.0185
BBOV_IV009110	GMP synthase putative	0.1	0	Intracellular	0.5682	0.576	0.000739	0	0.0037
BBOV_IV009710	G-patch domain containing protein	0.08	0	Intracellular	0.5192	0.855	0.000703	0	0.0038
BBOV_IV007720	GTP binding protein putative	0.44	0	Intracellular	0.568	0.459	0.001449	0	0.0001
BBOV_I003460	GTP binding protein putative	0.22	0	Intracellular	0.5517	0.507	0.00137	0	0.0005
BBOV_IV001640	GTP binding protein putative	0	0	Intracellular	0.5642	0.413	0.010009	0	0.0054
BBOV_IV004500	GTP1/OBG containing protein	0.11	0	Intracellular	0.6265	0.808	0.000507	0	0.0089
BBOV_III004970	GTP1/OBG family protein	0.19	0	Intracellular	0.9347	0.384	0.004415	0	0.0012
BBOV_IV001120	GTP-ase activating domain containing protein	0.18	0	UPS	0.6038	0.495	0.004141	0	0.1193
BBOV_IV007530	GTPase activator protein putative	0.04	0	Intracellular	0.7084	0.188	0.0005	2	0.0002
BBOV_IV004510	GTPase family protein	0.09	0	Intracellular	0.566	0.202	0.000838	0	0.0014
BBOV_III008310	GTPase family protein protein	0.1	0	Intracellular	0.5673	0.48	0.000212	0	0.0002
BBOV_IV007760	GTPase putative	0.32	0	Intracellular	0.5483	0.559	0.001702	0	0.001
BBOV_IV010460	GTPase subfamily protein	0.14	0	Intracellular	0.5668	0.276	0.001443	0	0.0001
BBOV_IV010920	GTP-binding nuclear protein Ran	0.21	0	Intracellular	0.9326	0.763	0.000523	0	0.0085
BBOV_I004580	GTP-binding protein engA putative	0.08	0	Intracellular	0.5122	0.53	0.001123	0	0.0294
BBOV_I002000	GTP-binding protein engB putative	0.08	0	Intracellular	0.6553	0.551	0.001457	0	0.0457
BBOV_III011750	GTP-binding protein LepA family protein	0.73	0	Intracellular	0.5668	0.51	0.253726	0	0.089
BBOV_IV004100	GTP-binding protein putative	0.07	0	UPS	0.5522	0.378	0.000859	0	0.0009
BBOV_III002190	GTP-binding protein YchF domain containing protein	0.07	0	UPS	0.5207	0.418	0.000735	0	0.0128
BBOV_IV003220	HAD superfamily hydrolase putative	1	0	UPS	0.614	0.618	0.942922	0	0.6229
BBOV_IV003230	HAD superfamily hydrolase putative	0.08	0	UPS	0.5496	0.459	0.001432	0	0.0029
BBOV_III001450	Ham1 family protein	0.08	0	UPS	0.6154	0.45	0.000319	0	0.0013
BBOV_III007620	HCNGP-like family protein	0.06	0	Intracellular	0.5712	0.772	0.000581	0	0.0029
BBOV_II001110	HEAT repeat containing protein	0.09	0	Intracellular	0.5678	0.428	0.001018	0	0
BBOV_II003920	HEAT repeat family protein	0.18	0	Intracellular	0.5219	0.549	0.000926	0	0.0002
BBOV_IV006790	heat shock protein 60 putative	0	0	Intracellular	0.6624	0.487	0.002329	0	0
BBOV_IV003490	heat shock protein 70	0.57	0	Intracellular	0.6667	0.447	0.003249	0	0
BBOV_III007800	heat shock protein 70 precursor putative	1	0	Signal peptide	0.7956	0.335	0.995668	0	0.2726
BBOV_IV010880	heat shock protein 75 putative	0.07	0	Intracellular	0.5007	0.456	0.000434	0	0.0067
BBOV_III007380	heat shock protein 90	0	0	Transmembrane	0.5371	0.529	0.830259	0	0.0139
BBOV_IV008400	heat shock protein 90 putative	0.81	0	Signal peptide	0.5792	0.479	0.781584	0	0.0761
BBOV_IV010060	heat shock protein DNAJ putative	0.1	0	Intracellular	0.9345	0.703	0.000877	0	0.0039
BBOV_III011100	HECT domain containing protein	0.31	0	Intracellular	0.5827	0.588	0.000141	0	0.0025
BBOV_IV011330	HECT/ubiquitin-transferase domain containing protein	0.17	0	Intracellular	0.591	0	0.001224	0	0.002
BBOV_IV005150	HECT-domain (ubiquitin-transferase) containing protein	0.35	0	Intracellular	0.5699	0	0.004944	0	0.0002
BBOV_II004610	helicase associated domain containing protein	0.08	0	Intracellular	0.5668	0.415	0.000506	0	0.0096
BBOV_III009710	helicase conserved C-terminal domain containing protein	0.07	0	Intracellular	0.5476	0.384	0.000728	0	0.0005
BBOV_I001530	helicase putative	0.16	0	Intracellular	0.566	0.404	0.000462	0	0.003
BBOV_IV008540	helicase putative	0.15	0	Intracellular	0.9345	0.266	0.004362	0	0.0113
BBOV_IV011580	helicase putative	0.1	0	Intracellular	0.5651	0.365	0.00184	0	0.0319
BBOV_II002350	helicase with zinc finger motif protein putative	0.07	0	Intracellular	0.5668	0.429	0.000698	0	0.0009
BBOV_III007290	HesB-like domain containing protein	0.16	0	Intracellular	0.9344	0.67	0.002643	0	0.0001
BBOV_I000860	hexokinase	0.1	0	Intracellular	0.5466	0.223	0.003773	0	0.0066
BBOV_IV003170	hexose transporter	0.56	0	Signal peptide	0.5814	0.391	0.821811	12	0.0014
BBOV_IV003180	hexose transporter	0.11	0	Transmembrane	0.8061	0.34	0.001259	11	0
BBOV_IV001910	high mobility group protein-like protein NHP1	0.06	0	Intracellular	0.9345	0.32	0.000478	0	0.0002
BBOV_IV004730	histamine-releasing factor putative	0.31	0	UPS	0.6028	0.502	0.002564	0	0.0017
BBOV_IV010350	histidine acid phosphatase superfamily protein	0.16	0	Intracellular	0.5677	0.316	0.155952	0	0.0166
BBOV_IV001190	histidyl-tRNA synthetase putative	0.48	0	Intracellular	0.571	0.395	0.00173	0	0.0025
BBOV_I003750	histone acetyltransferase	0.07	0	Intracellular	0.5696	0.293	0.004661	0	0.0096
BBOV_III010020	histone acetyltransferase ELP3 family protein	0.05	0	Intracellular	0.6315	0.577	0.001431	0	0.0014
BBOV_IV010860	histone acetyltransferase protein putative	0.07	0	Intracellular	0.545	0.451	0.000647	0	0.0006
BBOV_III011020	histone deacetylase	0.07	0	Intracellular	0.5656	0.488	0.0003	0	0.014
BBOV_IV001800	histone deacetylase putative	0.16	0	Intracellular	0.5607	0.353	0.000605	0	0.001
BBOV_II006460	histone H2A.F/Z	0.07	0	UPS	0.5278	0.256	0.000459	0	0.0003
BBOV_IV006840	histone H2B.1 putative	0.06	0	Intracellular	0.8639	0.641	0.00041	0	0.0021
BBOV_II001890	Histone H3 putative	0.09	0	Intracellular	0.9327	0.676	0.000305	0	0
BBOV_I001860	histone H3 putative	0.08	0	Intracellular	0.9327	0.632	0.000289	0	0
BBOV_I001810	histone H3 putative	0.08	0	Intracellular	0.9327	0.632	0.000289	0	0
BBOV_I000180	histone-like transcription factor domain containing protein	0.07	0	Intracellular	0.5381	0.684	0.001209	0	0.0062
BBOV_III011870	HIT domain containing protein	1	0	Transmembrane	0.3992	0.9	0.296877	0	0.0305
BBOV_IV011960	HSP60 fold T-complex protein 1 putative	0.09	0	Intracellular	0.5668	0.605	0.001326	0	0.0016
BBOV_III004230	hsp90 protein	0	0	UPS	0.5004	0.129	0.000561	0	0.0002
BBOV_III000640	hydrolase NUDIX family protein	0.12	0	UPS	0.5297	0.414	0.001178	0	0.0154
BBOV_III003580	hydrolase NUDIX family protein	0.09	0	Intracellular	0.5459	0.557	0.00088	0	0.0016
BBOV_III000620	hydrolase NUDIX family protein	0.09	0	UPS	0.5508	0.398	0.000845	0	0.013
BBOV_II007740	hydrolase TatD family protein	0.08	0	UPS	0.6174	0.455	0.000325	0	0.0088
BBOV_IV001030	hypothetical protein	1	0	Signal peptide	0.6289	0.848	0.919057	0	0.3017
BBOV_II001760	hypothetical protein	1	0	Signal peptide	0.7619	0.899	0.994778	0	0.5381
BBOV_IV003120	hypothetical protein	1	0	Signal peptide	0.9555	0.739	0.911102	0	0.5609
BBOV_III011590	hypothetical protein	1	0	Signal peptide	0.8455	0.533	0.971319	0	0.7842
BBOV_III004200	hypothetical protein	1	0	Signal peptide	0.7685	0.516	0.966275	0	0.0305
BBOV_IV001090	hypothetical protein	1	0	Signal peptide	0.653	0.42	0.668895	0	0.0984
BBOV_I004140	hypothetical protein	1	0	Signal peptide	0.914	0.753	0.983036	0	0.7563
BBOV_IV001040	hypothetical protein	1	0	Signal peptide	0.5251	0.903	0.923143	0	0.5547
BBOV_IV002270	hypothetical protein	1	0	Signal peptide	0.8449	0.548	0.997169	0	0.5138
BBOV_IV007620	hypothetical protein	1	0	Signal peptide	0.8982	0.432	0.908309	0	0.6084
BBOV_II002190	hypothetical protein	1	0	Signal peptide	0.9149	0.456	0.914148	0	0.276
BBOV_I001050	hypothetical protein	1	0	UPS	0.5527	0.384	0.48446	0	0.0672
BBOV_III008960	hypothetical protein	1	0	Signal peptide	0.666	0.797	0.994242	0	0.2553
BBOV_I004860	hypothetical protein	1	0	Signal peptide	0.9494	0.869	0.982373	0	0.9174
BBOV_II002660	hypothetical protein	1	0	Signal peptide	0.7407	0.716	0.989547	0	0.2246
BBOV_II000710	hypothetical protein	1	0	Intracellular	0.5695	0.22	0.270961	0	0.0056
BBOV_III001200	hypothetical protein	1	0	Signal peptide	0.6262	0.509	0.944785	0	0.8423
BBOV_III006470	hypothetical protein	1	0	Signal peptide	0.529	0.602	0.994188	0	0.3214
BBOV_I002480	hypothetical protein	1	0	Signal peptide	0.786	0.822	0.970534	0	0.9538
BBOV_I001680	hypothetical protein	1	0	Signal peptide	0.7698	0.786	0.745893	0	0.2453
BBOV_II000990	hypothetical protein	1	0	Signal peptide	0.504	0.804	0.639353	0	0.2025
BBOV_IV003320	hypothetical protein	1	0	Signal peptide	0.6827	0.752	0.90608	0	0.1182
BBOV_III005800	hypothetical protein	1	0	Signal peptide	0.546	0.741	0.968583	0	0.4
BBOV_III006510	hypothetical protein	1	0	Signal peptide	0.529	0.635	0.994188	0	0.3368
BBOV_IV000780	hypothetical protein	1	0	Signal peptide	0.5561	0.78	0.871858	0	0.0442
BBOV_III005590	hypothetical protein	1	0	UPS	0.614	0.408	0.254898	0	0.0019
BBOV_IV003980	hypothetical protein	1	0	Transmembrane	0.4965	0.665	0.793364	0	0.2148
BBOV_I001090	hypothetical protein	1	0	UPS	0.5957	0.362	0.440265	0	0.033
BBOV_IV000670	hypothetical protein	1	0	Signal peptide	0.6001	0.822	0.930142	0	0.3733
BBOV_IV009240	hypothetical protein	1	0	Signal peptide	0.9829	0.428	0.971946	0	0.5754
BBOV_IV000760	hypothetical protein	1	0	UPS	0.5949	0.772	0.806941	0	0.4944
BBOV_IV000770	hypothetical protein	1	0	Signal peptide	0.7472	0.921	0.813581	0	0.2691
BBOV_I004780	hypothetical protein	1	0	Signal peptide	0.871	0.743	0.997139	0	0.7211
BBOV_II000730	hypothetical protein	1	0	Intracellular	0.5536	0.393	0.199833	0	0.035
BBOV_III005620	hypothetical protein	1	0	Signal peptide	0.6168	0.785	0.985393	0	0.5574
BBOV_IV001410	hypothetical protein	1	0	Transmembrane	0.6247	0.628	0.038406	0	0.0005
BBOV_III011350	hypothetical protein	1	0	Signal peptide	0.7742	0.74	0.990752	0	0.4222
BBOV_I003150	hypothetical protein	1	0	Transmembrane	0.5904	0.924	0.350469	0	0.046
BBOV_I001020	hypothetical protein	1	0	Signal peptide	0.8742	0.813	0.999182	0	0.9039
BBOV_III004080	hypothetical protein	1	0	Signal peptide	0.7232	0.397	0.980335	0	0.8518
BBOV_III002950	hypothetical protein	1	0	Signal peptide	0.9407	0.796	0.979919	0	1
BBOV_IV008610	hypothetical protein	1	0	Signal peptide	0.7543	0.957	0.936454	0	0.46
BBOV_I002900	hypothetical protein	1	0	Transmembrane	0.763	0.504	0.043467	0	0.0389
BBOV_III000150	hypothetical protein	1	0	UPS	0.6173	0.437	0.050694	0	0.0746
BBOV_III003290	hypothetical protein	1	0	Signal peptide	0.9035	0.779	0.9428	0	0.3717
BBOV_III002240	hypothetical protein	1	0	Signal peptide	0.5356	0.913	0.900416	0	0.9264
BBOV_III011700	hypothetical protein	1	0	Signal peptide	0.7304	0.317	0.89217	0	0.6941
BBOV_II000720	hypothetical protein	1	0	Signal peptide	0.7773	0.617	0.995118	0	0.6775
BBOV_III006490	hypothetical protein	1	0	Signal peptide	0.529	0.602	0.994188	0	0.3261
BBOV_IV003250	hypothetical protein	1	0	Signal peptide	0.4707	0.574	0.983486	0	0.9778
BBOV_III006530	hypothetical protein	0.97	0	Signal peptide	0.4483	0.613	0.965699	0	0.3691
BBOV_IV001170	hypothetical protein	0.96	0	Signal peptide	0.4986	0.64	0.945451	0	0.7727
BBOV_II001950	hypothetical protein	0.96	0	Signal peptide	0.7373	0.489	0.978376	0	0.468
BBOV_III011320	hypothetical protein	0.95	0	Transmembrane	0.4639	0.65	0.684136	0	0.175
BBOV_II001200	hypothetical protein	0.94	0	Signal peptide	0.8045	0.574	0.976485	0	0.8846
BBOV_III011070	hypothetical protein	0.94	0	Signal peptide	0.7658	0.391	0.862081	0	0.0749
BBOV_III004140	hypothetical protein	0.93	0	Transmembrane	0.7788	0.504	0.359211	0	0.0079
BBOV_II007160	hypothetical protein	0.93	0	Signal peptide	0.6452	0.694	0.94244	0	0.7723
BBOV_II000970	hypothetical protein	0.93	0	Signal peptide	0.8155	0.558	0.983348	0	0.3899
BBOV_II002010	hypothetical protein	0.92	0	Signal peptide	0.7373	0.497	0.978376	0	0.5253
BBOV_IV004200	hypothetical protein	0.92	0	Signal peptide	0.4577	0.34	0.849754	0	0.3963
BBOV_I002460	hypothetical protein	0.92	0	Intracellular	0.5393	0.671	0.459858	0	0.1071
BBOV_III011340	hypothetical protein	0.92	0	Signal peptide	0.4813	0.637	0.970376	0	0.1476
BBOV_III010920	hypothetical protein	0.91	0	Intracellular	0.5011	0.497	0.942718	0	0.1941
BBOV_IV001180	hypothetical protein	0.91	0	Signal peptide	0.6475	0.574	0.881023	0	0.2277
BBOV_II002630	hypothetical protein	0.9	0	Signal peptide	0.5229	0.565	0.864703	0	0.2224
BBOV_IV007390	hypothetical protein	0.9	0	UPS	0.5212	0.509	0.704633	0	0.7064
BBOV_III010860	hypothetical protein	0.9	0	Transmembrane	0.7112	0.497	0.068933	0	0.008
BBOV_I002220	hypothetical protein	0.9	0	Signal peptide	0.5136	0.767	0.969668	0	0.2
BBOV_II001190	hypothetical protein	0.9	0	Transmembrane	0.4539	0.652	0.336896	0	0.3828
BBOV_IV011780	hypothetical protein	0.9	0	Signal peptide	0.6883	0.782	0.788107	0	0.9004
BBOV_IV004850	hypothetical protein	0.89	0	Signal peptide	0.9364	0.906	0.902976	1	0.5104
BBOV_II006600	hypothetical protein	0.88	0	Transmembrane	0.4343	0.576	0.71332	0	0.6209
BBOV_III003710	hypothetical protein	0.88	0	Signal peptide	0.7794	0.729	0.939084	0	0.0001
BBOV_IV005980	hypothetical protein	0.87	0	Transmembrane	0.4604	0.304	0.29571	0	0.0482
BBOV_III011360	hypothetical protein	0.87	0	Transmembrane	0.5557	0.692	0.87653	1	0.2575
BBOV_III004950	hypothetical protein	0.86	0	Signal peptide	0.7958	0.605	0.827979	0	0.0009
BBOV_I003130	hypothetical protein	0.86	0	Intracellular	0.6514	0.337	0.636692	0	0.0013
BBOV_IV010740	hypothetical protein	0.85	0	Intracellular	0.6329	0.132	0.377428	0	0.0859
BBOV_IV007570	hypothetical protein	0.83	0	Signal peptide	0.7078	0.633	0.905426	0	0.4979
BBOV_II000670	hypothetical protein	0.83	0	Intracellular	0.5725	0.772	0.311321	1	0.0165
BBOV_IV007260	hypothetical protein	0.83	0	Signal peptide	0.7715	0.303	0.909031	0	0.2672
BBOV_IV008420	hypothetical protein	0.82	0	UPS	0.5047	0.667	0.816819	0	0.3779
BBOV_IV009020	hypothetical protein	0.82	0	Signal peptide	0.8856	0.693	0.770375	1	0.139
BBOV_III010760	hypothetical protein	0.81	0	Transmembrane	0.9128	0.456	0.259631	0	0.0048
BBOV_II006610	hypothetical protein	0.81	0	Signal peptide	0.791	0.552	0.948363	0	0.3681
BBOV_IV008940	hypothetical protein	0.81	0	Intracellular	0.5208	0.323	0.565187	0	0.103
BBOV_IV001670	hypothetical protein	0.81	0	UPS	0.6367	0.603	0.574247	1	0.2325
BBOV_II001790	hypothetical protein	0.78	0	Signal peptide	0.8588	0.485	0.921356	1	0.3052
BBOV_II000410	hypothetical protein	0.77	0	Signal peptide	0.5706	0.812	0.705561	0	0.0022
BBOV_I003820	hypothetical protein	0.76	0	Transmembrane	0.8743	0.593	0.243486	0	0.033
BBOV_II006630	hypothetical protein	0.74	0	Signal peptide	0.809	0.52	0.465724	0	0.2908
BBOV_III011310	hypothetical protein	0.73	0	Transmembrane	0.7042	0.756	0.210144	0	0.0079
BBOV_IV007700	hypothetical protein	0.73	0	Transmembrane	0.8821	0.683	0.204655	1	0.2616
BBOV_I002840	hypothetical protein	0.73	0	Signal peptide	0.3909	0.479	0.890885	1	0.1603
BBOV_I000990	hypothetical protein	0.71	0	Signal peptide	0.525	0.629	0.800622	0	0.1762
BBOV_III004330	hypothetical protein	0.71	0	Signal peptide	0.9648	0.334	0.904003	0	0.0653
BBOV_IV006050	hypothetical protein	0.7	0	Intracellular	0.7058	0.772	0.004351	0	0.0229
BBOV_III011380	hypothetical protein	0.7	0	Signal peptide	0.6454	0.556	0.818926	0	0.1237
BBOV_IV001340	hypothetical protein	0.7	0	Signal peptide	0.6041	0.579	0.795821	1	0.0644
BBOV_IV010940	hypothetical protein	0.69	0	Signal peptide	0.4601	0.616	0.9571	1	0.3544
BBOV_III011370	hypothetical protein	0.68	0	Transmembrane	0.6497	0.53	0.684376	0	0.1244
BBOV_IV008430	hypothetical protein	0.68	0	Signal peptide	0.7181	0.579	0.854047	1	0.2309
BBOV_III004060	hypothetical protein	0.68	0	Intracellular	0.7002	0.571	0.021374	0	0.0089
BBOV_IV006820	hypothetical protein	0.67	0	Signal peptide	0.6676	0.765	0.996892	0	0.1854
BBOV_II007790	hypothetical protein	0.67	0	Signal peptide	0.7184	0.338	0.72082	3	0.0228
BBOV_I001660	hypothetical protein	0.67	0	Transmembrane	0.6716	0.571	0.681494	0	0.0352
BBOV_IV011940	hypothetical protein	0.67	0	Signal peptide	0.7317	0.473	0.997567	0	0.4926
BBOV_I003400	hypothetical protein	0.67	0	Signal peptide	0.6351	0.92	0.633818	1	0.2093
BBOV_III003400	hypothetical protein	0.66	0	UPS	0.5011	0.408	0.142813	0	0.0377
BBOV_IV008770	hypothetical protein	0.66	0	Intracellular	0.5683	0.351	0.341226	0	0.0198
BBOV_II000010	hypothetical protein	0.65	0	Signal peptide	0.8453	0.346	0.821245	1	0.0015
BBOV_III004190	hypothetical protein	0.65	0	Transmembrane	0.7662	0.485	0.006784	0	0.0007
BBOV_II002870	hypothetical protein	0.64	0	Transmembrane	0.6376	0.267	0.578886	1	0.0013
BBOV_IV012170	hypothetical protein	0.64	0	Signal peptide	0.9601	0.374	0.926193	2	0.0014
BBOV_III011300	hypothetical protein	0.64	0	Signal peptide	0.6445	0.54	0.854594	0	0.2021
BBOV_II006670	hypothetical protein	0.63	0	Intracellular	0.9328	0.787	0.620113	0	0.8414
BBOV_IV003930	hypothetical protein	0.62	0	Intracellular	0.7711	0.474	0.008772	0	0.0023
BBOV_III004130	hypothetical protein	0.61	0	Intracellular	0.7165	0.503	0.041722	0	0.013
BBOV_II000650	hypothetical protein	0.6	0	Intracellular	0.9345	0.751	0.009681	0	0.0044
BBOV_IV010240	hypothetical protein	0.6	0	Intracellular	0.5967	0.457	0.072359	1	0.0029
BBOV_II005590	hypothetical protein	0.59	0	Transmembrane	0.4439	0.837	0.130471	4	0.0009
BBOV_III005930	hypothetical protein	0.59	0	Intracellular	0.9345	0.847	0.002203	0	0.0098
BBOV_IV003920	hypothetical protein	0.58	0	Intracellular	0.9345	0.609	0.275732	0	0.0343
BBOV_III004160	hypothetical protein	0.58	0	Transmembrane	0.7491	0.557	0.47357	0	0.0005
BBOV_IV004570	hypothetical protein	0.58	0	Transmembrane	0.8341	0.631	0.003744	4	0.0001
BBOV_II005100	hypothetical protein	0.58	0	Signal peptide	0.5286	0.572	0.810221	4	0.0001
BBOV_II004520	hypothetical protein	0.57	0	Transmembrane	0.7933	0.158	0.006747	10	0
BBOV_II005420	hypothetical protein	0.57	0	Transmembrane	0.9409	0.751	0.005889	5	0.0001
BBOV_III002660	hypothetical protein	0.57	0	Intracellular	0.5688	0.632	0.150813	0	0.1441
BBOV_III003120	hypothetical protein	0.56	0	Intracellular	0.9326	0.721	0.002208	0	0.0263
BBOV_I004360	hypothetical protein	0.56	0	Intracellular	0.5712	0.679	0.476679	0	0.0402
BBOV_IV000210	hypothetical protein	0.54	0	Intracellular	0.5153	0.541	0.052356	10	0
BBOV_IV001450	hypothetical protein	0.54	0	UPS	0.5757	0.572	0.125592	0	0.3917
BBOV_III002790	hypothetical protein	0.53	0	Intracellular	0.8796	0.599	0.04645	0	0.0007
BBOV_IV012110	hypothetical protein	0.53	0	Signal peptide	0.8706	0.311	0.903947	2	0.0005
BBOV_III001730	hypothetical protein	0.52	0	UPS	0.5983	0.362	0.022983	1	0.0001
BBOV_IV011030	hypothetical protein	0.52	0	Intracellular	0.5455	0.527	0.068127	0	0.2104
BBOV_IV000940	hypothetical protein	0.52	0	Intracellular	0.8489	0.462	0.433472	0	0.1476
BBOV_III009990	hypothetical protein	0.52	0	Intracellular	0.5776	0.596	0.123347	0	0.2751
BBOV_III003550	hypothetical protein	0.51	0	Intracellular	0.5792	0.665	0.003262	0	0.0853
BBOV_IV006300	hypothetical protein	0.51	0	Signal peptide	0.4424	0.699	0.014755	0	0.0699
BBOV_I002380	hypothetical protein	0.51	0	Transmembrane	0.5923	0.678	0.288302	1	0.091
BBOV_III010730	hypothetical protein	0.5	0	Signal peptide	0.5524	0.324	0.180802	5	0.0013
BBOV_I000980	hypothetical protein	0.5	0	Intracellular	0.5213	0.45	0.001276	0	0.0004
BBOV_III003960	hypothetical protein	0.49	0	Intracellular	0.5718	0.39	0.072836	0	0.0238
BBOV_III001180	hypothetical protein	0.49	0	Intracellular	0.7367	0.621	0.155275	0	0.018
BBOV_IV004660	hypothetical protein	0.49	0	Intracellular	0.5373	0.447	0.1852	1	0.0247
BBOV_III006200	hypothetical protein	0.48	0	Signal peptide	0.5437	0.711	0.525293	0	0.4047
BBOV_III008220	hypothetical protein	0.47	0	Intracellular	0.9345	0.716	0.002465	0	0.0011
BBOV_IV004670	hypothetical protein	0.46	0	Intracellular	0.5652	0.439	0.001262	0	0.0016
BBOV_III008210	hypothetical protein	0.44	0	Intracellular	0.9243	0.653	0.102878	0	0.004
BBOV_IV004770	hypothetical protein	0.44	0	Intracellular	0.9345	0.931	0.043204	0	0.0019
BBOV_IV011740	hypothetical protein	0.44	0	Intracellular	0.6393	0.454	0.001256	0	0.0019
BBOV_II002530	hypothetical protein	0.42	0	Intracellular	0.6019	0.5	0.011673	0	0.0156
BBOV_IV008830	hypothetical protein	0.42	0	Intracellular	0.9326	0.851	0.025795	0	0.0737
BBOV_IV002710	hypothetical protein	0.42	0	Intracellular	0.6462	0.665	0.076421	0	0.0009
BBOV_III008420	hypothetical protein	0.42	0	Intracellular	0.6629	0.265	0.006651	0	0.0077
BBOV_I002670	hypothetical protein	0.42	0	Intracellular	0.5559	0.666	0.505133	0	0.1063
BBOV_III010550	hypothetical protein	0.41	0	UPS	0.5521	0.539	0.057811	0	0.0088
BBOV_IV009340	hypothetical protein	0.41	0	UPS	0.5519	0.392	0.000664	0	0.0035
BBOV_III009540	hypothetical protein	0.4	0	Intracellular	0.5844	0.468	0.004026	0	0.0003
BBOV_V000440	hypothetical protein	0.4	0	UPS	0.6131	0.321	0.000387	0	0.023
BBOV_III006850	hypothetical protein	0.4	0	Transmembrane	0.4748	0.79	0.452184	0	0.2508
BBOV_IV007030	hypothetical protein	0.4	0	Intracellular	0.9327	0.765	0.000402	0	0.0108
BBOV_II006620	hypothetical protein	0.4	0	Intracellular	0.5688	0.534	0.241203	1	0.0982
BBOV_IV010010	hypothetical protein	0.39	0	Transmembrane	0.9858	0.408	0.18828	1	0.0008
BBOV_IV004630	hypothetical protein	0.39	0	Intracellular	0.5422	0.865	0.00234	0	0.303
BBOV_IV007840	hypothetical protein	0.39	0	UPS	0.5285	0.505	0.010714	1	0.0007
BBOV_IV006690	hypothetical protein	0.39	0	Transmembrane	0.8438	0.645	0.234867	0	0.0779
BBOV_III005020	hypothetical protein	0.39	0	Intracellular	0.5269	0.283	0.007786	0	0.0001
BBOV_V000330	hypothetical protein	0.39	0	UPS	0.611	0.463	0.003763	0	0.0057
BBOV_III008110	hypothetical protein	0.39	0	Intracellular	0.8489	0.659	0.110415	0	0.0332
BBOV_II000590	hypothetical protein	0.39	0	Intracellular	0.9345	0.812	0.003092	0	0.0002
BBOV_III003670	hypothetical protein	0.39	0	UPS	0.5822	0.523	0.031474	0	0.1874
BBOV_IV006810	hypothetical protein	0.38	0	Intracellular	0.8796	0.36	0.001588	0	0.0002
BBOV_IV006200	hypothetical protein	0.38	0	Intracellular	0.5692	0.255	0.009045	0	0.0004
BBOV_I002410	hypothetical protein	0.38	0	UPS	0.5487	0.572	0.005658	0	0.0007
BBOV_II002040	hypothetical protein	0.38	0	Intracellular	0.5586	0.55	0.002026	0	0.005
BBOV_IV005230	hypothetical protein	0.37	0	UPS	0.521	0.515	0.003221	0	0.0004
BBOV_I005680	hypothetical protein	0.37	0	UPS	0.5297	0	0.002041	0	0.6122
BBOV_III008290	hypothetical protein	0.37	0	Intracellular	0.5699	0.663	0.004375	0	0.0003
BBOV_III011420	hypothetical protein	0.37	0	Intracellular	0.5025	0.401	0.002975	0	0.0013
BBOV_III009890	hypothetical protein	0.37	0	Intracellular	0.6545	0.143	0.023154	0	0.0003
BBOV_III004880	hypothetical protein	0.37	0	UPS	0.5005	0.371	0.012656	0	0.0048
BBOV_II006180	hypothetical protein	0.37	0	Intracellular	0.5697	0.364	0.004245	1	0.0062
BBOV_IV007170	hypothetical protein	0.37	0	Intracellular	0.5776	0.426	0.000645	0	0.0005
BBOV_IV011690	hypothetical protein	0.37	0	Intracellular	0.7171	0.395	0.001439	0	0.0009
BBOV_IV001870	hypothetical protein	0.36	0	Intracellular	0.5777	0.487	0.060817	0	0.1662
BBOV_III001930	hypothetical protein	0.36	0	Intracellular	0.9345	0.585	0.00149	0	0.0002
BBOV_V000170	hypothetical protein	0.36	0	Transmembrane	0.9635	0.582	0.000282	2	0.0001
BBOV_II001050	hypothetical protein	0.35	0	UPS	0.5326	0.462	0.002075	0	0.005
BBOV_V000390	hypothetical protein	0.35	0	UPS	0.614	0.515	0.000802	0	0.0776
BBOV_III001010	hypothetical protein	0.35	0	Intracellular	0.5721	0.386	0.004896	0	0.0018
BBOV_II007080	hypothetical protein	0.35	0	UPS	0.5413	0.335	0.001386	0	0
BBOV_I002440	hypothetical protein	0.34	0	UPS	0.5731	0.538	0.00349	0	0.0377
BBOV_III004490	hypothetical protein	0.34	0	Transmembrane	0.5395	0.568	0.072871	0	0.0606
BBOV_III001390	hypothetical protein	0.34	0	Intracellular	0.5482	0.548	0.001822	0	0.0013
BBOV_III002020	hypothetical protein	0.34	0	Transmembrane	0.7357	0.424	0.101954	0	0.1264
BBOV_III000370	hypothetical protein	0.34	0	Intracellular	0.5624	0.561	0.009301	0	0.003
BBOV_II002520	hypothetical protein	0.34	0	UPS	0.5033	0.419	0.001387	0	0.0122
BBOV_IV003890	hypothetical protein	0.34	0	UPS	0.5737	0.103	0.406678	1	0.0565
BBOV_II005800	hypothetical protein	0.33	0	UPS	0.6136	0.402	0.000492	0	0.003
BBOV_II004500	hypothetical protein	0.33	0	Intracellular	0.8636	0.575	0.001485	0	0.0001
BBOV_III004510	hypothetical protein	0.33	0	Transmembrane	0.4717	0.538	0.095497	0	0.0664
BBOV_I003260	hypothetical protein	0.32	0	Intracellular	0.9328	0.754	0.00156	0	0.003
BBOV_IV005430	hypothetical protein	0.32	0	Intracellular	0.5489	0.498	0.002588	0	0.0038
BBOV_III011090	hypothetical protein	0.32	0	Intracellular	0.5869	0.469	0.000574	0	0.0064
BBOV_IV001250	hypothetical protein	0.32	0	Intracellular	0.9345	0.563	0.00092	0	0.0001
BBOV_IV007300	hypothetical protein	0.31	0	UPS	0.5294	0.495	0.008611	0	0.0045
BBOV_III010360	hypothetical protein	0.31	0	Intracellular	0.5657	0.464	0.0031	0	0.0019
BBOV_IV008560	hypothetical protein	0.31	0	Intracellular	0.5802	0.665	0.000966	0	0.0036
BBOV_III009690	hypothetical protein	0.3	0	Intracellular	0.5189	0.678	0.009867	0	0.0082
BBOV_IV009910	hypothetical protein	0.3	0	Intracellular	0.58	0.41	0.001663	0	0.0042
BBOV_IV011420	hypothetical protein	0.3	0	Intracellular	0.5857	0.776	0.00062	0	0.0005
BBOV_III011130	hypothetical protein	0.3	0	Intracellular	0.5414	0.678	0.000981	0	0.0014
BBOV_III007810	hypothetical protein	0.29	0	UPS	0.5022	0.576	0.002338	0	0.0058
BBOV_I004400	hypothetical protein	0.29	0	Intracellular	0.9345	0.506	0.040352	0	0.0025
BBOV_III003700	hypothetical protein	0.29	0	Intracellular	0.5668	0.572	0.00046	0	0.0009
BBOV_IV009470	hypothetical protein	0.29	0	Intracellular	0.5165	0.579	0.000655	0	0.0154
BBOV_IV009930	hypothetical protein	0.29	0	Intracellular	0.515	0.509	0.000375	0	0.0006
BBOV_III008020	hypothetical protein	0.29	0	Intracellular	0.9327	0.742	0.003199	2	0
BBOV_II007530	hypothetical protein	0.28	0	Transmembrane	0.8492	0.451	0.000784	3	0
BBOV_II001530	hypothetical protein	0.28	0	Transmembrane	0.7138	0.609	0.006546	0	0.0045
BBOV_I002560	hypothetical protein	0.28	0	Intracellular	0.8763	0.326	0.001579	0	0.0001
BBOV_III009580	hypothetical protein	0.28	0	Intracellular	0.5513	0.475	0.000815	0	0.0133
BBOV_I001350	hypothetical protein	0.28	0	Transmembrane	0.8963	0.348	0.006103	7	0.0001
BBOV_IV007410	hypothetical protein	0.28	0	Intracellular	0.6754	0.252	0.001404	0	0.0032
BBOV_IV002360	hypothetical protein	0.28	0	Intracellular	0.9346	0.761	0.005177	0	0.0056
BBOV_I000360	hypothetical protein	0.28	0	Intracellular	0.5741	0.539	0.000415	0	0.0116
BBOV_II001710	hypothetical protein	0.27	0	UPS	0.5892	0.534	0.000284	0	0.0178
BBOV_III010420	hypothetical protein	0.27	0	UPS	0.5774	0.569	0.02076	4	0.0001
BBOV_III009570	hypothetical protein	0.27	0	Intracellular	0.9345	0.753	0.001409	0	0.0157
BBOV_IV006670	hypothetical protein	0.27	0	UPS	0.6161	0.552	0.005843	0	0.218
BBOV_IV000240	hypothetical protein	0.27	0	UPS	0.5318	0.566	0.00077	0	0.0009
BBOV_IV009490	hypothetical protein	0.27	0	Intracellular	0.6427	0.664	0.000593	0	0.0063
BBOV_IV004990	hypothetical protein	0.27	0	Intracellular	0.9327	0.892	0.004668	0	0.0057
BBOV_II000570	hypothetical protein	0.27	0	Intracellular	0.5722	0.478	0.001018	0	0.0004
BBOV_IV007370	hypothetical protein	0.26	0	Intracellular	0.5238	0.305	0.000609	0	0.0001
BBOV_I004330	hypothetical protein	0.26	0	Intracellular	0.5685	0.546	0.010265	0	0.0157
BBOV_IV003650	hypothetical protein	0.26	0	Transmembrane	0.8104	0.102	0.01407	0	0.0059
BBOV_III006550	hypothetical protein	0.26	0	Intracellular	0.6796	0.222	0.001113	0	0.0002
BBOV_II003850	hypothetical protein	0.26	0	Intracellular	0.9347	0.752	0.002989	0	0.0013
BBOV_II001570	hypothetical protein	0.26	0	Intracellular	0.5848	0.311	0.016498	0	0.0001
BBOV_II004620	hypothetical protein	0.25	0	Intracellular	0.5507	0.505	0.017519	0	0.4913
BBOV_III002800	hypothetical protein	0.25	0	Transmembrane	0.8445	0.733	0.002982	1	0.0043
BBOV_IV003340	hypothetical protein	0.25	0	Intracellular	0.874	0.497	0.000823	0	0.0033
BBOV_I004550	hypothetical protein	0.25	0	Intracellular	0.9344	0.872	0.002616	0	0.0053
BBOV_I001920	hypothetical protein	0.25	0	Intracellular	0.8796	0.472	0.000894	0	0.0001
BBOV_III010390	hypothetical protein	0.25	0	Intracellular	0.57	0.716	0.000825	0	0.0063
BBOV_IV002100	hypothetical protein	0.25	0	Intracellular	0.9345	0.525	0.001099	1	0.0004
BBOV_III008040	hypothetical protein	0.25	0	Intracellular	0.5505	0.718	0.00152	0	0.003
BBOV_IV010170	hypothetical protein	0.25	0	Intracellular	0.5664	0.527	0.000593	0	0.0005
BBOV_III007980	hypothetical protein	0.25	0	Intracellular	0.5475	0.458	0.000931	0	0.0011
BBOV_II005610	hypothetical protein	0.25	0	Transmembrane	0.744	0.501	0.107367	4	0
BBOV_III008100	hypothetical protein	0.25	0	Transmembrane	0.9096	0.413	0.002007	11	0
BBOV_III000340	hypothetical protein	0.25	0	Intracellular	0.9345	0.627	0.007207	0	0.0007
BBOV_II007730	hypothetical protein	0.24	0	UPS	0.57	0.453	0.000517	0	0.0738
BBOV_II003100	hypothetical protein	0.24	0	Transmembrane	0.9634	0.377	0.000344	2	0
BBOV_IV002580	hypothetical protein	0.24	0	Intracellular	0.5664	0.606	0.000843	0	0.0026
BBOV_II003500	hypothetical protein	0.24	0	Intracellular	0.5211	0.76	0.005018	0	0.0053
BBOV_I004320	hypothetical protein	0.24	0	Intracellular	0.5483	0.555	0.012582	0	0.0063
BBOV_V000190	hypothetical protein	0.24	0	Transmembrane	0.9051	0.313	0.000535	2	0
BBOV_IV001940	hypothetical protein	0.24	0	Intracellular	0.7031	0.624	0.001159	0	0.0016
BBOV_II004510	hypothetical protein	0.24	0	Transmembrane	0.7435	0.706	0.008034	9	0
BBOV_IV011500	hypothetical protein	0.24	0	UPS	0.5101	0.383	0.002719	0	0.0415
BBOV_IV000580	hypothetical protein	0.24	0	UPS	0.5859	0.6	0.001117	0	0.0037
BBOV_II002110	hypothetical protein	0.24	0	Intracellular	0.5459	0.45	0.000917	0	0.0067
BBOV_II006290	hypothetical protein	0.24	0	Transmembrane	0.7856	0.49	0.004681	9	0
BBOV_II003020	hypothetical protein	0.24	0	Intracellular	0.9345	0.721	0.001752	0	0.0052
BBOV_IV005590	hypothetical protein	0.24	0	Intracellular	0.5473	0.673	0.018005	0	0.0055
BBOV_III007880	hypothetical protein	0.23	0	Intracellular	0.5485	0.388	0.000886	0	0.0025
BBOV_II006490	hypothetical protein	0.23	0	Intracellular	0.6051	0.788	0.002913	0	0.1204
BBOV_I004820	hypothetical protein	0.23	0	UPS	0.5758	0.266	0.003696	1	0.0002
BBOV_I003760	hypothetical protein	0.23	0	Intracellular	0.6124	0.725	0.000719	0	0.0294
BBOV_III011140	hypothetical protein	0.23	0	UPS	0.5984	0.479	0.00092	0	0.0033
BBOV_III005330	hypothetical protein	0.23	0	Transmembrane	0.9566	0.297	0.000409	4	0
BBOV_II003840	hypothetical protein	0.23	0	Intracellular	0.9346	0.663	0.000451	0	0.0044
BBOV_III005120	hypothetical protein	0.23	0	UPS	0.569	0.569	0.005105	0	0.0006
BBOV_I000580	hypothetical protein	0.23	0	Intracellular	0.9343	0.687	0.002255	0	0.0003
BBOV_I001890	hypothetical protein	0.23	0	Transmembrane	0.8158	0.349	0.004205	2	0
BBOV_IV008390	hypothetical protein	0.22	0	Intracellular	0.502	0.672	0.001629	0	0.0205
BBOV_III007590	hypothetical protein	0.22	0	UPS	0.636	0.543	0.009048	0	0.2704
BBOV_III011290	hypothetical protein	0.22	0	Intracellular	0.5376	0.508	0.006192	0	0.0934
BBOV_III008400	hypothetical protein	0.22	0	Intracellular	0.5692	0.366	0.001719	0	0.0005
BBOV_III005580	hypothetical protein	0.22	0	Intracellular	0.539	0.427	0.00049	0	0.0271
BBOV_II003090	hypothetical protein	0.22	0	Intracellular	0.5657	0.51	0.000929	0	0.0141
BBOV_III009240	hypothetical protein	0.22	0	Intracellular	0.5325	0.705	0.000813	0	0.0199
BBOV_IV002080	hypothetical protein	0.22	0	Transmembrane	0.7283	0.405	0.018961	1	0.0195
BBOV_III010850	hypothetical protein	0.22	0	Intracellular	0.5474	0.462	0.000491	0	0.0018
BBOV_II000250	hypothetical protein	0.22	0	Intracellular	0.5255	0.287	0.001061	0	0
BBOV_II005530	hypothetical protein	0.22	0	Intracellular	0.566	0.581	0.000256	0	0.0006
BBOV_IV008780	hypothetical protein	0.21	0	UPS	0.6144	0.565	0.000553	0	0.0012
BBOV_III008140	hypothetical protein	0.21	0	Intracellular	0.5453	0.481	0.00072	0	0.0017
BBOV_III004580	hypothetical protein	0.21	0	Intracellular	0.9345	0.605	0.00069	0	0.0005
BBOV_III007500	hypothetical protein	0.21	0	Intracellular	0.9345	0.837	0.001458	0	0.0015
BBOV_IV003620	hypothetical protein	0.21	0	Intracellular	0.5483	0.518	0.002736	0	0.0035
BBOV_III006730	hypothetical protein	0.21	0	Intracellular	0.9346	0.758	0.000637	0	0.0499
BBOV_IV004130	hypothetical protein	0.21	0	Intracellular	0.5707	0.692	0.002272	0	0.0004
BBOV_IV007470	hypothetical protein	0.21	0	Intracellular	0.5358	0.675	0.001047	0	0.0487
BBOV_III002120	hypothetical protein	0.21	0	Intracellular	0.8793	0.349	0.001026	0	0.0005
BBOV_III007750	hypothetical protein	0.21	0	UPS	0.6183	0.336	0.001062	0	0.1649
BBOV_IV001780	hypothetical protein	0.21	0	Intracellular	0.5019	0.456	0.002627	0	0.0047
BBOV_III007580	hypothetical protein	0.21	0	Intracellular	0.583	0.704	0.000632	0	0.0192
BBOV_III008330	hypothetical protein	0.21	0	Intracellular	0.5452	0.609	0.001056	0	0.0009
BBOV_III000750	hypothetical protein	0.21	0	Intracellular	0.6508	0.538	0.035905	0	0.0007
BBOV_III009340	hypothetical protein	0.21	0	Intracellular	0.9344	0.821	0.000943	0	0.0007
BBOV_IV012160	hypothetical protein	0.21	0	Transmembrane	0.9722	0.224	0.004847	7	0
BBOV_II005720	hypothetical protein	0.21	0	UPS	0.6007	0.594	0.002575	0	0.019
BBOV_II000630	hypothetical protein	0.21	0	Intracellular	0.9343	0.402	0.000979	0	0.0019
BBOV_IV008450	hypothetical protein	0.21	0	UPS	0.531	0.368	0.002411	0	0.036
BBOV_III001020	hypothetical protein	0.21	0	Intracellular	0.8798	0.2	0.003754	0	0.016
BBOV_IV007770	hypothetical protein	0.2	0	Intracellular	0.5306	0.396	0.000869	0	0.0092
BBOV_III002080	hypothetical protein	0.2	0	Signal peptide	0.8094	0.584	0.015216	0	0.0037
BBOV_III010180	hypothetical protein	0.2	0	UPS	0.5184	0.539	0.001417	0	0.0062
BBOV_IV007040	hypothetical protein	0.2	0	Transmembrane	0.597	0.809	0.002369	0	0
BBOV_II002150	hypothetical protein	0.2	0	Intracellular	0.8798	0.56	0.000455	0	0
BBOV_II001180	hypothetical protein	0.2	0	Intracellular	0.5668	0.26	0.001851	0	0.0009
BBOV_I002920	hypothetical protein	0.2	0	Intracellular	0.5624	0.711	0.006559	0	0.0109
BBOV_IV011300	hypothetical protein	0.2	0	UPS	0.548	0.524	0.00271	0	0.0063
BBOV_IV008350	hypothetical protein	0.2	0	Intracellular	0.5678	0.691	0.001295	0	0.0034
BBOV_III004930	hypothetical protein	0.2	0	Transmembrane	0.7576	0.466	0.000546	5	0
BBOV_II005410	hypothetical protein	0.2	0	Intracellular	0.5634	0.427	0.004665	0	0.0089
BBOV_IV010580	hypothetical protein	0.19	0	UPS	0.5947	0.488	0.002635	0	0.019
BBOV_IV006470	hypothetical protein	0.19	0	Intracellular	0.5692	0.706	0.001092	0	0.0016
BBOV_III008570	hypothetical protein	0.19	0	Intracellular	0.5908	0.308	0.008736	0	0.004
BBOV_IV006110	hypothetical protein	0.19	0	UPS	0.6323	0.43	0.000493	0	0.0066
BBOV_III010770	hypothetical protein	0.19	0	Intracellular	0.8795	0.455	0.003642	0	0.0005
BBOV_II006220	hypothetical protein	0.19	0	Intracellular	0.5217	0.491	0.004173	0	0.0011
BBOV_II001070	hypothetical protein	0.19	0	UPS	0.5009	0.575	0.002137	0	0.011
BBOV_IV005310	hypothetical protein	0.19	0	Intracellular	0.9343	0.86	0.006309	0	0.0247
BBOV_III003310	hypothetical protein	0.19	0	Transmembrane	0.8452	0.729	0.020353	0	0.0034
BBOV_IV001750	hypothetical protein	0.19	0	Intracellular	0.9345	0.674	0.00125	0	0.0004
BBOV_II003980	hypothetical protein	0.19	0	Transmembrane	0.7771	0.717	0.005219	11	0
BBOV_III008070	hypothetical protein	0.19	0	Intracellular	0.9345	0.764	0.003204	0	0.0318
BBOV_II007130	hypothetical protein	0.19	0	Intracellular	0.5851	0.356	0.000255	0	0.0001
BBOV_II003120	hypothetical protein	0.19	0	UPS	0.553	0.496	0.000929	0	0.0156
BBOV_III003250	hypothetical protein	0.19	0	Intracellular	0.71	0.617	0.000697	0	0.0003
BBOV_IV008850	hypothetical protein	0.18	0	UPS	0.5697	0.36	0.002433	0	0.0271
BBOV_II002200	hypothetical protein	0.18	0	Intracellular	0.5693	0.522	0.000713	0	0.0003
BBOV_III009480	hypothetical protein	0.18	0	Intracellular	0.9345	0.869	0.001652	0	0.0066
BBOV_II001580	hypothetical protein	0.18	0	Intracellular	0.5883	0.499	0.00491	0	0.0004
BBOV_IV011000	hypothetical protein	0.18	0	Intracellular	0.5456	0.446	0.006193	0	0.0005
BBOV_I003480	hypothetical protein	0.18	0	Intracellular	0.8924	0.692	0.000444	0	0.0068
BBOV_IV004590	hypothetical protein	0.18	0	Intracellular	0.5661	0.363	0.000861	0	0.0048
BBOV_III010660	hypothetical protein	0.18	0	Intracellular	0.719	0.599	0.004377	0	0.0013
BBOV_IV012090	hypothetical protein	0.18	0	Transmembrane	0.999	0.277	0.000447	10	0
BBOV_I002080	hypothetical protein	0.18	0	Intracellular	0.5621	0.368	0.000846	0	0.0091
BBOV_III004320	hypothetical protein	0.18	0	UPS	0.5518	0.554	0.000599	0	0.0011
BBOV_II000820	hypothetical protein	0.18	0	Intracellular	0.8761	0.33	0.001864	0	0.0003
BBOV_II001670	hypothetical protein	0.18	0	Transmembrane	0.8302	0.759	0.007159	0	0.0054
BBOV_III001340	hypothetical protein	0.18	0	Intracellular	0.5673	0.78	0.001345	0	0.0002
BBOV_IV009260	hypothetical protein	0.18	0	UPS	0.6139	0.328	0.005355	0	0.0054
BBOV_IV000180	hypothetical protein	0.18	0	Intracellular	0.9345	0.571	0.00057	0	0.0007
BBOV_II003970	hypothetical protein	0.18	0	Intracellular	0.548	0.537	0.00432	0	0.0021
BBOV_IV003260	hypothetical protein	0.18	0	Intracellular	0.5662	0.328	0.002418	0	0.0035
BBOV_IV009620	hypothetical protein	0.18	0	Transmembrane	0.9125	0.573	0.001599	10	0
BBOV_IV008860	hypothetical protein	0.18	0	UPS	0.5697	0.36	0.002433	0	0.0271
BBOV_III004730	hypothetical protein	0.18	0	Intracellular	0.579	0.652	0.002026	0	0.0285
BBOV_III008360	hypothetical protein	0.18	0	Intracellular	0.9345	0.689	0.000524	0	0.0001
BBOV_III004150	hypothetical protein	0.18	0	UPS	0.553	0.505	0.002511	0	0.0131
BBOV_III007300	hypothetical protein	0.18	0	Intracellular	0.5497	0.686	0.008924	0	0.0402
BBOV_IV004760	hypothetical protein	0.18	0	Intracellular	0.568	0.597	0.001546	0	0.0052
BBOV_IV011610	hypothetical protein	0.18	0	UPS	0.6368	0.58	0.002366	0	0.0032
BBOV_II002120	hypothetical protein	0.18	0	Intracellular	0.578	0.908	0.000688	0	0.0139
BBOV_IV009270	hypothetical protein	0.18	0	Intracellular	0.9338	0.642	0.000701	0	0.0001
BBOV_II000180	hypothetical protein	0.18	0	Intracellular	0.5374	0.576	0.023855	1	0.0366
BBOV_IV009150	hypothetical protein	0.17	0	UPS	0.5152	0.29	0.00041	0	0.0016
BBOV_II001810	hypothetical protein	0.17	0	Intracellular	0.5678	0.495	0.000652	0	0.0011
BBOV_IV009390	hypothetical protein	0.17	0	Transmembrane	0.5964	0.67	0.001953	1	0.0002
BBOV_II005440	hypothetical protein	0.17	0	Intracellular	0.6315	0.417	0.00119	0	0.0017
BBOV_IV009250	hypothetical protein	0.17	0	Intracellular	0.5225	0.497	0.001026	0	0.0075
BBOV_IV006190	hypothetical protein	0.17	0	Intracellular	0.7029	0.383	0.00089	0	0.0031
BBOV_III007120	hypothetical protein	0.17	0	Intracellular	0.5714	0.418	0.000463	0	0.0001
BBOV_II000130	hypothetical protein	0.17	0	Intracellular	0.5459	0.415	0.012494	1	0.0008
BBOV_IV002180	hypothetical protein	0.17	0	Intracellular	0.5415	0.612	0.004584	0	0.0015
BBOV_III011530	hypothetical protein	0.17	0	Intracellular	0.5418	0.834	0.002247	0	0.0496
BBOV_III010750	hypothetical protein	0.17	0	Intracellular	0.9326	0.44	0.001043	0	0.0042
BBOV_IV000720	hypothetical protein	0.17	0	UPS	0.5317	0.54	0.003054	1	0.0001
BBOV_II001680	hypothetical protein	0.17	0	UPS	0.571	0.544	0.00191	0	0.0023
BBOV_III003900	hypothetical protein	0.17	0	Transmembrane	0.5236	0.623	0.002277	0	0.0002
BBOV_I002060	hypothetical protein	0.17	0	Transmembrane	0.6835	0.906	0.003726	1	0.0173
BBOV_I004280	hypothetical protein	0.17	0	Intracellular	0.5682	0.605	0.004607	0	0.0055
BBOV_I003080	hypothetical protein	0.17	0	UPS	0.5447	0.547	0.000349	0	0.0012
BBOV_III004830	hypothetical protein	0.17	0	Intracellular	0.5703	0.469	0.001636	0	0.0008
BBOV_III007310	hypothetical protein	0.17	0	Intracellular	0.5685	0.521	0.000616	0	0.0061
BBOV_II005910	hypothetical protein	0.17	0	Intracellular	0.9345	0.762	0.001119	0	0.2337
BBOV_II000320	hypothetical protein	0.17	0	Intracellular	0.5664	0.432	0.000602	0	0.0007
BBOV_IV001350	hypothetical protein	0.17	0	Transmembrane	0.4871	0.271	0.061737	2	0.0054
BBOV_IV001850	hypothetical protein	0.17	0	UPS	0.5515	0.537	0.001005	0	0.0077
BBOV_IV010750	hypothetical protein	0.17	0	Intracellular	0.5235	0.674	0.000673	0	0.0004
BBOV_II002450	hypothetical protein	0.16	0	Intracellular	0.5198	0.55	0.00166	0	0.0079
BBOV_III002210	hypothetical protein	0.16	0	Intracellular	0.5486	0.635	0.003889	0	0.0078
BBOV_IV010930	hypothetical protein	0.16	0	Intracellular	0.5194	0.456	0.002166	0	0.001
BBOV_II003170	hypothetical protein	0.16	0	Transmembrane	0.5855	0.317	0.000519	0	0.0068
BBOV_II003320	hypothetical protein	0.16	0	Intracellular	0.8763	0.616	0.001388	0	0.0018
BBOV_IV011950	hypothetical protein	0.16	0	Intracellular	0.5668	0.547	0.000852	0	0.0006
BBOV_III000330	hypothetical protein	0.16	0	Intracellular	0.5661	0.409	0.006897	0	0.0034
BBOV_II000980	hypothetical protein	0.16	0	Intracellular	0.9256	0.577	0.001478	0	0.0017
BBOV_III010160	hypothetical protein	0.16	0	Intracellular	0.5645	0.35	0.000492	0	0.008
BBOV_IV007330	hypothetical protein	0.16	0	Intracellular	0.5019	0.577	0.000265	0	0.0009
BBOV_IV010570	hypothetical protein	0.16	0	Intracellular	0.5851	0.304	0.025327	0	0.0008
BBOV_I002750	hypothetical protein	0.16	0	UPS	0.614	0.535	0.002324	1	0.0028
BBOV_III011160	hypothetical protein	0.16	0	Intracellular	0.5258	0.795	0.000528	0	0.0015
BBOV_III004270	hypothetical protein	0.16	0	Intracellular	0.9345	0.393	0.000757	0	0.0063
BBOV_II006700	hypothetical protein	0.16	0	Intracellular	0.561	0.654	0.000757	0	0.0007
BBOV_III009780	hypothetical protein	0.16	0	UPS	0.5947	0.423	0.001544	0	0.0179
BBOV_II000260	hypothetical protein	0.16	0	Intracellular	0.5472	0.473	0.002777	0	0.0061
BBOV_II006590	hypothetical protein	0.15	0	Intracellular	0.5668	0.566	0.002162	0	0.0012
BBOV_I002570	hypothetical protein	0.15	0	Intracellular	0.5645	0.511	0.00175	0	0.0046
BBOV_I002090	hypothetical protein	0.15	0	Intracellular	0.8792	0.279	0.003918	0	0.0034
BBOV_IV005780	hypothetical protein	0.15	0	Intracellular	0.5676	0.401	0.000982	0	0.0019
BBOV_IV003960	hypothetical protein	0.15	0	Intracellular	0.5656	0.839	0.004439	0	0.0317
BBOV_IV011750	hypothetical protein	0.15	0	Intracellular	0.6351	0.286	0.001068	0	0.0028
BBOV_I000260	hypothetical protein	0.15	0	Intracellular	0.5671	0.367	0.000896	0	0.0004
BBOV_I004900	hypothetical protein	0.15	0	Intracellular	0.5689	0.742	0.000607	0	0.0159
BBOV_IV003500	hypothetical protein	0.15	0	Transmembrane	0.6187	0.449	0.00089	0	0.0053
BBOV_III000720	hypothetical protein	0.15	0	UPS	0.5505	0.355	0.000256	0	0.0047
BBOV_II001880	hypothetical protein	0.15	0	Intracellular	0.5855	0.538	0.008467	0	0.0005
BBOV_II003670	hypothetical protein	0.15	0	Intracellular	0.719	0.569	0.000842	0	0.0007
BBOV_III009370	hypothetical protein	0.15	0	Intracellular	0.9345	0.419	0.002277	0	0.0004
BBOV_IV000540	hypothetical protein	0.15	0	Intracellular	0.5868	0.539	0.001036	0	0.0021
BBOV_III001230	hypothetical protein	0.15	0	Transmembrane	0.9044	0.695	0.004622	11	0
BBOV_III001330	hypothetical protein	0.15	0	Transmembrane	0.9053	0.804	0.007411	11	0
BBOV_IV004860	hypothetical protein	0.15	0	Intracellular	0.7228	0.474	0.000836	0	0.0008
BBOV_IV004620	hypothetical protein	0.15	0	UPS	0.6174	0.554	0.002527	0	0.0664
BBOV_III010460	hypothetical protein	0.15	0	Transmembrane	0.9993	0.096	0.000164	1	0.0023
BBOV_I004590	hypothetical protein	0.15	0	Intracellular	0.6232	0.524	0.000593	0	0.0003
BBOV_III005460	hypothetical protein	0.15	0	Intracellular	0.5191	0.952	0.000882	0	0.0456
BBOV_III000790	hypothetical protein	0.15	0	Intracellular	0.9326	0.809	0.013681	1	0.0115
BBOV_IV011530	hypothetical protein	0.15	0	Intracellular	0.6101	0.292	0.001002	0	0.0059
BBOV_IV006700	hypothetical protein	0.15	0	Intracellular	0.9242	0.716	0.001674	0	0.0437
BBOV_IV005300	hypothetical protein	0.15	0	UPS	0.5496	0.46	0.001338	0	0.0025
BBOV_IV006100	hypothetical protein	0.15	0	Intracellular	0.9345	0.762	0.00155	0	0.0996
BBOV_III006700	hypothetical protein	0.15	0	UPS	0.5979	0.59	0.001387	0	0.0053
BBOV_IV002620	hypothetical protein	0.15	0	Intracellular	0.9345	0.518	0.000314	0	0.0002
BBOV_IV005420	hypothetical protein	0.14	0	Intracellular	0.576	0.567	0.000346	0	0.0013
BBOV_III007440	hypothetical protein	0.14	0	Intracellular	0.5658	0.427	0.003834	0	0.0005
BBOV_IV011080	hypothetical protein	0.14	0	Intracellular	0.5473	0.451	0.000437	1	0.0002
BBOV_III008060	hypothetical protein	0.14	0	Intracellular	0.9345	0.668	0.00855	0	0.0149
BBOV_IV002220	hypothetical protein	0.14	0	Intracellular	0.9328	0.483	0.000424	0	0.0015
BBOV_I001500	hypothetical protein	0.14	0	Intracellular	0.5682	0.228	0.002427	4	0.0001
BBOV_IV010970	hypothetical protein	0.14	0	Intracellular	0.5457	0.407	0.00146	0	0.0006
BBOV_V000140	hypothetical protein	0.14	0	UPS	0.6138	0.466	0.00019	0	0.0885
BBOV_IV008160	hypothetical protein	0.14	0	Intracellular	0.8763	0.501	0.000124	0	0.0001
BBOV_II007310	hypothetical protein	0.14	0	Intracellular	0.5667	0.15	0.001167	0	0.0028
BBOV_III009360	hypothetical protein	0.14	0	Intracellular	0.5739	0.602	0.006851	0	0.004
BBOV_III001190	hypothetical protein	0.14	0	Transmembrane	0.9691	0.723	0.001333	11	0
BBOV_IV000900	hypothetical protein	0.14	0	UPS	0.5982	0.591	0.001095	0	0.015
BBOV_IV009680	hypothetical protein	0.14	0	Intracellular	0.6455	0.444	0.000754	0	0.0031
BBOV_I002550	hypothetical protein	0.14	0	Transmembrane	0.8417	0.252	0.000791	10	0
BBOV_IV006770	hypothetical protein	0.14	0	Intracellular	0.5568	0.538	0.000135	0	0.004
BBOV_II007700	hypothetical protein	0.14	0	UPS	0.5941	0.356	0.000352	0	0.0033
BBOV_IV003130	hypothetical protein	0.14	0	Intracellular	0.5481	0.531	0.001696	0	0.0416
BBOV_II005360	hypothetical protein	0.14	0	UPS	0.5028	0.568	0.067032	0	0.017
BBOV_III000460	hypothetical protein	0.14	0	Intracellular	0.5919	0.489	0.002364	0	0.0238
BBOV_II003790	hypothetical protein	0.14	0	UPS	0.5521	0.5	0.000393	0	0.0035
BBOV_IV010140	hypothetical protein	0.14	0	UPS	0.5697	0.496	0.004455	0	0.0055
BBOV_IV011110	hypothetical protein	0.14	0	UPS	0.5522	0.416	0.000759	0	0.025
BBOV_I003700	hypothetical protein	0.14	0	Intracellular	0.5503	0.35	0.00087	4	0
BBOV_IV000990	hypothetical protein	0.14	0	Intracellular	0.6312	0.842	0.002815	0	0.0051
BBOV_I003920	hypothetical protein	0.14	0	Transmembrane	0.7273	0.675	0.007427	0	0.0071
BBOV_III011820	hypothetical protein	0.14	0	Intracellular	0.546	0.667	0.008644	0	0.0071
BBOV_I000620	hypothetical protein	0.14	0	UPS	0.5309	0.591	0.002541	0	0.0051
BBOV_III000290	hypothetical protein	0.13	0	Transmembrane	0.9869	0.786	0.00118	1	0.0008
BBOV_III003840	hypothetical protein	0.13	0	Intracellular	0.5873	0.434	0.00233	0	0.0008
BBOV_II000520	hypothetical protein	0.13	0	Intracellular	0.5503	0.694	0.00085	0	0.0011
BBOV_III010720	hypothetical protein	0.13	0	Intracellular	0.5307	0.504	0.000319	0	0.0022
BBOV_II006520	hypothetical protein	0.13	0	UPS	0.5734	0.51	0.002317	0	0.0005
BBOV_IV002480	hypothetical protein	0.13	0	Intracellular	0.5521	0.446	0.000808	0	0.0088
BBOV_IV008170	hypothetical protein	0.13	0	Intracellular	0.5573	0.726	0.001821	0	0.0283
BBOV_II001550	hypothetical protein	0.13	0	Intracellular	0.5478	0.284	0.000854	3	0.0001
BBOV_V000280	hypothetical protein	0.13	0	UPS	0.6139	0.468	0.000518	2	0.0016
BBOV_III005690	hypothetical protein	0.13	0	Intracellular	0.7893	0.709	0.000933	0	0.0022
BBOV_IV009760	hypothetical protein	0.13	0	UPS	0.5402	0.579	0.002015	0	0.0207
BBOV_IV011800	hypothetical protein	0.13	0	Transmembrane	0.8491	0.953	0.00416	1	0.0112
BBOV_IV002400	hypothetical protein	0.13	0	Intracellular	0.8614	0.533	0.000979	0	0.0072
BBOV_IV003910	hypothetical protein	0.13	0	Intracellular	0.5268	0.541	0.001981	0	0.0004
BBOV_IV011350	hypothetical protein	0.13	0	Intracellular	0.6044	0.067	0.001834	0	0.0001
BBOV_II002430	hypothetical protein	0.13	0	Intracellular	0.5511	0.562	0.002249	0	0.0004
BBOV_II000120	hypothetical protein	0.13	0	Transmembrane	0.9998	0.843	0.00014	12	0
BBOV_IV010090	hypothetical protein	0.13	0	Intracellular	0.6447	0.469	0.000418	1	0.0018
BBOV_I001840	hypothetical protein	0.13	0	Intracellular	0.9345	0.748	0.002002	0	0.0007
BBOV_III004390	hypothetical protein	0.13	0	Intracellular	0.9343	0.72	0.001265	0	0.0005
BBOV_II004850	hypothetical protein	0.13	0	Transmembrane	0.6207	0.942	0.003432	1	0
BBOV_I003710	hypothetical protein	0.13	0	Transmembrane	0.9993	0.151	0.002346	1	0.0051
BBOV_II000440	hypothetical protein	0.13	0	Intracellular	0.5474	0.393	0.003793	0	0.0072
BBOV_IV001610	hypothetical protein	0.13	0	Transmembrane	0.921	0.415	0.006254	2	0.0295
BBOV_I000920	hypothetical protein	0.13	0	Intracellular	0.9346	0.743	0.005318	0	0.0009
BBOV_II006270	hypothetical protein	0.13	0	Intracellular	0.5662	0.502	0.002099	0	0.0068
BBOV_II005670	hypothetical protein	0.13	0	Intracellular	0.5682	0.374	0.002486	0	0.0011
BBOV_III011260	hypothetical protein	0.13	0	Intracellular	0.9344	0.718	0.003057	0	0.0006
BBOV_III010270	hypothetical protein	0.12	0	Transmembrane	0.6311	0.853	0.036902	1	0.0308
BBOV_I004770	hypothetical protein	0.12	0	Intracellular	0.8797	0.344	0.000888	0	0.0018
BBOV_IV003200	hypothetical protein	0.12	0	UPS	0.5007	0.358	0.001284	0	0.0006
BBOV_I002520	hypothetical protein	0.12	0	Intracellular	0.6736	0.321	0.000589	0	0.0033
BBOV_III002930	hypothetical protein	0.12	0	Intracellular	0.8795	0.45	0.001223	0	0.008
BBOV_III000430	hypothetical protein	0.12	0	Intracellular	0.5589	0.289	0.00226	0	0.0032
BBOV_III010170	hypothetical protein	0.12	0	Intracellular	0.575	0.783	0.001341	0	0.0001
BBOV_IV008040	hypothetical protein	0.12	0	UPS	0.5333	0.596	0.002619	0	0.0117
BBOV_II005010	hypothetical protein	0.12	0	UPS	0.5529	0.29	0.001716	0	0.0005
BBOV_IV010770	hypothetical protein	0.12	0	Intracellular	0.5695	0.21	0.00351	0	0.0015
BBOV_III011410	hypothetical protein	0.12	0	Intracellular	0.5714	0.439	0.002496	0	0.0019
BBOV_II003990	hypothetical protein	0.12	0	Intracellular	0.9345	0.901	0.001569	0	0.0003
BBOV_IV000930	hypothetical protein	0.12	0	Intracellular	0.7814	0.156	0.000999	0	0.0017
BBOV_II005150	hypothetical protein	0.12	0	Transmembrane	0.951	0.799	0.05609	1	0.0165
BBOV_IV006440	hypothetical protein	0.12	0	Intracellular	0.9342	0.782	0.002829	0	0.0275
BBOV_III002700	hypothetical protein	0.12	0	Intracellular	0.7166	0.396	0.000622	0	0.0006
BBOV_III006210	hypothetical protein	0.12	0	Intracellular	0.5682	0.272	0.000857	0	0.0032
BBOV_IV004900	hypothetical protein	0.12	0	Transmembrane	0.6397	0.47	0.002969	1	0.0004
BBOV_III005500	hypothetical protein	0.12	0	Transmembrane	0.9595	0.699	0.018104	13	0
BBOV_IV011450	hypothetical protein	0.12	0	Intracellular	0.5881	0.526	0.000544	0	0.0005
BBOV_IV010850	hypothetical protein	0.12	0	UPS	0.5487	0.238	0.000377	0	0.0079
BBOV_III001360	hypothetical protein	0.12	0	Intracellular	0.5768	0.597	0.000613	0	0.0353
BBOV_II005130	hypothetical protein	0.12	0	UPS	0.5004	0.269	0.000289	0	0
BBOV_II006770	hypothetical protein	0.12	0	Intracellular	0.5123	0.44	0.000402	0	0.004
BBOV_II001590	hypothetical protein	0.12	0	Intracellular	0.59	0.342	0.000426	0	0.0003
BBOV_I001510	hypothetical protein	0.12	0	Intracellular	0.9345	0.836	0.000523	0	0.0011
BBOV_IV000110	hypothetical protein	0.12	0	Transmembrane	0.9985	0.57	0.00049	10	0
BBOV_II004710	hypothetical protein	0.12	0	Intracellular	0.5668	0.272	0.000914	0	0.0001
BBOV_III007050	hypothetical protein	0.12	0	Intracellular	0.9343	0.169	0.001555	1	0.0082
BBOV_III009840	hypothetical protein	0.12	0	Intracellular	0.9326	0.557	0.000366	0	0.0054
BBOV_III003970	hypothetical protein	0.12	0	UPS	0.5505	0.42	0.000357	0	0.0005
BBOV_IV007000	hypothetical protein	0.12	0	Intracellular	0.5436	0.499	0.004335	0	0.0094
BBOV_II000790	hypothetical protein	0.12	0	Intracellular	0.9328	0.71	0.000328	0	0.0009
BBOV_III009040	hypothetical protein	0.12	0	Intracellular	0.5696	0.431	0.001572	0	0.002
BBOV_II005540	hypothetical protein	0.12	0	UPS	0.57	0.321	0.001733	0	0.0192
BBOV_III002630	hypothetical protein	0.12	0	UPS	0.5962	0.397	0.001271	0	0.0131
BBOV_IV000150	hypothetical protein	0.12	0	Intracellular	0.5661	0.296	0.001559	0	0.0004
BBOV_IV007880	hypothetical protein	0.12	0	Intracellular	0.7146	0.362	0.000782	0	0.0755
BBOV_IV003480	hypothetical protein	0.12	0	Intracellular	0.5998	0.419	0.000819	0	0.0027
BBOV_I002960	hypothetical protein	0.12	0	Intracellular	0.5636	0.584	0.007186	0	0.0001
BBOV_IV008130	hypothetical protein	0.12	0	UPS	0.5877	0.381	0.00289	2	0.0001
BBOV_III009420	hypothetical protein	0.12	0	UPS	0.6068	0.502	0.000695	0	0.0013
BBOV_III005270	hypothetical protein	0.12	0	Intracellular	0.8548	0.669	0.00448	0	0.0011
BBOV_III001440	hypothetical protein	0.12	0	Intracellular	0.9345	0.729	0.000697	0	0.0031
BBOV_IV002110	hypothetical protein	0.12	0	Transmembrane	0.7869	0.621	0.000692	11	0
BBOV_IV001080	hypothetical protein	0.12	0	UPS	0.5021	0.509	0.001223	0	0.0009
BBOV_III009300	hypothetical protein	0.12	0	Intracellular	0.5223	0.479	0.001135	0	0.0001
BBOV_II002480	hypothetical protein	0.12	0	Intracellular	0.6187	0.58	0.006635	0	0.0026
BBOV_III010700	hypothetical protein	0.11	0	Intracellular	0.9324	0.583	0.000866	0	0.0004
BBOV_IV008410	hypothetical protein	0.11	0	UPS	0.5009	0.451	0.000738	0	0.007
BBOV_IV001790	hypothetical protein	0.11	0	UPS	0.5007	0.393	0.00325	0	0.001
BBOV_II004700	hypothetical protein	0.11	0	Transmembrane	0.8292	0.661	0.00196	0	0.1447
BBOV_III008170	hypothetical protein	0.11	0	Intracellular	0.5682	0.446	0.000793	0	0.0029
BBOV_III001080	hypothetical protein	0.11	0	Intracellular	0.9344	0.885	0.002401	0	0.0626
BBOV_IV008800	hypothetical protein	0.11	0	Intracellular	0.9345	0.645	0.001315	0	0.0081
BBOV_II007050	hypothetical protein	0.11	0	Transmembrane	0.899	0.791	0.00097	2	0
BBOV_IV009540	hypothetical protein	0.11	0	Intracellular	0.5298	0.684	0.00091	0	0.0013
BBOV_II000660	hypothetical protein	0.11	0	Intracellular	0.8798	0.28	0.000751	0	0.0029
BBOV_III002390	hypothetical protein	0.11	0	Intracellular	0.502	0.476	0.000955	0	0.0038
BBOV_III005010	hypothetical protein	0.11	0	Intracellular	0.8794	0.308	0.000678	0	0.0066
BBOV_IV006750	hypothetical protein	0.11	0	Intracellular	0.9343	0.751	0.01629	0	0.0397
BBOV_III003220	hypothetical protein	0.11	0	UPS	0.6149	0.483	0.002941	0	0.0324
[truncated: 1,707 more rows]

## Sheet: BOND
ID	Name	Classical score	Non-classical score	OutCyte Class	OutCyte score	SecretomeP score	SignalP 5.0	TMHMM	DeepLoc
BBBOND_0209720	hypothetical protein	0.11	0.781	UPS	0.6171	0.944	0.001425	0	0.5312
BBBOND_0305100	hypothetical protein	0.29	0.763	UPS	0.5992	0.926	0.026186	0	0.3512
BBBOND_0402150	hypothetical protein	0.05	0.76	UPS	0.6174	0.903	0.001651	0	0.0401
BBBOND_0109000	hypothetical protein	0.28	0.757	UPS	0.5947	0.92	0.002954	0	0.2933
BBBOND_0210840	hypothetical protein	0.49	0.756	UPS	0.5724	0.939	0.006569	0	0.0111
BBBOND_0202500	hypothetical protein	0.47	0.756	UPS	0.5946	0.917	0.009886	0	0.2466
BBBOND_0400660	Protein CyaY	0.14	0.756	UPS	0.573	0.94	0.003062	0	0.0035
BBBOND_0003710	hypothetical protein conserved	0.14	0.753	UPS	0.6368	0.869	0.005223	0	0.009
BBBOND_0201790	hypothetical protein conserved	0.06	0.753	UPS	0.5754	0.931	0.001049	0	0.0009
BBBOND_0305780	hypothetical protein	0.07	0.751	UPS	0.571	0.931	0.00094	0	0.0158
BBBOND_0102030	hypothetical protein conserved	0.04	0.75	UPS	0.5931	0.906	0.000891	0	0.002
BBBOND_0301170	hypothetical protein	0.31	0.749	UPS	0.5946	0.903	0.001918	0	0.241
BBBOND_0109290	hypothetical protein	0.26	0.748	UPS	0.5723	0.924	0.001176	0	0.0795
BBBOND_0002370	hypothetical protein conserved	0.19	0.748	UPS	0.6135	0.883	0.001532	0	0.01
BBBOND_0311890	ribosomal protein S27a family protein putative	0.14	0.748	UPS	0.5973	0.898	0.000998	0	0.0043
BBBOND_0405500	hypothetical protein	0.05	0.746	UPS	0.5578	0.935	0.003943	0	0.0129
BBBOND_0207050	hypothetical protein	0.17	0.744	UPS	0.6138	0.874	0.00052	0	0.0085
BBBOND_0310450	hypothetical protein	0.45	0.743	UPS	0.5595	0.926	0.004154	0	0.1891
BBBOND_0207200	hypothetical protein	0.03	0.743	UPS	0.6176	0.869	0.000253	0	0.0003
BBBOND_0304360	hypothetical protein conserved	0.15	0.742	UPS	0.571	0.912	0.001192	0	0.0111
BBBOND_0404730	hypothetical protein	0.24	0.741	UPS	0.5381	0.944	0.028679	0	0.0123
BBBOND_0106310	hypothetical protein conserved	0.06	0.741	UPS	0.5508	0.931	0.00121	0	0.0019
BBBOND_0107060	hypothetical protein	0.06	0.74	UPS	0.5307	0.95	0.001471	0	0.0005
BBBOND_0305980	hypothetical protein conserved	0.26	0.739	UPS	0.5675	0.91	0.000686	0	0.0562
BBBOND_0309330	hypothetical protein conserved	0.23	0.739	UPS	0.5452	0.932	0.002077	1	0.0015
BBBOND_0313260	hypothetical protein	0.06	0.738	UPS	0.5551	0.921	0.000841	0	0.0002
BBBOND_0306200	hypothetical protein	0.25	0.737	UPS	0.5494	0.925	0.002281	1	0.0108
BBBOND_0312440	hypothetical protein	0.33	0.736	UPS	0.5525	0.919	0.010163	0	0.0774
BBBOND_0107200	ubiquitin-conjugating enzyme subunit putative	0.07	0.736	UPS	0.6225	0.849	0.003307	0	0.0007
BBBOND_0405270	hypothetical protein	0.05	0.736	UPS	0.6132	0.858	0.00117	0	0.0891
BBBOND_0107820	hypothetical protein	0.91	0.735	UPS	0.5947	0.875	0.180024	0	0.5638
BBBOND_0101280	hypothetical protein	0.44	0.735	UPS	0.5712	0.899	0.00682	0	0.2667
BBBOND_0403880	hypothetical protein	0.16	0.734	UPS	0.5761	0.892	0.009181	0	0.0633
BBBOND_0403210	hypothetical protein	0.05	0.733	UPS	0.5681	0.898	0.000425	0	0.0239
BBBOND_0104470	hypothetical protein	0.13	0.732	UPS	0.6365	0.828	0.014062	0	0.1218
BBBOND_0002050	hypothetical protein conserved	0.08	0.732	UPS	0.5932	0.87	0.001401	0	0.023
BBBOND_0301300	histone-like transcription factor domain containing protein putative	0.1	0.731	UPS	0.5473	0.914	0.001212	0	0.0017
BBBOND_0211790	hypothetical protein	0.75	0.73	UPS	0.6365	0.823	0.112055	0	0.2364
BBBOND_0001370	hypothetical protein conserved	0.27	0.73	UPS	0.5905	0.869	0.001848	0	0.0009
BBBOND_0303530	hypothetical protein	0.04	0.73	UPS	0.6001	0.86	0.000431	0	0.0166
BBBOND_0404930	hypothetical protein	0.39	0.729	UPS	0.5369	0.921	0.003462	0	0.2989
BBBOND_0211600	hypothetical protein conserved	0.16	0.728	UPS	0.5293	0.927	0.004176	0	0.0036
BBBOND_0101540	hypothetical protein	0.1	0.728	UPS	0.5496	0.906	0.001195	0	0.0105
BBBOND_0210170	prefoldin subunit 6 putative	0.04	0.728	UPS	0.5733	0.883	0.000399	0	0.007
BBBOND_0100040	hypothetical protein	0.21	0.727	UPS	0.5562	0.897	0.011585	0	0.4289
BBBOND_0311800	hypothetical protein	0.14	0.727	UPS	0.5913	0.863	0.003205	0	0.557
BBBOND_0104660	hypothetical protein conserved	0.06	0.727	UPS	0.5315	0.922	0.001214	0	0.0004
BBBOND_0403180	hypothetical protein	0.24	0.726	UPS	0.571	0.881	0.000951	0	0.0737
BBBOND_0109530	hypothetical protein	0.15	0.726	UPS	0.5527	0.899	0.001223	0	0.1589
BBBOND_0302740	hypothetical protein conserved	0.07	0.726	UPS	0.6146	0.837	0.00083	0	0.0005
BBBOND_0312780	hypothetical protein	0.06	0.725	UPS	0.5285	0.921	0.001536	0	0.0035
BBBOND_0002810	hypothetical protein conserved	0.06	0.724	UPS	0.589	0.858	0.001104	0	0.0071
BBBOND_0103895	hypothetical protein conserved	0.2	0.723	UPS	0.5384	0.908	0.001538	0	0.0009
BBBOND_0211260	hypothetical protein	0.06	0.721	UPS	0.5651	0.877	0.001083	0	0.0023
BBBOND_0301390	cytochrome c oxidase copper chaperone (COX17) putative	0.3	0.72	UPS	0.6138	0.827	0.003215	0	0.2676
BBBOND_0309710	hypothetical protein	0.09	0.72	UPS	0.5712	0.869	0.005641	1	0.1332
BBBOND_0204950	hypothetical protein conserved	0.06	0.72	UPS	0.5705	0.869	0.001142	0	0.0021
BBBOND_0203890	hypothetical protein	0.05	0.72	UPS	0.534	0.905	0.001218	0	0.0005
BBBOND_0203110	60S ribosomal protein L12 protein putative	0.14	0.719	UPS	0.6142	0.823	0.00098	0	0.0016
BBBOND_0210800	hypothetical protein	0.62	0.718	UPS	0.5368	0.899	0.060841	0	0.5796
BBBOND_0310730	hypothetical protein conserved	0.36	0.718	UPS	0.614	0.821	0.006193	0	0.0053
BBBOND_0301740	hypothetical protein	0.13	0.717	UPS	0.6183	0.816	0.000531	0	0.0198
BBBOND_0303280	hypothetical protein	0.22	0.716	UPS	0.5712	0.86	0.009856	0	0.0357
BBBOND_0301720	hypothetical protein	0.1	0.716	UPS	0.6182	0.813	0.000827	0	0.0891
BBBOND_0201820	60S ribosomal L22e protein putative	0.04	0.716	UPS	0.5525	0.879	0.00089	0	0.0014
BBBOND_0202490	hypothetical protein	0.52	0.715	UPS	0.6182	0.812	0.013612	0	0.2471
BBBOND_0300570	hypothetical protein	0.39	0.715	UPS	0.524	0.906	0.015204	0	0.003
BBBOND_0208760	hypothetical protein	0.22	0.715	UPS	0.5495	0.881	0.000963	0	0.6878
BBBOND_0307630	TRAFFICKING PROTEIN PARTICLE COMPLEX SUBUNIT 6B putative	0.22	0.715	UPS	0.5692	0.861	0.002567	1	0.041
BBBOND_0000600	hypothetical protein conserved	0.16	0.715	UPS	0.5771	0.853	0.001462	0	0.0548
BBBOND_0106060	ATP synthase F1 delta subunit putative	0.1	0.715	UPS	0.5499	0.88	0.000725	0	0.0003
BBBOND_0304630	hypothetical protein	0.29	0.714	UPS	0.5509	0.878	0.010487	0	0.1658
BBBOND_0205810	hypothetical protein	0.11	0.713	UPS	0.6148	0.811	0.001175	0	0.0962
BBBOND_0205850	hypothetical protein	0.11	0.713	UPS	0.6148	0.811	0.00117	0	0.1378
BBBOND_0313760	hypothetical protein	0.07	0.712	UPS	0.5485	0.875	0.000793	0	0.0064
BBBOND_0404080	hypothetical protein	0.19	0.711	UPS	0.5982	0.824	0.00568	0	0.1976
BBBOND_0104600	hypothetical protein	0.04	0.711	UPS	0.6368	0.785	0.001492	0	0.0541
BBBOND_0106370	mitochondrial transport complex Tim10 putative	0.21	0.71	UPS	0.5518	0.869	0.001106	0	0.0047
BBBOND_0105840	hypothetical protein	0.12	0.71	UPS	0.552	0.868	0.001784	0	0.1807
BBBOND_0103860	hypothetical protein conserved	0.05	0.71	UPS	0.57	0.849	0.002349	0	0.0024
BBBOND_0205500	hypothetical protein	0.59	0.709	UPS	0.5962	0.822	0.190049	0	0.6509
BBBOND_0109300	hypothetical protein	0.05	0.708	UPS	0.6368	0.779	0.00083	0	0.1263
BBBOND_0400770	hypothetical protein	0.12	0.707	UPS	0.5947	0.819	0.002646	0	0.2208
BBBOND_0307540	hypothetical protein conserved	0.04	0.707	UPS	0.547	0.866	0.001287	0	0.0026
BBBOND_0211370	hypothetical protein	0.37	0.706	UPS	0.6367	0.775	0.002107	0	0.0945
BBBOND_0109160	hypothetical protein conserved	0.11	0.706	UPS	0.5489	0.863	0.00095	1	0.002
BBBOND_0104420	hypothetical protein	0.1	0.706	UPS	0.573	0.839	0.000729	0	0.0179
BBBOND_0405680	hypothetical protein	0.07	0.706	UPS	0.5505	0.861	0.000998	0	0.001
BBBOND_0310990	hypothetical protein	0.04	0.706	UPS	0.571	0.842	0.000276	0	0.0193
BBBOND_0203000	hypothetical protein	0.12	0.705	UPS	0.5947	0.816	0.001751	0	0.2806
BBBOND_0103970	guanylate kinase putative	0.07	0.705	UPS	0.5508	0.86	0.000459	0	0.0021
BBBOND_0301310	hypothetical protein	0.41	0.704	UPS	0.5768	0.831	0.018063	0	0.2135
BBBOND_0107640	hypothetical protein	0.12	0.704	UPS	0.6004	0.808	0.001211	0	0.0147
BBBOND_0403870	hypothetical protein	0.07	0.704	UPS	0.5715	0.837	0.002259	0	0.0084
BBBOND_0105250	hypothetical protein conserved	0.04	0.704	UPS	0.5701	0.838	0.001861	0	0.0047
BBBOND_0309350	translation initiation factor SUI1 family protein putative	0.07	0.702	UPS	0.5508	0.854	0.001933	0	0.0011
BBBOND_0204190	hypothetical protein	0.04	0.702	UPS	0.5972	0.807	0.002865	0	0.01
BBBOND_0308420	hypothetical protein	0.44	0.701	UPS	0.6132	0.788	0.002725	0	0.0155
BBBOND_0005810	hypothetical protein conserved	0.35	0.701	UPS	0.5967	0.806	0.002667	0	0.0193
BBBOND_0304240	tRNA (guanine-N1)-methyltransferase family protein putative	0.04	0.701	UPS	0.5524	0.85	0.001153	0	0.0058
BBBOND_0206160	hypothetical protein conserved	0.04	0.7	UPS	0.5966	0.803	0.000466	0	0.0023
BBBOND_0401050	hypothetical protein	0.08	0.699	UPS	0.5521	0.846	0.001408	0	0.0013
BBBOND_0308590	YT521-B-like family protein putative	0.06	0.699	UPS	0.5611	0.836	0.001585	0	0.008
BBBOND_0308550	hypothetical protein conserved	0.04	0.698	UPS	0.5918	0.805	0.00165	0	0.0748
BBBOND_0305550	40S ribosomal protein S21e putative	0.1	0.697	UPS	0.5306	0.863	0.00124	0	0.0993
BBBOND_0304030	cytidylyltransferase family protein putative	0.58	0.696	UPS	0.5531	0.839	0.090118	0	0.0136
BBBOND_0304350	Zinc finger A20 and AN1 domain-containing stress-associated protein 9	0.08	0.696	UPS	0.5527	0.839	0.0034	0	0.0233
BBBOND_0108260	PROTEIN C20ORF43 HOMOLOG putative	0.03	0.694	UPS	0.5508	0.838	0.002219	0	0.0026
BBBOND_0306060	hypothetical protein	0.29	0.693	UPS	0.5709	0.815	0.004097	0	0.3352
BBBOND_0309070	hypothetical protein	0.21	0.693	UPS	0.5237	0.862	0.001941	0	0.0007
BBBOND_0306190	hypothetical protein	0.17	0.693	UPS	0.5466	0.839	0.000647	0	0.539
BBBOND_0300690	hypothetical protein	0.14	0.693	UPS	0.5496	0.837	0.000806	0	0.0191
BBBOND_0206120	hypothetical protein conserved	0.14	0.693	UPS	0.5297	0.856	0.00014	0	0.0004
BBBOND_0109210	hypothetical protein conserved	0.06	0.693	UPS	0.5508	0.835	0.000436	0	0.0136
BBBOND_0201720	histone 2B protein putative	0.03	0.693	UPS	0.6138	0.773	0.000323	0	0.0035
BBBOND_0203870	hypothetical protein	0.07	0.691	UPS	0.5386	0.843	0.000839	1	0.001
BBBOND_0207250	hypothetical protein	0.03	0.69	UPS	0.6003	0.78	0.000795	0	0.0001
BBBOND_0402100	hypothetical protein conserved	0.02	0.69	UPS	0.5487	0.832	0.00053	0	0.0017
BBBOND_0100510	hypothetical protein conserved	0.14	0.689	UPS	0.561	0.817	0.001087	3	0
BBBOND_0105420	hypothetical protein conserved	0.07	0.688	UPS	0.5508	0.826	0.003558	0	0.0119
BBBOND_0103650	hypothetical protein conserved	0.03	0.688	UPS	0.5695	0.807	0.002496	0	0.0005
BBBOND_0400340	hypothetical protein	0.27	0.687	UPS	0.6038	0.77	0.003217	0	0.0156
BBBOND_0204510	N-acetyltransferase putative	0.21	0.687	UPS	0.5682	0.805	0.002685	0	0.0071
BBBOND_0313170	hypothetical protein conserved	0.17	0.687	UPS	0.5682	0.806	0.001073	0	0.0018
BBBOND_0304760	WD40 repeat-like superfamily protein putative	0.13	0.686	UPS	0.5727	0.8	0.00271	0	0.0288
BBBOND_0200280	transcription factor S-II protein putative	0.56	0.685	UPS	0.5493	0.82	0.022727	0	0.0503
BBBOND_0303820	hypothetical protein	0.3	0.685	UPS	0.5491	0.82	0.00106	0	0.0071
BBBOND_0211110	Ribonuclease P/MRP protein subunit	0.14	0.685	UPS	0.5497	0.82	0.001461	0	0.0004
BBBOND_0110460	hypothetical protein conserved	0.05	0.685	UPS	0.5254	0.844	0.000924	0	0.0017
BBBOND_0308970	cytochrome c putative	0.05	0.685	UPS	0.6172	0.753	0.002489	0	0.0057
BBBOND_0105740	hypothetical protein	0.16	0.684	UPS	0.549	0.819	0.000935	0	0.7204
BBBOND_0312460	hypothetical protein	0.06	0.684	UPS	0.5503	0.818	0.000854	1	0.0037
BBBOND_0302910	acuolar ATP synthase subunit family protein putative	0.03	0.684	UPS	0.5301	0.837	0.000197	0	0.0053
BBBOND_0201590	hypothetical protein	0.11	0.683	UPS	0.5724	0.793	0.001012	0	0.3256
BBBOND_0405230	SUMO-conjugating enzyme UBC9	0.05	0.683	UPS	0.5712	0.794	0.002912	0	0.0035
BBBOND_0202090	hypothetical protein conserved	0.12	0.682	UPS	0.549	0.815	0.000403	0	0.0565
BBBOND_0001600	hypothetical protein conserved	0.08	0.682	UPS	0.5312	0.832	0.005452	0	0.0196
BBBOND_0202080	hypothetical protein conserved	0.04	0.682	UPS	0.5733	0.79	0.001817	0	0.0013
BBBOND_0204360	small heat shock protein putative	0.04	0.682	UPS	0.5505	0.814	0.00195	0	0.0434
BBBOND_0403720	CAAX metallo endopeptidase putative	0.26	0.681	UPS	0.5236	0.839	0.000538	5	0
BBBOND_0203720	hypothetical protein	0.22	0.681	UPS	0.5954	0.767	0.001342	0	0.189
BBBOND_0202780	DIADENOSINE 55-P1P4-TETRAPHOSPHATE PYROPHOSPHOHYDROLASE MUTTputative	0.22	0.681	UPS	0.6146	0.747	0.006538	0	0.0553
BBBOND_0405430	UMO-conjugating enzyme UBC9-B	0.06	0.681	UPS	0.5712	0.79	0.002912	0	0.0033
BBBOND_0100140	hypothetical protein conserved	0.04	0.681	UPS	0.5316	0.83	0.002647	0	0
BBBOND_0105650	co-chaperone GrpE putative	0.28	0.68	UPS	0.5519	0.808	0.035795	0	0.0009
BBBOND_0100720	thioredoxin domain containing protein putative	0.13	0.68	UPS	0.5578	0.803	0.000762	0	0.0001
BBBOND_0300220	hypothetical protein conserved	0.09	0.68	UPS	0.5328	0.828	0.002091	0	0.0221
BBBOND_0404820	ubiquitin-conjugating enzyme E2 putative	0.08	0.68	UPS	0.6368	0.723	0.002639	0	0.0024
BBBOND_0108410	ubiquitin-conjugating enzyme putative	0.02	0.68	UPS	0.5493	0.811	0.001216	0	0.0112
BBBOND_0312090	hypothetical protein	0.47	0.679	UPS	0.5811	0.776	0.001681	0	0.0533
BBBOND_0004170	hypothetical protein conserved	0.08	0.679	UPS	0.6363	0.722	0.00441	1	0.0019
BBBOND_0001780	hypothetical protein conserved	0.08	0.679	UPS	0.6362	0.722	0.00441	1	0.0015
BBBOND_0002120	hypothetical protein conserved	0.07	0.679	UPS	0.6127	0.745	0.003696	0	0.0092
BBBOND_0006110	hypothetical protein conserved	0.61	0.678	UPS	0.5502	0.806	0.089092	0	0.4183
BBBOND_0303340	RNA recognition motif domain containing protein putative	0.04	0.678	UPS	0.6183	0.738	0.006393	0	0.006
BBBOND_0403370	hypothetical protein conserved	0.03	0.678	UPS	0.6329	0.723	0.000837	0	0.0454
BBBOND_0202430	hypothetical protein	0.36	0.677	UPS	0.5495	0.804	0.002579	0	0.036
BBBOND_0100300	ribosomal protein L7/L12 putative	0.21	0.677	UPS	0.5505	0.804	0.001088	0	0.0014
BBBOND_0103620	hypothetical protein conserved	0.13	0.677	UPS	0.5712	0.782	0.001717	0	0.0082
BBBOND_0109140	dim1 protein-like protein putative	0.05	0.677	UPS	0.57	0.785	0.002736	0	0.0029
BBBOND_0206280	hypothetical protein conserved	0.03	0.677	UPS	0.5695	0.785	0.001736	0	0.0177
BBBOND_0105430	small nuclear ribonucleoprotein F putative	0.24	0.676	UPS	0.513	0.839	0.001005	0	0.3952
BBBOND_0400030	hypothetical protein	0.19	0.676	UPS	0.5151	0.837	0.003124	0	0.0024
BBBOND_0401860	hypothetical protein conserved	0.21	0.674	UPS	0.6361	0.712	0.001445	0	0.0021
BBBOND_0405450	hypothetical protein	0.13	0.674	UPS	0.5499	0.798	0.001438	0	0.0099
BBBOND_0200320	hypothetical protein conserved	0.08	0.674	UPS	0.5499	0.798	0.000624	0	0.0007
BBBOND_0404630	ATP-dependent RNA helicase dbp9	0.07	0.674	UPS	0.5494	0.799	0.001686	0	0.1007
BBBOND_0404690	ATP-dependent RNA helicase DBP9	0.07	0.674	UPS	0.5494	0.798	0.001617	0	0.0973
BBBOND_0404670	ATP-dependent RNA helicase DBP9	0.07	0.674	UPS	0.5494	0.798	0.001617	0	0.0973
BBBOND_0404650	ATP-dependent RNA helicase DBP9	0.07	0.674	UPS	0.5494	0.798	0.001617	0	0.0973
BBBOND_0005740	hypothetical protein conserved	0.05	0.674	UPS	0.5509	0.798	0.004769	0	0.0435
BBBOND_0400550	hypothetical protein	0.11	0.673	UPS	0.5753	0.771	0.000954	0	0.0012
BBBOND_0001260	hypothetical protein conserved	0.05	0.673	UPS	0.571	0.775	0.001919	1	0.0002
BBBOND_0312110	hypothetical protein	0.03	0.673	UPS	0.5297	0.816	0.001324	0	0.0006
BBBOND_0108860	hypothetical protein	0.06	0.672	UPS	0.6149	0.729	0.008667	1	0.1219
BBBOND_0207860	hypothetical protein	0.17	0.67	UPS	0.611	0.729	0.001299	0	0.0086
BBBOND_0210780	hypothetical protein conserved	0.12	0.67	UPS	0.5697	0.77	0.00255	1	0.0002
BBBOND_0001400	hypothetical protein conserved	0.09	0.669	UPS	0.5519	0.786	0.003385	0	0.0841
BBBOND_0209710	hypothetical protein	0.08	0.669	UPS	0.6138	0.725	0.000773	0	0.0834
BBBOND_0303420	hypothetical protein conserved	0.05	0.669	UPS	0.571	0.768	0.002677	0	0.0061
BBBOND_0109270	hypothetical protein	0.26	0.668	UPS	0.5701	0.765	0.001006	0	0.0062
BBBOND_0302420	Tim10/DDP family zinc finger containing protein putative	0.1	0.668	UPS	0.5588	0.777	0.000826	0	0.0079
BBBOND_0211880	hypothetical protein	0.07	0.668	UPS	0.5495	0.787	0.001105	0	0.0005
BBBOND_0211610	hypothetical protein conserved	0.06	0.668	UPS	0.5294	0.807	0.001557	0	0.0026
BBBOND_0401820	hypothetical protein conserved	0.03	0.668	UPS	0.5307	0.805	0.000545	0	0.0307
BBBOND_0313960	hypothetical protein	0.36	0.667	UPS	0.5587	0.776	0.010864	3	0.0012
BBBOND_0304810	hypothetical protein	0.15	0.667	UPS	0.5238	0.811	0.002416	0	0.0028
BBBOND_0108550	membrane protein putative	0.05	0.667	UPS	0.5682	0.765	0.000545	0	0.0368
BBBOND_0200610	hypothetical protein conserved	0.04	0.667	UPS	0.5311	0.803	0.000977	0	0.0007
BBBOND_0100240	ribosomal protein S2 putative	0.05	0.666	UPS	0.5504	0.781	0.001012	0	0.0034
BBBOND_0305320	hypothetical protein	0.03	0.666	UPS	0.5321	0.8	0.002109	0	0
BBBOND_0204580	hypothetical protein	0.25	0.665	UPS	0.5519	0.778	0.001669	0	0.3096
BBBOND_0110950	HAD-like superfamily hydrolases putative	0.22	0.665	UPS	0.535	0.794	0.001782	0	0.0226
BBBOND_0201940	hypothetical protein	0.29	0.664	UPS	0.5307	0.797	0.003825	0	0.0225
BBBOND_0309030	hypothetical protein conserved	0.09	0.664	UPS	0.5625	0.765	0.001788	0	0.0125
BBBOND_0106660	hypothetical protein conserved	0.08	0.664	UPS	0.5497	0.779	0.000551	0	0.0926
BBBOND_0000710	hypothetical protein conserved	0.05	0.664	UPS	0.6368	0.691	0.001885	1	0.0008
BBBOND_0310130	hypothetical protein	0.04	0.664	UPS	0.5724	0.756	0.000953	0	0.0017
BBBOND_0104900	hypothetical protein conserved	0.03	0.664	UPS	0.5087	0.819	0.000184	0	0.0004
BBBOND_0104430	hypothetical protein	0.1	0.663	UPS	0.573	0.753	0.000574	0	0.0141
BBBOND_0404240	hypothetical protein conserved	0.07	0.663	UPS	0.5712	0.754	0.01585	0	0.0611
BBBOND_0101750	hypothetical protein	0.13	0.662	UPS	0.5947	0.729	0.001252	0	0.2059
BBBOND_0209750	hypothetical protein conserved	0.05	0.662	UPS	0.6171	0.706	0.000822	0	0.0006
BBBOND_0405820	hypothetical protein conserved	0.28	0.661	UPS	0.615	0.708	0.005968	0	0.0262
BBBOND_0303590	Mitochondrial glycoprotein putative	0.19	0.661	UPS	0.5689	0.753	0.000481	0	0
BBBOND_0107900	hypothetical protein conserved	0.07	0.661	UPS	0.6367	0.686	0.000995	0	0.0019
BBBOND_0302530	SWI/SNF-RELATED MATRIX-ASSOCIATED ACTIN-DEPENDENT REGULATOR OF CHROMATIN SUBFAMILY C MEMBER 2 (SMARCC2) putative	0.05	0.661	UPS	0.57	0.753	0.000712	0	0.002
BBBOND_0105100	hypothetical protein conserved	0.13	0.66	UPS	0.5499	0.77	0.002011	0	0.0778
BBBOND_0304620	hypothetical protein	0.06	0.66	UPS	0.5461	0.774	0.000494	0	0.0162
BBBOND_0101560	hypothetical protein	0.05	0.66	UPS	0.5526	0.767	0.000659	0	0.0049
BBBOND_0101390	hypothetical protein	0.05	0.66	UPS	0.5526	0.767	0.000659	0	0.0049
BBBOND_0201340	hypothetical protein	0.05	0.66	UPS	0.5527	0.767	0.00209	0	0.1331
BBBOND_0304680	hypothetical protein	0.18	0.659	UPS	0.5816	0.737	0.003283	0	0.1178
BBBOND_0109390	hypothetical protein conserved	0.15	0.659	UPS	0.5488	0.77	0.000376	0	0.003
BBBOND_0108660	GTP-binding nuclear protein Ran putative	0.15	0.659	UPS	0.5651	0.752	0.000523	0	0.0063
BBBOND_0400480	conserved hypothetical portein putative	0.14	0.659	UPS	0.6176	0.7	0.180058	0	0.1311
BBBOND_0400280	proteasome subunit alpha putative	0.06	0.657	UPS	0.5987	0.716	0.003939	0	0.0013
BBBOND_0108250	ribosome biogeneisis subunit NOP10 putative	0.04	0.657	UPS	0.5484	0.765	0.003397	0	0.0183
BBBOND_0301240	multiprotein bridging factor type 1 putative	0.04	0.657	UPS	0.5536	0.761	0.000576	0	0.0018
BBBOND_0402890	hypothetical protein	0.32	0.656	UPS	0.5373	0.774	0.02755	0	0.0104
BBBOND_0403420	hypothetical protein	0.14	0.656	UPS	0.5169	0.796	0.00419	0	0.0111
BBBOND_0002850	hypothetical protein conserved	0.06	0.656	UPS	0.6005	0.711	0.004174	0	0.0011
BBBOND_0210980	5'-AMP-ACTIVATED PROTEIN KINASEputative	0.06	0.656	UPS	0.6005	0.711	0.004174	0	0.0011
BBBOND_0204000	hypothetical protein conserved	0.03	0.656	UPS	0.5988	0.714	0.00165	6	0
BBBOND_0105320	thioredoxin peroxidase-like protein putative	0.06	0.654	UPS	0.6155	0.692	0.00166	0	0.0034
BBBOND_0207620	hypothetical protein conserved	0.12	0.653	UPS	0.6175	0.688	0.001431	0	0.0018
BBBOND_0101620	hypothetical protein	0.08	0.653	UPS	0.5649	0.741	0.00243	0	0.2478
BBBOND_0202770	U6 snRNA-associated Sm-like protein LSm2	0.42	0.652	UPS	0.5505	0.753	0.004698	0	0.0584
BBBOND_0300160	FeMn superoxide dismutase putative	0.17	0.652	UPS	0.6162	0.688	0.002223	0	0.0015
BBBOND_0300980	hypothetical protein conserved	0.05	0.652	UPS	0.5927	0.711	0.001401	0	0.002
BBBOND_0101070	nuclear transport factor domain containing protein putative	0.05	0.652	UPS	0.5129	0.792	0.000615	0	0.0456
BBBOND_0311680	EF hand domain containing protein putative	0.04	0.652	UPS	0.5492	0.754	0.001962	0	0.0004
BBBOND_0401755	hypothetical protein conserved	0.04	0.652	UPS	0.5494	0.754	0.00015	0	0.0002
BBBOND_0208120	hypothetical protein	0.07	0.651	UPS	0.5398	0.762	0.018873	0	0.0233
BBBOND_0303950	ubiquitin family protein putative	0.06	0.651	UPS	0.5483	0.753	0.000716	0	0.0632
BBBOND_0306240	HesB-like domain containing protein putative	0.27	0.65	UPS	0.5508	0.749	0.00402	0	0.0001
BBBOND_0109220	hypothetical protein	0.16	0.65	UPS	0.5341	0.766	0.000878	0	0.0089
BBBOND_0101250	hypothetical protein	0.13	0.65	UPS	0.5527	0.747	0.001895	0	0.2098
BBBOND_0103910	protein kinase CK2 regulatory subunit CK2B1 putative	0.31	0.649	UPS	0.5507	0.747	0.001146	0	0.0005
BBBOND_0005220	hypothetical protein conserved	0.26	0.649	UPS	0.55	0.748	0.001354	0	0.0265
BBBOND_0102970	hypothetical protein	0.14	0.647	UPS	0.5135	0.781	0.007447	0	0.4141
BBBOND_0400350	hypothetical protein conserved	0.1	0.647	UPS	0.5704	0.724	0.00431	0	0.0078
BBBOND_0404870	tRNA-specific adenosine deaminase-like protein 3	0.04	0.647	UPS	0.5492	0.745	0.000597	0	0.0012
BBBOND_0303320	hypothetical protein conserved	0.03	0.647	UPS	0.5491	0.744	0.001791	0	0.0067
BBBOND_0001580	hypothetical protein conserved	0.16	0.646	UPS	0.5518	0.741	0.000465	0	0.0185
BBBOND_0106100	hypothetical protein	0.11	0.646	UPS	0.5293	0.762	0.001309	0	0.2526
BBBOND_0101860	LSM domain containing protein putative	0.06	0.646	UPS	0.5284	0.763	0.000747	0	0.048
BBBOND_0103170	eukaryotic translation initiation factor 2 beta putative	0.03	0.646	UPS	0.5343	0.758	0.000551	0	0.0009
BBBOND_0211420	METHYLTRANSFERASEputative	0.73	0.645	UPS	0.551	0.74	0.004069	0	0.0029
BBBOND_0404400	hypothetical protein	0.04	0.645	UPS	0.5522	0.737	0.002499	0	0.0129
BBBOND_0307470	sybindin-like family protein putative	0.23	0.644	UPS	0.5459	0.742	0.002627	0	0.01
BBBOND_0003600	hypothetical protein conserved	0.19	0.644	UPS	0.6144	0.674	0.007889	0	0.0052
BBBOND_0202480	hypothetical protein	0.07	0.644	UPS	0.6175	0.671	0.000628	2	0.0004
BBBOND_0205300	hypothetical protein	0.12	0.643	UPS	0.5506	0.735	0.004933	0	0.0056
BBBOND_0403830	hypothetical protein	0.07	0.643	UPS	0.5282	0.757	0.000254	0	0.0008
BBBOND_0209280	hypothetical protein	0.06	0.643	UPS	0.6368	0.649	0.000512	0	0.022
BBBOND_0311980	hypothetical protein conserved	0.03	0.643	UPS	0.5138	0.772	0.000232	0	0.0005
BBBOND_0208560	hypothetical protein	0.32	0.642	UPS	0.6008	0.683	0.006262	0	0.4129
BBBOND_0108060	hypothetical protein	0.13	0.642	UPS	0.5947	0.69	0.00298	0	0.3141
BBBOND_0400530	Autophagy-related protein 3	0.05	0.642	UPS	0.5588	0.725	0.016555	0	0.0705
BBBOND_0300470	SNARE PROTEIN YKT6 putative	0.17	0.641	UPS	0.5508	0.732	0.000779	0	0.0011
BBBOND_0300450	hypothetical protein	0.1	0.641	UPS	0.5985	0.684	0.00217	0	0.0231
BBBOND_0313040	ribosomal protein S7e family protein putative	0.04	0.641	UPS	0.549	0.734	0.001286	0	0.0005
BBBOND_0212240	hypothetical protein	0.27	0.64	UPS	0.6123	0.668	0.006321	0	0.3442
BBBOND_0306460	hypothetical protein	0.12	0.64	UPS	0.5293	0.751	0.000371	0	0.0028
BBBOND_0211460	hypothetical protein	0.07	0.64	UPS	0.5985	0.681	0.001178	0	0.0033
BBBOND_0402800	Nuclear nucleic acid-binding protein C1D	0.07	0.64	UPS	0.5508	0.73	0.000766	0	0.0086
BBBOND_0101920	hypothetical protein	0.06	0.64	UPS	0.5506	0.73	0.000394	0	0.0108
BBBOND_0311790	hypothetical protein	0.11	0.639	UPS	0.5498	0.728	0.00081	0	0.0004
BBBOND_0404500	hypothetical protein	0.06	0.639	UPS	0.5912	0.687	0.000434	0	0.0457
BBBOND_0108870	hypothetical protein	0.14	0.638	UPS	0.5279	0.748	0.002144	0	0.2857
BBBOND_0306830	hypothetical protein	0.03	0.638	UPS	0.5294	0.746	0.001251	0	0.0004
BBBOND_0203340	hypothetical protein	0.14	0.637	UPS	0.5947	0.68	0.002421	0	0.3089
BBBOND_0302800	40S ribosomal protein S3Ae putative	0.05	0.637	UPS	0.5491	0.725	0.000346	0	0
BBBOND_0109870	tyrosine phosphatase putative	0.04	0.637	UPS	0.5498	0.725	0.000711	0	0.0187
BBBOND_0304550	hypothetical protein	0.04	0.637	UPS	0.6368	0.638	0.000927	0	0.0306
BBBOND_0300170	hypothetical protein	0.33	0.636	UPS	0.5116	0.76	0.052384	0	0.0278
BBBOND_0205210	hypothetical protein conserved	0.12	0.636	UPS	0.5444	0.728	0.001055	0	0.0101
BBBOND_0002650	hypothetical protein conserved	0.06	0.636	UPS	0.6139	0.658	0.002873	0	0.0095
BBBOND_0313580	hypothetical protein conserved	0.04	0.636	UPS	0.5201	0.751	0.002579	5	0
BBBOND_0110770	hypothetical protein	0.06	0.634	UPS	0.6154	0.653	0.004021	0	0.007
BBBOND_0404020	hypothetical protein	0.16	0.633	UPS	0.502	0.763	0.008262	9	0
BBBOND_0200100	hypothetical protein	0.09	0.633	UPS	0.5491	0.716	0.001257	0	0.1817
BBBOND_0100420	GPN-loop GTPase 2	0.06	0.633	UPS	0.5945	0.672	0.000832	0	0.0025
BBBOND_0102830	hypothetical protein	0.31	0.632	UPS	0.5531	0.711	0.001443	0	0.0087
BBBOND_0209420	hypothetical protein	0.08	0.631	UPS	0.5802	0.681	0.00348	0	0.0049
BBBOND_0313190	homolog of Uncharacterized protein MAL7P1.13 P.falciparum	0.07	0.631	UPS	0.5292	0.733	0.000506	0	0.0002
BBBOND_0301000	ATP synthase mitochondrial F1 complex assembly factor 1	0.06	0.631	UPS	0.5493	0.713	0.000734	0	0.01
BBBOND_0313210	NAC domain containing protein putative	0.04	0.631	UPS	0.5712	0.691	0.000536	0	0.0002
BBBOND_0404430	hypothetical protein	0.05	0.63	UPS	0.6223	0.638	0.000493	0	0.038
BBBOND_0300900	hypothetical protein conserved	0.09	0.629	UPS	0.5521	0.705	0.001112	0	0.0116
BBBOND_0212300	hypothetical protein	0.03	0.629	UPS	0.5504	0.707	0.001813	1	0.0006
BBBOND_0207140	SNARE domain conatining PROTEINSputative	0.57	0.628	UPS	0.5498	0.706	0.373131	0	0.0899
BBBOND_0209680	DNA-directed RNA polymerase II	0.13	0.628	UPS	0.6115	0.645	0.001485	0	0.3426
BBBOND_0203560	p36 protein putative	0.06	0.628	UPS	0.6154	0.641	0.012415	0	0.0123
BBBOND_0210370	hypothetical protein conserved	0.19	0.627	UPS	0.626	0.627	0.001308	0	0.0047
BBBOND_0303300	3-oxo-5-alpha-steroid 4-dehydrogenase family protein putative	0.09	0.627	UPS	0.6363	0.617	0.001463	4	0
BBBOND_0201070	mov34/MPN/PAD-1 family protein putative	0.05	0.627	UPS	0.6176	0.636	0.000629	0	0.0042
BBBOND_0205370	histone-like transcription factor (CBF/NF-Y) and archaeal histone domain containing protein putative	0.04	0.627	UPS	0.5954	0.659	0.000837	0	0.0015
BBBOND_0103130	60S ribosomal protein L27 putative	0.38	0.626	UPS	0.5504	0.701	0.002723	0	0
BBBOND_0402990	hypothetical protein	0.2	0.626	UPS	0.6363	0.615	0.0009	0	0.0163
BBBOND_0205200	hypothetical protein conserved	0.33	0.625	UPS	0.568	0.683	0.0084	0	0.1102
BBBOND_0101930	hypothetical protein	0.2	0.625	UPS	0.6099	0.64	0.001645	0	0.6737
BBBOND_0100020	hypothetical protein	0.12	0.625	UPS	0.5357	0.714	0.000455	0	0.0051
BBBOND_0202890	hypothetical protein conserved	0.19	0.624	UPS	0.5908	0.657	0.001421	0	0.7069
BBBOND_0401590	hypothetical protein conserved	0.14	0.623	UPS	0.5712	0.674	0.000768	0	0.0158
BBBOND_0300740	hypothetical protein conserved	0.09	0.623	UPS	0.5958	0.651	0.007494	0	0.0071
BBBOND_0001900	hypothetical protein conserved	0.09	0.623	UPS	0.5578	0.689	0.000651	0	0.0043
BBBOND_0311870	hypothetical protein conserved	0.08	0.623	UPS	0.5696	0.677	0.000328	0	0.0012
BBBOND_0202520	glyceraldehyde-3-phosphate dehydrogenase protein putative	0.29	0.622	UPS	0.6349	0.609	0.004556	0	0.0114
BBBOND_0308400	uracil-DNA glycosylase family protein putative	0.06	0.622	UPS	0.6224	0.622	0.000819	0	0.0093
BBBOND_0312730	hypothetical protein conserved	0.07	0.621	UPS	0.5445	0.697	0.004211	0	0.001
BBBOND_0207240	hypothetical protein conserved	0.06	0.621	UPS	0.6243	0.618	0.002027	4	0.0002
BBBOND_0404700	Tetratricopeptide repeat protein 1	0.05	0.621	UPS	0.611	0.631	0.000552	0	0.0371
BBBOND_0309870	cell differentiation family protein putative	0.04	0.621	UPS	0.5521	0.689	0.000835	0	0.0016
BBBOND_0111280	Ras-related protein Rab-5 putative	0.05	0.62	UPS	0.6174	0.623	0.027787	0	0.0319
BBBOND_0301340	Protein mrp homolog	0.09	0.619	UPS	0.6136	0.625	0.006183	0	0.0425
BBBOND_0401320	cytosolic glycoprotein FP21 putative	0.12	0.618	UPS	0.5712	0.665	0.001803	0	0.0023
BBBOND_0302390	hypothetical protein conserved	0.08	0.618	UPS	0.5508	0.686	0.000593	0	0.0061
BBBOND_0302650	hypothetical protein	0.06	0.618	UPS	0.6191	0.617	0.001	0	0.0108
BBBOND_0205030	ubiquitin-conjugating enzyme putative	0.05	0.618	UPS	0.5712	0.664	0.002239	0	0.0008
BBBOND_0204530	p29 protein putative	0.05	0.618	UPS	0.5489	0.688	0.001329	0	0.0165
BBBOND_0001070	hypothetical protein conserved	0.04	0.618	UPS	0.5913	0.644	0.00056	0	0.0072
BBBOND_0401190	hypothetical protein conserved	0.04	0.618	UPS	0.5522	0.684	0.00102	0	0.0078
BBBOND_0105570	hypothetical protein	0.08	0.617	UPS	0.5496	0.685	0.000423	0	0.0476
BBBOND_0109170	hypothetical protein conserved	0.06	0.617	UPS	0.598	0.635	0.000569	0	0.0045
BBBOND_0302460	LSM domain containing protein putative	0.04	0.617	UPS	0.5491	0.685	0.000271	0	0.0186
BBBOND_0210750	glutaredoxin-like protein putative	0.16	0.616	UPS	0.5514	0.681	0.00376	0	0.0017
BBBOND_0106710	hypothetical protein conserved	0.05	0.616	UPS	0.5911	0.641	0.000623	0	0.0033
BBBOND_0102220	hypothetical protein	0.04	0.616	UPS	0.5236	0.708	0.001195	0	0.001
BBBOND_0402840	hypothetical protein conserved	0.16	0.615	UPS	0.5497	0.68	0.001547	0	0.001
BBBOND_0107365	hypothetical protein conserved	0.07	0.615	UPS	0.5508	0.68	0.001632	0	0.006
BBBOND_0111110	MORN repeat containing protein putative	0.05	0.615	UPS	0.5586	0.672	0.0011	0	0.0598
BBBOND_0404070	HIT domain containing protein putative	0.24	0.614	UPS	0.5449	0.684	0.008772	0	0.0408
BBBOND_0305890	cytochrome c family protein putative	0.12	0.614	UPS	0.5707	0.658	0.00093	0	0.0129
BBBOND_0108030	vacuolar sorting protein 28 putative	0.07	0.614	UPS	0.6154	0.613	0.001036	0	0.0005
BBBOND_0302450	C2H2 zinc finger domain containing protein putative	0.04	0.614	UPS	0.5298	0.698	0.000383	0	0.0004
BBBOND_0206450	hypothetical protein conserved	0.29	0.613	UPS	0.559	0.667	0.003047	0	0.0077
BBBOND_0204270	hypothetical protein	0.08	0.613	UPS	0.5953	0.631	0.0015	0	0.0151
BBBOND_0105000	ADP-ribosylation factor putative	0.76	0.612	UPS	0.558	0.666	0.00545	0	0.0048
BBBOND_0304480	hypothetical protein	0.39	0.612	UPS	0.5275	0.697	0.002374	0	0.1433
BBBOND_0404900	hypothetical protein conserved	0.24	0.612	UPS	0.5497	0.674	0.001451	0	0.0011
BBBOND_0400990	ribosomal protein L27 putative	0.09	0.612	UPS	0.5494	0.674	0.001312	0	0.0012
BBBOND_0309700	hypothetical protein	0.08	0.612	UPS	0.5524	0.671	0.003633	0	0.0153
BBBOND_0400220	hypothetical protein conserved	0.05	0.612	UPS	0.5519	0.672	0.001993	0	0.0098
BBBOND_0405460	Lysophospholipid acyltransferase LPCAT4	0.22	0.611	UPS	0.5712	0.65	0.002063	0	0.0088
BBBOND_0204350	hypothetical protein	0.12	0.611	UPS	0.5946	0.627	0.002255	0	0.0024
BBBOND_0002940	hypothetical protein conserved	0.07	0.611	UPS	0.6127	0.61	0.000729	0	0.0057
BBBOND_0405080	Mediator of RNA polymerase II transcription subunit 6	0.04	0.611	UPS	0.5549	0.668	0.001298	0	0.0007
BBBOND_0401600	hypothetical protein	0.37	0.61	UPS	0.5947	0.625	0.074759	0	0.1508
BBBOND_0211450	hypothetical protein	0.13	0.61	UPS	0.5073	0.713	0.001348	0	0.0936
BBBOND_0300830	hypothetical protein	0.07	0.61	UPS	0.6154	0.604	0.001711	0	0.0347
BBBOND_0402110	ATP-dependent Clp protease adaptor protein ClpS domain containing protein putative	0.05	0.61	UPS	0.615	0.605	0.000295	0	0.0105
BBBOND_0201270	DNA-directed RNA polymerase subunit I putative	0.05	0.61	UPS	0.5402	0.679	0.000218	0	0.0002
BBBOND_0306570	THO complex subunit 3	0.09	0.609	UPS	0.5929	0.626	0.000378	0	0.0144
BBBOND_0100120	hypothetical protein conserved	0.09	0.609	UPS	0.5106	0.708	0.004563	0	0.0053
BBBOND_0106530	DNA repair protein Rad23 putatitve putative	0.06	0.609	UPS	0.5947	0.623	0.000305	0	0.0004
BBBOND_0209700	hypothetical protein	0.46	0.608	UPS	0.5812	0.634	0.03681	0	0.2681
BBBOND_0209660	hypothetical protein	0.46	0.608	UPS	0.5812	0.634	0.03681	0	0.2681
BBBOND_0102765	hypothetical protein conserved	0.1	0.608	UPS	0.5449	0.672	0.000409	0	0.0006
BBBOND_0105410	hypothetical protein conserved	0.09	0.608	UPS	0.571	0.645	0.001347	0	0.0082
BBBOND_0110660	translation initiation factor 3 subunit 2 putative	0.08	0.608	UPS	0.5377	0.678	0.004393	0	0.0026
BBBOND_0302960	SFT-2 like family protein putative	0.07	0.608	UPS	0.5963	0.619	0.002717	4	0.0002
BBBOND_0310900	hypothetical protein	0.04	0.608	UPS	0.5493	0.666	0.001123	0	0.0133
BBBOND_0403670	hypothetical protein	0.15	0.607	UPS	0.5505	0.664	0.004806	0	0.2612
BBBOND_0400850	hypothetical protein conserved	0.26	0.606	UPS	0.5495	0.663	0.00571	0	0.0137
BBBOND_0110630	hypothetical protein	0.07	0.606	UPS	0.5192	0.693	0.001029	0	0.0085
BBBOND_0400143	hypothetical protein conserved	0.05	0.606	UPS	0.6009	0.611	0.001188	0	0.0985
BBBOND_0203370	hypothetical protein	0.36	0.605	UPS	0.5728	0.638	0.005326	2	0
BBBOND_0204150	u5 snRNP-specific 40 kDa protein putative	0.14	0.605	UPS	0.573	0.636	0.010619	0	0.1654
BBBOND_0200890	60S ribosomal protein L44 protein putative	0.07	0.605	UPS	0.549	0.661	0.000932	0	0.0102
BBBOND_0308180	hypothetical protein	0.6	0.604	UPS	0.5291	0.678	0.075101	0	0.509
BBBOND_0402560	hypothetical protein	0.38	0.604	UPS	0.5274	0.68	0.016832	0	0.1139
BBBOND_0307400	small GTP-binding protein putative	0.08	0.604	UPS	0.549	0.658	0.000588	0	0.0124
BBBOND_0200740	hypothetical protein	0.06	0.604	UPS	0.5732	0.634	0.001334	0	0.0138
BBBOND_0302810	hypothetical protein	0.05	0.604	UPS	0.5916	0.617	0.000378	0	0.0008
BBBOND_0301150	ENGULFMENT AND CELL MOTILITY 2 putative	0.32	0.603	UPS	0.5708	0.636	0.05733	0	0.013
BBBOND_0403900	thioredoxin domain containing protein putative	0.26	0.603	UPS	0.5501	0.655	0.000916	0	0.0006
BBBOND_0401700	endonuclease/exonuclease/phosphatase family protein putative	0.14	0.603	UPS	0.5707	0.636	0.011966	0	0.0112
BBBOND_0100970	Putative sialic acid transporter	0.14	0.603	UPS	0.504	0.701	0.003513	10	0
BBBOND_0403460	orotate phosphoribosyltransferase putative	0.08	0.603	UPS	0.5508	0.656	0.000396	0	0.0007
BBBOND_0204070	WD domain G-beta repeat containing protein putative	0.34	0.602	UPS	0.5699	0.634	0.101877	0	0.5687
BBBOND_0111270	diphthine synthase putative	0.29	0.602	UPS	0.5505	0.654	0.020597	0	0.0046
BBBOND_0308320	DNA-DIRECTED RNA POLYMERASE II III putative	0.19	0.602	UPS	0.5972	0.606	0.001435	0	0.0044
BBBOND_0100380	hypothetical protein	0.16	0.602	UPS	0.5537	0.65	0.000754	0	0.0101
BBBOND_0203270	ENOS INTERACTING domain containg PROTEIN	0.04	0.602	UPS	0.5695	0.634	0.002212	0	0.0004
BBBOND_0301990	hydrolase NUDIX family protein putative	0.03	0.602	UPS	0.5334	0.67	0.000942	0	0.0047
BBBOND_0404470	U6 snRNA-associated Sm-like protein LSm8 putative	0.12	0.601	UPS	0.5947	0.608	0.001196	0	0.0005
BBBOND_0108470	hypothetical protein	0.58	0.599	UPS	0.5862	0.612	0.008667	0	0.1665
BBBOND_0110530	hypothetical protein	0.17	0.599	UPS	0.5101	0.687	0.005174	0	0.0852
BBBOND_0400160	Ribosomal RNA-processing protein 8	0.13	0.599	UPS	0.5712	0.627	0.001155	0	0.0269
BBBOND_0102590	hypothetical protein conserved	0.12	0.599	UPS	0.5533	0.644	0.004503	0	0.0022
BBBOND_0308535	hypothetical protein conserved	0.03	0.599	UPS	0.5784	0.62	0.000498	0	0.0027
BBBOND_0103270	hypothetical protein	0.43	0.598	UPS	0.5692	0.626	0.007376	0	0.0342
BBBOND_0100410	hypothetical protein	0.09	0.598	UPS	0.5587	0.637	0.001115	0	0.0059
BBBOND_0303880	WD domain G-beta repeat containing protein putative	0.11	0.597	UPS	0.5043	0.69	0.001786	0	0.0333
BBBOND_0106320	hypothetical protein	0.1	0.597	UPS	0.5536	0.641	0.00106	0	0.0257
BBBOND_0304770	WD domain G-beta repeat domain containing protein putative	0.09	0.596	UPS	0.5711	0.62	0.00173	0	0.0389
BBBOND_0105880	hypothetical protein conserved	0.15	0.595	UPS	0.5345	0.655	0.009895	0	0.0048
BBBOND_0402970	hypothetical protein	0.15	0.595	UPS	0.5645	0.625	0.002955	0	0.0104
BBBOND_0108970	hypothetical protein	0.13	0.595	UPS	0.5606	0.629	0.028969	1	0.0402
BBBOND_0005620	hypothetical protein conserved	0.07	0.595	UPS	0.55	0.639	0.000948	0	0.0039
BBBOND_0202750	hypothetical protein conserved	0.33	0.594	UPS	0.535	0.653	0.004716	0	0.0001
BBBOND_0204220	hypothetical protein	0.1	0.593	UPS	0.5498	0.637	0.000305	0	0.0065
BBBOND_0313620	ubiquitin conjugating enzyme E2 putative	0.03	0.592	UPS	0.5588	0.625	0.00268	0	0.0167
BBBOND_0405800	ATP-dependent Clp protease proteolytic subunit-related protein 1 chloroplastic	0.14	0.591	UPS	0.5724	0.609	0.001919	0	0.0023
BBBOND_0307580	sedlin N-terminal conserved region family protein putative	0.09	0.591	UPS	0.573	0.609	0.001077	0	0.001
BBBOND_0102790	26S proteasome regulatory subunit putative	0.08	0.591	UPS	0.5499	0.632	0.001174	0	0.0277
BBBOND_0404695	hypothetical protein conserved	0.05	0.591	UPS	0.5514	0.63	0.003363	0	0.0192
BBBOND_0103610	protein with DnaJ domain DNJ1/SIS1 family putative	0.03	0.591	UPS	0.5506	0.631	0.000561	0	0.0036
BBBOND_0310050	membrane protein putative	0.07	0.59	UPS	0.5441	0.636	0.003587	0	0.0204
BBBOND_0205930	hypothetical protein conserved	0.03	0.59	UPS	0.5593	0.62	0.000671	0	0.0011
BBBOND_0204740	K+ channel tetramerisation domain containing protein putative	0.04	0.589	UPS	0.5378	0.64	0.004876	0	0.0026
BBBOND_0210460	hypothetical protein conserved	0.03	0.589	UPS	0.5283	0.649	0.000838	0	0.0001
BBBOND_0102580	hypothetical protein conserved	0.19	0.588	UPS	0.5402	0.636	0.004578	0	0.0063
BBBOND_0104570	hypothetical protein	0.06	0.588	UPS	0.5508	0.626	0.001235	0	0.0397
BBBOND_0209910	hypothetical protein	0.04	0.588	UPS	0.5287	0.648	0.022151	1	0.0108
BBBOND_0205550	Putative methyltransferase KIAA1 homolog	0.02	0.588	UPS	0.5701	0.606	0.003164	0	0.0022
BBBOND_0107800	ribosomal protein S25 putative	0.03	0.587	UPS	0.5282	0.645	0.000438	0	0.0001
BBBOND_0209500	hypothetical protein conserved	0.06	0.586	UPS	0.5495	0.622	0.002268	0	0.0085
BBBOND_0205650	suppressor Mra1 family domain containing protein putative	0.11	0.585	UPS	0.5519	0.618	0.001216	0	0.0008
BBBOND_0210390	Polyadenylate-binding protein	0.06	0.584	UPS	0.5522	0.615	0.00178	0	0.0375
BBBOND_0108730	clathrin assembly protein small subunit putative	0.13	0.583	UPS	0.5322	0.633	0.001885	0	0.002
BBBOND_0104530	TAFII55 protein conserved region containing protein putative	0.04	0.583	UPS	0.5453	0.621	0.000683	0	0.0001
BBBOND_0107570	polyubiquitin putative	0.28	0.582	UPS	0.5519	0.612	0.00206	0	0.0039
BBBOND_0402030	glycerol kinase putative	0.2	0.582	UPS	0.5024	0.661	0.001553	0	0.0029
BBBOND_0100440	ClpP Proteaseputative	0.14	0.582	UPS	0.5328	0.632	0.013242	0	0.0095
BBBOND_0312600	ubiquinone/menaquinone biosynthesis methyltransferases family protein putative	0.12	0.582	UPS	0.5508	0.613	0.001495	0	0.0006
BBBOND_0109660	MAJOR FACILITATOR SUPERFAMILY MEMBER protein putative	0.24	0.581	UPS	0.5033	0.659	0.000896	9	0
BBBOND_0104030	hypothetical protein	0.21	0.581	UPS	0.5277	0.635	0.004837	0	0.0025
BBBOND_0313430	dihydroorotase putative	0.08	0.581	UPS	0.551	0.61	0.001732	0	0.0048
BBBOND_0201860	Histone H2A protein putative	0.06	0.581	UPS	0.5282	0.634	0.000622	0	0.0006
BBBOND_0205430	proteasome alpha 5 subunit putative	0.08	0.58	UPS	0.5495	0.61	0.00142	0	0.0008
BBBOND_0303940	SOH1 family protein putative	0.04	0.58	UPS	0.5498	0.611	0.000295	0	0.0005
BBBOND_0312100	hypothetical protein	0.05	0.579	UPS	0.5253	0.632	0.039467	1	0.0097
BBBOND_0401310	hypothetical protein conserved	0.05	0.578	UPS	0.5467	0.61	0.000604	2	0.0003
BBBOND_0211680	hypothetical protein	0.04	0.578	UPS	0.5507	0.605	0.000281	0	0.0179
BBBOND_0205590	hypothetical protein conserved	0.06	0.577	UPS	0.5319	0.622	0.001189	0	0.0083
BBBOND_0106750	hypothetical protein conserved	0.04	0.576	UPS	0.5489	0.603	0.001059	0	0.0227
BBBOND_0310910	hypothetical protein	0.03	0.576	UPS	0.5278	0.624	0.00682	1	0.0564
BBBOND_0206030	hypothetical protein conserved	0.17	0.575	UPS	0.5347	0.615	0.002515	0	0.0015
BBBOND_0107710	clathrin coat adaptor subunit putative	0.11	0.575	UPS	0.5011	0.648	0.003718	0	0.0102
BBBOND_0109590	hypothetical protein	0.2	0.573	UPS	0.5372	0.609	0.011057	0	0.5682
BBBOND_0208260	hypothetical protein conserved	0.33	0.572	UPS	0.5294	0.615	0.003536	0	0.0018
BBBOND_0100450	Ribokinase-like superfamily protein putative	0.26	0.572	UPS	0.5386	0.605	0.004033	0	0.0425
BBBOND_0207490	C-terminal domain of adenylylcyclase associated domain containing proteinputative	0.03	0.572	UPS	0.5426	0.601	0.001202	0	0.0051
BBBOND_0108380	REGULATOR OF CHROMOSOME CONDENSATION putative	0.12	0.571	UPS	0.5043	0.638	0.002045	0	0.0438
BBBOND_0313320	Sec7 domain containing protein putative	0.1	0.571	UPS	0.5006	0.641	0.000939	0	0.0005
BBBOND_0311500	hypothetical protein conserved	0.17	0.57	UPS	0.5345	0.606	0.002279	4	0.0003
BBBOND_0402700	chromatin assembly factor 1 subunit C putative	0.05	0.57	UPS	0.504	0.636	0.001137	0	0.0117
BBBOND_0212080	putative serine esterase domain containing protein	0.05	0.57	UPS	0.5004	0.639	0.001287	1	0.0064
BBBOND_0200780	GST/eEF1-gamma domain containg proteinputative	0.35	0.569	UPS	0.5262	0.612	0.025566	0	0.3451
BBBOND_0203610	bystin family protein putative	0.04	0.569	UPS	0.5234	0.615	0.000387	0	0.0001
BBBOND_0001430	hypothetical protein conserved	0.27	0.568	UPS	0.5007	0.635	0.028805	0	0.0028
BBBOND_0100630	hypothetical protein	0.06	0.568	UPS	0.5333	0.603	0.000707	0	0.0058
BBBOND_0306820	hypothetical protein conserved	0.2	0.567	UPS	0.5037	0.631	0.000859	0	0.0074
BBBOND_0202290	hypothetical protein conserved	0.13	0.567	UPS	0.5069	0.628	0.001343	0	0.0022
BBBOND_0404220	hypothetical protein	0.05	0.567	UPS	0.5007	0.634	0.000752	8	0
BBBOND_0106600	hypothetical protein	0.23	0.566	UPS	0.5287	0.603	0.000858	0	0.0032
BBBOND_0301230	farnesyl pyrophosphate synthetase putative	0.14	0.565	UPS	0.5158	0.615	0.005655	0	0.1329
BBBOND_0100610	hypothetical protein conserved	0.3	0.562	UPS	0.5069	0.617	0.003009	0	0.0194
BBBOND_0310000	hypothetical protein	0.03	0.562	UPS	0.5122	0.612	0.000555	0	0.0096
BBBOND_0306870	succinyl-CoA synthetase alpha subunit family protein putative	0.12	0.561	UPS	0.5157	0.606	0.00205	0	0
BBBOND_0101660	hypothetical protein conserved	0.06	0.56	UPS	0.5115	0.608	0.001373	0	0.0016
BBBOND_0306250	Cell division cycle protein 123	0.48	0.557	UPS	0.502	0.612	0.028464	0	0.0216
BBBOND_0305210	hypothetical protein conserved	0.97	0	Signal peptide	0.8919	0.201	0.98775	0	0.4094
BBBOND_0209770	membrane protein putative	0.97	0	Signal peptide	0.8735	0.458	0.989941	0	0.4875
BBBOND_0400470	hypothetical protein	0.97	0	Signal peptide	0.7734	0.679	0.954978	0	0.5698
BBBOND_0401160	chaperonin cpn60 putative	0.97	0	Signal peptide	0.6611	0.587	0.889342	0	0.0681
BBBOND_0306410	30S ribosomal protein S15 putative	0.97	0	Signal peptide	0.7116	0.569	0.729254	0	0.369
BBBOND_0103160	50S ribosomal subunit protein L28 putative	0.97	0	Signal peptide	0.8591	0.698	0.950054	0	0.9931
BBBOND_0102910	membrane protein putative	0.96	0	Signal peptide	0.8698	0.834	0.885407	0	0.5827
BBBOND_0207280	hypothetical protein conserved	0.96	0	Signal peptide	0.5804	0.835	0.935247	0	0.7045
BBBOND_0107940	RAP-1 related antigen (RRA) putative	0.96	0	Signal peptide	0.7057	0.67	0.822815	0	0.3315
BBBOND_0106140	membrane protein putative	0.96	0	Signal peptide	0.8691	0.557	0.973299	0	0.6975
BBBOND_0301270	hypothetical protein conserved	0.96	0	Signal peptide	0.9547	0.363	0.990694	0	0.1916
BBBOND_0401980	hypothetical protein conserved	0.96	0	Signal peptide	0.9725	0.632	0.988267	0	0.6655
BBBOND_0105210	chain A of Ferredoxin putative	0.96	0	Signal peptide	0.7244	0.678	0.800108	0	0.5901
BBBOND_0201510	hypothetical protein conserved	0.96	0	Signal peptide	0.6725	0.724	0.856248	0	0.9909
BBBOND_0400600	hypothetical protein	0.96	0	Signal peptide	0.7957	0.506	0.987766	0	0.9208
BBBOND_0106770	hypothetical protein conserved	0.96	0	Signal peptide	0.9562	0.316	0.986037	0	0.9046
BBBOND_0106620	protein disulfide isomerase related protein putative	0.96	0	Signal peptide	0.6902	0.549	0.956619	0	0.3539
BBBOND_0200830	hypothetical protein conserved	0.96	0	Signal peptide	0.7769	0.911	0.610749	0	0.8284
BBBOND_0308700	tRNA pseudouridine synthase putative	0.96	0	Signal peptide	0.7453	0.838	0.863953	0	0.1121
BBBOND_0206000	hypothetical protein conserved	0.96	0	Signal peptide	0.6915	0.496	0.916406	0	0.233
BBBOND_0311700	hypothetical protein	0.96	0	Signal peptide	0.919	0.748	0.992268	0	0.9984
BBBOND_0402710	hypothetical protein conserved	0.96	0	Signal peptide	0.891	0.725	0.970528	0	0.9501
BBBOND_0106700	membrane protein putative	0.96	0	Signal peptide	0.4182	0.731	0.918662	0	0.8499
BBBOND_0302950	hypothetical protein conserved	0.96	0	Signal peptide	0.998	0.589	0.992796	0	0.1021
BBBOND_0208930	hypothetical protein	0.96	0	Signal peptide	0.8967	0.656	0.904135	0	0.064
BBBOND_0106440	membrane protein putative	0.96	0	Signal peptide	0.9402	0.326	0.997713	0	0.6411
BBBOND_0105910	membrane protein putative	0.96	0	Signal peptide	0.8737	0.633	0.989948	0	0.3634
BBBOND_0110430	hypothetical protein conserved	0.95	0	Signal peptide	0.8889	0.362	0.959422	0	0.7182
BBBOND_0309470	hypothetical protein conserved	0.95	0	UPS	0.6368	0.589	0.294099	0	0.1018
BBBOND_0310940	hypothetical protein conserved	0.95	0	Signal peptide	0.8707	0.701	0.97236	0	0.1996
BBBOND_0206240	hypothetical protein	0.95	0	Signal peptide	0.9409	0.485	0.985495	0	0.993
BBBOND_0211070	membrane protein putative	0.95	0	Signal peptide	0.7093	0.261	0.836597	0	0.4136
BBBOND_0306080	hypothetical protein conserved	0.95	0	Signal peptide	0.9908	0.709	0.980465	0	0.9721
BBBOND_0208870	ribosomal protein L35 putative	0.95	0	Signal peptide	0.5789	0.78	0.932006	0	0.8351
BBBOND_0204430	membrane protein putative	0.95	0	Signal peptide	0.8981	0.784	0.994887	0	0.9617
BBBOND_0310770	membrane protein putative	0.95	0	Signal peptide	0.8969	0.598	0.987539	0	0.8208
BBBOND_0103570	hypothetical protein	0.95	0	Signal peptide	0.9353	0.747	0.9892	0	0.9695
BBBOND_0308020	tRNA methyl transferase family protein putative	0.95	0	Signal peptide	0.7287	0.476	0.701735	0	0.4003
BBBOND_0313140	30S RIBOSOMAL PROTEIN S10 putative	0.95	0	Signal peptide	0.9474	0.694	0.964456	0	0.3021
BBBOND_0103760	hypothetical protein conserved	0.95	0	Signal peptide	0.8227	0.583	0.706342	0	0.4382
BBBOND_0107920	hypothetical protein	0.95	0	Signal peptide	0.9847	0.901	0.998846	0	0.989
BBBOND_0209350	membrane protein putative	0.95	0	Signal peptide	0.7296	0.776	0.997761	0	0.4555
BBBOND_0400390	hypothetical protein conserved	0.95	0	Signal peptide	0.6463	0.742	0.930353	0	0.8905
BBBOND_0201730	hypothetical protein conserved	0.95	0	Signal peptide	0.9019	0.779	0.9982	0	0.6939
BBBOND_0313020	hypothetical protein conserved	0.95	0	Signal peptide	0.9974	0.804	0.997753	0	0.674
BBBOND_0106410	hypothetical protein conserved	0.95	0	Signal peptide	0.8417	0.396	0.981019	0	0.4576
BBBOND_0400330	membrane protein putative	0.95	0	Signal peptide	0.9203	0.684	0.989759	0	0.2176
BBBOND_0107368	hypothetical protein	0.95	0	Signal peptide	0.7017	0.326	0.947854	0	0.4841
BBBOND_0403590	hypothetical protein conserved	0.95	0	Signal peptide	0.7278	0.853	0.915244	0	0.8578
BBBOND_0402930	Ribonuclease BN	0.95	0	Signal peptide	0.866	0.514	0.857722	0	0.4871
BBBOND_0210930	hypothetical protein	0.95	0	Signal peptide	0.4745	0.644	0.993287	0	0.8429
BBBOND_0209400	spherical body protein 4 SBP4 putative	0.95	0	Signal peptide	0.4293	0.758	0.902965	0	0.171
BBBOND_0103540	hypothetical protein	0.95	0	Signal peptide	0.9353	0.659	0.9892	0	0.9704
BBBOND_0307800	LCCL domain containing protein putative	0.95	0	Signal peptide	0.463	0.478	0.865224	0	0.7411
BBBOND_0402070	spherical body protein 3 putative	0.95	0	Signal peptide	0.9676	0.32	0.993028	0	0.4088
BBBOND_0110850	hypothetical protein conserved	0.94	0	Signal peptide	0.9389	0.89	0.998353	0	0.9792
BBBOND_0404260	hypothetical protein conserved	0.94	0	Intracellular	0.6534	0.134	0.941655	0	0.2821
BBBOND_0107540	membrane protein putative	0.94	0	Signal peptide	0.7302	0.932	0.96835	0	0.3043
BBBOND_0306850	heat shock protein 70 precursor putative	0.94	0	Signal peptide	0.5271	0.344	0.925611	0	0.0354
BBBOND_0206230	hypothetical protein	0.94	0	Signal peptide	0.8295	0.206	0.976196	0	0.7502
BBBOND_0404680	hypothetical protein	0.94	0	Transmembrane	0.4687	0.633	0.910636	0	0.4467
BBBOND_0208220	Putative RNA-binding protein	0.94	0	Signal peptide	0.88	0.649	0.769418	0	0.5074
BBBOND_0105820	heat shock protein 90 putative	0.94	0	Signal peptide	0.4096	0.681	0.543014	0	0.0189
BBBOND_0208270	ribosomal protein L29 putative	0.94	0	Signal peptide	0.9815	0.921	0.906288	0	0.6944
BBBOND_0212020	cathepsin C precursor putative	0.94	0	Signal peptide	0.8492	0.653	0.995068	0	0.9019
BBBOND_0002350	hypothetical protein conserved	0.94	0	Signal peptide	0.7087	0.853	0.582265	0	0.6112
BBBOND_0109370	hypothetical protein	0.94	0	Signal peptide	0.5457	0.751	0.95278	0	0.7244
BBBOND_0307970	membrane protein putative	0.94	0	Signal peptide	0.9064	0.608	0.85844	0	0.1417
BBBOND_0402380	hypothetical protein	0.94	0	Signal peptide	0.8107	0.642	0.92684	0	0.9252
BBBOND_0307280	hypothetical protein	0.94	0	Signal peptide	0.8137	0.792	0.993488	0	0.9921
BBBOND_0201470	hypothetical protein	0.94	0	Signal peptide	0.9224	0.922	0.976599	0	0.9989
BBBOND_0203510	hypothetical protein	0.94	0	Signal peptide	0.8705	0.814	0.983212	0	0.9931
BBBOND_0404030	hypothetical protein	0.94	0	Signal peptide	0.8934	0.621	0.996803	0	0.5678
BBBOND_0108020	aspartyl protease putative	0.94	0	Signal peptide	0.6	0.566	0.951063	0	0.9543
BBBOND_0402410	hypothetical protein conserved	0.94	0	Signal peptide	0.8092	0.649	0.984764	0	0.4702
BBBOND_0103080	mac/perforin domain containing protein putative	0.94	0	Signal peptide	0.631	0.25	0.982507	0	0.3061
BBBOND_0210890	Probable rRNA maturation factor	0.94	0	Signal peptide	0.8148	0.732	0.394426	0	0.2259
BBBOND_0402640	hypothetical protein conserved	0.94	0	Signal peptide	0.9247	0.219	0.874618	0	0.6062
BBBOND_0311220	50S ribosomal protein L15 putative	0.94	0	Signal peptide	0.6847	0.836	0.748684	0	0.3099
BBBOND_0206250	hypothetical protein	0.94	0	Signal peptide	0.8295	0.221	0.976196	0	0.7603
BBBOND_0400680	membrane protein putative	0.93	0	Signal peptide	0.8542	0.722	0.858014	0	0.5129
BBBOND_0210300	translation elongation factor G (EF-G) putative	0.93	0	Signal peptide	0.8301	0.678	0.847835	0	0.3203
BBBOND_0000450	hypothetical protein conserved	0.93	0	Signal peptide	0.741	0.864	0.972779	0	0.7531
BBBOND_0306420	hypothetical protein conserved	0.93	0	Intracellular	0.5697	0.541	0.682114	0	0.068
BBBOND_0104980	single-strand binding protein putative	0.93	0	Signal peptide	0.3788	0.671	0.843284	0	0.3916
BBBOND_0207600	hypothetical protein	0.93	0	Signal peptide	0.8027	0.561	0.967688	0	0.9145
BBBOND_0102710	human hepatopoietin-like protein putative	0.93	0	Signal peptide	0.9931	0.847	0.978769	0	0.5757
BBBOND_0304580	hypothetical protein conserved	0.93	0	Signal peptide	0.8275	0.576	0.993033	0	0.1792
BBBOND_0106210	hypothetical protein conserved	0.93	0	Signal peptide	0.9136	0.285	0.987543	0	0.7617
BBBOND_0404310	domain of unknown function (DUF814) containing protein putative	0.93	0	Signal peptide	0.8199	0.672	0.389301	0	0.2537
BBBOND_0105010	hypothetical protein	0.93	0	Signal peptide	0.9933	0.949	0.963455	0	0.9997
BBBOND_0210160	membrane protein putative	0.93	0	Signal peptide	0.9511	0.707	0.998898	0	0.8757
BBBOND_0400690	hypothetical protein	0.93	0	Signal peptide	0.5142	0.373	0.968044	0	0.9898
BBBOND_0208340	membrane protein putative	0.93	0	Signal peptide	0.6706	0.626	0.661844	0	0.1516
BBBOND_0206500	membrane protein putative	0.93	0	Signal peptide	0.8865	0.816	0.967955	0	0.5529
BBBOND_0402580	DNA-directed RNA polymerase alpha subunit putative	0.93	0	Signal peptide	0.8272	0.723	0.991147	0	0.5215
BBBOND_0404640	hypothetical protein	0.93	0	Transmembrane	0.456	0.691	0.91261	0	0.4103
BBBOND_0108040	membrane protein putative	0.93	0	Signal peptide	0.9882	0.662	0.965093	0	0.9718
BBBOND_0204550	hypothetical protein	0.92	0	Signal peptide	0.7127	0.947	0.763935	0	0.1797
BBBOND_0210180	membrane protein putative	0.92	0	Signal peptide	0.6558	0.764	0.702657	1	0.208
BBBOND_0403610	surface protein D putative	0.92	0	Signal peptide	0.6889	0.611	0.922201	0	0.9918
BBBOND_0110670	hypothetical protein conserved	0.92	0	Signal peptide	0.9875	0.839	0.993424	0	0.142
BBBOND_0106450	hypothetical protein	0.92	0	Signal peptide	0.7922	0.118	0.987124	0	0.4247
BBBOND_0210120	hypothetical protein conserved	0.92	0	Signal peptide	0.9898	0.863	0.997398	0	0.8884
BBBOND_0208730	hypothetical protein	0.92	0	Signal peptide	0.8987	0.644	0.981495	0	0.4851
BBBOND_0103360	hypothetical protein	0.92	0	Signal peptide	0.7276	0.881	0.992998	0	0.9243
BBBOND_0207640	ribosomal protein L21 domain containing protein putative	0.92	0	Signal peptide	0.4936	0.901	0.6798	0	0.3457
BBBOND_0211190	DNA-directed RNA polymerase subunit	0.92	0	Signal peptide	0.7473	0.56	0.963781	0	0.1279
BBBOND_0203950	LCCL domain-containing protein CCP2 putative	0.92	0	Signal peptide	0.9051	0.549	0.911958	0	0.6426
BBBOND_0204380	membrane protein putative	0.92	0	Signal peptide	0.7317	0.78	0.984053	0	0.9314
BBBOND_0004420	hypothetical protein conserved	0.92	0	Transmembrane	0.4559	0.82	0.446611	1	0.206
BBBOND_0207440	hypothetical protein	0.92	0	Signal peptide	0.9823	0.216	0.998096	0	0.6454
BBBOND_0111060	hypothetical protein conserved	0.92	0	Signal peptide	0.8671	0.755	0.984999	0	0.9555
BBBOND_0100530	Ribokinase like superfamily protein putative	0.92	0	Signal peptide	0.9305	0.761	0.971436	0	0.7058
BBBOND_0100160	hypothetical protein	0.92	0	Signal peptide	0.7488	0.6	0.944834	0	0.7562
BBBOND_0206710	50S ribosomal protein L18 putative	0.92	0	Signal peptide	0.4349	0.935	0.920176	0	0.3045
BBBOND_0209530	membrane protein putative	0.92	0	Signal peptide	0.8246	0.455	0.958844	0	0.9621
BBBOND_0209540	hypothetical protein conserved	0.92	0	Signal peptide	0.8802	0.718	0.963155	1	0.4851
BBBOND_0306970	hypothetical protein	0.92	0	Signal peptide	0.8171	0.868	0.945465	1	0.3474
BBBOND_0307350	hypothetical protein	0.92	0	Signal peptide	0.8468	0.588	0.982694	0	0.9173
BBBOND_0303070	hypothetical protein conserved	0.92	0	Signal peptide	0.8298	0.859	0.951105	1	0.6952
BBBOND_0306310	hypothetical protein conserved	0.92	0	Signal peptide	0.7886	0.82	0.973848	0	0.602
BBBOND_0100460	Ribokinase like superfamily protein putative	0.92	0	Signal peptide	0.5954	0.727	0.88446	0	0.698
BBBOND_0403750	conserved membrane protein putative	0.92	0	Signal peptide	0.5884	0.602	0.73294	0	0.6726
BBBOND_0404620	hypothetical protein	0.92	0	Intracellular	0.7242	0.759	0.936622	0	0.3001
BBBOND_0404660	hypothetical protein	0.92	0	Transmembrane	0.4656	0.832	0.917614	0	0.3569
BBBOND_0400130	GTPase Der	0.91	0	Signal peptide	0.5149	0.594	0.958864	0	0.2441
BBBOND_0106840	5'-3' exonuclease putative	0.91	0	Intracellular	0.5491	0.413	0.629195	0	0.1151
BBBOND_0403520	50S ribosomal protein L33 putative	0.91	0	Signal peptide	0.8285	0.706	0.960883	1	0.9996
BBBOND_0111200	hypothetical protein	0.91	0	Intracellular	0.9345	0.655	0.756582	0	0.5433
BBBOND_0206610	flavodoxin and oxidoreductase NAD-binding domain containing protein putative	0.91	0	Transmembrane	0.5625	0.541	0.159476	0	0.0191
BBBOND_0210895	hypothetical protein conserved	0.91	0	Signal peptide	0.5052	0.814	0.578802	0	0.1774
BBBOND_0106550	membrane protein putative	0.91	0	Signal peptide	0.8509	0.628	0.985896	1	0.6399
BBBOND_0306300	hypothetical protein conserved	0.91	0	Signal peptide	0.8893	0.826	0.996925	0	0.4894
BBBOND_0400170	aspartyl protease putative	0.91	0	Signal peptide	0.6753	0.574	0.945283	0	0.7369
BBBOND_0210730	membrane protein putative	0.91	0	Signal peptide	0.9945	0.379	0.976259	1	0.9899
BBBOND_0101080	hypothetical protein conserved	0.91	0	Signal peptide	0.4652	0.405	0.732596	0	0.2129
BBBOND_0312670	hypothetical protein conserved	0.91	0	Signal peptide	0.5022	0.896	0.818564	0	0.7531
BBBOND_0306740	SEL-1-LIKE PROTEIN putative	0.91	0	Signal peptide	0.8942	0.32	0.96863	0	0.7023
BBBOND_0202620	membrane protein putativve putative	0.91	0	Signal peptide	0.8983	0.916	0.922223	1	0.8968
BBBOND_0200960	LUXS/MPP-like metallohydrolase containing protein	0.9	0	Signal peptide	0.8814	0.422	0.87912	0	0.4218
BBBOND_0209270	hypothetical protein	0.9	0	Signal peptide	0.9292	0.81	0.984281	1	0.9548
BBBOND_0103430	ubiquitin-conjugating enzyme E2 putative	0.9	0	Signal peptide	0.7183	0.661	0.891338	0	0.1454
BBBOND_0302190	membrane protein putative	0.9	0	Transmembrane	0.7249	0.479	0.648417	1	0.9518
BBBOND_0306100	membrane protein putative	0.9	0	Signal peptide	0.8857	0.942	0.953925	1	0.9995
BBBOND_0301070	protein phosphatase 2C putative	0.9	0	Signal peptide	0.5272	0.574	0.779777	0	0.1175
BBBOND_0105530	12D3 antigen putative	0.9	0	Signal peptide	0.6376	0.646	0.965956	0	0.6168
BBBOND_0211470	prohibitin putative	0.9	0	UPS	0.5307	0.478	0.1446	0	0.0219
BBBOND_0203330	hypothetical protein	0.9	0	Signal peptide	0.8889	0.535	0.962698	0	0.0696
BBBOND_0400520	hypothetical protein conserved	0.9	0	Transmembrane	0.4867	0.54	0.819823	0	0.387
BBBOND_0405180	DNA ligase I putative	0.9	0	Signal peptide	0.9963	0.627	0.989092	0	0.317
BBBOND_0105290	hypothetical protein conserved	0.9	0	Signal peptide	0.6865	0.59	0.787322	0	0.9406
BBBOND_0210940	Proteoglycan 4	0.9	0	Signal peptide	0.917	0.227	0.925422	0	0.5986
BBBOND_0205980	hypothetical protein	0.9	0	Signal peptide	0.9384	0.601	0.982609	0	0.0004
BBBOND_0104500	tRNA synthetases class I protein superfamily putative	0.9	0	Signal peptide	0.8517	0.452	0.910959	0	0.2243
BBBOND_0103930	membrane protein putative	0.9	0	Signal peptide	0.9981	0.289	0.98925	0	0.4895
BBBOND_0207630	hypothetical protein conserved	0.9	0	Signal peptide	0.6748	0.798	0.899866	0	0.733
BBBOND_0110730	hypothetical protein	0.9	0	Signal peptide	0.655	0.539	0.894844	0	0.5938
BBBOND_0301870	patatin-like phospholipase family protein putative	0.9	0	Signal peptide	0.7949	0.443	0.7081	0	0.5002
BBBOND_0402320	hypothetical protein	0.9	0	Signal peptide	0.7253	0.503	0.784089	1	0.2891
BBBOND_0211485	BT1 domain containing proteinputative	0.9	0	Signal peptide	0.9981	0.362	0.998302	0	0.8849
BBBOND_0203490	elongation factor TS putative	0.9	0	Transmembrane	0.5267	0.517	0.975656	1	0.4078
BBBOND_0207830	hypothetical protein	0.9	0	Signal peptide	0.6929	0.799	0.75965	0	0.993
BBBOND_0004290	hypothetical protein conserved	0.89	0	Signal peptide	0.5796	0.597	0.984519	0	0.3274
BBBOND_0204480	hypothetical protein conserved	0.89	0	Signal peptide	0.6984	0.838	0.714291	0	0.3787
BBBOND_0100110	hypothetical protein	0.89	0	Transmembrane	0.5025	0.969	0.989399	1	0.9433
BBBOND_0110880	HAD superfamily hydrolase putative	0.89	0	Signal peptide	0.8019	0.542	0.955823	0	0.5102
BBBOND_0100740	hypothetical protein conserved	0.89	0	Signal peptide	0.4206	0.399	0.314971	0	0.0259
BBBOND_0400720	hypothetical protein conserved	0.89	0	Signal peptide	0.7997	0.746	0.960829	0	0.6607
BBBOND_0107310	hypothetical protein	0.89	0	Signal peptide	0.8663	0.655	0.962833	0	0.9312
BBBOND_0206200	hypothetical protein	0.89	0	Signal peptide	0.927	0.86	0.99868	0	0.1044
BBBOND_0201760	hypothetical protein conserved	0.89	0	Signal peptide	0.6917	0.793	0.939859	0	0.7481
BBBOND_0110130	membrane protein putative	0.89	0	Signal peptide	0.9837	0.893	0.996921	0	0.9599
BBBOND_0108340	glutamyl-tRNA synthetase putative	0.89	0	Signal peptide	0.8874	0.485	0.980281	0	0.521
BBBOND_0306490	membrane-associated calcum-binding protein putative	0.89	0	Signal peptide	0.9486	0.804	0.996203	0	0.3034
BBBOND_0300140	hypothetical protein	0.89	0	Signal peptide	0.6266	0.79	0.985746	0	0.7143
BBBOND_0402610	protein disulfide-isomerase putative	0.88	0	Intracellular	0.5665	0.862	0.935956	1	0.1428
BBBOND_0401880	Ribosome-recycling factor	0.88	0	Signal peptide	0.5379	0.707	0.510151	0	0.0362
BBBOND_0205670	hypothetical protein conserved	0.88	0	Transmembrane	0.4413	0.62	0.202908	0	0.1896
BBBOND_0306990	N-ACETYLGLUCOSAMINYL-PH OSPHATIDYLINOSITOL DE-N-ACETYLASE putative	0.88	0	UPS	0.5712	0.4	0.13472	0	0.1036
BBBOND_0301780	hypothetical protein conserved	0.88	0	Signal peptide	0.8123	0.496	0.910084	0	0.7596
BBBOND_0306800	dnaJ domain containing protein putative	0.88	0	Transmembrane	0.6091	0.459	0.685514	0	0.0812
BBBOND_0309480	HISTIDYL-TRNA SYNTHETASE putative	0.88	0	Signal peptide	0.5766	0.647	0.457541	0	0.3105
BBBOND_0203570	peptide chain release factor 2 putative	0.88	0	Signal peptide	0.7291	0.874	0.150567	0	0.0177
BBBOND_0107550	hypothetical protein conserved	0.88	0	Signal peptide	0.7373	0.829	0.659932	1	0.5575
BBBOND_0001540	hypothetical protein conserved	0.88	0	Signal peptide	0.6144	0.88	0.140771	0	0.2498
BBBOND_0313550	hypothetical protein	0.88	0	Transmembrane	0.5456	0.372	0.956626	1	0.3171
BBBOND_0300100	hypothetical protein conserved	0.88	0	Signal peptide	0.6385	0.633	0.994629	0	0.3259
BBBOND_0301590	hypothetical protein conserved	0.88	0	Signal peptide	0.9333	0.664	0.982115	0	0.9695
BBBOND_0402870	hypothetical protein	0.88	0	Signal peptide	0.7159	0.533	0.889683	1	0.4095
BBBOND_0101060	peptidyl-prolyl cis-trans isomerase cyclophilin-type f domain containing protein putative	0.88	0	Signal peptide	0.7719	0.741	0.982778	0	0.8396
BBBOND_0207740	membrane protein putative	0.88	0	Signal peptide	0.7463	0.715	0.781077	0	0.3441
BBBOND_0205220	hypothetical protein	0.88	0	Signal peptide	0.8797	0.307	0.929874	1	0.9855
BBBOND_0303010	LytB protein putative	0.87	0	Signal peptide	0.907	0.456	0.968598	0	0.6731
BBBOND_0405970	ribosomal protein L3 domain containing protein putative	0.87	0	Signal peptide	0.6485	0.734	0.94491	1	0.8262
BBBOND_0108780	hypothetical protein	0.87	0	Signal peptide	0.9705	0.832	0.898241	0	0.312
BBBOND_0401710	hypothetical protein	0.87	0	Transmembrane	0.5674	0.832	0.965359	1	0.0526
BBBOND_0311480	hypothetical protein	0.87	0	Signal peptide	0.6181	0.67	0.954198	0	0.9122
BBBOND_0405370	Transitional endoplasmic reticulum ATPase	0.87	0	Signal peptide	0.9859	0.369	0.986307	0	0.461
BBBOND_0109820	hypothetical protein conserved	0.87	0	Signal peptide	0.4607	0.788	0.948639	1	0.6506
BBBOND_0208030	hypothetical protein conserved	0.87	0	Signal peptide	0.8392	0.567	0.212647	0	0.1898
BBBOND_0105280	hypothetical protein	0.87	0	Signal peptide	0.9598	0.562	0.781152	0	0.2602
BBBOND_0205600	hypothetical protein conserved	0.87	0	Signal peptide	0.9178	0.457	0.963472	0	0.4631
BBBOND_0106590	hypothetical protein	0.87	0	Signal peptide	0.566	0.6	0.995496	0	0.7486
BBBOND_0108450	hypothetical protein conserved	0.87	0	Signal peptide	0.7357	0.187	0.851417	0	0.6384
BBBOND_0300210	DnaJ domain containing protein putative	0.87	0	Signal peptide	0.7075	0.662	0.990003	0	0.2739
BBBOND_0210080	membrane protein putative	0.87	0	Intracellular	0.5006	0.704	0.90041	0	0.5664
BBBOND_0402510	Serine--tRNA ligase	0.87	0	Signal peptide	0.8375	0.539	0.940262	1	0.6022
BBBOND_0307370	hypothetical protein	0.87	0	Signal peptide	0.9111	0.896	0.974178	1	0.9714
BBBOND_0206080	hypothetical protein	0.87	0	Signal peptide	0.7372	0.859	0.984873	0	0.1196
BBBOND_0209990	hypothetical protein	0.87	0	Signal peptide	0.7814	0.393	0.937343	1	0.8357
BBBOND_0204610	Plasmodium falciparum CPW-WPC domain containing protein putative	0.86	0	Signal peptide	0.742	0.768	0.904781	1	0.9992
BBBOND_0108440	GLUTAREDOXIN putative	0.86	0	Signal peptide	0.8963	0.934	0.213991	0	0.0739
BBBOND_0101140	hypothetical protein conserved	0.86	0	Transmembrane	0.4677	0.358	0.137193	0	0.0391
BBBOND_0308800	hypothetical protein	0.86	0	Signal peptide	0.5332	0.974	0.516718	0	0.0715
BBBOND_0202000	mac/perforin domain containing protein putative	0.86	0	Signal peptide	0.4862	0.566	0.432779	0	0.7822
BBBOND_0307270	hypothetical protein	0.86	0	Signal peptide	0.8855	0.924	0.993165	0	0.9341
BBBOND_0310230	hypothetical protein	0.86	0	Transmembrane	0.5787	0.335	0.470762	0	0.2592
BBBOND_0300150	tRNA modification GTPase TrmE putative	0.86	0	Signal peptide	0.9455	0.537	0.995862	0	0.1921
BBBOND_0300360	Plasmodium falciparum CPW-WPC domain containing protein putative	0.86	0	Signal peptide	0.6715	0.794	0.94031	0	0.9881
BBBOND_0305860	hypothetical protein	0.86	0	Signal peptide	0.7483	0.344	0.961882	1	0.9931
BBBOND_0206220	hypothetical protein	0.85	0	Signal peptide	0.9105	0.195	0.931896	0	0.9445
BBBOND_0110760	hypothetical protein	0.85	0	Signal peptide	0.7009	0.756	0.964515	1	0.298
BBBOND_0200620	hypothetical protein conserved	0.85	0	Signal peptide	0.6981	0.807	0.801978	0	0.3694
BBBOND_0208310	hypothetical protein	0.85	0	Transmembrane	0.4685	0.568	0.887894	1	0.1843
BBBOND_0110810	hypothetical protein	0.85	0	Signal peptide	0.8739	0.933	0.978823	0	0.4441
BBBOND_0105520	ABC transporter ATP-binding protein putative	0.85	0	Signal peptide	0.5884	0.345	0.588856	1	0.2214
BBBOND_0311760	hypothetical protein	0.85	0	Signal peptide	0.4832	0.648	0.665872	0	0.4803
BBBOND_0111260	adenylate kinase 2 putative	0.85	0	Signal peptide	0.4781	0.73	0.898784	0	0.2769
BBBOND_0209940	hypothetical protein	0.85	0	UPS	0.5947	0.743	0.657549	0	0.7903
BBBOND_0301750	hypothetical protein	0.85	0	UPS	0.5236	0.608	0.661663	0	0.1637
BBBOND_0206020	hypothetical protein conserved	0.85	0	Signal peptide	0.6369	0.37	0.550632	0	0.0229
BBBOND_0100080	Mitochondrial import inner membrane translocase subunit tim16	0.84	0	Intracellular	0.9344	0.754	0.152908	0	0.0003
BBBOND_0206070	hypothetical protein	0.84	0	Signal peptide	0.7396	0.739	0.986901	0	0.1245
BBBOND_0210920	membrane protein putative	0.84	0	Signal peptide	0.6134	0.693	0.847297	0	0.865
BBBOND_0105900	hypothetical protein	0.84	0	Signal peptide	0.9869	0.238	0.997151	1	0.4923
BBBOND_0304250	1-deoxy-D-xylulose-5-phosphate synthase family protein putative	0.84	0	Signal peptide	0.8	0.662	0.795642	0	0.6293
BBBOND_0313480	hypothetical protein conserved	0.84	0	Signal peptide	0.9492	0.143	0.833347	1	0.4102
BBBOND_0103155	hypothetical protein conserved	0.84	0	Signal peptide	0.5466	0.737	0.928532	0	0.7508
BBBOND_0110360	hypothetical protein conserved	0.84	0	Signal peptide	0.6136	0.653	0.849308	1	0.3714
BBBOND_0206440	hypothetical protein conserved	0.84	0	Signal peptide	0.8071	0.912	0.909684	1	0.6983
BBBOND_0206180	hypothetical protein	0.84	0	Transmembrane	0.877	0.33	0.059988	1	0.6782
BBBOND_0003650	hypothetical protein conserved	0.83	0	Transmembrane	0.5653	0.429	0.30154	1	0.2509
BBBOND_0309190	hypothetical protein	0.83	0	Transmembrane	0.7329	0.748	0.277329	1	0.3896
BBBOND_0107620	heat shock protein DNAJ putative	0.83	0	Signal peptide	0.9987	0.794	0.953501	0	0.9719
BBBOND_0209890	cyclophilin putative	0.83	0	Transmembrane	0.5677	0.933	0.685719	1	0.4378
BBBOND_0310720	hypothetical protein	0.83	0	Signal peptide	0.6622	0.411	0.984356	0	0.146
BBBOND_0400900	hypothetical protein conserved	0.83	0	Signal peptide	0.49	0.375	0.732438	0	0.4287
BBBOND_0103290	gcpE protein putative	0.83	0	Signal peptide	0.8012	0.389	0.87099	0	0.407
BBBOND_0105580	membrane protein putative	0.83	0	Signal peptide	0.7714	0.548	0.996231	0	0.9606
BBBOND_0400125	hypothetical protein conserved	0.83	0	Signal peptide	0.9369	0.712	0.996713	0	0.2931
BBBOND_0312180	membrane protein putative	0.83	0	Signal peptide	0.806	0.468	0.974569	1	0.8583
BBBOND_0310370	hypothetical protein conserved	0.83	0	Signal peptide	0.538	0.231	0.571988	1	0.2012
BBBOND_0402720	hypothetical protein conserved	0.82	0	Signal peptide	0.7453	0.71	0.982868	1	0.3713
BBBOND_0206460	Rho GTPase-activating protein 17	0.82	0	Intracellular	0.5393	0.805	0.142844	0	0.1683
BBBOND_0105920	hypothetical protein conserved	0.82	0	Transmembrane	0.5158	0.906	0.955981	1	0.5907
BBBOND_0206010	hypothetical protein conserved	0.82	0	Intracellular	0.5571	0.307	0.294253	0	0.0112
BBBOND_0308230	Putative protein disulfide-isomerase	0.82	0	Transmembrane	0.5477	0.608	0.816048	1	0.5643
BBBOND_0405850	hypothetical protein conserved	0.82	0	Signal peptide	0.9494	0.785	0.991892	2	0.9878
BBBOND_0103530	membrane protein putative	0.82	0	Signal peptide	0.459	0.611	0.848597	0	0.8877
BBBOND_0108010	hypothetical protein	0.82	0	Signal peptide	0.8075	0.652	0.99902	0	0.9521
BBBOND_0110650	cysteine desulfurase putative	0.82	0	Transmembrane	0.5665	0.471	0.883561	1	0.5115
BBBOND_0313130	glycoprotease family protein putative	0.82	0	Transmembrane	0.3601	0.585	0.479957	0	0.1685
BBBOND_0207480	membrane protein putative	0.81	0	Signal peptide	0.9833	0.656	0.993774	1	0.1153
BBBOND_0202800	hypothetical protein	0.81	0	Signal peptide	0.8814	0.611	0.96771	1	0.1135
BBBOND_0202740	thrombospondin-related anonymous protein putative	0.81	0	Signal peptide	0.8852	0.137	0.931527	1	0.2291
BBBOND_0110060	hypothetical protein conserved	0.81	0	Transmembrane	0.515	0.688	0.56568	1	0.5971
BBBOND_0402630	hypothetical protein	0.81	0	Signal peptide	0.9164	0.573	0.750269	0	0.797
BBBOND_0400630	hypothetical protein	0.81	0	Signal peptide	0.4442	0.399	0.960992	0	0.9701
BBBOND_0206900	hypothetical protein conserved	0.8	0	Signal peptide	0.5601	0.693	0.623406	1	0.2331
BBBOND_0106510	hypothetical protein conserved	0.8	0	Signal peptide	0.6468	0.785	0.657556	1	0.0981
BBBOND_0212140	hypothetical protein	0.8	0	Signal peptide	0.9392	0.737	0.959308	0	0.5746
BBBOND_0401850	hypothetical protein	0.8	0	Signal peptide	0.7358	0.957	0.70282	1	0.9216
BBBOND_0301670	hypothetical protein conserved	0.8	0	Signal peptide	0.8728	0.724	0.909683	1	0.9911
BBBOND_0109670	membrane protein putative	0.8	0	Signal peptide	0.9657	0.616	0.998379	0	0.7888
BBBOND_0100540	Ribokinase like superfamily protein putative	0.8	0	UPS	0.5104	0.79	0.929948	0	0.295
BBBOND_0208080	glycyl-tRNA synthetase putative	0.8	0	Signal peptide	0.7295	0.438	0.526913	0	0.1778
BBBOND_0405710	hypothetical protein	0.79	0	Signal peptide	0.7022	0.593	0.909902	0	0.7838
BBBOND_0103490	hypothetical protein conserved	0.79	0	Signal peptide	0.8092	0.856	0.90827	0	0.95
BBBOND_0208000	thioredoxin putative	0.79	0	Signal peptide	0.6586	0.08	0.864355	1	0.113
BBBOND_0311650	eukaryotic aspartyl protease family protein putative	0.79	0	Intracellular	0.5474	0.422	0.835857	0	0.7537
BBBOND_0404920	methionine aminopeptidase I putative	0.79	0	Signal peptide	0.4198	0.303	0.531323	0	0.4851
BBBOND_0200810	hypothetical protein conserved	0.79	0	Intracellular	0.8794	0.471	0.606221	0	0.2632
BBBOND_0301890	rhomboid family protein putative	0.79	0	Signal peptide	0.9584	0.602	0.983387	2	0.2643
BBBOND_0402950	fatty acyl-CoA synthetase 3 putative	0.79	0	UPS	0.5011	0.534	0.466828	0	0.1416
BBBOND_0103780	membrane protein putative	0.79	0	Intracellular	0.8763	0.393	0.247588	0	0.3444
BBBOND_0106650	peptidyl-tRNA hydrolase 2 mitochondrial precursor putative	0.79	0	Signal peptide	0.5532	0.713	0.652732	1	0.3471
BBBOND_0403260	hypothetical protein	0.79	0	Signal peptide	0.9329	0.897	0.945577	0	0.1009
BBBOND_0305450	16S rRNA processing protein RimM domain containing protein putative	0.78	0	Signal peptide	0.6292	0.393	0.664892	1	0.0951
BBBOND_0305950	hypothetical protein	0.78	0	Transmembrane	0.8212	0.59	0.466585	1	0.8886
BBBOND_0004990	hypothetical protein conserved	0.78	0	Transmembrane	0.5552	0.875	0.033469	0	0.0892
BBBOND_0206260	hypothetical protein	0.78	0	Signal peptide	0.9907	0.848	0.998318	0	0.8421
BBBOND_0302300	FAD-dependent glycerol-3-phosphate dehydrogenase putative	0.78	0	Intracellular	0.5483	0.636	0.080225	0	0.0008
BBBOND_0100430	Probable fructokinase	0.78	0	Intracellular	0.5247	0.622	0.387444	0	0.1693
BBBOND_0206210	hypothetical protein	0.78	0	UPS	0.612	0.454	0.90019	0	0.0326
BBBOND_0006360	hypothetical protein conserved	0.77	0	Intracellular	0.6243	0.874	0.376923	0	0.8213
BBBOND_0404100	hypothetical protein	0.77	0	Signal peptide	0.3788	0.514	0.263044	0	0.3406
BBBOND_0103790	Thioredoxin family protein putative	0.77	0	Signal peptide	0.8426	0.613	0.991828	1	0.0362
BBBOND_0101000	tRNA synthetase class II core domain containing protein putative	0.77	0	Signal peptide	0.7067	0.439	0.742384	0	0.3634
BBBOND_0302410	HETEROGENEOUS NUCLEAR RIBONUCLEOPROTEIN-RELATED putative	0.77	0	Transmembrane	0.4666	0.356	0.169614	0	0.0175
BBBOND_0201030	membrane protein putative	0.77	0	Signal peptide	0.97	0.645	0.987287	0	0.2032
BBBOND_0306860	casein kinase II alpha chain (CK II) putative	0.77	0	UPS	0.5238	0.477	0.531222	0	0.04
BBBOND_0210710	membrane protein putative	0.77	0	Signal peptide	0.901	0.754	0.915138	1	0.753
BBBOND_0200550	membrane protein putative	0.76	0	Signal peptide	0.9754	0.11	0.936785	1	0.058
BBBOND_0300380	kelch repeat domain containing protein putative	0.76	0	Transmembrane	0.8508	0.697	0.226111	1	0.8056
BBBOND_0207060	membrane protein putative	0.76	0	Signal peptide	0.7386	0.249	0.923445	2	0.101
BBBOND_0207310	base excision DNA repair protein HhH-GPD family domain containing protein putative	0.76	0	Signal peptide	0.5686	0.622	0.694897	0	0.039
BBBOND_0103660	hypothetical protein conserved	0.76	0	Signal peptide	0.9922	0.54	0.9995	1	0.0001
BBBOND_0000180	hypothetical protein conserved	0.76	0	Transmembrane	0.5906	0.449	0.757901	1	0.3485
BBBOND_0111360	hypothetical protein	0.76	0	Signal peptide	0.6137	0.708	0.963301	0	0.8447
BBBOND_0202760	hypothetical protein	0.76	0	Signal peptide	0.9256	0.356	0.970022	1	0.0319
BBBOND_0101590	hypothetical protein	0.76	0	Transmembrane	0.4642	0.553	0.940978	0	0.6867
BBBOND_0102210	hypothetical protein	0.75	0	Transmembrane	0.7207	0.698	0.638091	1	0.278
BBBOND_0208410	peptide chain release factor 1 putative	0.75	0	Signal peptide	0.4853	0.861	0.354146	0	0.2137
BBBOND_0300370	hypothetical protein conserved	0.75	0	Signal peptide	0.5073	0.453	0.856206	0	0.4257
BBBOND_0100470	Ribokinase like superfamily protein putative	0.75	0	Signal peptide	0.5221	0.621	0.956325	0	0.6298
BBBOND_0102000	membrane protein putative	0.75	0	Signal peptide	0.9782	0.716	0.99472	1	0.0379
BBBOND_0100370	hypothetical protein	0.75	0	UPS	0.5993	0.664	0.743446	0	0.9995
BBBOND_0210040	hypothetical protein conserved	0.75	0	Signal peptide	0.5897	0.878	0.785808	1	0.8609
BBBOND_0202730	hypothetical protein conserved	0.75	0	Signal peptide	0.8439	0.586	0.909423	0	0.14
BBBOND_0301550	Plasmodium falciparum CPW-WPC domain containing protein putative	0.75	0	Signal peptide	0.9917	0.486	0.981463	0	0.9257
BBBOND_0310590	hypothetical protein conserved	0.75	0	Signal peptide	0.8467	0.497	0.992274	2	0.0619
BBBOND_0211080	hypothetical protein conserved	0.74	0	Transmembrane	0.3982	0.812	0.674894	1	0.1028
BBBOND_0401060	hypothetical protein conserved	0.74	0	Signal peptide	0.8603	0.567	0.99755	1	0.0169
BBBOND_0401690	hypothetical protein conserved	0.74	0	Signal peptide	0.6431	0.816	0.911611	1	0.0668
BBBOND_0306390	hypothetical protein	0.74	0	UPS	0.5682	0.63	0.908491	1	0.1297
BBBOND_0201640	hypothetical protein conserved	0.74	0	Intracellular	0.5665	0.417	0.31536	0	0.0069
BBBOND_0201670	hypothetical protein	0.74	0	Signal peptide	0.4735	0.665	0.859547	0	0.6135
BBBOND_0110570	hypothetical protein	0.73	0	Transmembrane	0.4187	0.699	0.775312	0	0.1873
BBBOND_0202470	hypothetical protein conserved	0.73	0	Intracellular	0.7357	0.363	0.036671	0	0.1377
BBBOND_0405030	hypothetical protein	0.73	0	Signal peptide	0.7963	0.625	0.957217	0	0.7907
BBBOND_0312500	hypothetical protein	0.73	0	Signal peptide	0.4782	0.56	0.98782	0	0.897
BBBOND_0006350	hypothetical protein conserved	0.73	0	Intracellular	0.6243	0.867	0.524883	0	0.9478
BBBOND_0103220	hypothetical protein conserved	0.73	0	Transmembrane	0.5825	0.379	0.386392	12	0.0004
BBBOND_0105980	p-type ATPase putative	0.73	0	Signal peptide	0.9422	0.714	0.979608	12	0.0015
BBBOND_0405360	aspartyl-tRNA synthetase putative	0.73	0	Signal peptide	0.5961	0.635	0.65305	0	0.0053
BBBOND_0207370	membrane protein putative	0.73	0	Signal peptide	0.9515	0.59	0.99391	1	0.0125
BBBOND_0307560	chaperonin 10 kDa family protein putative	0.73	0	Intracellular	0.9305	0.709	0.207229	0	0.1539
BBBOND_0310570	hypothetical protein conserved	0.72	0	Signal peptide	0.8187	0.062	0.272883	3	0.0056
BBBOND_0211428	hypothetical protein conserved	0.72	0	Signal peptide	0.7892	0.614	0.874618	2	0.0053
BBBOND_0303410	hypothetical protein	0.72	0	Signal peptide	0.4837	0.318	0.948012	0	0.9698
BBBOND_0201770	PPPDE peptidase domain-containing protein	0.72	0	Signal peptide	0.5549	0.731	0.712104	0	0.1057
BBBOND_0205490	200 kDa antigen p200 putative	0.72	0	Signal peptide	0.777	0.443	0.62991	1	0.015
BBBOND_0302430	BRAIN PROTEIN 44/YHR162W(YEAST) like protein putative	0.72	0	UPS	0.6175	0.57	0.060503	0	0.0013
BBBOND_0104060	hypothetical protein	0.72	0	Transmembrane	0.4642	0.631	0.940978	0	0.6986
BBBOND_0211860	2-C-methyl-D-erythritol 24-cyclodiphosphate synthase putative	0.72	0	Signal peptide	0.5904	0.324	0.750249	1	0.2509
BBBOND_0400560	S1/P1 nuclease putative	0.71	0	Signal peptide	0.6332	0.384	0.839618	3	0.0004
BBBOND_0306360	heat shock protein 90 putative	0.71	0	Signal peptide	0.6883	0.5	0.734524	1	0.0059
BBBOND_0206750	hypothetical protein	0.71	0	Transmembrane	0.4078	0.685	0.824441	0	0.8073
BBBOND_0305200	hypothetical protein conserved	0.71	0	Transmembrane	0.3887	0.424	0.914397	0	0.2592
BBBOND_0310520	hypothetical protein	0.71	0	Signal peptide	0.5703	0.652	0.997854	0	0.9764
BBBOND_0104150	conserved unknown domain containing membrane protein putative	0.71	0	Transmembrane	0.7343	0.697	0.269505	3	0.0217
BBBOND_0405610	membrane protein putative	0.71	0	Signal peptide	0.6036	0.471	0.978969	5	0.0041
BBBOND_0207510	membrane protein putative	0.71	0	Signal peptide	0.7724	0.527	0.961299	1	0.0019
BBBOND_0102200	hypothetical protein	0.71	0	Transmembrane	0.7722	0.45	0.191905	1	0.0842
BBBOND_0208300	GCC2 and GCC3 domain containing protein putative	0.7	0	Signal peptide	0.4515	0.49	0.765067	8	0.0003
BBBOND_0102850	hypothetical protein	0.7	0	Signal peptide	0.6183	0.371	0.919982	1	0.0012
BBBOND_0207520	membrane protein putative	0.7	0	Signal peptide	0.9957	0.588	0.971813	1	0.0008
BBBOND_0109830	hypothetical protein conserved	0.7	0	Signal peptide	0.603	0.921	0.933323	1	0.0641
BBBOND_0206090	sortilin putative	0.7	0	Signal peptide	0.9979	0.441	0.9956	1	0.002
BBBOND_0306270	hypothetical protein	0.7	0	Transmembrane	0.9835	0.623	0.017995	1	0.2995
BBBOND_0309390	hypothetical protein	0.7	0	Intracellular	0.9343	0.865	0.64569	0	0.6912
BBBOND_0310290	hypothetical protein	0.7	0	Signal peptide	0.4163	0.709	0.986058	0	0.8507
BBBOND_0307700	hypothetical protein	0.7	0	Signal peptide	0.6055	0.696	0.924011	0	0.4576
BBBOND_0104360	membrane protein putative	0.7	0	Signal peptide	0.9216	0.469	0.970567	4	0.1403
BBBOND_0102440	hypothetical protein	0.7	0	Intracellular	0.5459	0.606	0.898969	1	0.8606
BBBOND_0109200	apical membrane antigen 1 putative	0.7	0	Transmembrane	0.4796	0.445	0.654524	1	0
BBBOND_0104410	hypothetical protein	0.69	0	Transmembrane	0.4682	0.75	0.902703	1	0.0009
BBBOND_0402350	peptidyl-prolyl cis-trans isomerase cyclophilin-type putative	0.69	0	Intracellular	0.9343	0.715	0.372794	0	0.1468
BBBOND_0208690	hypothetical protein conserved	0.69	0	Intracellular	0.7673	0.365	0.565325	0	0.0299
BBBOND_0307190	hypothetical protein	0.69	0	Transmembrane	0.61	0.617	0.624404	0	0.5661
BBBOND_0404200	GTP-binding protein LepA family protein putative	0.69	0	Signal peptide	0.81	0.522	0.809372	1	0.2754
BBBOND_0201110	hypothetical protein	0.69	0	Transmembrane	0.5851	0.718	0.298134	1	0.3316
BBBOND_0307380	hypothetical protein	0.69	0	Signal peptide	0.8488	0.43	0.931509	1	0.8421
BBBOND_0312920	hypothetical protein	0.69	0	Signal peptide	0.5129	0.619	0.902843	0	0.5181
BBBOND_0107660	hypothetical protein	0.69	0	Signal peptide	0.4925	0.536	0.969895	0	0.8267
BBBOND_0404550	hypothetical protein	0.69	0	Intracellular	0.5906	0.636	0.360662	0	0.2359
BBBOND_0305770	hypothetical protein	0.69	0	Signal peptide	0.5838	0.644	0.959838	0	0.9322
BBBOND_0401740	Transmembrane emp24 domain-containing protein 2	0.69	0	Signal peptide	0.5581	0.778	0.943122	2	0.0442
BBBOND_0404390	hypothetical protein	0.69	0	Transmembrane	0.3742	0.696	0.927248	0	0.8739
BBBOND_0304920	hypothetical protein conserved	0.69	0	Signal peptide	0.6107	0.372	0.930791	4	0.0021
BBBOND_0304860	glucose inhibited division protein A family protein putative	0.69	0	Signal peptide	0.7421	0.745	0.872021	0	0.3313
BBBOND_0303270	hypothetical protein	0.69	0	Signal peptide	0.6472	0.582	0.991086	0	0.888
BBBOND_0309780	hypothetical protein conserved	0.69	0	Signal peptide	0.8672	0.591	0.866423	1	0.1026
BBBOND_0311730	membrane protein putative	0.68	0	Signal peptide	0.7386	0.909	0.434318	7	0.0001
BBBOND_0100640	hypothetical protein conserved	0.68	0	Signal peptide	0.9564	0.853	0.97427	0	0.704
BBBOND_0002470	hypothetical protein conserved	0.68	0	Signal peptide	0.9169	0.267	0.94494	0	0.4334
BBBOND_0306400	membrane protein putative	0.68	0	Signal peptide	0.7659	0.687	0.89701	1	0.0414
BBBOND_0203220	NLI interacting factor-like phosphatase family protein putative	0.68	0	Transmembrane	0.5036	0.569	0.005727	0	0.0519
BBBOND_0402430	membrane protein putative	0.68	0	Transmembrane	0.966	0.605	0.037191	9	0.0003
BBBOND_0108950	hypothetical protein	0.68	0	Signal peptide	0.8793	0.9	0.843738	0	0.7699
BBBOND_0100480	Ribokinase like superfamily protein putative	0.68	0	Signal peptide	0.4581	0.674	0.645393	1	0.2341
BBBOND_0312490	hypothetical protein	0.68	0	Intracellular	0.5645	0.455	0.793938	0	0.0036
BBBOND_0305910	hypothetical protein conserved	0.68	0	Intracellular	0.861	0.409	0.025774	0	0.0371
BBBOND_0406000	acid phosphatase putative	0.68	0	Transmembrane	0.6243	0.473	0.601536	2	0.101
BBBOND_0306930	hypothetical protein	0.68	0	Transmembrane	0.5458	0.632	0.852832	0	0.7958
BBBOND_0207020	hypothetical protein	0.68	0	Signal peptide	0.8844	0.828	0.955928	0	0.3746
BBBOND_0300490	hypothetical protein conserved	0.67	0	Intracellular	0.9344	0.777	0.044497	0	0.033
BBBOND_0110290	WD repeat domain containing protein putative	0.67	0	Signal peptide	0.9528	0.229	0.849702	0	0.4295
BBBOND_0306690	hypothetical protein	0.67	0	Transmembrane	0.3989	0.679	0.514177	0	0.5181
BBBOND_0107250	hypothetical protein conserved	0.67	0	Transmembrane	0.9044	0.3	0.019565	11	0
BBBOND_0300960	ABC transporter ATP-binding domain containing protein putative	0.67	0	Transmembrane	0.8141	0.86	0.265333	5	0.0057
BBBOND_0205340	hypothetical protein conserved	0.67	0	Signal peptide	0.4609	0.464	0.494409	1	0.1093
BBBOND_0100250	hypothetical protein conserved	0.67	0	Signal peptide	0.7858	0.887	0.876233	0	0.3958
BBBOND_0003030	hypothetical protein conserved	0.66	0	Transmembrane	0.8226	0.263	0.028559	1	0.2708
BBBOND_0201680	hypothetical protein	0.66	0	Signal peptide	0.6328	0.51	0.767575	0	0.5425
BBBOND_0107180	snRNP Sm-like protein putative	0.66	0	UPS	0.5635	0.473	0.007211	0	0.0765
BBBOND_0405990	membrane protein putative	0.66	0	Signal peptide	0.4711	0.507	0.649855	7	0.0045
BBBOND_0403480	hypothetical protein	0.66	0	Intracellular	0.5598	0.923	0.325808	0	0.4888
BBBOND_0204990	hypothetical protein conserved	0.66	0	Intracellular	0.5726	0.931	0.030899	0	0.2201
BBBOND_0110840	hypothetical protein	0.66	0	Intracellular	0.9328	0.911	0.766695	0	0.2515
BBBOND_0404230	hypothetical protein	0.66	0	Signal peptide	0.7267	0.615	0.990081	0	0.832
BBBOND_0103980	hypothetical protein	0.66	0	Signal peptide	0.8293	0.286	0.911187	1	0.2601
BBBOND_0306560	hypothetical protein	0.66	0	Signal peptide	0.9918	0.461	0.965533	5	0.0047
BBBOND_0204890	hypothetical protein conserved	0.66	0	Transmembrane	0.9226	0.571	0.006171	10	0
BBBOND_0404450	leucyl-tRNA synthetase putative	0.66	0	Signal peptide	0.554	0.319	0.131433	0	0.0112
BBBOND_0100260	glutamine cyclotransferase putative	0.66	0	Transmembrane	0.9011	0.863	0.012251	1	0.0513
BBBOND_0211900	hypothetical protein	0.66	0	Signal peptide	0.9635	0.308	0.998089	1	0.9069
BBBOND_0306010	hypothetical protein	0.66	0	Signal peptide	0.4846	0.875	0.92988	0	0.5916
BBBOND_0206790	thiodoxin reductase putative	0.66	0	Transmembrane	0.3499	0.597	0.32642	0	0.1435
BBBOND_0206730	hypothetical protein conserved	0.66	0	Signal peptide	0.8424	0.711	0.989573	0	0.1632
BBBOND_0302630	hypothetical protein	0.65	0	Intracellular	0.5674	0.599	0.584293	0	0.2835
BBBOND_0211690	membrane protein putative	0.65	0	Transmembrane	0.9496	0.567	0.002123	2	0.0009
BBBOND_0103210	hypothetical protein conserved	0.65	0	Transmembrane	0.6986	0.577	0.674467	10	0.0006
BBBOND_0404860	Uncharacterized protein C19orf29 homolog	0.65	0	Signal peptide	0.7657	0.832	0.96072	8	0.0003
BBBOND_0302590	hypothetical protein	0.65	0	Signal peptide	0.4405	0.792	0.780771	0	0.7902
BBBOND_0101810	hypothetical protein	0.65	0	Transmembrane	0.8643	0.878	0.014394	2	0.0239
BBBOND_0100690	hypothetical protein	0.65	0	Intracellular	0.5476	0.64	0.582798	0	0.5507
BBBOND_0100350	hypothetical protein	0.65	0	Signal peptide	0.5507	0.701	0.864176	0	0.0495
BBBOND_0302080	hypothetical protein	0.65	0	Intracellular	0.5482	0.639	0.576879	0	0.524
BBBOND_0406080	hypothetical protein	0.65	0	Transmembrane	0.8656	0.88	0.129636	2	0
BBBOND_0109960	hypothetical protein	0.65	0	Signal peptide	0.5995	0.618	0.998903	0	0.9737
BBBOND_0308280	hypothetical protein	0.65	0	Intracellular	0.5508	0.934	0.772265	0	0.7471
BBBOND_0306900	hypothetical protein	0.65	0	Signal peptide	0.5553	0.567	0.982275	0	0.9305
BBBOND_0405870	hypothetical protein	0.65	0	Intracellular	0.9345	0.947	0.025145	0	0.0332
BBBOND_0301700	predicted protein putative	0.65	0	Signal peptide	0.4689	0.424	0.638785	0	0.4922
BBBOND_0302050	hypothetical protein	0.65	0	Signal peptide	0.4405	0.792	0.780771	0	0.7902
BBBOND_0107130	dephospho-CoA kinase putative	0.64	0	Transmembrane	0.8373	0.815	0.004186	2	0.001
BBBOND_0311490	hypothetical protein	0.64	0	Signal peptide	0.4142	0.657	0.937854	0	0.9563
BBBOND_0300180	PET112 family N terminal region domain containing protein putative	0.64	0	Transmembrane	0.8974	0.559	0.059188	1	0.0649
BBBOND_0200700	UDP-3-O-[3-hydroxymyristoyl] N-acetylglucosamine deacetylase	0.64	0	Transmembrane	0.5098	0.53	0.086161	0	0.2615
BBBOND_0103260	acyltransferase family protein putative	0.64	0	Transmembrane	0.9987	0.15	0.000623	2	0.0001
BBBOND_0100400	Bidirectional sugar transporter	0.64	0	Signal peptide	0.8093	0.419	0.87707	7	0.0004
BBBOND_0400310	hypothetical protein conserved	0.64	0	Intracellular	0.9343	0.383	0.051957	0	0.0506
BBBOND_0201150	hypothetical protein	0.64	0	Intracellular	0.8724	0.192	0.585447	1	0.0142
BBBOND_0302270	membrane protein putative	0.64	0	Transmembrane	0.913	0.552	0.018947	3	0.0132
BBBOND_0306950	hypothetical protein	0.64	0	Signal peptide	0.5839	0.953	0.622921	4	0.0009
BBBOND_0104710	hypothetical protein	0.64	0	Transmembrane	0.6054	0.575	0.745887	1	0.4435
BBBOND_0207460	hypothetical protein	0.63	0	Signal peptide	0.6017	0.586	0.922241	0	0.5461
BBBOND_0202140	Nucleoredoxin	0.63	0	Signal peptide	0.4399	0.451	0.721133	1	0.0926
BBBOND_0200870	membrane protein putative	0.63	0	Transmembrane	0.7997	0.611	0.037956	7	0
BBBOND_0307820	membrane protein putative	0.63	0	UPS	0.614	0.843	0.666427	1	0.012
BBBOND_0210970	HVA22-LIKE domain containing PROTEINputative	0.63	0	Transmembrane	0.8249	0.4	0.022237	2	0.001
BBBOND_0110230	hypothetical protein	0.63	0	Signal peptide	0.7458	0.604	0.996418	1	0.8853
BBBOND_0402470	membrane protein putative	0.63	0	Transmembrane	0.4945	0.365	0.085591	8	0
BBBOND_0210500	hydroxyacylglutathione hydrolase putative	0.63	0	Transmembrane	0.5145	0.772	0.063941	0	0.0519
BBBOND_0107270	hypothetical protein	0.63	0	Transmembrane	0.9715	0.19	0.001554	1	0.0246
BBBOND_0202300	hypothetical protein	0.63	0	Transmembrane	0.6175	0.516	0.922211	1	0.8267
BBBOND_0203130	elongation factor Tu GTP binding domain containing protein putative	0.63	0	Signal peptide	0.5629	0.438	0.612112	0	0.3274
BBBOND_0204620	hypothetical protein	0.63	0	Transmembrane	0.8828	0.716	0.031223	2	0.0382
BBBOND_0108540	membrane protein putative	0.63	0	Signal peptide	0.447	0.912	0.275918	0	0.0006
BBBOND_0402540	hypothetical protein	0.63	0	Signal peptide	0.5504	0.649	0.636033	1	0.1238
BBBOND_0107850	membrane protein putative	0.63	0	Signal peptide	0.5827	0.713	0.93997	4	0.0014
BBBOND_0005570	hypothetical protein conserved	0.62	0	Transmembrane	0.9698	0.408	0.005566	2	0.0353
BBBOND_0402230	arginyl-tRNA synthetase putative	0.62	0	Transmembrane	0.5397	0.73	0.565923	1	0.1857
BBBOND_0105190	hypothetical protein conserved	0.62	0	Intracellular	0.5733	0.573	0.875155	3	0
BBBOND_0110990	hexose transporter putative	0.62	0	Transmembrane	0.5438	0.447	0.627234	11	0.0003
BBBOND_0300190	hypothetical protein conserved	0.62	0	Signal peptide	0.5373	0.715	0.627998	1	0.0805
BBBOND_0002860	hypothetical protein conserved	0.62	0	Transmembrane	0.8249	0.374	0.022237	2	0.0002
BBBOND_0306940	hypothetical protein	0.62	0	Transmembrane	0.5406	0.813	0.41134	0	0.0174
BBBOND_0005160	hypothetical protein conserved	0.62	0	Transmembrane	0.5937	0.853	0.00354	0	0.0635
BBBOND_0307410	membrane protein putative	0.61	0	Signal peptide	0.56	0.273	0.969785	1	0.0003
BBBOND_0403090	hypothetical protein conserved	0.61	0	Intracellular	0.9327	0.447	0.124548	0	0.0006
BBBOND_0310070	diacylglycerol kinase putative	0.61	0	Signal peptide	0.9365	0.876	0.933352	4	0.0237
BBBOND_0311660	RIBOPHORIN I putative	0.61	0	Transmembrane	0.5172	0.559	0.261901	2	0.0011
BBBOND_0001980	hypothetical protein conserved	0.61	0	Transmembrane	0.9468	0.861	0.011378	2	0.1451
BBBOND_0208530	hypothetical protein conserved	0.61	0	Intracellular	0.9345	0.769	0.002794	0	0.0037
BBBOND_0402035	hypothetical protein conserved	0.61	0	Transmembrane	0.7542	0.512	0.066444	3	0.0042
BBBOND_0208520	membrane protein putative	0.61	0	Signal peptide	0.5918	0.22	0.968743	1	0.0304
BBBOND_0105230	hypothetical protein	0.61	0	Signal peptide	0.5419	0.801	0.704124	0	0.8632
BBBOND_0303250	hypothetical protein	0.61	0	Transmembrane	0.9828	0.175	0.002608	2	0.0001
BBBOND_0205250	hypothetical protein	0.61	0	Transmembrane	0.4712	0.712	0.515772	0	0.4339
BBBOND_0108100	hypothetical protein	0.6	0	Signal peptide	0.6952	0.458	0.007993	2	0.0005
BBBOND_0311070	hypothetical protein conserved	0.6	0	Transmembrane	0.6179	0.378	0.055111	0	0.0073
BBBOND_0000640	hypothetical protein conserved	0.6	0	Transmembrane	0.8911	0.8	0.072125	2	0.024
BBBOND_0210875	hypothetical protein conserved	0.59	0	Signal peptide	0.9643	0.879	0.989784	1	0.0067
BBBOND_0204670	hypothetical protein conserved	0.59	0	Intracellular	0.9344	0.935	0.001137	1	0.0005
BBBOND_0111000	hexose transporter putative	0.59	0	Transmembrane	0.499	0.41	0.927757	12	0.0016
BBBOND_0201960	mac/perforin domain containing membrane protein putative	0.59	0	Signal peptide	0.5889	0.642	0.71311	0	0.7333
BBBOND_0308360	DNAJ/HSP40 domain containing protein putative	0.59	0	Transmembrane	0.4441	0.22	0.257167	3	0.1058
BBBOND_0301510	hypothetical protein	0.59	0	Intracellular	0.9345	0.866	0.003558	0	0.0116
BBBOND_0002260	hypothetical protein conserved	0.59	0	Signal peptide	0.8316	0.411	0.517322	1	0.0081
BBBOND_0001460	hypothetical protein conserved	0.59	0	Transmembrane	0.9964	0.897	0.020299	2	0.0004
BBBOND_0312160	hypothetical protein	0.59	0	Transmembrane	0.6033	0.122	0.492254	1	0.0013
BBBOND_0313330	ELONGATION FACTOR TS putative	0.58	0	Intracellular	0.732	0.523	0.173637	0	0.2647
BBBOND_0104440	hypothetical protein	0.58	0	Transmembrane	0.5988	0.472	0.951564	1	0.0181
BBBOND_0205110	hypothetical protein conserved	0.58	0	Transmembrane	0.9598	0.834	0.002485	5	0.0003
BBBOND_0203970	hypothetical protein conserved	0.58	0	Intracellular	0.5858	0.646	0.020687	0	0.0003
BBBOND_0307030	N-ACETYLGLUCOSAMINYL-PH OSPHATIDYLINOSITOL DE-N-ACETYLASE putative	0.58	0	Transmembrane	0.6664	0.236	0.008452	1	0.0012
BBBOND_0306290	PHOSPHATIDYLINOSITOL N-ACETYLGLUCOSAMINYLTRANSFERASE SUBUNIT P putative	0.58	0	Transmembrane	0.7644	0.425	0.003736	2	0
BBBOND_0313030	hypothetical protein conserved	0.58	0	Intracellular	0.9344	0.799	0.005644	0	0.0003
BBBOND_0206110	PA14 domain containing protein putative	0.58	0	Signal peptide	0.7272	0.604	0.528619	0	0.2016
BBBOND_0309990	hypothetical protein	0.58	0	Intracellular	0.6266	0.36	0.065695	0	0.1961
BBBOND_0104880	hypothetical protein conserved	0.58	0	Transmembrane	0.8176	0.607	0.002417	6	0
BBBOND_0306600	membrane protein putative	0.58	0	Intracellular	0.5452	0.521	0.925959	1	0.0595
BBBOND_0405260	hypothetical protein	0.58	0	Intracellular	0.502	0.579	0.80179	0	0.8513
BBBOND_0307000	N-ACETYLGLUCOSAMINYL-PH OSPHATIDYLINOSITOL DE-N-ACETYLASE putative	0.58	0	Transmembrane	0.8407	0.196	0.006623	1	0.0003
BBBOND_0207950	DnaK family domain containing protein putative	0.58	0	Signal peptide	0.7375	0.457	0.853692	1	0.0024
BBBOND_0401530	hypothetical protein conserved	0.57	0	Transmembrane	0.9825	0.972	0.05454	1	0.007
BBBOND_0205120	peptidase M16 inactive domain containing protein putative	0.57	0	Transmembrane	0.5746	0.525	0.374809	0	0.0668
BBBOND_0311360	hypothetical protein conserved	0.57	0	Intracellular	0.5431	0.38	0.115163	0	0.0185
BBBOND_0207040	hypothetical protein	0.57	0	Signal peptide	0.9968	0.094	0.995052	0	0.8558
BBBOND_0105950	hypothetical protein conserved	0.57	0	Intracellular	0.5573	0.528	0.114851	0	0.4184
BBBOND_0401090	hypothetical protein conserved	0.57	0	Transmembrane	0.4808	0.699	0.983333	2	0.0119
BBBOND_0108200	hypothetical protein	0.57	0	Transmembrane	0.472	0.546	0.906938	1	0.5806
BBBOND_0200800	RING-H2 finger protein ATL5	0.57	0	UPS	0.5697	0.848	0.627787	0	0.0446
BBBOND_0203240	hypothetical protein	0.56	0	Transmembrane	0.6134	0.778	0.041342	0	0.7168
BBBOND_0201020	hypothetical protein	0.56	0	Transmembrane	0.4481	0.615	0.722607	1	0.6243
BBBOND_0307480	membrane protein putative	0.56	0	Transmembrane	0.8873	0.776	0.054169	2	0.0062
BBBOND_0105640	hypothetical protein conserved	0.56	0	Transmembrane	0.7035	0.511	0.180733	1	0.0031
BBBOND_0101990	hypothetical protein conserved	0.56	0	UPS	0.5701	0.591	0.398733	0	0.7309
BBBOND_0201190	hypothetical protein	0.56	0	UPS	0.5648	0.451	0.000748	0	0.0001
BBBOND_0307260	hypothetical protein conserved	0.56	0	Transmembrane	0.8227	0.389	0.096567	1	0.0545
BBBOND_0208150	hypothetical protein	0.56	0	Transmembrane	0.6384	0.707	0.123997	1	0.0002
BBBOND_0111040	DnaJ domain containing protein putative	0.56	0	Transmembrane	0.4979	0.45	0.022763	5	0.0005
BBBOND_0302570	hypothetical protein	0.56	0	Signal peptide	0.7019	0.578	0.974741	1	0.0001
BBBOND_0207070	methionyl-tRNA synthetase putative	0.55	0	Intracellular	0.5449	0.72	0.013329	0	0.0215
BBBOND_0001250	hypothetical protein conserved	0.55	0	Transmembrane	0.9828	0.147	0.003234	1	0.0047
BBBOND_0205180	hypothetical protein conserved	0.55	0	Transmembrane	0.4259	0.55	0.533078	0	0.0616
BBBOND_0209390	elongation factor G 2 mitochondrial precursor putative	0.55	0	Intracellular	0.7339	0.427	0.002616	0	0.0002
BBBOND_0404060	membrane protein putative	0.55	0	Transmembrane	0.9912	0.524	0.00974	1	0.0002
BBBOND_0308660	Protein belonging to kish family	0.55	0	Transmembrane	0.816	0.364	0.12935	2	0
BBBOND_0108980	hypothetical protein	0.55	0	Intracellular	0.5316	0.712	0.151901	0	0.765
BBBOND_0307020	N-ACETYLGLUCOSAMINYL-PH OSPHATIDYLINOSITOL DE-N-ACETYLASE putative	0.55	0	Signal peptide	0.5978	0.606	0.543915	0	0.1295
BBBOND_0202810	SNRP core proteinputative	0.55	0	UPS	0.5522	0.563	0.00899	0	0.0088
BBBOND_0209230	CDC50 domain containing proteinputative	0.55	0	Transmembrane	0.6841	0.146	0.091711	2	0.0012
BBBOND_0206660	4-methyl-5(B-hydroxyethyl)-thiazol monophosphate biosynthesis enzyme putative	0.54	0	UPS	0.5724	0.516	0.263146	0	0.0252
BBBOND_0110010	ubiquitin fusion degradation protein UFD1 putative	0.54	0	Transmembrane	0.52	0.733	0.476145	0	0.0131
BBBOND_0204180	hypothetical protein	0.54	0	Transmembrane	0.4481	0.523	0.787446	1	0.1129
BBBOND_0104730	phosphate transporter putative	0.54	0	Transmembrane	0.5349	0.321	0.110263	9	0
BBBOND_0100340	DNA gyrase A subunit putative	0.54	0	Signal peptide	0.6927	0.432	0.677355	1	0.0799
BBBOND_0307990	hypothetical protein conserved	0.54	0	Intracellular	0.9344	0.716	0.014097	0	0.0016
BBBOND_0103630	hypothetical protein conserved	0.54	0	Signal peptide	0.7849	0.426	0.713236	1	0.0015
BBBOND_0305150	hypothetical protein	0.54	0	Transmembrane	0.9998	0.489	0.006357	1	0.0099
BBBOND_0103950	hypothetical protein conserved	0.54	0	Intracellular	0.5747	0.389	0.009888	0	0.0036
BBBOND_0300680	hypothetical protein	0.53	0	Transmembrane	0.9541	0.207	0.136525	4	0.0093
BBBOND_0102410	hypothetical protein conserved	0.53	0	Intracellular	0.5724	0.492	0.007459	0	0.0949
BBBOND_0400110	UPF0667 protein C1orf55 homolog	0.53	0	Intracellular	0.9344	0.524	0.002251	0	0.001
BBBOND_0102690	hypothetical protein conserved	0.53	0	Transmembrane	0.9455	0.67	0.005752	13	0
BBBOND_0308220	Abhydrolase domain-containing protein	0.53	0	Intracellular	0.6477	0.627	0.031335	0	0.0581
BBBOND_0312210	tRNA synthetases class I (W and Y) family protein putative	0.52	0	Transmembrane	0.596	0.907	0.644458	0	0.1869
BBBOND_0305500	hypothetical protein conserved	0.52	0	Transmembrane	0.5369	0.447	0.623225	1	0.0282
BBBOND_0403470	importin beta subunit putative	0.52	0	Intracellular	0.5579	0.724	0.200397	0	0.0428
BBBOND_0400230	hypothetical protein conserved	0.52	0	Intracellular	0.9343	0.354	0.013242	1	0.0985
BBBOND_0304590	signal peptidase family protein putative	0.52	0	Transmembrane	0.6736	0.384	0.122253	1	0.0083
BBBOND_0312400	LCCL domain containing protein putative	0.52	0	Transmembrane	0.9016	0.579	0.413425	1	0.4389
BBBOND_0301430	hypothetical protein conserved	0.52	0	UPS	0.5737	0.398	0.03307	0	0.0851
BBBOND_0302000	ZINC/IRON TRANSPORTER putative	0.52	0	Transmembrane	0.9342	0.312	0.03974	6	0.0021
BBBOND_0311180	membrane protein putative	0.52	0	Intracellular	0.5657	0.686	0.040717	0	0.0072
BBBOND_0105480	nucleoside monophosphate kinase putative	0.52	0	Signal peptide	0.8204	0.904	0.544727	0	0.1706
BBBOND_0301320	GPI-anchor transamidase	0.51	0	Intracellular	0.5649	0.368	0.883623	1	0.084
BBBOND_0305660	hypothetical protein conserved	0.51	0	Intracellular	0.9343	0.575	0.184745	0	0.033
BBBOND_0403890	hypothetical protein conserved	0.51	0	Intracellular	0.9344	0.659	0.005441	0	0.0048
BBBOND_0004280	hypothetical protein conserved	0.51	0	Intracellular	0.9344	0.461	0.002306	0	0.0007
BBBOND_0308190	DnaJ domain containing protein putative	0.51	0	Intracellular	0.9344	0.794	0.026718	1	0.0035
BBBOND_0303230	hypothetical protein	0.5	0	Intracellular	0.6986	0.353	0.001237	0	0.0959
BBBOND_0311610	hypothetical protein conserved	0.5	0	Intracellular	0.5696	0.558	0.002955	0	0.0069
BBBOND_0300750	FAD binding domain containing protein putative	0.5	0	Intracellular	0.5485	0.667	0.013273	0	0.017
BBBOND_0210350	hypothetical protein	0.5	0	Signal peptide	0.5933	0.791	0.502835	1	0.0574
BBBOND_0206050	membrane protein putative	0.5	0	Signal peptide	0.4244	0.361	0.867047	0	0.0143
BBBOND_0306220	hypothetical protein	0.5	0	Intracellular	0.8615	0.047	0.000329	1	0.0034
BBBOND_0100010	hypothetical protein conserved	0.5	0	Intracellular	0.5484	0.586	0.002796	0	0.1237
BBBOND_0307290	hypothetical protein	0.5	0	Intracellular	0.9343	0.753	0.011458	0	0.0167
BBBOND_0403960	hypothetical protein	0.5	0	Transmembrane	0.8672	0.449	0.082335	2	0.0387
BBBOND_0303730	membrane protein putative	0.5	0	Transmembrane	0.8455	0.363	0.052359	12	0
BBBOND_0400710	hypothetical protein	0.5	0	Transmembrane	0.9532	0.746	0.065169	1	0.0073
BBBOND_0209650	Peroxiredoxin Q chloroplastic	0.5	0	Transmembrane	0.3739	0.837	0.058804	0	0.0038
BBBOND_0100100	heat shock protein 70 putative	0.5	0	Intracellular	0.6667	0.432	0.001995	0	0.0001
BBBOND_0105300	T-cell immunomodulatory protein-like protein precursor putative	0.5	0	Signal peptide	0.6978	0.72	0.879248	2	0.0001
BBBOND_0207000	hypothetical protein	0.49	0	Transmembrane	0.8436	0.559	0.006453	2	0
BBBOND_0209620	hypothetical protein	0.49	0	Intracellular	0.9345	0.766	0.05475	0	0.017
BBBOND_0304330	hypothetical protein conserved	0.49	0	Intracellular	0.8795	0.676	0.00249	0	0.0044
BBBOND_0300770	membrane protein putative	0.49	0	Transmembrane	0.7748	0.708	0.038614	1	0.0009
BBBOND_0104280	hypothetical protein	0.49	0	Intracellular	0.9345	0.777	0.001767	0	0.0471
BBBOND_0400270	hypothetical protein	0.49	0	Intracellular	0.9327	0.775	0.00135	0	0.2911
BBBOND_0405910	hypothetical protein conserved	0.49	0	Intracellular	0.5664	0.571	0.00164	0	0.0002
BBBOND_0307930	ThiF family protein putative	0.49	0	Transmembrane	0.6729	0.459	0.106336	0	0.01
BBBOND_0200680	hypothetical protein	0.49	0	Transmembrane	0.9676	0.815	0.001767	1	0.1218
BBBOND_0201350	hypothetical protein	0.49	0	Intracellular	0.6347	0.871	0.007939	0	0.0617
BBBOND_0006530	hypothetical protein conserved	0.49	0	UPS	0.5006	0.399	0.493584	0	0.0281
BBBOND_0100520	hypothetical protein	0.49	0	Intracellular	0.9345	0.892	0.004949	0	0.0161
BBBOND_0207980	hypothetical protein conserved	0.49	0	Intracellular	0.5702	0.416	0.089457	0	0.007
BBBOND_0001910	hypothetical protein conserved	0.49	0	Intracellular	0.521	0.35	0.342866	0	0.0375
BBBOND_0005395	hypothetical protein conserved	0.48	0	Signal peptide	0.543	0	0.409696	0	0.6196
BBBOND_0205750	thiolase N-terminal and C-terminal domain containing protein putative	0.48	0	Intracellular	0.6144	0.549	0.004329	0	0.0015
BBBOND_0300540	hypothetical protein	0.48	0	Intracellular	0.9345	0.808	0.003135	0	0.6317
BBBOND_0207260	hypothetical protein	0.48	0	Intracellular	0.6051	0.415	0.000759	4	0.0002
BBBOND_0200130	hypothetical protein	0.48	0	Signal peptide	0.4244	0.233	0.512393	1	0.0097
BBBOND_0205470	hypothetical protein	0.48	0	Intracellular	0.5692	0.461	0.106884	0	0.0141
BBBOND_0109360	oxidoreductase NAD-binding domain containing protein putative	0.48	0	Signal peptide	0.3359	0.59	0.304448	0	0.3921
BBBOND_0207210	hypothetical protein	0.48	0	Intracellular	0.6051	0.415	0.000759	4	0.0002
BBBOND_0200360	hypothetical protein conserved	0.48	0	UPS	0.5288	0.508	0.001211	0	0.0002
BBBOND_0204860	hypothetical protein	0.48	0	Transmembrane	0.5057	0.383	0.100909	1	0.0048
BBBOND_0207430	hypothetical protein	0.47	0	Transmembrane	0.6473	0.864	0.020792	1	0.0409
BBBOND_0103190	CAF1 family ribonuclease containing protein putative	0.47	0	Intracellular	0.5474	0.429	0.079634	0	0.0198
BBBOND_0109380	membrane protein putative	0.47	0	Signal peptide	0.6299	0.47	0.994478	1	0.0737
BBBOND_0210645	hypothetical protein conserved	0.47	0	UPS	0.5727	0.816	0.544957	0	0.5046
BBBOND_0207900	hypothetical protein	0.47	0	UPS	0.6181	0.595	0.000994	0	0.0684
BBBOND_0313940	hypothetical protein	0.47	0	Transmembrane	0.9563	0.909	0.009769	3	0
BBBOND_0004460	hypothetical protein conserved	0.47	0	Intracellular	0.6591	0.158	0.249406	0	0.4461
BBBOND_0108680	hypothetical protein conserved	0.47	0	Intracellular	0.5204	0.206	0.259059	1	0.1629
BBBOND_0107630	hypothetical protein	0.47	0	Intracellular	0.6076	0.416	0.002144	0	0.0052
BBBOND_0313750	hypothetical protein	0.47	0	Signal peptide	0.911	0.721	0.836762	2	0
BBBOND_0402390	hypothetical protein conserved	0.46	0	Intracellular	0.9326	0.855	0.025958	0	0.0015
BBBOND_0402980	hypothetical protein	0.46	0	Intracellular	0.5507	0.597	0.009339	0	0.7069
BBBOND_0308460	hypothetical protein	0.46	0	Transmembrane	0.639	0.641	0.010646	0	0.0527
BBBOND_0203380	hypothetical protein	0.46	0	Intracellular	0.5149	0.264	0.001628	0	0.2828
BBBOND_0303210	hypothetical protein	0.46	0	Transmembrane	0.9992	0.224	0.005505	1	0.0014
BBBOND_0303960	DHHC zinc finger domain containing protein putative	0.46	0	Transmembrane	0.6913	0.523	0.002167	4	0.0001
BBBOND_0304410	RAB GDP dissociation inhibitor putative	0.46	0	Intracellular	0.5842	0.693	0.002793	0	0.0072
BBBOND_0404790	Transmembrane and coiled-coil domains protein 1	0.46	0	Transmembrane	0.8009	0.592	0.081085	2	0.0003
BBBOND_0006540	hypothetical protein conserved	0.45	0	Intracellular	0.9326	0.209	0.551714	1	0.0017
BBBOND_0309200	hypothetical protein	0.45	0	Transmembrane	0.7193	0.745	0.133645	1	0.0835
BBBOND_0003810	hypothetical protein conserved	0.45	0	Signal peptide	0.5061	0.522	0.221106	1	0.0001
BBBOND_0301420	hypothetical protein conserved	0.45	0	Intracellular	0.9345	0.877	0.002493	0	0.0073
BBBOND_0101220	1-deoxy-D-xylulose 5-phosphate reductoisomerase family protein putative	0.45	0	Intracellular	0.6602	0.596	0.024125	0	0.028
BBBOND_0404530	nucleotide-binding protein 1 putative	0.45	0	Transmembrane	0.7735	0.465	0.013247	1	0.0428
BBBOND_0313850	hypothetical protein	0.45	0	Transmembrane	0.9616	0.263	0.010084	2	0.0243
BBBOND_0201180	pantothenate kinase domain containing proteinputative	0.45	0	Intracellular	0.7145	0.697	0.301082	0	0.2368
BBBOND_0109110	hypothetical protein	0.45	0	Transmembrane	0.7314	0.45	0.023405	1	0.0744
BBBOND_0406060	DDRGK domain-containing protein 1	0.44	0	Transmembrane	0.9846	0.636	0.001472	1	0.0006
BBBOND_0106330	hypothetical protein	0.44	0	Transmembrane	0.9776	0.174	0.001179	3	0.0005
BBBOND_0211160	hypothetical protein	0.44	0	Transmembrane	0.9516	0.738	0.00915	1	0.0252
BBBOND_0300610	hypothetical protein	0.44	0	Intracellular	0.5639	0.375	0.014677	0	0.8932
BBBOND_0405900	hypothetical protein conserved	0.44	0	Transmembrane	0.5141	0.346	0.043221	1	0.0001
BBBOND_0401770	hypothetical protein conserved	0.44	0	Intracellular	0.8792	0.553	0.013122	0	0.0082
BBBOND_0302040	hypothetical protein	0.44	0	Signal peptide	0.641	0.557	0.942003	2	0.0001
BBBOND_0005000	hypothetical protein conserved	0.44	0	Transmembrane	0.9811	0.821	0.008561	2	0.0052
BBBOND_0301380	hypothetical protein	0.43	0	Transmembrane	0.8823	0.78	0.118715	8	0
BBBOND_0403680	hypothetical protein	0.43	0	UPS	0.6139	0.518	0.033877	0	0.022
BBBOND_0308560	60S acidic ribosomal protein P2 (L12EI) putative	0.43	0	UPS	0.5724	0.589	0.08594	0	0.2608
BBBOND_0401100	ribosomal protein S12 putative	0.43	0	Intracellular	0.9345	0.784	0.006372	0	0.002
BBBOND_0103420	hypothetical protein	0.43	0	Transmembrane	0.4879	0.846	0.011175	0	0.092
BBBOND_0205900	hypothetical protein conserved	0.43	0	Intracellular	0.9344	0.177	0.005921	1	0
BBBOND_0207150	hypothetical protein	0.43	0	Transmembrane	0.5645	0.412	0.056556	1	0.0041
BBBOND_0310810	dnaK family protein putative	0.43	0	Intracellular	0.5727	0.536	0.00254	0	0.0005
BBBOND_0001190	hypothetical protein conserved	0.43	0	Transmembrane	0.7812	0.75	0.004864	0	0.0125
BBBOND_0107790	ribosomal protein L1 putative	0.43	0	Intracellular	0.9191	0.452	0.001118	0	0.0003
BBBOND_0205320	hypothetical protein conserved	0.43	0	UPS	0.5737	0.462	0.46162	0	0.141
BBBOND_0106640	hypothetical protein conserved	0.43	0	Transmembrane	0.5132	0.886	0.001177	0	0.0002
BBBOND_0004640	hypothetical protein conserved	0.43	0	Transmembrane	0.5914	0.839	0.00759	0	0.001
BBBOND_0004550	hypothetical protein conserved	0.43	0	Signal peptide	0.8583	0.391	0.970456	1	0.0013
BBBOND_0303110	Rab7 putative	0.42	0	UPS	0.6368	0.454	0.002217	0	0.218
BBBOND_0202460	hypothetical protein conserved	0.42	0	Intracellular	0.5778	0.465	0.000816	0	0.0202
BBBOND_0301930	hypothetical protein conserved	0.42	0	Intracellular	0.9345	0.809	0.00066	0	0.0001
BBBOND_0204540	hypothetical protein	0.42	0	Intracellular	0.584	0.829	0.020351	0	0.0572
BBBOND_0211150	hypothetical protein	0.42	0	Transmembrane	0.9801	0.104	0.029203	1	0.2658
BBBOND_0201700	hypothetical protein	0.42	0	Transmembrane	0.841	0.892	0.000494	1	0.0042
BBBOND_0103395	hypothetical protein conserved	0.42	0	Intracellular	0.9327	0.414	0.001443	1	0
BBBOND_0307240	hypothetical protein conserved	0.42	0	Intracellular	0.5453	0.541	0.487876	0	0.1425
BBBOND_0312240	membrane protein putative	0.42	0	Transmembrane	0.9029	0.232	0.023762	7	0.0001
BBBOND_0209220	hypothetical protein conserved	0.41	0	Intracellular	0.6422	0.758	0.002144	0	0.0849
BBBOND_0302820	translation elongation factor Tu putative	0.41	0	Intracellular	0.5871	0.489	0.021852	0	0.0006
BBBOND_0206670	membrane protein putative	0.41	0	UPS	0.5614	0.241	0.104081	5	0.0001
BBBOND_0005700	hypothetical protein conserved	0.41	0	Transmembrane	0.8461	0.509	0.015563	0	0.0012
BBBOND_0310800	SCO1/SenC family protein putative	0.41	0	Intracellular	0.9345	0.795	0.000616	0	0
BBBOND_0402330	prohibitin putative	0.41	0	Intracellular	0.9343	0.764	0.286265	0	0.0016
BBBOND_0305940	hypothetical protein	0.41	0	Intracellular	0.6861	0.321	0.000952	0	0
BBBOND_0301620	hypothetical protein	0.41	0	Transmembrane	0.5069	0.656	0.002109	1	0.0163
BBBOND_0300090	hypothetical protein conserved	0.41	0	Transmembrane	0.5513	0.509	0.567576	0	0.0629
BBBOND_0403200	hypothetical protein	0.41	0	Intracellular	0.5338	0.814	0.009903	0	0.0948
BBBOND_0201100	membrane protein putative	0.41	0	Signal peptide	0.4394	0.182	0.826897	7	0.0022
BBBOND_0205390	hypothetical protein conserved	0.41	0	Transmembrane	0.645	0.318	0.057788	1	0
BBBOND_0305530	metallopeptidase M24 family protein putative	0.41	0	UPS	0.5211	0.578	0.305474	0	0.2032
BBBOND_0006120	hypothetical protein conserved	0.4	0	Transmembrane	0.4886	0.25	0.005746	0	0.0028
BBBOND_0201600	hypothetical protein	0.4	0	Transmembrane	0.618	0.72	0.005919	2	0.0004
BBBOND_0001040	hypothetical protein conserved	0.4	0	Transmembrane	0.7833	0.845	0.078958	0	0.0399
BBBOND_0108530	hypothetical protein conserved	0.4	0	Intracellular	0.9345	0.785	0.001025	0	0.0007
BBBOND_0101910	hypothetical protein conserved	0.4	0	Intracellular	0.8797	0.557	0.001243	0	0.0002
BBBOND_0205510	hypothetical protein conserved	0.4	0	Intracellular	0.9345	0.616	0.166199	1	0.0025
BBBOND_0402180	pre-mRNA splicing factor RNA helicase putative	0.4	0	Intracellular	0.5692	0.551	0.123212	0	0.0867
BBBOND_0005210	hypothetical protein conserved	0.4	0	Transmembrane	0.9956	0.909	0.012505	3	0.0003
BBBOND_0001120	hypothetical protein conserved	0.4	0	Transmembrane	0.5514	0	0.193719	0	0.28
BBBOND_0306280	VACUOLAR PROTEIN SORTING (VPS33) putative	0.4	0	Intracellular	0.5855	0.498	0.002772	0	0.0099
BBBOND_0106090	hypothetical protein conserved	0.4	0	Intracellular	0.9345	0.448	0.002025	0	0.0036
BBBOND_0402105	hypothetical protein conserved	0.4	0	Intracellular	0.9345	0.945	0.231985	1	0.2998
BBBOND_0308030	membrane protein putative	0.39	0	Transmembrane	0.9334	0.876	0.061171	1	0.1201
BBBOND_0401360	30S ribosomal protein S5	0.39	0	Intracellular	0.8798	0.33	0.008695	0	0.007
BBBOND_0303740	ATP synthase F1 alpha subunit family protein putative	0.39	0	Intracellular	0.5843	0.451	0.00382	0	0
BBBOND_0306890	hypothetical protein conserved	0.39	0	UPS	0.5192	0.402	0.000664	0	0.0012
BBBOND_0404130	membrane protein putative	0.39	0	Transmembrane	0.9188	0.215	0.041384	2	0.0003
BBBOND_0001840	hypothetical protein conserved	0.39	0	Transmembrane	0.8955	0.845	0.025091	0	0.0018
BBBOND_0308330	hypothetical protein	0.39	0	Intracellular	0.9345	0.799	0.002264	0	0.0051
BBBOND_0006390	hypothetical protein conserved	0.39	0	Transmembrane	0.5543	0.612	0.107494	0	0.001
BBBOND_0203170	hypothetical protein	0.39	0	UPS	0.6128	0.48	0.001914	0	0.0216
BBBOND_0003560	hypothetical protein conserved	0.39	0	Transmembrane	0.6969	0.866	0.002217	0	0.001
BBBOND_0104120	nucleolar protein NOP5 putative	0.38	0	Intracellular	0.5656	0.293	0.002056	0	0.0034
BBBOND_0208500	40S ribosomal protein S15 putative	0.38	0	Intracellular	0.9327	0.723	0.002152	0	0.0006
BBBOND_0311370	hypothetical protein conserved	0.38	0	Intracellular	0.9303	0.739	0.077529	0	0.0099
BBBOND_0205060	eukaryotic membrane protein putative	0.38	0	Intracellular	0.5458	0.301	0.383191	3	0.0004
BBBOND_0201430	hypothetical protein conserved	0.38	0	Intracellular	0.9326	0.634	0.011081	0	0.0033
BBBOND_0106230	hypothetical protein	0.38	0	Transmembrane	0.8858	0.73	0.024074	2	0.0061
BBBOND_0200660	ATP-dependent metalloprotease FtsH family protein putative	0.38	0	Intracellular	0.8797	0.56	0.000942	0	0
BBBOND_0204630	hypothetical protein conserved	0.38	0	Intracellular	0.5852	0.63	0.001247	0	0.0016
BBBOND_0209180	hypothetical protein conserved	0.38	0	Intracellular	0.8798	0.612	0.003746	0	0
BBBOND_0100960	asparaginyl-tRNA synthetase family protein putative	0.38	0	Intracellular	0.5682	0.527	0.003633	0	0.0106
BBBOND_0005300	hypothetical protein conserved	0.38	0	Transmembrane	0.9496	0.899	0.023964	4	0
BBBOND_0303400	hypothetical protein conserved	0.38	0	Intracellular	0.8798	0.307	0.003363	0	0.0008
BBBOND_0302990	aspartyl protease family protein putative	0.38	0	Signal peptide	0.6474	0.873	0.715704	1	0.1364
BBBOND_0103920	hypothetical protein conserved	0.38	0	Intracellular	0.5682	0.455	0.009748	0	0.001
BBBOND_0103870	hypothetical protein conserved	0.38	0	Signal peptide	0.3855	0.353	0.076423	9	0
BBBOND_0212320	hypothetical protein	0.38	0	UPS	0.5499	0.309	0.923662	1	0.0009
BBBOND_0002870	hypothetical protein conserved	0.38	0	UPS	0.5954	0.501	0.021503	0	0.0269
BBBOND_0212070	oligosaccharyl transferase STT3 subunit putative	0.38	0	Transmembrane	0.8639	0.884	0.028361	9	0.0001
BBBOND_0002410	hypothetical protein conserved	0.38	0	Transmembrane	0.6893	0.547	0.012722	0	0.0009
BBBOND_0002170	hypothetical protein conserved	0.38	0	Signal peptide	0.8227	0.391	0.825986	1	0.0009
BBBOND_0310270	hypothetical protein	0.38	0	Intracellular	0.8585	0.116	0.020752	1	0.002
BBBOND_0108720	hypothetical protein conserved	0.38	0	Intracellular	0.8761	0.667	0.081063	0	0.0079
BBBOND_0404480	protein disulfide-isomerase putative	0.38	0	Intracellular	0.5678	0.227	0.001229	1	0.0004
BBBOND_0209490	hypothetical protein conserved	0.37	0	Intracellular	0.6232	0.868	0.005744	0	0.0549
BBBOND_0110140	DNA gyrase subunit B putative	0.37	0	Transmembrane	0.6384	0.399	0.584811	1	0.1454
BBBOND_0211710	hypothetical protein conserved	0.37	0	Intracellular	0.5688	0.491	0.003259	0	0.0007
BBBOND_0108160	membrane protein putative	0.37	0	Intracellular	0.662	0.572	0.005738	0	0.0014
BBBOND_0309360	ATP-dependent metalloprotease FtsH family protein putative	0.37	0	Intracellular	0.5691	0.305	0.001672	0	0
BBBOND_0209360	hypothetical protein conserved	0.37	0	Intracellular	0.8795	0.374	0.000963	0	0.0001
BBBOND_0103850	hypothetical protein conserved	0.37	0	Intracellular	0.5662	0.479	0.031376	0	0.0035
BBBOND_0303360	membrane protein putative	0.37	0	Intracellular	0.9343	0.223	0.008681	1	0.003
BBBOND_0006260	hypothetical protein conserved	0.37	0	Transmembrane	0.7812	0.392	0.00901	0	0.0091
BBBOND_0104670	hypothetical protein conserved	0.37	0	Transmembrane	0.5199	0.368	0.224749	3	0.0001
BBBOND_0208200	hypothetical protein	0.37	0	Intracellular	0.9345	0.855	0.002207	0	0.2435
BBBOND_0208490	tetratricopeptide repeat containing domain protein putative	0.37	0	Intracellular	0.5514	0.532	0.00364	0	0.0035
BBBOND_0301560	hypothetical protein conserved	0.37	0	Transmembrane	0.8434	0.207	0.002543	1	0.0012
BBBOND_0400840	polyprenyl synthetase superfamily protein putative	0.37	0	Intracellular	0.5983	0.466	0.004279	0	0.0003
BBBOND_0104690	hypothetical protein conserved	0.37	0	Intracellular	0.5485	0.817	0.047795	8	0.0002
BBBOND_0105620	mitochondrial inner membrane translocase subunit TIM44 putative	0.37	0	Intracellular	0.8688	0.556	0.001765	0	0.0003
BBBOND_0314010	hypothetical protein	0.37	0	Transmembrane	0.367	0.316	0.105189	1	0.0024
BBBOND_0305610	hypothetical protein	0.36	0	UPS	0.5581	0.195	0.897944	1	0.0051
BBBOND_0209090	hypothetical protein conserved	0.36	0	Intracellular	0.9345	0.649	0.441937	0	0.0362
BBBOND_0106920	hypothetical protein conserved	0.36	0	Intracellular	0.9345	0.878	0.010017	0	0.0016
BBBOND_0000890	hypothetical protein conserved	0.36	0	Transmembrane	0.9064	0.14	0.000948	1	0.0928
BBBOND_0406090	hypothetical protein	0.36	0	Intracellular	0.5194	0.283	0.059728	1	0.0033
BBBOND_0101830	3'-5' exonuclease domain containing protein putative	0.36	0	Intracellular	0.9343	0.328	0.032243	0	0.2352
BBBOND_0101420	Exosome complex exonuclease RRP4	0.36	0	UPS	0.5508	0.588	0.016044	0	0.031
BBBOND_0313060	hypothetical protein conserved	0.36	0	Intracellular	0.9327	0.192	0.007385	0	0.0005
BBBOND_0002980	hypothetical protein conserved	0.36	0	Intracellular	0.5824	0.613	0.001673	0	0.0054
BBBOND_0209980	hypothetical protein	0.36	0	UPS	0.6368	0.523	0.003718	0	0.1045
BBBOND_0005610	hypothetical protein conserved	0.36	0	Transmembrane	0.7034	0.881	0.005221	0	0.0048
BBBOND_0004580	hypothetical protein conserved	0.36	0	Transmembrane	0.9443	0.83	0.013061	3	0
BBBOND_0205540	DHHC zinc finger domain containing protein putative	0.36	0	Transmembrane	0.8397	0.889	0.006107	4	0.0001
BBBOND_0005500	hypothetical protein conserved	0.36	0	Transmembrane	0.9863	0.571	0.098891	3	0.0311
BBBOND_0212220	DNA topoisomerase putative	0.36	0	Intracellular	0.569	0.329	0.001746	0	0.0048
BBBOND_0205170	membrane protein putative	0.36	0	Intracellular	0.5657	0.419	0.513289	1	0.0079
BBBOND_0102060	hypothetical protein conserved	0.36	0	Transmembrane	0.9633	0.407	0.018451	5	0
BBBOND_0205480	hypothetical protein	0.36	0	Intracellular	0.647	0.343	0.141045	2	0.001
BBBOND_0000490	hypothetical protein conserved	0.36	0	Transmembrane	0.7619	0.433	0.021907	0	0.0011
BBBOND_0102100	tRNA binding domain containing protein putative	0.36	0	Intracellular	0.6554	0.34	0.005871	0	0.0514
BBBOND_0306920	hypothetical protein	0.36	0	Signal peptide	0.6672	0.851	0.436025	1	0.0008
BBBOND_0205960	hypothetical protein	0.36	0	Intracellular	0.6576	0.261	0.002469	0	0.0047
BBBOND_0201390	hypothetical protein conserved	0.35	0	Intracellular	0.8796	0.498	0.374305	0	0.0086
BBBOND_0305030	hypothetical protein	0.35	0	Intracellular	0.9326	0.366	0.35377	1	0
BBBOND_0003820	hypothetical protein conserved	0.35	0	Transmembrane	0.9999	0.683	0.000683	1	0.0035
BBBOND_0004160	hypothetical protein conserved	0.35	0	UPS	0.5915	0.6	0.006952	0	0.0096
BBBOND_0107353	hypothetical protein conserved	0.35	0	UPS	0.5511	0.484	0.000949	0	0.0182
BBBOND_0110860	HAD superfamily hydrolase putative	0.35	0	UPS	0.5952	0.593	0.000634	0	0.005
BBBOND_0403570	hypothetical protein conserved	0.35	0	Intracellular	0.7145	0.533	0.002603	0	0.0039
BBBOND_0202930	hypothetical protein	0.35	0	Intracellular	0.8588	0.624	0.001927	2	0.0001
BBBOND_0305540	MITOCHONDRIAL 39S RIBOSOMAL PROTEIN L49 putative	0.35	0	Intracellular	0.9345	0.738	0.002314	0	0
BBBOND_0204170	hypothetical protein	0.35	0	Transmembrane	0.6536	0.875	0.001319	0	0.1652
BBBOND_0200880	30S ribosomal protein S6	0.35	0	UPS	0.5326	0.527	0.002178	0	0.0029
BBBOND_0203310	prenyltransferase UbiA family protein putative	0.35	0	Transmembrane	0.6202	0.161	0.013707	6	0.0001
BBBOND_0207970	aspartate transcarbamoylase putative	0.35	0	Intracellular	0.8682	0.599	0.028319	1	0.0004
BBBOND_0200260	Mitochondrial import inner membrane translocase subunit Tim13	0.35	0	UPS	0.6111	0.356	0.013326	0	0.0042
BBBOND_0102120	hypothetical protein conserved	0.35	0	Transmembrane	0.9813	0.814	0.003227	2	0.0001
BBBOND_0100090	hypothetical protein conserved	0.35	0	Intracellular	0.8794	0.366	0.003514	0	0.0008
BBBOND_0004600	hypothetical protein conserved	0.35	0	Transmembrane	0.6063	0.836	0.006591	0	0.013
BBBOND_0203230	BolA-like protein putative	0.35	0	UPS	0.5502	0.28	0.003879	0	0.0127
BBBOND_0002780	hypothetical protein conserved	0.35	0	Intracellular	0.7008	0.323	0.003269	0	0.0136
BBBOND_0300650	hypothetical protein conserved	0.35	0	Intracellular	0.5666	0.564	0.00421	0	0.0036
BBBOND_0204410	CGI-141 protein-like protein putative	0.35	0	Transmembrane	0.9854	0.206	0.055333	4	0
BBBOND_0005120	hypothetical protein conserved	0.35	0	Transmembrane	0.5067	0.825	0.002758	0	0.0016
BBBOND_0004200	hypothetical protein conserved	0.35	0	Transmembrane	0.8191	0.872	0.003766	0	0.0165
BBBOND_0304970	hypothetical protein conserved	0.34	0	Intracellular	0.7022	0.85	0.058396	0	0.9196
BBBOND_0107880	hypothetical protein conserved	0.34	0	Intracellular	0.9345	0.337	0.038338	1	0.0109
BBBOND_0109460	hypothetical protein	0.34	0	Intracellular	0.9345	0.56	0.000962	0	0
BBBOND_0401760	lipoate-protein ligase A putative	0.34	0	Intracellular	0.6233	0.494	0.001487	0	0.0022
BBBOND_0105630	small nuclear ribonucleoprotein Sm subunit putative	0.34	0	Intracellular	0.9345	0.059	0.002792	0	0.0059
BBBOND_0305720	hypothetical protein conserved	0.34	0	Intracellular	0.9345	0.457	0.001155	0	0.0001
BBBOND_0202990	hypothetical protein	0.34	0	UPS	0.549	0.289	0.049659	0	0.0204
BBBOND_0111020	hypothetical protein	0.34	0	Intracellular	0.635	0.842	0.000676	0	0.0176
BBBOND_0301940	malate:quinone oxidoreductase putative	0.34	0	Intracellular	0.5818	0.534	0.001215	0	0.0002
BBBOND_0107680	ribosomal protein S18 putative	0.34	0	Intracellular	0.9347	0.722	0.00235	0	0.0052
BBBOND_0313990	hypothetical protein	0.34	0	Transmembrane	0.9877	0.909	0.016479	4	0
BBBOND_0311380	WD domain G-beta repeat containing protein putative	0.34	0	Intracellular	0.551	0.492	0.016748	0	0.0116
BBBOND_0211430	factor associated with neutral-sphingomyelinase activation putative	0.34	0	Intracellular	0.5496	0.429	0.002141	0	0.0154
BBBOND_0402010	hypothetical protein	0.34	0	Intracellular	0.8579	0.709	0.010719	0	0.0281
BBBOND_0212170	trehalose-6-phosphate synthase domain containing protein putative	0.34	0	Intracellular	0.5718	0.491	0.00464	0	0.0023
BBBOND_0313650	hypothetical protein conserved	0.34	0	Intracellular	0.5803	0.116	0.020465	0	0.0009
BBBOND_0305580	50S ribosomal protein L3 putative	0.34	0	Intracellular	0.9345	0.877	0.021222	0	0.0011
BBBOND_0000170	hypothetical protein conserved	0.34	0	UPS	0.5725	0.622	0.817302	1	0.0307
BBBOND_0103480	sodium/hydrogen exchanger 1 putative	0.34	0	Signal peptide	0.8067	0.768	0.904995	12	0.0005
BBBOND_0209740	E3 UBIQUITIN PROTEIN LIGASE URE-B1putative	0.34	0	Intracellular	0.5668	0	0.005901	0	0.0002
BBBOND_0204300	membrane protein putative	0.33	0	Intracellular	0.5668	0.556	0.621825	8	0
BBBOND_0102130	hypothetical protein conserved	0.33	0	Intracellular	0.8763	0.262	0.002206	0	0.0002
BBBOND_0304940	hypothetical protein conserved	0.33	0	Intracellular	0.6309	0.822	0.001909	1	0
BBBOND_0102080	hypothetical protein conserved	0.33	0	Intracellular	0.5407	0.437	0.002113	0	0.0006
BBBOND_0403640	optic atrophy protein family putative	0.33	0	Intracellular	0.9345	0.611	0.04046	0	0.0047
BBBOND_0313460	membrane protein putative	0.33	0	Transmembrane	0.8945	0.549	0.03804	8	0
BBBOND_0101150	hypothetical protein	0.33	0	Intracellular	0.9345	0.854	0.004171	0	0.0234
BBBOND_0404460	hypothetical protein conserved	0.33	0	Intracellular	0.9328	0.954	0.002596	0	0.0122
BBBOND_0203070	hypothetical protein conserved	0.33	0	Intracellular	0.8795	0.532	0.004249	0	0.0006
BBBOND_0205950	hypothetical protein	0.33	0	Intracellular	0.5646	0.485	0.003059	0	0.0025
BBBOND_0005150	hypothetical protein conserved	0.33	0	UPS	0.5915	0.313	0.009109	0	0.0014
BBBOND_0003320	hypothetical protein conserved	0.33	0	UPS	0.5209	0.349	0.005867	1	0.0078
BBBOND_0001830	hypothetical protein conserved	0.33	0	Intracellular	0.543	0.756	0.017042	0	0.0048
BBBOND_0003960	hypothetical protein conserved	0.33	0	UPS	0.5003	0.421	0.060134	1	0.0066
BBBOND_0203350	hypothetical protein	0.33	0	Intracellular	0.9343	0.367	0.014685	1	0.2304
BBBOND_0206740	hypothetical protein	0.33	0	Transmembrane	0.466	0.851	0.001989	0	0.3449
BBBOND_0305840	hypothetical protein	0.33	0	Transmembrane	0.8864	0.643	0.055631	1	0.4772
BBBOND_0401790	small GTP-binding and elongation factor Tu GTP binding domain containing protein putative	0.33	0	Intracellular	0.5692	0.379	0.0019	0	0.0057
BBBOND_0310580	hypothetical protein conserved	0.33	0	Transmembrane	0.9427	0.186	0.003336	1	0.0004
BBBOND_0200350	hypothetical protein conserved	0.33	0	Intracellular	0.5728	0.515	0.000695	0	0.0005
BBBOND_0204340	hypothetical protein	0.33	0	UPS	0.5505	0.052	0.003156	1	0.0003
BBBOND_0001490	hypothetical protein conserved	0.33	0	Transmembrane	0.9931	0.68	0.001474	1	0.0284
BBBOND_0209600	glycerol-3-phosphate-acyltransferase putative	0.33	0	Transmembrane	0.8283	0.693	0.003401	4	0
BBBOND_0210615	hypothetical protein conserved	0.33	0	Intracellular	0.9345	0.667	0.032183	0	0.0204
BBBOND_0405690	hypothetical protein conserved	0.33	0	Intracellular	0.5612	0.48	0.002942	0	0.003
BBBOND_0305920	hypothetical protein conserved	0.33	0	Transmembrane	0.9568	0.737	0.002503	12	0
BBBOND_0100760	hypothetical protein conserved	0.32	0	Intracellular	0.5896	0.48	0.000461	0	0.0021
BBBOND_0104840	hypothetical protein	0.32	0	UPS	0.5947	0.549	0.007007	0	0.0144
BBBOND_0300720	hypothetical protein	0.32	0	Intracellular	0.9345	0.842	0.003394	0	0.4819
BBBOND_0104390	hypothetical protein	0.32	0	Intracellular	0.9345	0.736	0.011226	0	0.0044
BBBOND_0403850	hypothetical protein	0.32	0	Intracellular	0.5015	0.359	0.06465	2	0.0204
BBBOND_0305120	hypothetical protein	0.32	0	Intracellular	0.9345	0.709	0.017246	0	0.0581
BBBOND_0400430	RNA helicase putative	0.32	0	Intracellular	0.7183	0.444	0.016991	0	0.0339
BBBOND_0105800	hypothetical protein	0.32	0	Intracellular	0.5878	0.655	0.004499	0	0.0001
BBBOND_0311440	hypothetical protein	0.32	0	Intracellular	0.5507	0.539	0.001092	0	0.0906
BBBOND_0207380	hypothetical protein conserved	0.32	0	Intracellular	0.9343	0.67	0.001074	0	0.001
BBBOND_0402860	FAS-associated factor 2	0.32	0	Intracellular	0.9345	0.903	0.000838	0	0.0019
BBBOND_0106790	hypothetical protein conserved	0.32	0	UPS	0.5359	0.358	0.001082	0	0.0243
BBBOND_0312040	methionine aminopeptidase putative	0.32	0	Intracellular	0.6232	0.574	0.000466	0	0.0001
BBBOND_0309220	membrane protein putative	0.32	0	Transmembrane	0.5479	0.586	0.433275	0	0.0006
BBBOND_0208050	hypothetical protein	0.32	0	Transmembrane	0.3622	0.861	0.059291	0	0.4841
BBBOND_0005540	hypothetical protein conserved	0.32	0	Transmembrane	0.9992	0.636	0.000909	1	0.0103
BBBOND_0106880	flavodoxin domain containing protein putative	0.32	0	Transmembrane	0.498	0.497	0.024899	0	0.0131
BBBOND_0311510	Protein transport protein SEC13	0.32	0	Intracellular	0.5507	0.539	0.001092	0	0.0906
BBBOND_0311290	mitochondrial processing peptidase alpha subunit putative	0.32	0	Intracellular	0.5678	0.513	0.048173	0	0.1037
BBBOND_0101120	ATPase AAA family protein putative	0.32	0	Intracellular	0.5719	0.226	0.004162	0	0.0205
BBBOND_0404140	Probable exosome complex exonuclease 1	0.32	0	Intracellular	0.5523	0.788	0.006894	0	0.002
BBBOND_0401370	hypothetical protein conserved	0.32	0	Transmembrane	0.9336	0.454	0.035735	5	0.0007
BBBOND_0102755	DNA-directed RNA polymerase 2 subunit putative	0.32	0	Transmembrane	0.875	0.861	0.000695	3	0
BBBOND_0405790	bis(5'-adenosyl)-triphosphatase putative	0.31	0	UPS	0.5522	0.484	0.00357	0	0.0036
BBBOND_0201260	Phosphatidate phosphatase LPIN3	0.31	0	Intracellular	0.5483	0.585	0.073753	0	0.1278
BBBOND_0108770	hypothetical protein conserved	0.31	0	Intracellular	0.8795	0.285	0.003069	0	0.0223
BBBOND_0305960	Maf-like protein family protein putative	0.31	0	UPS	0.5402	0.43	0.001797	0	0.0006
BBBOND_0108700	tyrosyl-tRNA synthetase putative	0.31	0	Transmembrane	0.6	0.848	0.327547	2	0.0736
BBBOND_0200450	hypothetical protein conserved	0.31	0	Intracellular	0.8765	0.204	0.00468	0	0.0012
BBBOND_0311630	hypothetical protein conserved	0.31	0	Intracellular	0.8763	0.295	0.000832	0	0.0006
BBBOND_0106470	Rab2 putative	0.31	0	UPS	0.5496	0.231	0.001003	1	0.0035
BBBOND_0109900	hypothetical protein	0.31	0	Transmembrane	0.5184	0.492	0.114765	1	0.1799
BBBOND_0308960	Protein ASC1-like protein	0.31	0	Transmembrane	0.7682	0.572	0.006175	5	0
BBBOND_0000360	hypothetical protein conserved	0.31	0	Transmembrane	0.6829	0	0.187998	0	0.915
BBBOND_0105450	phosphoglycerate kinase putative	0.31	0	Intracellular	0.6596	0.411	0.001574	0	0.0052
BBBOND_0310010	hypothetical protein	0.31	0	Intracellular	0.9325	0.22	0.000818	0	0.0009
BBBOND_0001880	hypothetical protein conserved	0.31	0	Intracellular	0.5008	0.467	0.149453	0	0.0138
BBBOND_0201630	hypothetical protein conserved	0.31	0	Intracellular	0.9344	0.481	0.000875	1	0.0015
BBBOND_0401960	hypothetical protein conserved	0.31	0	Intracellular	0.8796	0.642	0.016373	0	0.0088
BBBOND_0402400	adrenodoxin-type ferredoxin putative	0.31	0	Intracellular	0.9344	0.86	0.06116	0	0.0001
BBBOND_0403630	hypothetical protein conserved	0.31	0	Intracellular	0.8798	0.133	0.000797	0	0.002
BBBOND_0110260	hypothetical protein	0.31	0	Intracellular	0.9345	0.921	0.001311	0	0.0557
BBBOND_0304780	hypothetical protein	0.31	0	UPS	0.58	0.593	0.00343	1	0.3141
BBBOND_0402500	hypothetical protein conserved	0.31	0	Transmembrane	0.7139	0.885	0.005875	2	0.0007
BBBOND_0208840	RNB-like protein putative	0.31	0	Intracellular	0.5691	0.296	0.003576	0	0.0019
BBBOND_0300200	hypothetical protein conserved	0.31	0	Intracellular	0.587	0.398	0.002022	0	0.0001
BBBOND_0403280	cytochrome c oxidase subunit 2a putative	0.31	0	UPS	0.5699	0.249	0.00097	1	0.0011
BBBOND_0106570	tubulin putative	0.31	0	Intracellular	0.5109	0.661	0.098869	0	0.0514
BBBOND_0212270	hypothetical protein	0.31	0	Transmembrane	0.6026	0.098	0.003079	1	0.0239
BBBOND_0105990	helicase putative	0.31	0	Intracellular	0.9344	0.347	0.00564	0	0.0069
BBBOND_0301360	40S ribosomal protein S5 putative	0.31	0	Intracellular	0.9345	0.692	0.000693	0	0.0052
BBBOND_0202370	hypothetical protein conserved	0.31	0	Intracellular	0.8795	0.382	0.007525	0	0.0008
BBBOND_0211060	GTP-binding protein putative	0.31	0	UPS	0.5497	0.397	0.00122	0	0.0007
BBBOND_0103370	hypothetical protein conserved	0.31	0	Intracellular	0.9328	0.526	0.012137	0	0.0322
BBBOND_0209190	WD domain G-beta repeat containing protein putative	0.31	0	Intracellular	0.9347	0.532	0.001774	0	0.0048
BBBOND_0005790	hypothetical protein conserved	0.3	0	Transmembrane	0.7674	0.318	0.001787	0	0.0016
BBBOND_0404590	Mitochondrial substrate carrier family protein W	0.3	0	Signal peptide	0.3993	0.34	0.020769	3	0
BBBOND_0109930	hypothetical protein	0.3	0	Intracellular	0.9345	0.544	0.001013	0	0.0123
BBBOND_0209380	Ribosome maturation protein SBDS	0.3	0	Intracellular	0.5645	0.511	0.00084	0	0.0039
BBBOND_0003150	hypothetical protein conserved	0.3	0	Intracellular	0.9326	0.51	0.372186	1	0.0001
BBBOND_0100730	vacuolar ATPase subunit C family protein putative	0.3	0	Intracellular	0.549	0.686	0.030074	0	0.0097
BBBOND_0105240	ribosomal protein L16 putative	0.3	0	Intracellular	0.9345	0.655	0.000494	0	0.0014
BBBOND_0402440	hypothetical protein conserved	0.3	0	Transmembrane	0.736	0.706	0.008424	0	0.0018
BBBOND_0101730	dnaJ C terminal region domain containing protein putative	0.3	0	Intracellular	0.9345	0.596	0.00184	0	0.0002
BBBOND_0101520	hypothetical protein conserved	0.3	0	Intracellular	0.514	0.448	0.010956	0	0.0003
BBBOND_0306340	Rab1a putative	0.3	0	Intracellular	0.9342	0.532	0.002654	0	0.0537
BBBOND_0002550	hypothetical protein conserved	0.3	0	Transmembrane	0.456	0.31	0.457141	1	0.0012
BBBOND_0208710	hypothetical protein	0.3	0	Intracellular	0.9345	0.874	0.007083	0	0.2255
BBBOND_0110090	hypothetical protein conserved	0.3	0	Intracellular	0.5759	0.583	0.001944	0	0.0003
BBBOND_0104370	u1 snRNP putative	0.3	0	Intracellular	0.9345	0.564	0.00796	0	0.0008
BBBOND_0303000	ubiquitin carboxyl-terminal hydrolase family protein putative	0.3	0	Intracellular	0.6264	0.396	0.002596	0	0.0027
BBBOND_0302110	hypothetical protein conserved	0.3	0	Signal peptide	0.8042	0.775	0.845077	3	0.0066
BBBOND_0303600	ATPase associated with various cellular activities (AAA) family protein putative	0.3	0	Intracellular	0.5676	0	0.002727	2	0.0005
BBBOND_0403990	hypothetical protein conserved	0.3	0	Intracellular	0.5013	0.264	0.006893	0	0.0032
BBBOND_0211920	hypothetical protein	0.3	0	Intracellular	0.9344	0.931	0.002392	0	0.0487
BBBOND_0312740	ER lumen protein retaining receptor putative	0.3	0	Transmembrane	0.8161	0.297	0.007083	4	0
BBBOND_0401450	Thioredoxin domain-containing protein 9	0.3	0	Intracellular	0.8649	0.089	0.000236	0	0.002
BBBOND_0312750	membrane protein putative	0.3	0	Transmembrane	0.873	0.45	0.000522	0	0.0005
BBBOND_0400050	hypothetical protein	0.3	0	Intracellular	0.5194	0.092	0.249406	1	0.0575
BBBOND_0402730	histidyl-tRNA synthetase putative	0.3	0	Intracellular	0.5855	0.437	0.000935	0	0.0018
BBBOND_0201080	hypothetical protein	0.3	0	Intracellular	0.9328	0.894	0.005318	0	0.0132
BBBOND_0401410	Thioredoxin domain-containing protein 9	0.3	0	Intracellular	0.8649	0.089	0.000236	0	0.002
BBBOND_0108620	heat shock protein 75 putative	0.3	0	Intracellular	0.5814	0.442	0.001315	0	0.0001
BBBOND_0404050	hypothetical protein conserved	0.3	0	Intracellular	0.564	0.54	0.004242	0	0.0004
BBBOND_0101210	hypothetical protein conserved	0.3	0	Intracellular	0.8797	0.433	0.004304	0	0.0066
BBBOND_0105340	adenylosuccinate synthetase putative	0.3	0	Intracellular	0.5648	0.405	0.053252	0	0.0038
BBBOND_0204960	hypothetical protein conserved	0.3	0	Intracellular	0.5678	0.527	0.000528	0	0.0017
BBBOND_0110830	hypothetical protein	0.29	0	Intracellular	0.7332	0.347	0.002643	0	0.0026
BBBOND_0310320	ATP synthase subunit C family protein putative	0.29	0	UPS	0.5386	0.402	0.002133	2	0.0001
BBBOND_0400370	GTP binding protein putative	0.29	0	Intracellular	0.5682	0.373	0.001571	0	0
BBBOND_0313250	hypothetical protein conserved	0.29	0	Intracellular	0.9344	0.728	0.000315	0	0.0001
BBBOND_0309720	hypothetical protein	0.29	0	Intracellular	0.8794	0.432	0.002771	0	0.0006
BBBOND_0004450	hypothetical protein conserved	0.29	0	Transmembrane	0.6182	0	0.100548	0	0.9463
BBBOND_0001730	hypothetical protein conserved	0.29	0	Intracellular	0.5197	0.209	0.005615	0	0.0036
BBBOND_0306150	isocitrate dehydrogenase NADP-dependent family protein putative	0.29	0	Intracellular	0.5656	0.39	0.05685	0	0.0065
BBBOND_0200370	hypothetical protein conserved	0.29	0	Intracellular	0.9345	0.819	0.002138	0	0.0011
BBBOND_0111290	elongation factor P putative	0.29	0	UPS	0.5519	0.321	0.003269	0	0.0454
BBBOND_0210220	hypothetical protein conserved	0.29	0	UPS	0.5527	0.409	0.002721	0	0.0269
BBBOND_0301970	hypothetical protein	0.29	0	Intracellular	0.5809	0.49	0.001376	0	0.0209
BBBOND_0404090	hypothetical protein conserved	0.29	0	Intracellular	0.8715	0.867	0.000568	0	0.0031
BBBOND_0400570	hypothetical protein conserved	0.29	0	Intracellular	0.5497	0.679	0.000651	0	0.0246
BBBOND_0311720	Pre-rRNA-processing protein TSR2 putative	0.29	0	Intracellular	0.6396	0.155	0.009591	0	0.0112
BBBOND_0302970	membrane protein putative	0.29	0	Transmembrane	0.9993	0.829	0.008549	1	0.0271
BBBOND_0000590	hypothetical protein conserved	0.29	0	Signal peptide	0.5335	0.628	0.577048	1	0.0011
BBBOND_0204110	hypothetical protein conserved	0.29	0	Intracellular	0.9347	0.676	0.002896	0	0.0004
BBBOND_0310140	Uncharacterized protein KIAA0195	0.29	0	Transmembrane	0.5602	0.787	0.16529	7	0.0002
BBBOND_0305280	NUCLEAR MOVEMENT PROTEIN NUDC putative	0.29	0	Intracellular	0.5394	0.389	0.003346	0	0.0288
BBBOND_0003100	hypothetical protein conserved	0.29	0	Intracellular	0.5799	0.342	0.069461	0	0.0135
BBBOND_0204750	hypothetical protein	0.29	0	Intracellular	0.9347	0.531	0.001591	0	0.0012
BBBOND_0307110	SHORT-CHAIN DEHYDROGENASES/REDUCTASE FAMILY MEMBER protein putative	0.29	0	Intracellular	0.5516	0.683	0.002242	0	0.0006
BBBOND_0309620	hypothetical protein	0.29	0	Intracellular	0.8794	0.432	0.002771	0	0.0006
BBBOND_0402280	proteasome beta 2 subunit putative	0.29	0	UPS	0.5522	0.448	0.00134	0	0.0048
BBBOND_0201120	hypothetical protein	0.29	0	Signal peptide	0.7199	0.588	0.565958	2	0.0005
BBBOND_0005920	hypothetical protein conserved	0.29	0	UPS	0.5007	0.428	0.068452	1	0.013
BBBOND_0105960	hypothetical protein conserved	0.29	0	Intracellular	0.5673	0.676	0.001652	0	0.0012
BBBOND_0105670	hypothetical protein	0.29	0	Intracellular	0.6149	0.866	0.006908	0	0.3187
BBBOND_0301630	hypothetical protein conserved	0.29	0	Intracellular	0.5687	0.415	0.000682	0	0.0033
BBBOND_0207325	hypothetical protein conserved	0.29	0	Intracellular	0.9345	0.643	0.012399	0	0.0184
BBBOND_0001290	hypothetical protein conserved	0.28	0	UPS	0.6132	0.415	0.025812	0	0.0033
BBBOND_0209310	hypothetical protein	0.28	0	Transmembrane	0.5736	0.586	0.038891	1	0.4684
BBBOND_0103900	hypothetical protein conserved	0.28	0	Intracellular	0.9345	0.854	0.00696	0	0
BBBOND_0005240	hypothetical protein conserved	0.28	0	Transmembrane	0.8681	0.82	0.043208	4	0.0008
BBBOND_0001440	hypothetical protein conserved	0.28	0	Intracellular	0.504	0.267	0.000988	0	0.0024
BBBOND_0002670	hypothetical protein conserved	0.28	0	Intracellular	0.6664	0.573	0.044841	0	0.0005
BBBOND_0208880	hypothetical protein	0.28	0	Transmembrane	0.791	0.613	0.342589	1	0.3633
BBBOND_0210340	hypothetical protein conserved	0.28	0	Intracellular	0.5668	0.452	0.000778	0	0.0014
BBBOND_0104400	hypothetical protein	0.28	0	Intracellular	0.9345	0.842	0.004624	0	0.1597
BBBOND_0403160	peptidyl-prolyl cis-trans isomerase putative	0.28	0	Intracellular	0.9345	0.902	0.00484	0	0
BBBOND_0405310	hypothetical protein	0.28	0	Intracellular	0.5174	0.287	0.00119	9	0
BBBOND_0313360	hypothetical protein	0.28	0	Intracellular	0.6395	0.168	0.001695	0	0.3304
BBBOND_0002590	hypothetical protein conserved	0.28	0	Transmembrane	0.9985	0.351	0.000533	1	0.0019
BBBOND_0210630	hypothetical protein conserved	0.28	0	Intracellular	0.8763	0.398	0.009572	0	0.0007
BBBOND_0400610	Telomerase Cajal body protein 1	0.28	0	Intracellular	0.7083	0.682	0.029757	0	0.4704
BBBOND_0304110	hypothetical protein conserved	0.28	0	UPS	0.5977	0.16	0.001129	0	0.0033
BBBOND_0202020	hypothetical protein conserved	0.28	0	Intracellular	0.9343	0.257	0.004902	0	0.0032
BBBOND_0302150	Rab1b putative	0.28	0	Intracellular	0.6122	0.37	0.001545	0	0.098
BBBOND_0110040	orotidine 5'-phosphate decarboxylase putative	0.28	0	UPS	0.5443	0.53	0.002133	0	0.0169
BBBOND_0108300	DNA mismatch repair protein putative	0.28	0	Intracellular	0.5694	0.441	0.028943	0	0.0001
BBBOND_0404880	hypothetical protein conserved	0.28	0	Intracellular	0.9345	0.891	0.01701	0	0.0005
BBBOND_0210850	hypothetical protein	0.28	0	Intracellular	0.9345	0.748	0.059335	0	0.3027
BBBOND_0000870	hypothetical protein conserved	0.28	0	UPS	0.615	0.478	0.008954	0	0.0051
BBBOND_0101460	hypothetical protein	0.28	0	Intracellular	0.5324	0.45	0.001118	0	0.0118
BBBOND_0001960	hypothetical protein conserved	0.28	0	Intracellular	0.5034	0.403	0.001094	0	0.0139
BBBOND_0400820	hypothetical protein conserved	0.27	0	Intracellular	0.5668	0.418	0.002051	0	0.0024
BBBOND_0209630	hypothetical protein	0.27	0	Signal peptide	0.3947	0.313	0.018913	1	0.0006
BBBOND_0004010	hypothetical protein conserved	0.27	0	Transmembrane	0.9587	0.616	0.046909	4	0
BBBOND_0401890	Ganglioside-induced differentiation-associated protein 2	0.27	0	Intracellular	0.8795	0.453	0.001766	0	0.0026
BBBOND_0109520	transporter putative	0.27	0	Intracellular	0.5966	0.567	0.001553	10	0
BBBOND_0107170	hypothetical protein conserved	0.27	0	Transmembrane	0.5767	0.373	0.02523	10	0
BBBOND_0003270	hypothetical protein conserved	0.27	0	Intracellular	0.5159	0.294	0.000807	0	0.0009
BBBOND_0105440	ribose-phosphate pyrophosphokinase putative	0.27	0	UPS	0.5495	0.444	0.002443	0	0.0033
BBBOND_0203400	DEAD box RNA helicase putative	0.27	0	Intracellular	0.8798	0.423	0.000837	0	0.0068
BBBOND_0302140	Ribosomal protein S16 putative	0.27	0	Intracellular	0.9344	0.545	0.002823	0	0.0005
BBBOND_0309370	DEAD/DEAH box domain containing protein putative	0.27	0	Intracellular	0.7903	0.146	0.000746	0	0.0001
BBBOND_0401460	hypothetical protein	0.27	0	Transmembrane	0.6517	0.904	0.02261	1	0.1707
BBBOND_0301200	protein transport protein sec61 putative	0.27	0	Transmembrane	0.936	0.639	0.020101	8	0.0001
BBBOND_0003290	hypothetical protein conserved	0.27	0	Transmembrane	0.9309	0.779	0.016135	0	0.0004
BBBOND_0203010	PCI domain containing protein putative	0.27	0	UPS	0.5236	0.517	0.000938	0	0.0017
BBBOND_0309770	hypothetical protein conserved	0.27	0	Intracellular	0.9343	0.901	0.001167	0	0.0002
BBBOND_0103340	WD domain G-beta repeat containing protein putative	0.27	0	Intracellular	0.5449	0.568	0.000548	0	0.005
BBBOND_0309850	hypothetical protein	0.27	0	Intracellular	0.9326	0.784	0.003289	0	0.0119
BBBOND_0403030	ATP-dependent helicase putative	0.27	0	Intracellular	0.5682	0.513	0.000837	0	0.0023
BBBOND_0311140	hypothetical protein	0.27	0	Intracellular	0.6907	0.317	0.0022	0	0.1176
BBBOND_0402450	translation initiation factor eIF epsilon subunit putative	0.27	0	UPS	0.502	0.458	0.001076	0	0.0001
BBBOND_0400150	hypothetical protein	0.27	0	Intracellular	0.524	0.323	0.001567	1	0.004
BBBOND_0209450	ATP synthase F1 gamma subunit putative	0.27	0	UPS	0.5357	0.483	0.000376	0	0.0002
BBBOND_0000520	hypothetical protein conserved	0.27	0	Transmembrane	0.9028	0.509	0.004031	7	0
BBBOND_0312960	plectin/S10 domain containing protein putative	0.27	0	UPS	0.6174	0.428	0.001356	0	0.0043
BBBOND_0305460	hypothetical protein conserved	0.27	0	Intracellular	0.582	0.4	0.004768	0	0.0063
BBBOND_0310840	hypothetical protein	0.27	0	Intracellular	0.5341	0.854	0.092905	0	0.0246
BBBOND_0310690	hypothetical protein conserved	0.27	0	Intracellular	0.584	0.533	0.000707	0	0.0005
BBBOND_0206520	cysteinyl-tRNA synthetase putative	0.27	0	Intracellular	0.5488	0.324	0.001026	0	0
BBBOND_0203810	hypothetical protein conserved	0.27	0	Intracellular	0.7898	0.244	0.022319	0	0.0014
BBBOND_0108580	nucleolar protein Nop56 putative	0.27	0	Intracellular	0.5156	0.05	0.012103	0	0.0037
BBBOND_0403140	hypothetical protein conserved	0.27	0	UPS	0.5982	0.348	0.000782	0	0.0068
BBBOND_0304020	UFM1-protein ligase 1 homolog	0.27	0	Intracellular	0.5842	0.346	0.000666	0	0.0027
BBBOND_0107740	SHORT-CHAIN DEHYDROGENASES/REDUCTASE FAMILY MEMBER protein putative	0.27	0	Intracellular	0.9326	0.53	0.11574	0	0.0476
BBBOND_0200650	hypothetical protein conserved	0.27	0	Intracellular	0.7536	0.44	0.002146	0	0.0071
BBBOND_0100060	hypothetical protein conserved	0.26	0	Intracellular	0.5709	0.505	0.007039	0	0.0025
BBBOND_0104510	hypothetical protein conserved	0.26	0	Intracellular	0.8795	0.385	0.002184	0	0.0075
BBBOND_0310390	membrane protein putative	0.26	0	Transmembrane	0.8993	0.734	0.124011	1	0.012
BBBOND_0400080	hypothetical protein	0.26	0	UPS	0.5022	0.189	0.053351	1	0.0059
BBBOND_0002560	hypothetical protein conserved	0.26	0	Intracellular	0.6274	0.618	0.112365	0	0.1239
BBBOND_0203160	hypothetical protein	0.26	0	Intracellular	0.9343	0.342	0.007264	1	0.1714
BBBOND_0300800	hypothetical protein conserved	0.26	0	Intracellular	0.5084	0.499	0.003357	0	0.0024
BBBOND_0104640	glycosyltransferase family protein 28 putative	0.26	0	Intracellular	0.9326	0.537	0.185306	0	0.0169
BBBOND_0211970	hypothetical protein	0.26	0	Intracellular	0.9342	0.821	0.008791	0	0.1941
BBBOND_0307070	NifU-like domain containing protein putative	0.26	0	Intracellular	0.9342	0.492	0.00124	0	0.0001
BBBOND_0106670	hypothetical protein	0.26	0	Intracellular	0.9345	0.9	0.002038	0	0.0003
BBBOND_0403790	glucosamine--fructose-6- phosphateaminotransferase putative	0.26	0	Intracellular	0.5862	0.664	0.00682	0	0.0205
BBBOND_0305470	hypothetical protein conserved	0.26	0	Intracellular	0.5463	0.472	0.005926	0	0.024
BBBOND_0402170	hypothetical protein conserved	0.26	0	Intracellular	0.8761	0.551	0.000473	0	0.0012
BBBOND_0004130	hypothetical protein conserved	0.26	0	Transmembrane	0.9648	0.79	0.015345	5	0
BBBOND_0312910	hypothetical protein	0.26	0	Intracellular	0.5489	0.568	0.016646	0	0.0823
BBBOND_0104560	calcium ATPase SERCA-like putative	0.26	0	UPS	0.5103	0.592	0.000788	8	0
BBBOND_0309560	MJ0570-related uncharacterized domain containing protein putative	0.26	0	UPS	0.596	0.56	0.008777	0	0.0022
BBBOND_0211530	hypothetical protein	0.26	0	Intracellular	0.9345	0.573	0.003242	0	0.0044
BBBOND_0003970	hypothetical protein conserved	0.26	0	Transmembrane	0.5805	0.519	0.00919	0	0.006
BBBOND_0212030	hypothetical protein conserved	0.26	0	Intracellular	0.5702	0.552	0.007369	0	0.0016
BBBOND_0302850	hypothetical protein conserved	0.26	0	Transmembrane	0.9998	0.314	0.000381	6	0
BBBOND_0006310	hypothetical protein conserved	0.26	0	UPS	0.5	0.37	0.045093	1	0.0118
BBBOND_0002760	hypothetical protein conserved	0.26	0	Intracellular	0.5031	0.433	0.036317	0	0.0005
BBBOND_0108220	ribosomal protein L14 putative	0.26	0	Intracellular	0.9345	0.804	0.002011	0	0.0049
BBBOND_0209570	Vam6/Vps39-like protein	0.26	0	Intracellular	0.5751	0.499	0.003771	0	0.0009
BBBOND_0313910	hypothetical protein	0.26	0	Signal peptide	0.4755	0.319	0.051551	1	0.0057
BBBOND_0001280	hypothetical protein conserved	0.26	0	Transmembrane	0.7374	0.897	0.002061	0	0.0049
BBBOND_0201920	hypothetical protein	0.26	0	UPS	0.5993	0.457	0.001881	0	0.0713
BBBOND_0108280	PHD FINGER PROTEIN putative	0.26	0	Transmembrane	0.7853	0.403	0.00237	0	0.0003
BBBOND_0204640	small GTP-binding protein sar1 putative	0.26	0	UPS	0.5712	0.462	0.00544	0	0.0581
BBBOND_0303810	hypothetical protein	0.26	0	Intracellular	0.9345	0.853	0.001151	0	0.1047
BBBOND_0405770	regulator of chromosome condensation (RCC1) domain containing protein putative	0.26	0	Intracellular	0.501	0.477	0.027603	0	0.0118
BBBOND_0104960	cytidine triphosphate synthetase putative	0.25	0	Intracellular	0.5811	0.559	0.017779	0	0.0093
BBBOND_0404840	Transcription factor TFIIIB component B	0.25	0	Intracellular	0.9343	0.905	0.183649	0	0.0153
BBBOND_0006050	hypothetical protein conserved	0.25	0	UPS	0.5	0.366	0.004937	1	0.0041
BBBOND_0404180	hypothetical protein conserved	0.25	0	Intracellular	0.9326	0.768	0.002075	0	0
BBBOND_0105750	LSM domain containing protein putative	0.25	0	UPS	0.573	0.294	0.000363	0	0.0036
BBBOND_0304130	hypothetical protein	0.25	0	Transmembrane	0.9999	0.779	0.000676	1	0.1372
BBBOND_0307660	hypothetical protein	0.25	0	UPS	0.5708	0.179	0.0035	1	0.0895
BBBOND_0006030	hypothetical protein conserved	0.25	0	Intracellular	0.5001	0.385	0.043255	1	0.008
BBBOND_0209930	hypothetical protein	0.25	0	Intracellular	0.5471	0.396	0.015471	1	0.0087
BBBOND_0102360	hypothetical protein	0.25	0	Intracellular	0.9345	0.722	0.001818	0	0
BBBOND_0108110	ribosomal protein L15 putative	0.25	0	Intracellular	0.9345	0.328	0.000303	0	0.0001
BBBOND_0103600	hypothetical protein conserved	0.25	0	Transmembrane	0.8283	0.844	0.001362	0	0.002
BBBOND_0206630	hypothetical protein conserved	0.25	0	Intracellular	0.9335	0.677	0.00083	0	0.0059
BBBOND_0212090	glucose-6-phosphate isomerase protein putative	0.25	0	Intracellular	0.5697	0.476	0.000545	0	0.0067
BBBOND_0307250	CDK5 regulatory subunit-associated protein	0.25	0	Transmembrane	0.7637	0.246	0.004346	1	0.0004
BBBOND_0002160	hypothetical protein conserved	0.25	0	Intracellular	0.5032	0.359	0.045093	1	0.0092
BBBOND_0105970	hypothetical protein conserved	0.25	0	Intracellular	0.9324	0.645	0.000608	0	0
BBBOND_0210200	hypothetical protein conserved	0.25	0	Intracellular	0.9345	0.899	0.012002	0	0.0004
BBBOND_0209610	Rsm22putative	0.25	0	Intracellular	0.8798	0.28	0.000684	0	0.0033
BBBOND_0403800	hypothetical protein conserved	0.25	0	Intracellular	0.9326	0.609	0.000787	0	0.0001
BBBOND_0310500	hypothetical protein	0.24	0	Intracellular	0.9343	0.826	0.001157	0	0.1883
BBBOND_0204050	hypothetical protein	0.24	0	Intracellular	0.6141	0.636	0.007207	0	0.1861
BBBOND_0400970	hypothetical protein	0.24	0	Intracellular	0.6167	0.871	0.005979	0	0.2024
BBBOND_0312280	hypothetical protein conserved	0.24	0	Intracellular	0.8761	0.469	0.001885	0	0.0016
BBBOND_0400640	ribosomal protein L2 putative	0.24	0	Intracellular	0.9345	0.493	0.001506	0	0.0105
BBBOND_0305730	hypothetical protein conserved	0.24	0	Intracellular	0.5383	0.678	0.006832	0	0
BBBOND_0302830	DNA topoisomerase family protein putative	0.24	0	Intracellular	0.5491	0.388	0.001072	0	0.0088
BBBOND_0200750	hypothetical protein	0.24	0	Intracellular	0.9343	0.716	0.001151	0	0.3491
BBBOND_0005820	hypothetical protein conserved	0.24	0	UPS	0.6145	0.429	0.003251	0	0.0194
BBBOND_0107210	aspartyl protease putative	0.24	0	Intracellular	0.5547	0.669	0.002539	0	0.0634
BBBOND_0405330	hypothetical protein	0.24	0	Transmembrane	0.8422	0.909	0.005267	5	0
BBBOND_0309310	SRP54-type protein GTPase domain containing protein putative	0.24	0	Intracellular	0.5824	0.437	0.001568	0	0.0065
BBBOND_0204870	hypothetical protein conserved	0.24	0	Intracellular	0.8798	0.321	0.00087	0	0.0001
BBBOND_0205360	hypothetical protein conserved	0.24	0	Transmembrane	0.7628	0.919	0.001427	0	0.004
BBBOND_0305110	hypothetical protein	0.24	0	UPS	0.6187	0.161	0.264771	1	0.0188
BBBOND_0306960	N-ACETYLGLUCOSAMINYL-PH OSPHATIDYLINOSITOL DE-N-ACETYLASE putative	0.24	0	Intracellular	0.9327	0.631	0.134058	0	0.0276
BBBOND_0103200	hypothetical protein conserved	0.24	0	Intracellular	0.5488	0.411	0.068747	0	0.0221
BBBOND_0003050	hypothetical protein conserved	0.24	0	UPS	0.5	0.335	0.001885	1	0.0015
BBBOND_0310510	hypothetical protein	0.24	0	Intracellular	0.5034	0.107	0.001533	1	0.0137
BBBOND_0203090	RNA polymerase III subunit RPC82 helix-turn-helix domain containing proteinputative	0.24	0	Intracellular	0.8604	0.497	0.001167	0	0.0031
BBBOND_0106250	hypothetical protein	0.24	0	Transmembrane	0.885	0.81	0.002804	1	0.0161
BBBOND_0401830	actin putative	0.24	0	Intracellular	0.6643	0.426	0.002416	0	0.0038
BBBOND_0304140	hypothetical protein	0.24	0	UPS	0.5562	0.563	0.001165	0	0.173
BBBOND_0208550	hypothetical protein	0.24	0	Transmembrane	0.9753	0.226	0.0078	1	0.0975
BBBOND_0104160	hypothetical protein conserved	0.24	0	UPS	0.5367	0.461	0.00229	0	0.0872
BBBOND_0300010	hypothetical protein conserved	0.24	0	Signal peptide	0.7141	0.375	0.007368	1	0.0088
BBBOND_0212160	TBC domain containing protein putative	0.24	0	Intracellular	0.9327	0.837	0.021579	0	0.0022
BBBOND_0306040	Phosphatidylcholine:ceramide cholinephosphotransferase 1	0.24	0	Intracellular	0.7085	0.195	0.001985	5	0
BBBOND_0310630	hypothetical protein	0.24	0	Intracellular	0.5728	0.714	0.002412	0	0.2396
BBBOND_0003460	hypothetical protein conserved	0.24	0	Transmembrane	0.6396	0.77	0.001362	0	0.0013
BBBOND_0403540	ABC1family protein putative	0.24	0	Intracellular	0.5666	0.444	0.004144	0	0.0286
BBBOND_0002280	hypothetical protein conserved	0.24	0	Transmembrane	0.9959	0.627	0.0006	1	0.0549
BBBOND_0211130	ribosomal protein S11 putative	0.24	0	Intracellular	0.9345	0.749	0.003086	0	0.0003
BBBOND_0201710	hypothetical protein conserved	0.23	0	Intracellular	0.6472	0.248	0.001218	0	0.0053
BBBOND_0209000	DNA polymerase I putative	0.23	0	Intracellular	0.569	0.298	0.091	0	0.0785
BBBOND_0110640	UPF0465 protein C5orf33 homolog	0.23	0	Intracellular	0.7675	0.35	0.001276	0	0
BBBOND_0103640	membrane protein putative	0.23	0	Signal peptide	0.5638	0.124	0.074459	5	0.0016
BBBOND_0304340	hypothetical protein	0.23	0	Intracellular	0.6132	0.562	0.010114	0	0.2057
BBBOND_0309040	hypothetical protein	0.23	0	Intracellular	0.9345	0.625	0.002067	0	0.0001
BBBOND_0105730	hypothetical protein conserved	0.23	0	Intracellular	0.6528	0.492	0.000825	0	0.0018
BBBOND_0308500	DNA / pantothenate metabolism flavoprotein putative	0.23	0	UPS	0.5529	0.541	0.000726	0	0.037
BBBOND_0309180	hypothetical protein	0.23	0	UPS	0.5306	0.578	0.012828	0	0.426
BBBOND_0209920	hypothetical protein	0.23	0	Transmembrane	0.516	0.115	0.001756	1	0.0721
BBBOND_0205740	phosphatidylinositol 3-and 4-kinase domain containing protein putative	0.23	0	Intracellular	0.8797	0.325	0.001811	0	0.0017
BBBOND_0110690	HAD superfamily hydrolase putative	0.23	0	UPS	0.5393	0.528	0.010687	0	0.0034
BBBOND_0308490	60S ACIDIC RIBOSOMAL PROTEIN FAMILY MEMBER putative	0.23	0	Intracellular	0.5736	0.863	0.004625	0	0.0547
BBBOND_0312450	hypothetical protein	0.23	0	Intracellular	0.8601	0.658	0.002643	1	0.0136
BBBOND_0303090	VACUOLAR PROTEIN SORTING-ASSOCIATED PROTEIN domain containing protein putative	0.23	0	Intracellular	0.5698	0.448	0.002965	0	0.0025
BBBOND_0309140	hypothetical protein conserved	0.23	0	UPS	0.5001	0.531	0.134921	0	0.2195
BBBOND_0403100	hypothetical protein	0.23	0	Intracellular	0.9326	0.36	0.006316	0	0.1922
BBBOND_0212100	hypothetical protein conserved	0.23	0	Intracellular	0.5221	0.374	0.001388	0	0
BBBOND_0308930	ribosomal protein L20 putative	0.23	0	Intracellular	0.9344	0.488	0.000847	0	0
BBBOND_0310890	hypothetical protein	0.23	0	Transmembrane	0.6864	0.755	0.003077	0	0.0279
BBBOND_0402240	hypothetical protein	0.23	0	Intracellular	0.9343	0.845	0.027373	0	0.051
BBBOND_0305790	hypothetical protein	0.23	0	UPS	0.573	0.332	0.000618	0	0.005
BBBOND_0301040	FERREDOXIN/FERREDOXIN--NADP REDUCTASE-RELATED putative	0.23	0	Intracellular	0.9328	0.562	0.005616	0	0.0454
BBBOND_0304650	hypothetical protein conserved	0.22	0	Transmembrane	0.4573	0.409	0.006492	0	0.0779
BBBOND_0211270	anti-silencing protein ASF1-like family protein putative	0.22	0	Intracellular	0.5402	0.182	0.001414	0	0.0001
BBBOND_0300240	hypothetical protein	0.22	0	Intracellular	0.697	0.844	0.007849	0	0.162
BBBOND_0304610	IHF-like DNA-binding protein putative	0.22	0	UPS	0.614	0.579	0.002002	0	0.0094
BBBOND_0307710	hypothetical protein	0.22	0	Intracellular	0.5499	0.804	0.012511	9	0
BBBOND_0305590	GTPase family protein protein putative	0.22	0	Intracellular	0.9346	0.444	0.000294	0	0.0001
BBBOND_0300520	formate/nitrite transporter family protein putative	0.22	0	Transmembrane	0.6613	0.674	0.001388	6	0.0001
BBBOND_0309380	hypothetical protein	0.22	0	Transmembrane	0.9918	0.35	0.000935	1	0.0489
BBBOND_0311820	hypothetical protein	0.22	0	UPS	0.5441	0.585	0.002415	0	0.2728
BBBOND_0401520	hypothetical protein conserved	0.22	0	UPS	0.5498	0.521	0.004023	0	0.1501
BBBOND_0003410	hypothetical protein conserved	0.22	0	Intracellular	0.6295	0.28	0.000691	0	0.002
BBBOND_0405070	hypothetical protein conserved	0.22	0	Intracellular	0.5659	0.596	0.001568	0	0.011
BBBOND_0002970	hypothetical protein conserved	0.22	0	Transmembrane	0.7076	0.712	0.004284	0	0.0036
BBBOND_0002300	hypothetical protein conserved	0.22	0	Intracellular	0.5199	0.307	0.016379	0	0.0102
BBBOND_0003480	hypothetical protein conserved	0.22	0	UPS	0.5	0.273	0.060045	1	0.0059
BBBOND_0401930	hypothetical protein conserved	0.22	0	Intracellular	0.8618	0.234	0.010207	0	0.0032
BBBOND_0304720	structure specific recognition protein putative	0.22	0	Intracellular	0.6247	0.387	0.002604	0	0.0015
BBBOND_0405420	hypothetical protein	0.22	0	UPS	0.573	0.338	0.000363	0	0.0129
BBBOND_0311640	hypothetical protein conserved	0.22	0	Intracellular	0.5491	0.626	0.004584	0	0.0001
BBBOND_0005390	hypothetical protein conserved	0.22	0	UPS	0.5399	0	0.066481	0	0.7807
BBBOND_0405940	hypothetical protein conserved	0.22	0	Intracellular	0.5758	0.366	0.001224	0	0.001
BBBOND_0308980	hypothetical protein conserved	0.22	0	Intracellular	0.5451	0.881	0.000687	0	0.0007
BBBOND_0209110	50S ribosomal protein L13 putative	0.22	0	Intracellular	0.6108	0.772	0.009002	0	0.0016
BBBOND_0211230	hypothetical protein conserved	0.22	0	Intracellular	0.5683	0.807	0.000438	3	0.0001
BBBOND_0402880	hypothetical protein	0.22	0	Intracellular	0.6642	0.223	0.000266	0	0.0024
BBBOND_0211360	MAJOR FACILITATOR SUPERFAMILY MEMBERputative	0.22	0	Intracellular	0.5168	0.594	0.000961	9	0
BBBOND_0301690	hypothetical protein	0.22	0	Intracellular	0.5324	0.521	0.007308	0	0.0286
BBBOND_0404960	hypothetical protein	0.22	0	Intracellular	0.9345	0.936	0.009788	0	0.0089
BBBOND_0003520	hypothetical protein conserved	0.22	0	Transmembrane	0.75	0.688	0.001761	0	0.0023
BBBOND_0301860	eukaryotic translation initiation factor 3 subunit 7 putative	0.22	0	Intracellular	0.5645	0.327	0.002646	0	0.0051
BBBOND_0305740	dehydrogenase E1 component family protein putative	0.22	0	Intracellular	0.57	0.659	0.002011	0	0.0001
BBBOND_0202170	hypothetical protein conserved	0.22	0	Intracellular	0.7705	0.371	0.002182	0	0.0003
BBBOND_0305190	biotin-requiring enzyme family protein putative	0.22	0	Intracellular	0.9345	0.408	0.001074	0	0.0001
BBBOND_0313950	hypothetical protein	0.22	0	Intracellular	0.5002	0.38	0.054945	1	0.0071
BBBOND_0310780	hypothetical protein conserved	0.22	0	Intracellular	0.8798	0.373	0.001143	0	0.0155
BBBOND_0105560	branched-chain alpha-keto acid dehydrogenase E1 component beta subunit putative	0.22	0	UPS	0.5528	0.492	0.001344	0	0.0005
BBBOND_0313570	hypothetical protein conserved	0.22	0	Intracellular	0.87	0.303	0.00671	0	0.0125
BBBOND_0110080	hypothetical protein conserved	0.22	0	Transmembrane	0.9963	0.929	0.0007	1	0.0014
BBBOND_0101270	hypothetical protein	0.22	0	UPS	0.554	0.594	0.000443	0	0.0143
BBBOND_0309800	hypothetical protein conserved	0.21	0	Transmembrane	0.9855	0.653	0.002451	6	0
BBBOND_0405340	hypothetical protein conserved	0.21	0	Transmembrane	0.6189	0.799	0.051144	1	0.0189
BBBOND_0302030	hypothetical protein	0.21	0	Intracellular	0.9326	0.338	0.00493	1	0.2319
BBBOND_0311160	hypothetical protein	0.21	0	Intracellular	0.5316	0.895	0.022103	0	0.0089
BBBOND_0110580	XPA-binding protein 1 putative	0.21	0	UPS	0.5289	0.432	0.003631	0	0.0032
BBBOND_0206890	hypothetical protein conserved	0.21	0	Intracellular	0.8765	0.455	0.001815	0	0.0027
BBBOND_0304280	ankyrin repeat family protein putative	0.21	0	Intracellular	0.5502	0.542	0.002656	0	0.0203
BBBOND_0104760	hypothetical protein	0.21	0	Intracellular	0.9343	0.717	0.001873	0	0.1222
BBBOND_0205330	hypothetical protein conserved	0.21	0	Intracellular	0.9345	0.902	0.003552	0	0.0101
BBBOND_0003000	hypothetical protein conserved	0.21	0	UPS	0.5003	0.308	0.004923	1	0.0129
BBBOND_0200230	hypothetical protein conserved	0.21	0	Intracellular	0.9345	0.441	0.010754	0	0
BBBOND_0205350	protein kinase domain containing protein putative	0.21	0	Intracellular	0.5039	0.695	0.023557	0	0.0202
BBBOND_0210660	chaperone protein dnaJ-2 putative	0.21	0	Intracellular	0.9328	0.78	0.007761	0	0.0023
BBBOND_0100820	hypothetical protein	0.21	0	Transmembrane	0.4655	0.79	0.020248	0	0.096
BBBOND_0401210	hypothetical protein conserved	0.21	0	Intracellular	0.9345	0.768	0.001156	0	0.0019
BBBOND_0203690	hypothetical protein conserved	0.21	0	Intracellular	0.5474	0.461	0.00445	0	0
BBBOND_0203880	thioredoxin putative	0.21	0	UPS	0.5985	0.089	0.005626	1	0.0446
BBBOND_0307870	hypothetical protein	0.21	0	Intracellular	0.8616	0.695	0.000494	0	0.057
BBBOND_0405930	hypothetical protein conserved	0.21	0	Intracellular	0.5065	0.629	0.006838	0	0.0082
BBBOND_0310260	hypothetical protein	0.21	0	Transmembrane	0.956	0.791	0.000476	1	0.0825
BBBOND_0108140	ribosomal protein L17 putative	0.21	0	Intracellular	0.9346	0.671	0.000247	0	0.0002
BBBOND_0310030	hypothetical protein	0.21	0	Transmembrane	0.9631	0.769	0.000799	1	0.0143
BBBOND_0402820	hypothetical protein conserved	0.21	0	Intracellular	0.8795	0.333	0.000448	0	0.0015
BBBOND_0308860	hypothetical protein	0.21	0	Transmembrane	0.4854	0.455	0.002183	1	0.0115
BBBOND_0306210	hypothetical protein conserved	0.21	0	Intracellular	0.9342	0.315	0.002227	4	0
BBBOND_0312540	pentatricopeptide repeat domain containing protein putative	0.21	0	Intracellular	0.5173	0.481	0.069263	0	0.0222
BBBOND_0109080	hypothetical protein	0.21	0	UPS	0.5145	0.438	0.00662	0	0.1818
BBBOND_0308510	dual specificity phosphatase catalytic domain containing protein putative	0.21	0	Intracellular	0.5586	0.514	0.00186	0	0.0072
BBBOND_0314060	hypothetical protein	0.21	0	UPS	0.5003	0.451	0.054316	1	0.0137
BBBOND_0306590	phospholipid-translocating P-type ATPase flippase family protein putative	0.21	0	Intracellular	0.5486	0.636	0.00341	10	0
BBBOND_0304900	hypothetical protein	0.21	0	Transmembrane	0.8709	0.838	0.009555	1	0.0045
BBBOND_0309160	hypothetical protein	0.21	0	Intracellular	0.9326	0.906	0.002354	0	0.0302
BBBOND_0005680	hypothetical protein conserved	0.21	0	Intracellular	0.9326	0.297	0.008069	1	0.0042
BBBOND_0308160	hypothetical protein	0.21	0	Intracellular	0.9343	0.785	0.004111	0	0.2009
BBBOND_0308570	hypothetical protein conserved	0.21	0	UPS	0.571	0.437	0.002723	0	0.0043
BBBOND_0311770	hypothetical protein	0.21	0	Intracellular	0.5736	0.646	0.000675	0	0.2999
BBBOND_0201230	lipoamide acyltransferase component of branched-chain alpha-keto acid dehydrogenase complex mitochondrial precursor putative	0.21	0	Intracellular	0.5658	0.747	0.003694	0	0.0003
BBBOND_0306230	hypothetical protein conserved	0.21	0	Intracellular	0.9343	0.883	0.001063	0	0.0041
BBBOND_0210720	ubiquitin carboxyl-terminal hydrolase putative	0.21	0	Intracellular	0.5146	0.493	0.00377	0	0.0235
BBBOND_0002290	hypothetical protein conserved	0.21	0	Signal peptide	0.7496	0.333	0.068591	2	0.002
BBBOND_0200110	hypothetical protein	0.2	0	Transmembrane	0.9999	0.735	0.000459	1	0.0377
BBBOND_0311670	2-C-methyl-D-erythritol 4-phosphate cytidylyltransferase	0.2	0	Intracellular	0.9257	0.625	0.003838	0	0.0072
BBBOND_0100580	hypothetical protein conserved	0.2	0	Intracellular	0.8798	0.559	0.009581	0	0.0002
BBBOND_0001820	hypothetical protein conserved	0.2	0	Transmembrane	0.6427	0.3	0.001383	0	0.0027
BBBOND_0202610	arginyl-tRNA synthetase putative	0.2	0	UPS	0.5004	0.517	0.004783	0	0.0067
BBBOND_0100930	NLI interacting factor-like phosphatase family protein putative	0.2	0	Intracellular	0.5715	0.375	0.008074	0	0.0361
BBBOND_0203780	bromodomain containing protein putative	0.2	0	Intracellular	0.5477	0.537	0.001524	0	0.0053
BBBOND_0106970	signal recognition particle SRP9 subunit putative	0.2	0	Intracellular	0.9345	0.766	0.001398	0	0.248
BBBOND_0302980	regulator of chromosome condensation (RCC1) domain containing protein putative	0.2	0	Intracellular	0.5646	0.617	0.00171	0	0.0095
BBBOND_0403840	hypothetical protein conserved	0.2	0	Intracellular	0.5458	0	0.001015	0	0.0024
BBBOND_0106870	hypothetical protein conserved	0.2	0	UPS	0.5445	0.457	0.000709	0	0.0219
BBBOND_0202970	hypothetical protein conserved	0.2	0	Intracellular	0.5677	0.422	0.001247	0	0.0005
BBBOND_0204120	XPG I-region family protein putative	0.2	0	Transmembrane	0.68	0.318	0.003571	0	0.0111
BBBOND_0200340	hypothetical protein conserved	0.2	0	Intracellular	0.5711	0.404	0.001361	0	0.0014
BBBOND_0402345	hypothetical protein conserved	0.2	0	UPS	0.5918	0.333	0.000432	0	0.0067
BBBOND_0105770	hypothetical protein	0.2	0	Intracellular	0.5684	0.302	0.000255	0	0.0004
BBBOND_0206340	glutamate-cysteine ligase catalytic subunit putative	0.2	0	Intracellular	0.5695	0.479	0.002152	0	0.0091
BBBOND_0206350	hypothetical protein conserved	0.2	0	Intracellular	0.5819	0.263	0.015707	0	0.0021
BBBOND_0102320	adenine nucleotide translocase putative	0.2	0	Transmembrane	0.4736	0.192	0.022777	3	0.001
BBBOND_0305570	hypothetical protein conserved	0.2	0	Intracellular	0.6657	0.568	0.001558	0	0.0008
BBBOND_0101850	hypothetical protein conserved	0.2	0	Intracellular	0.5456	0.675	0.014133	3	0.0003
BBBOND_0200730	hypothetical protein	0.2	0	Transmembrane	0.8399	0.065	0.004073	1	0.0462
BBBOND_0108630	clathrin assembly protein small subunit putative	0.2	0	Intracellular	0.5457	0.442	0.002787	0	0.0016
BBBOND_0208380	hypothetical protein conserved	0.2	0	Intracellular	0.7674	0.44	0.002527	0	0.0029
BBBOND_0301610	hypothetical protein conserved	0.2	0	Intracellular	0.9144	0.41	0.001765	0	0.0029
BBBOND_0111130	hypothetical protein conserved	0.2	0	Intracellular	0.5671	0.319	0.001846	0	0.009
BBBOND_0206570	hypothetical protein conserved	0.2	0	UPS	0.5499	0.542	0.000574	0	0.0069
BBBOND_0313080	hypothetical protein	0.2	0	Intracellular	0.9326	0.918	0.002262	0	0.1733
BBBOND_0300940	hypothetical protein conserved	0.2	0	Intracellular	0.9344	0.895	0.00888	1	0.0022
BBBOND_0005560	hypothetical protein conserved	0.2	0	Transmembrane	0.5275	0.801	0.036605	0	0.6667
BBBOND_0307210	Cullin putative	0.2	0	Intracellular	0.5487	0.398	0.004148	0	0.0005
BBBOND_0108880	hypothetical protein	0.2	0	Intracellular	0.9343	0.851	0.004815	0	0.4182
BBBOND_0203430	hypothetical protein conserved	0.2	0	Intracellular	0.5271	0.672	0.001578	0	0.0171
BBBOND_0002150	hypothetical protein conserved	0.2	0	Intracellular	0.5008	0.594	0.142607	0	0.0072
BBBOND_0206990	GTP-binding protein engB putative	0.2	0	Intracellular	0.5518	0.297	0.005396	0	0.0026
BBBOND_0000910	hypothetical protein conserved	0.2	0	UPS	0.5165	0.34	0.011331	1	0.0005
BBBOND_0300350	hypothetical protein conserved	0.2	0	Intracellular	0.9345	0.449	0.00358	0	0.0002
BBBOND_0306170	hypothetical protein	0.2	0	UPS	0.5398	0.549	0.001451	1	0.0002
BBBOND_0311300	hypothetical protein conserved	0.2	0	Transmembrane	0.6247	0.433	0.023069	0	0.005
BBBOND_0312070	DNA repair protein rhp16 putative	0.2	0	Intracellular	0.5662	0.15	0.002376	0	0.0001
BBBOND_0308080	ATP-dependent protease La family protein putative	0.2	0	Intracellular	0.5668	0.363	0.002875	0	0
BBBOND_0400040	hypothetical protein	0.2	0	Intracellular	0.9345	0.775	0.004211	0	0.1097
BBBOND_0208680	hypothetical protein conserved	0.2	0	Intracellular	0.9344	0.451	0.001325	0	0.0048
BBBOND_0313890	hypothetical protein	0.19	0	Transmembrane	0.6643	0.836	0.013998	0	0.2537
BBBOND_0304260	Mitochondrial intermediate peptidase 1	0.19	0	Intracellular	0.8605	0.674	0.00214	0	0.0006
BBBOND_0106740	signal recognition particle SRP54 protein putative	0.19	0	Intracellular	0.5664	0.269	0.001546	0	0.0028
BBBOND_0002700	hypothetical protein conserved	0.19	0	UPS	0.5915	0.366	0.004469	0	0.0007
BBBOND_0203450	hypothetical protein	0.19	0	Transmembrane	0.4836	0.836	0.001456	0	0.5901
BBBOND_0208670	MFS general substrate transporter domain containing proteinputative	0.19	0	Intracellular	0.5589	0.477	0.001183	8	0
BBBOND_0304500	hypothetical protein conserved	0.19	0	Transmembrane	0.7412	0.776	0.000967	1	0.001
BBBOND_0104000	hypothetical protein conserved	0.19	0	Intracellular	0.5499	0.574	0.027228	0	0.0035
BBBOND_0202190	XRN 5'-3' exonuclease protein putative	0.19	0	Intracellular	0.8764	0.256	0.001813	0	0.0052
BBBOND_0405660	hypothetical protein	0.19	0	Intracellular	0.9344	0.671	0.00336	0	0.1147
BBBOND_0206690	hypothetical protein conserved	0.19	0	Intracellular	0.9345	0.679	0.000787	0	0.0001
BBBOND_0311570	hydrolase NUDIX family protein putative	0.19	0	Intracellular	0.5465	0.58	0.000246	0	0.0007
BBBOND_0101570	hypothetical protein	0.19	0	Intracellular	0.9328	0.583	0.018283	0	0.1119
BBBOND_0313660	hypothetical protein	0.19	0	Transmembrane	0.8476	0.863	0.004103	0	0.1067
BBBOND_0311970	PCI domain containing protein putative	0.19	0	Intracellular	0.5786	0.621	0.004005	0	0.0012
BBBOND_0111320	Extracellular matrix-binding protein ebh	0.19	0	Intracellular	0.5857	0.315	0.001365	1	0.0009
BBBOND_0211730	hypothetical protein	0.19	0	Transmembrane	0.968	0.763	0.004664	1	0.0071
BBBOND_0101160	hypothetical protein	0.19	0	Intracellular	0.5737	0.402	0.000847	0	0.0404
BBBOND_0202820	DIADENOSINE 55-P1P4-TETRAPHOSPHATE PYROPHOSPHOHYDROLASE MUTT	0.19	0	UPS	0.6181	0.262	0.00284	0	0.034
BBBOND_0303750	hypothetical protein conserved	0.19	0	Intracellular	0.8795	0.525	0.000785	0	0.0002
BBBOND_0110740	hypothetical protein	0.19	0	Intracellular	0.5942	0.354	0.001478	0	0.0325
BBBOND_0109920	hypothetical protein	0.19	0	Intracellular	0.9343	0.861	0.001669	0	0.0108
BBBOND_0110910	hypothetical protein	0.19	0	Intracellular	0.5488	0.524	0.003926	0	0.0448
BBBOND_0109480	hypothetical protein	0.19	0	Intracellular	0.6445	0.386	0.001615	0	0.1536
BBBOND_0004510	hypothetical protein conserved	0.19	0	Intracellular	0.5661	0.296	0.004925	0	0.0123
BBBOND_0309920	hypothetical protein conserved	0.19	0	Intracellular	0.8797	0.461	0.000505	0	0.0001
BBBOND_0003160	hypothetical protein conserved	0.19	0	UPS	0.5001	0.304	0.042561	1	0.0211
BBBOND_0001030	hypothetical protein conserved	0.19	0	UPS	0.5212	0.363	0.028579	1	0.0001
BBBOND_0207870	hypothetical protein	0.19	0	UPS	0.5701	0.374	0.000662	0	0.0266
BBBOND_0106780	hypothetical protein conserved	0.19	0	UPS	0.5283	0.412	0.004292	0	0.0019
BBBOND_0110250	hypothetical protein conserved	0.19	0	Intracellular	0.5802	0.696	0.000909	0	0.0001
BBBOND_0208090	hypothetical protein	0.19	0	Intracellular	0.9345	0.509	0.001402	0	0.0478
BBBOND_0308430	hypothetical protein	0.19	0	Intracellular	0.5699	0.814	0.002394	0	0.0436
BBBOND_0212310	hypothetical protein	0.19	0	Intracellular	0.5009	0.33	0.371161	1	0.0064
BBBOND_0202660	cyclin N-terminal domain containing protein putative	0.19	0	Intracellular	0.9337	0.76	0.001144	0	0.0059
BBBOND_0000230	hypothetical protein conserved	0.19	0	Intracellular	0.5026	0.401	0.003284	0	0.0086
BBBOND_0402900	hypothetical protein	0.19	0	UPS	0.614	0.521	0.007529	0	0.1163
BBBOND_0307150	membrane protein putative	0.19	0	Intracellular	0.5667	0.257	0.001815	0	0.0017
BBBOND_0306840	hypothetical protein	0.19	0	Intracellular	0.9345	0.801	0.001207	0	0.0208
BBBOND_0207245	hypothetical protein conserved	0.19	0	Intracellular	0.9345	0.779	0.002166	0	0.0003
BBBOND_0106010	protein kinase putative	0.19	0	UPS	0.5212	0.59	0.004628	0	0.0017
BBBOND_0204470	hypothetical protein conserved	0.19	0	Transmembrane	0.7503	0.752	0.013431	12	0.0001
BBBOND_0006090	hypothetical protein conserved	0.19	0	Intracellular	0.5231	0.526	0.045361	0	0.0025
BBBOND_0301650	hypothetical protein conserved	0.19	0	Intracellular	0.5843	0.592	0.0009	0	0.0049
BBBOND_0101110	deoxyhypusine synthase putative	0.19	0	Intracellular	0.5512	0.545	0.001661	0	0.0061
BBBOND_0203460	RRN3 domain containing proteinputative	0.19	0	Intracellular	0.7173	0.279	0.001845	0	0.0007
BBBOND_0103330	WD domain/ mitotic checkpoint protein putative	0.19	0	Intracellular	0.9345	0.185	0.00094	0	0.0151
BBBOND_0003010	hypothetical protein conserved	0.19	0	Transmembrane	0.6174	0.387	0.000962	0	0.0063
BBBOND_0204810	leucine aminopeptidase putative	0.19	0	Intracellular	0.5041	0.667	0.000968	0	0.0006
BBBOND_0207670	tetratricopeptide repeat domain containing protein putative	0.19	0	Intracellular	0.5691	0.2	0.001125	0	0.0008
BBBOND_0107600	MCM8 putative	0.19	0	Intracellular	0.8696	0.661	0.021929	0	0.0115
BBBOND_0309170	hypothetical protein	0.18	0	Intracellular	0.5185	0.185	0.002741	1	0.002
BBBOND_0103315	flavoprotein domain containing protein putative	0.18	0	UPS	0.5708	0.563	0.005262	0	0.009
BBBOND_0400440	3-hydroxyisobutyryl-CoA hydrolase-like protein 1 mitochondrial	0.18	0	Intracellular	0.5467	0.683	0.003562	0	0.0157
BBBOND_0104380	hypothetical protein conserved	0.18	0	UPS	0.5499	0.45	0.001426	0	0.0062
BBBOND_0307740	hypothetical protein conserved	0.18	0	Intracellular	0.567	0.366	0.003199	0	0.0006
BBBOND_0305270	membrane protein putative	0.18	0	Intracellular	0.5599	0.522	0.178472	9	0.0042
BBBOND_0103550	hypothetical protein	0.18	0	UPS	0.5301	0.191	0.011641	1	0.5858
BBBOND_0309830	ABC transporter family protein putative	0.18	0	Intracellular	0.5685	0.424	0.00114	6	0
BBBOND_0400940	hypothetical protein conserved	0.18	0	Intracellular	0.8638	0.544	0.002141	0	0.0007
BBBOND_0300920	hypothetical protein	0.18	0	Transmembrane	0.9323	0.352	0.002383	2	0.0013
BBBOND_0210240	histamine-releasing factor putative	0.18	0	UPS	0.5947	0.558	0.003543	0	0.0036
BBBOND_0313350	hypothetical protein	0.18	0	Intracellular	0.9326	0.281	0.011109	1	0.0407
BBBOND_0101510	snRNA-activating protein complex	0.18	0	Intracellular	0.8794	0.302	0.001273	0	0.002
BBBOND_0306980	hypothetical protein	0.18	0	Intracellular	0.8797	0.37	0.000644	0	0
BBBOND_0307620	hypothetical protein conserved	0.18	0	Intracellular	0.8761	0.379	0.001691	0	0.0001
BBBOND_0206760	hypothetical protein	0.18	0	Intracellular	0.6373	0.07	0.000709	0	0.0034
BBBOND_0205840	hypothetical protein	0.18	0	Intracellular	0.9326	0.707	0.002893	0	0.0164
BBBOND_0304385	hypothetical protein conserved	0.18	0	Intracellular	0.7016	0.391	0.000292	0	0.0023
BBBOND_0103050	dihydroorotate dehydrogenase putative	0.18	0	Transmembrane	0.528	0.587	0.001465	0	0
BBBOND_0001480	hypothetical protein conserved	0.18	0	Intracellular	0.5406	0.369	0.002819	0	0.0155
BBBOND_0101290	hypothetical protein conserved	0.18	0	Intracellular	0.8794	0.422	0.003801	0	0.0009
BBBOND_0401290	peptidyl-prolyl cis-trans isomerase putative	0.18	0	Intracellular	0.8798	0.634	0.001509	0	0.0008
BBBOND_0311340	SCP-like extracellular protein family protein putative	0.18	0	UPS	0.6043	0.507	0.001526	0	0.0675
BBBOND_0004730	hypothetical protein conserved	0.18	0	UPS	0.5037	0.188	0.002852	9	0
BBBOND_0309340	hypothetical protein conserved	0.18	0	UPS	0.5505	0.498	0.000766	0	0.0012
BBBOND_0302330	hypothetical protein conserved	0.18	0	Transmembrane	0.4999	0.41	0.005502	1	0
BBBOND_0210440	hypothetical protein	0.18	0	Intracellular	0.5515	0.581	0.046718	0	0.034
BBBOND_0005950	hypothetical protein conserved	0.18	0	Intracellular	0.9326	0.72	0.035909	2	0.0371
BBBOND_0309260	hypothetical protein conserved	0.18	0	Transmembrane	0.9777	0.138	0.000914	4	0
BBBOND_0400590	pre-mRNA splicing factor putative	0.18	0	UPS	0.5512	0.534	0.000731	0	0.0011
BBBOND_0202860	hypothetical protein	0.18	0	Intracellular	0.9344	0.865	0.003537	0	0.0009
BBBOND_0201740	myb-like DNA-binding/DnaJ domain containing protein putative	0.18	0	Intracellular	0.8798	0.337	0.001419	0	0.0009
BBBOND_0103040	N-ethylmaleimide-sensitive factor putative	0.18	0	Intracellular	0.5671	0.501	0.001405	0	0.0118
BBBOND_0300890	preprocathepsin c precursor putative	0.18	0	Intracellular	0.548	0.436	0.001241	0	0.4821
BBBOND_0313740	hypothetical protein	0.18	0	Transmembrane	0.9997	0.813	0.000944	1	0.142
BBBOND_0204100	hypothetical protein conserved	0.18	0	Intracellular	0.5844	0.448	0.000384	0	0.0011
BBBOND_0109340	lactate dehydrogenase putative	0.18	0	UPS	0.5918	0.505	0.003967	0	0.0038
BBBOND_0100770	HECT domain containing protein putative	0.18	0	Intracellular	0.5483	0.569	0.001073	0	0.0104
BBBOND_0204900	CG8 putative	0.18	0	Intracellular	0.9345	0.883	0.004088	1	0.0003
BBBOND_0311000	hypothetical protein	0.18	0	Intracellular	0.5305	0.643	0.000884	0	0.002
BBBOND_0305620	hypothetical protein	0.18	0	UPS	0.5488	0.461	0.030261	1	0.0095
BBBOND_0403740	Der1-like family putative	0.18	0	Intracellular	0.8589	0.17	0.001263	4	0
BBBOND_0206910	2-oxoglutarate dehydrogenase E1 component putative	0.18	0	Intracellular	0.5691	0.446	0.00409	0	0.0028
BBBOND_0306750	hypothetical protein conserved	0.18	0	Intracellular	0.9343	0.724	0.001496	0	0.0001
BBBOND_0207190	hypothetical protein conserved	0.18	0	Intracellular	0.9345	0.616	0.002166	0	0.0002
BBBOND_0204500	hypothetical protein conserved	0.18	0	Transmembrane	0.8918	0.782	0.006615	0	0.0005
BBBOND_0002000	hypothetical protein conserved	0.18	0	Intracellular	0.5705	0.227	0.004756	0	0.0177
BBBOND_0301920	nonclathrin coat protein zeta2-cop-related protein putative	0.18	0	UPS	0.5932	0.387	0.001088	0	0.0107
BBBOND_0106280	hypothetical protein	0.18	0	Transmembrane	0.6698	0.834	0.002238	0	0.0344
BBBOND_0001990	hypothetical protein conserved	0.18	0	Intracellular	0.5661	0.273	0.004756	1	0.0104
BBBOND_0306580	RING FINGER putative	0.18	0	Intracellular	0.5316	0.7	0.014434	0	0.6976
BBBOND_0312690	hypothetical protein conserved	0.18	0	Intracellular	0.9345	0.529	0.00367	1	0.0028
BBBOND_0210190	dihydrouridine synthase putative	0.18	0	Intracellular	0.9345	0.51	0.001119	0	0.0066
BBBOND_0005690	hypothetical protein conserved	0.18	0	Intracellular	0.501	0.371	0.076414	1	0.0051
BBBOND_0102620	hypothetical protein conserved	0.18	0	UPS	0.5159	0.495	0.004224	0	0.0062
BBBOND_0100270	DHHC zinc finger domain containing protein putative	0.18	0	Transmembrane	0.7949	0.567	0.033857	4	0.0001
BBBOND_0001570	hypothetical protein conserved	0.17	0	Intracellular	0.5354	0.455	0.000625	0	0.0217
BBBOND_0400960	succinate dehydrogenase alpha subunit putative	0.17	0	Intracellular	0.568	0.409	0.002521	0	0.0001
BBBOND_0202560	hypothetical protein	0.17	0	Intracellular	0.9345	0.85	0.001832	0	0.3306
BBBOND_0101880	hypothetical protein conserved	0.17	0	Intracellular	0.8797	0.42	0.001177	0	0.0034
BBBOND_0107010	TBC domain-containing protein	0.17	0	Intracellular	0.5476	0.625	0.001309	0	0.0074
BBBOND_0102310	papain family cysteine protease containing protein putative	0.17	0	Transmembrane	0.8443	0.667	0.000806	1	0.007
BBBOND_0311600	40S ribosomal protein S27 putative	0.17	0	Intracellular	0.5307	0.612	0.00132	0	0.4194
BBBOND_0209060	membrane protein putative	0.17	0	UPS	0.5993	0.489	0.001251	0	0.0001
BBBOND_0204010	hypothetical protein conserved	0.17	0	Transmembrane	0.748	0.301	0.001188	10	0
BBBOND_0105400	hypothetical protein conserved	0.17	0	Intracellular	0.8798	0.275	0.000247	0	0.0103
BBBOND_0201780	hypothetical protein conserved	0.17	0	Intracellular	0.5476	0.41	0.000756	0	0.001
BBBOND_0305360	ADP RIBOSYLATION FACTOR-RELATED putative	0.17	0	UPS	0.5701	0.588	0.003121	0	0.0029
BBBOND_0210820	hypothetical protein	0.17	0	Intracellular	0.7321	0.46	0.001203	0	0.05
BBBOND_0111050	hypothetical protein conserved	0.17	0	Intracellular	0.8794	0.38	0.000693	0	0.0001
BBBOND_0313720	ubiquinol cytochrome c oxidoreductase putative	0.17	0	Intracellular	0.6738	0.786	0.000361	1	0.0028
BBBOND_0106940	hypothetical protein	0.17	0	Intracellular	0.9326	0.653	0.001129	1	0.0003
BBBOND_0301680	prenyltransferase UbiA family protein putative	0.17	0	Intracellular	0.9328	0.389	0.00354	2	0.0006
BBBOND_0102820	hypothetical protein	0.17	0	Intracellular	0.8795	0.29	0.032554	0	0.0088
BBBOND_0203740	Rad51 protein putative	0.17	0	UPS	0.5356	0.516	0.000973	0	0.0078
BBBOND_0204650	hypothetical protein conserved	0.17	0	Intracellular	0.6043	0.485	0.001571	0	0.0163
BBBOND_0104240	hypothetical protein conserved	0.17	0	Intracellular	0.9344	0.759	0.001058	0	0.2919
BBBOND_0107160	U box domain containing protein putative	0.17	0	Intracellular	0.5612	0.61	0.0006	0	0.0003
BBBOND_0200200	SURFEIT LOCUS domain containg PROTEINputative	0.17	0	Intracellular	0.8795	0.951	0.00529	1	0
BBBOND_0202110	HORMA domain containing protein putative	0.17	0	Intracellular	0.5857	0.745	0.000684	0	0.0034
BBBOND_0206840	ADP-ribosylation factor-like protein 2 putative	0.17	0	Intracellular	0.8609	0.505	0.001018	0	0.014
BBBOND_0307670	hypothetical protein	0.17	0	Transmembrane	0.9949	0.725	0.000652	1	0.2046
BBBOND_0311750	MACROPHAGE ERYTHROBLAST ATTACHER-RELATED putative	0.17	0	Intracellular	0.6052	0.419	0.024324	0	0.023
BBBOND_0110635	hypothetical protein conserved	0.17	0	UPS	0.6328	0.102	0.001468	0	0.0004
BBBOND_0004760	hypothetical protein conserved	0.17	0	UPS	0.5	0.273	0.069461	1	0.0109
BBBOND_0101480	hypothetical protein conserved	0.17	0	Intracellular	0.7259	0.636	0.000941	0	0.0009
BBBOND_0200790	sPRT domain containg protein	0.17	0	Intracellular	0.9345	0.726	0.00078	0	0.0613
BBBOND_0305170	hypothetical protein conserved	0.17	0	Intracellular	0.6432	0.6	0.001236	0	0.0002
BBBOND_0107230	hypothetical protein conserved	0.17	0	Intracellular	0.8763	0.447	0.002588	0	0.0023
BBBOND_0208610	asparagine synthase putative	0.17	0	Intracellular	0.5687	0.419	0.00134	0	0.0023
BBBOND_0311210	hypothetical protein	0.17	0	Intracellular	0.9345	0.881	0.000728	0	0.0293
BBBOND_0101090	phosphatidylinositol-4-phosphate 5-kinase family protein putative	0.17	0	Intracellular	0.8792	0.272	0.000543	0	0.0014
BBBOND_0405250	hypothetical protein	0.17	0	Intracellular	0.9345	0.812	0.00045	0	0.2477
BBBOND_0003830	hypothetical protein conserved	0.17	0	Transmembrane	0.997	0.659	0.000394	1	0.0189
BBBOND_0103897	hypothetical protein conserved	0.17	0	Intracellular	0.9328	0.686	0.000632	0	0.0078
BBBOND_0313180	FAST LEU-RICH DOMAIN-CONTAINING protein putative	0.17	0	Intracellular	0.9345	0.708	0.001222	0	0.0001
BBBOND_0201580	hypothetical protein	0.17	0	Intracellular	0.9329	0.64	0.000584	0	0.0003
BBBOND_0301280	protein kinase domain containing protein putative	0.17	0	Intracellular	0.5664	0.423	0.001081	0	0.0033
BBBOND_0202640	50S ribosomal subunit protein L14 putative	0.17	0	Intracellular	0.9328	0.803	0.012675	0	0.0044
BBBOND_0111170	hypothetical protein	0.17	0	Intracellular	0.5205	0.425	0.003086	0	0.1081
BBBOND_0208940	hypothetical protein	0.17	0	UPS	0.5001	0.313	0.000453	1	0.0029
BBBOND_0103280	hypothetical protein	0.17	0	Intracellular	0.6556	0.774	0.001932	1	0.0336
BBBOND_0109890	hypothetical protein	0.17	0	Intracellular	0.5731	0.495	0.001125	0	0.156
BBBOND_0206680	hypothetical protein conserved	0.17	0	Intracellular	0.8794	0.519	0.001802	0	0.0023
BBBOND_0104890	hypothetical protein conserved	0.17	0	Intracellular	0.9346	0.25	0.00516	0	0.0068
BBBOND_0205400	hypothetical protein conserved	0.17	0	Transmembrane	0.721	0.813	0.002975	0	0
BBBOND_0207010	hypothetical protein conserved	0.17	0	UPS	0.6121	0.465	0.000812	0	0.0008
BBBOND_0313280	hypothetical protein conserved	0.16	0	Intracellular	0.5486	0.529	0.003266	0	0.0416
BBBOND_0404120	glutamyl-tRNA synthetase family protein putative	0.16	0	Intracellular	0.5457	0.446	0.000815	0	0.0038
BBBOND_0210740	DegP protease putative	0.16	0	Intracellular	0.8795	0.579	0.00044	0	0.0002
BBBOND_0211140	Pkinase domain containing proteinputative	0.16	0	Intracellular	0.5683	0.917	0.055073	1	0.0114
BBBOND_0403290	hypothetical protein conserved	0.16	0	Intracellular	0.5559	0.563	0.002312	0	0.0002
BBBOND_0312050	EF hand family protein putative	0.16	0	Intracellular	0.9343	0.633	0.001102	0	0.0016
BBBOND_0210770	hypothetical protein	0.16	0	Intracellular	0.9327	0.344	0.002716	1	0.0002
BBBOND_0002910	hypothetical protein conserved	0.16	0	Intracellular	0.5201	0.416	0.002406	1	0.0011
BBBOND_0211480	BT1 domain containing proteinputative	0.16	0	Intracellular	0.5748	0.717	0.004235	11	0.0001
BBBOND_0303550	hypothetical protein	0.16	0	Intracellular	0.9345	0.688	0.062551	0	0.0061
BBBOND_0403050	hypothetical protein conserved	0.16	0	UPS	0.5318	0.458	0.001601	1	0.0003
BBBOND_0109090	hypothetical protein	0.16	0	UPS	0.5521	0.303	0.005362	1	0.001
BBBOND_0306110	acetyltransferase GNAT family protein putative	0.16	0	Intracellular	0.9343	0.872	0.002128	0	0.0047
BBBOND_0102340	dynamin central region family protein putative	0.16	0	Intracellular	0.5684	0.465	0.004057	0	0.006
BBBOND_0108000	histidine acid phosphatase superfamily protein putative	0.16	0	Intracellular	0.6143	0.217	0.626744	0	0.0063
BBBOND_0212060	WD 40 repeat domain containing proteinputative	0.16	0	Intracellular	0.5736	0.51	0.004631	1	0.0006
BBBOND_0106050	hypothetical protein conserved	0.16	0	Intracellular	0.5953	0.875	0.000478	0	0.1363
BBBOND_0004610	hypothetical protein conserved	0.16	0	UPS	0.5004	0.364	0.149453	1	0.0024
BBBOND_0004980	hypothetical protein conserved	0.16	0	Intracellular	0.9327	0.67	0.007527	1	0.0004
BBBOND_0313090	RIO1 family protein putative	0.16	0	Intracellular	0.5687	0.106	0.000679	0	0.0001
BBBOND_0003620	hypothetical protein conserved	0.16	0	UPS	0.5217	0.298	0.010366	1	0.0356
BBBOND_0401620	cyclin 4 putative	0.16	0	Intracellular	0.9347	0.47	0.000556	0	0.002
BBBOND_0102150	hypothetical protein conserved	0.16	0	Transmembrane	0.5208	0.421	0.006301	0	0.0063
BBBOND_0403270	hypothetical protein conserved	0.16	0	UPS	0.5497	0.262	0.002425	1	0.0001
BBBOND_0004700	hypothetical protein conserved	0.16	0	Intracellular	0.5817	0.603	0.080452	0	0.0055
BBBOND_0307060	nucleolar proteinNop52 family protein putative	0.16	0	Intracellular	0.8798	0.51	0.001388	0	0.0008
BBBOND_0110780	hypothetical protein	0.16	0	Intracellular	0.9327	0.369	0.001482	0	0.028
BBBOND_0000300	hypothetical protein conserved	0.16	0	Intracellular	0.5434	0.339	0.116834	1	0.0001
BBBOND_0405240	hypothetical protein	0.16	0	UPS	0.6192	0.452	0.000618	0	0.0081
BBBOND_0109250	hypothetical protein	0.16	0	Intracellular	0.9344	0.569	0.004217	0	0.0104
BBBOND_0001470	hypothetical protein conserved	0.16	0	UPS	0.5001	0.395	0.056778	1	0.0153
BBBOND_0313800	hypothetical protein	0.16	0	Intracellular	0.9345	0.699	0.027885	0	0.3016
BBBOND_0002230	hypothetical protein conserved	0.16	0	UPS	0.5392	0.431	0.002926	1	0.0394
BBBOND_0206800	hypothetical protein conserved	0.16	0	Intracellular	0.5787	0.495	0.002687	0	0.0017
BBBOND_0208800	hypothetical protein	0.16	0	Intracellular	0.9326	0.857	0.001169	0	0.2783
BBBOND_0302760	hypothetical protein conserved	0.16	0	Intracellular	0.9345	0.709	0.000673	0	0.0068
BBBOND_0006380	hypothetical protein conserved	0.16	0	Intracellular	0.6051	0.857	0.000127	0	0.0456
BBBOND_0308920	ATP-BINDING CASSETTE TRANSPORTER putative	0.16	0	Intracellular	0.5727	0.745	0.00117	11	0
BBBOND_0313820	hypothetical protein	0.16	0	Intracellular	0.5977	0.567	0.007848	0	0.1465
BBBOND_0304180	hypothetical protein conserved	0.16	0	UPS	0.5506	0.565	0.001316	0	0.0039
BBBOND_0401020	hypothetical protein	0.16	0	Intracellular	0.9344	0.892	0.001935	0	0.3969
BBBOND_0106850	tRNA-intron endonuclease catalytic domain-like superfamily protein	0.16	0	Intracellular	0.9328	0.887	0.001297	0	0.2844
BBBOND_0208240	41K blood stage antigen precursor 41-3 putative	0.16	0	Intracellular	0.583	0.485	0.001242	0	0.0006
BBBOND_0206510	hypothetical protein conserved	0.16	0	Intracellular	0.9326	0.609	0.000681	0	0
BBBOND_0311470	hypothetical protein	0.16	0	UPS	0.5149	0.171	0.000355	1	0.0012
BBBOND_0210450	hypothetical protein	0.16	0	UPS	0.636	0.399	0.000753	0	0.0473
BBBOND_0200060	hypothetical protein	0.16	0	Transmembrane	0.5279	0.734	0.038768	2	0
BBBOND_0211120	iron sulfur cluster assembly protein nifU-like putative	0.16	0	UPS	0.6138	0.52	0.001093	0	0.0007
BBBOND_0206480	hypothetical protein conserved	0.16	0	UPS	0.582	0.553	0.006386	0	0.0832
BBBOND_0103440	mannose-1-phosphate guanyltransferase putative	0.16	0	Intracellular	0.5192	0.569	0.005265	0	0.0729
BBBOND_0110800	hypothetical protein	0.16	0	Intracellular	0.9344	0.875	0.00282	0	0.0368
BBBOND_0401030	hypothetical protein conserved	0.16	0	Intracellular	0.788	0.428	0.000235	0	0.0005
BBBOND_0210790	MAJOR FACILITATOR SUPERFAMILY MEMBER proteinputative	0.16	0	Intracellular	0.5163	0.631	0.001636	9	0
BBBOND_0100280	hypothetical protein conserved	0.16	0	Intracellular	0.5837	0.395	0.003026	0	0.0006
BBBOND_0211380	hypothetical protein	0.15	0	UPS	0.6368	0.36	0.003547	0	0.5148
BBBOND_0101870	long-chain acyl-CoA synthetase putative	0.15	0	Intracellular	0.566	0.369	0.001525	0	0.0026
BBBOND_0402670	hypothetical protein conserved	0.15	0	Intracellular	0.5763	0.681	0.001651	0	0.0378
BBBOND_0107240	mitochondrial import inner membrane translocase subunit putative	0.15	0	Intracellular	0.9343	0.854	0.002666	0	0.0031
BBBOND_0210665	hypothetical protein conserved	0.15	0	Transmembrane	0.8821	0.936	0.057631	1	0.0239
BBBOND_0402120	hypothetical protein conserved	0.15	0	Intracellular	0.5202	0.733	0.012549	0	0.0002
BBBOND_0003690	hypothetical protein conserved	0.15	0	Intracellular	0.5763	0.671	0.002272	0	0.0002
BBBOND_0206100	hypothetical protein	0.15	0	UPS	0.5505	0.517	0.001288	0	0.3888
BBBOND_0212190	hypothetical protein conserved	0.15	0	Intracellular	0.5039	0.177	0.002116	0	0.0003
BBBOND_0304930	DNA-dependent RNA polymerase putative	0.15	0	Intracellular	0.8761	0.346	0.003604	0	0.0022
BBBOND_0200290	hypothetical protein	0.15	0	Intracellular	0.9224	0.767	0.001005	0	0.0704
BBBOND_0102390	dnaK protein putative	0.15	0	Intracellular	0.6788	0.362	0.001913	0	0.0007
BBBOND_0103470	hypothetical protein conserved	0.15	0	Intracellular	0.5682	0.598	0.002036	0	0.003
BBBOND_0205090	hypothetical protein conserved	0.15	0	Intracellular	0.5682	0.299	0.000735	0	0.0001
BBBOND_0309540	hypothetical protein conserved	0.15	0	Intracellular	0.9343	0.667	0.000541	0	0.0002
BBBOND_0309430	hypothetical protein	0.15	0	Intracellular	0.9327	0.855	0.007118	0	0.0116
BBBOND_0305040	hypothetical protein	0.15	0	Intracellular	0.5727	0.971	0.002424	0	0.011
BBBOND_0404340	hypothetical protein	0.15	0	Intracellular	0.6235	0.87	0.001109	0	0.0328
BBBOND_0401560	methionyl-tRNA synthetase putative	0.15	0	Intracellular	0.5467	0.655	0.001546	0	0.018
BBBOND_0205280	membrane protein putative	0.15	0	UPS	0.6122	0.558	0.001581	0	0.0384
BBBOND_0207220	hypothetical protein conserved	0.15	0	Intracellular	0.5507	0.628	0.000741	0	0.0185
BBBOND_0310680	ATPase domain containing protein putative	0.15	0	Intracellular	0.5009	0.28	0.000758	0	0.0008
BBBOND_0100600	hypothetical protein conserved	0.15	0	Intracellular	0.9345	0.598	0.001077	0	0.0002
BBBOND_0003080	hypothetical protein conserved	0.15	0	UPS	0.5	0.426	0.03533	1	0.0079
BBBOND_0201440	hypothetical protein conserved	0.15	0	Intracellular	0.6662	0.186	0.001969	0	0.0003
BBBOND_0106630	GMP synthase putative	0.15	0	Intracellular	0.569	0.816	0.001935	0	0.006
BBBOND_0404580	hypothetical protein conserved	0.15	0	Intracellular	0.9329	0.615	0.002313	0	0.0008
BBBOND_0301540	signal peptidase putative	0.15	0	Transmembrane	0.8897	0.785	0.001574	0	0.0032
BBBOND_0304570	adaptin N terminal region domain containing protein putative	0.15	0	Intracellular	0.6089	0.3	0.000895	0	0.0027
BBBOND_0109630	hypothetical protein	0.15	0	Transmembrane	0.5889	0.732	0.008127	1	0.0112
BBBOND_0002740	hypothetical protein conserved	0.15	0	UPS	0.5212	0.248	0.013964	1	0.0007
BBBOND_0401900	UPF0587 protein	0.15	0	UPS	0.5673	0.541	0.004351	0	0.0122
BBBOND_0300670	RIBONUCLEASE P-RELATED putative	0.15	0	Intracellular	0.6151	0.513	0.006919	0	0.1249
BBBOND_0208470	hypothetical protein conserved	0.15	0	UPS	0.6331	0.508	0.000896	0	0.0036
BBBOND_0312990	hypothetical protein conserved	0.15	0	Intracellular	0.5877	0.469	0.000712	0	0.0002
BBBOND_0210990	RNA recognition motif (RRM)-containing protein putative	0.15	0	UPS	0.5358	0.428	0.00036	0	0.0013
BBBOND_0004650	hypothetical protein conserved	0.15	0	Intracellular	0.5763	0.671	0.002272	0	0.0002
BBBOND_0305000	hypothetical protein conserved	0.15	0	Intracellular	0.8795	0.468	0.001035	0	0.0047
BBBOND_0311860	protein phosphatase inhibitor family protein putative	0.15	0	Intracellular	0.9345	0.812	0.001497	0	0.2695
BBBOND_0207420	RNA-metabolising metallo-beta-lactamase and metallo-beta-lactamase superfamily domain containing protein putative	0.15	0	Intracellular	0.5009	0.431	0.001034	0	0.0069
BBBOND_0309210	hypothetical protein	0.15	0	Transmembrane	0.9911	0.969	0.000888	1	0.1414
BBBOND_0210410	UFM1putative	0.15	0	Intracellular	0.5736	0.553	0.004109	0	0.4111
BBBOND_0101740	hypothetical protein	0.15	0	Transmembrane	0.8921	0.096	0.002146	1	0.0266
BBBOND_0308000	WD domain G-beta repeat containing protein putative	0.15	0	Intracellular	0.5676	0.435	0.003399	0	0.0003
BBBOND_0107670	3'5'-cyclic nucleotide phosphodiesterase putative	0.15	0	UPS	0.5016	0.491	0.007306	0	0.0296
BBBOND_0304460	TCP-1/cpn60 chaperonin family protein putative	0.15	0	Intracellular	0.5883	0.466	0.000421	0	0.0012
BBBOND_0100230	hypothetical protein	0.15	0	UPS	0.5402	0.467	0.00233	0	0.1308
BBBOND_0100950	hypothetical protein conserved	0.15	0	Intracellular	0.9345	0.789	0.002383	0	0.0039
BBBOND_0207090	protein kinase domain containing protein putative	0.15	0	Intracellular	0.6536	0.37	0.00066	0	0.0055
BBBOND_0403320	hypothetical protein conserved	0.15	0	Intracellular	0.5668	0.569	0.00065	0	0.0002
BBBOND_0307460	hypothetical protein conserved	0.15	0	Intracellular	0.9343	0.643	0.001202	0	0.0241
BBBOND_0109060	hypothetical protein	0.15	0	Intracellular	0.5935	0.74	0.002525	0	0.1241
BBBOND_0205990	hypothetical protein conserved	0.15	0	Transmembrane	0.7385	0.587	0.016666	1	0.0087
BBBOND_0401550	hypothetical protein conserved	0.15	0	UPS	0.5693	0.56	0.001057	0	0.0002
BBBOND_0001340	hypothetical protein conserved	0.15	0	UPS	0.5711	0.094	0.004796	1	0.0345
BBBOND_0200330	mannosyltransferase (PIG-M) containing domain putative	0.15	0	Transmembrane	0.9917	0.71	0.00133	9	0
BBBOND_0004660	hypothetical protein conserved	0.15	0	Intracellular	0.5004	0.335	0.022519	1	0.007
BBBOND_0101170	inorganic pyrophosphatase family protein putative	0.15	0	UPS	0.6368	0.444	0.000721	0	0.0176
BBBOND_0405140	hypothetical protein	0.15	0	Intracellular	0.6116	0.794	0.002728	0	0.3448
BBBOND_0312880	hypothetical protein conserved	0.15	0	Intracellular	0.9343	0.822	0.000234	0	0.0086
BBBOND_0101100	actin family protein putative	0.15	0	Intracellular	0.5645	0.354	0.000438	0	0.0007
BBBOND_0004670	hypothetical protein conserved	0.15	0	Transmembrane	0.5995	0.3	0.011323	1	0.0009
BBBOND_0108960	hypothetical protein conserved	0.15	0	Intracellular	0.5886	0.254	0.000863	1	0.0027
BBBOND_0203940	hypothetical protein	0.15	0	Intracellular	0.9345	0.733	0.000857	0	0.0035
BBBOND_0004750	hypothetical protein conserved	0.15	0	Transmembrane	0.5494	0.491	0.077741	2	0.0001
BBBOND_0200410	zinc finger domain containingg proteinputative	0.15	0	Intracellular	0.9328	0.332	0.007469	1	0.0004
BBBOND_0208430	hypothetical protein	0.15	0	Intracellular	0.9345	0.706	0.002711	0	0.4703
BBBOND_0204250	hypothetical protein	0.15	0	Intracellular	0.9345	0.656	0.000508	0	0.0133
BBBOND_0308120	hypothetical protein	0.15	0	Intracellular	0.9345	0.787	0.000761	0	0.0014
BBBOND_0000290	hypothetical protein conserved	0.15	0	Intracellular	0.5763	0.671	0.002272	0	0.0002
BBBOND_0303570	cytochrome c oxidase assembly protein putative	0.15	0	Intracellular	0.6614	0.569	0.000911	5	0.0001
BBBOND_0201130	hypothetical protein	0.14	0	Intracellular	0.6597	0.204	0.000607	0	0.0005
BBBOND_0212260	hypothetical protein	0.14	0	Intracellular	0.5865	0.302	0.002158	1	0.0018
BBBOND_0109720	superoxide dismutase putative	0.14	0	UPS	0.6368	0.515	0.002001	0	0.0659
BBBOND_0209690	hypothetical protein	0.14	0	Intracellular	0.9343	0.855	0.001948	0	0.1132
BBBOND_0202260	hypothetical protein	0.14	0	UPS	0.6148	0.259	0.001302	0	0.0774
BBBOND_0400740	hypothetical protein conserved	0.14	0	Intracellular	0.5036	0.32	0.000787	0	0
BBBOND_0405190	Magnesium transporter MRS2-11 chloroplastic	0.14	0	Intracellular	0.5606	0.653	0.184471	2	0.0002
BBBOND_0102990	hypothetical protein conserved	0.14	0	Intracellular	0.661	0.48	0.000866	0	0.0018
BBBOND_0402200	hypothetical protein conserved	0.14	0	Intracellular	0.5861	0.447	0.001886	0	0.0034
BBBOND_0201500	kelch repeat domain containing/Serine/threonine protein phosphatase protein putative	0.14	0	Intracellular	0.5633	0.414	0.003099	0	0.005
BBBOND_0401720	hypothetical protein conserved	0.14	0	Intracellular	0.8798	0.351	0.000672	0	0.0008
BBBOND_0206600	phosphoadenosine phosphosulfate reductase family domain containing protein putative	0.14	0	Intracellular	0.5954	0.474	0.023511	0	0.0412
BBBOND_0312770	hypothetical protein	0.14	0	Intracellular	0.5603	0.079	0.000631	1	0.0011
BBBOND_0104540	hypothetical protein conserved	0.14	0	UPS	0.5609	0.594	0.005962	0	0.015
BBBOND_0210110	hypothetical protein conserved	0.14	0	Intracellular	0.7192	0.611	0.001112	0	0.0004
[truncated: 3,091 more rows]

## Sheet: BcH-CHIPZ
ID	Name	Classical score	Non-classical score	OutCyte Class	OutCyte score	SecretomeP score	SignalP 5.0	TMHMM	DeepLoc
BC_CHIPZ_H002069	---NA---	0.03	0.781	UPS	0.6154	0.946	0.002317	0	0.0001
BC_CHIPZ_H002848	---NA---	0.75	0.774	UPS	0.6183	0.929	0.261309	0	0.8183
BC_CHIPZ_H001556	hypothetical protein	0.08	0.77	UPS	0.618	0.921	0.000552	2	0.0001
BC_CHIPZ_H001812	transmembrane protein	0.08	0.77	UPS	0.6176	0.922	0.002079	0	0.0052
BC_CHIPZ_H000825	---NA---	0.07	0.769	UPS	0.5986	0.939	0.004155	0	0.1266
BC_CHIPZ_H003006	---NA---	0.4	0.768	UPS	0.6181	0.918	0.051049	0	0.6635
BC_CHIPZ_H002308	u5 snrnp-specific 40 kda	0.13	0.766	UPS	0.6162	0.915	0.006583	0	0.144
BC_CHIPZ_H001206	---NA---	0.08	0.766	UPS	0.6367	0.895	0.002966	0	0.0608
BC_CHIPZ_H001094	---NA---	0.15	0.765	UPS	0.5947	0.935	0.001997	0	0.2503
BC_CHIPZ_H000544	---NA---	0.23	0.764	UPS	0.5721	0.955	0.001045	0	0.1151
BC_CHIPZ_H000545	---NA---	0.13	0.762	UPS	0.6091	0.914	0.003261	0	0.3403
BC_CHIPZ_H000550	---NA---	0.44	0.761	UPS	0.5801	0.941	0.007907	0	0.6285
BC_CHIPZ_H001245	hypothetical protein, conserved	0.16	0.758	UPS	0.5712	0.945	0.001273	0	0.0727
BC_CHIPZ_H002508	hypothetical protein BBBOND_0310400	0.09	0.758	UPS	0.5759	0.94	0.002325	0	0.0006
BC_CHIPZ_H000968	---NA---	0.27	0.757	UPS	0.5947	0.919	0.009532	0	0.2854
BC_CHIPZ_H000150	rap	0.05	0.757	UPS	0.619	0.895	0.001209	0	0.0137
BC_CHIPZ_H000882	pseudouridine synthase	0.08	0.756	UPS	0.5697	0.942	0.000886	0	0.0238
BC_CHIPZ_H000359	hypothetical protein, conserved	0.04	0.756	UPS	0.5602	0.952	0.000382	0	0.0001
BC_CHIPZ_H001284	flavoprotein domain containing	0.03	0.754	UPS	0.5692	0.939	0.000225	0	0.001
BC_CHIPZ_H000040	peptidyl-prolyl cis-trans	0.16	0.751	UPS	0.5712	0.931	0.000649	0	0.0173
BC_CHIPZ_H002589	---NA---	0.14	0.751	UPS	0.5712	0.93	0.001898	0	0.3208
BC_CHIPZ_H000989	hypothetical protein, conserved	0.07	0.75	UPS	0.5966	0.904	0.001914	0	0.0216
BC_CHIPZ_H001436	---NA---	0.05	0.75	UPS	0.5721	0.927	0.000816	0	0.0987
BC_CHIPZ_H001082	---NA---	0.04	0.75	UPS	0.573	0.928	0.001844	0	0.0987
BC_CHIPZ_H003025	ubiquitin fusion degradation protein	0.06	0.749	UPS	0.573	0.925	0.00105	0	0.0083
BC_CHIPZ_H003055	---NA---	0.74	0.748	UPS	0.5712	0.925	0.122709	0	0.1298
BC_CHIPZ_H000394	---NA---	0.45	0.748	UPS	0.6176	0.878	0.005527	0	0.0157
BC_CHIPZ_H002062	---NA---	0.22	0.748	UPS	0.6148	0.882	0.001264	0	0.1601
BC_CHIPZ_H001151	40s ribosomal protein s5	0.33	0.747	UPS	0.552	0.942	0.010214	0	0.0181
BC_CHIPZ_H001955	---NA---	0.21	0.747	UPS	0.5543	0.939	0.008416	0	0.2451
BC_CHIPZ_H002514	diacylglycerol kinase accessory domain domain-containing protein	0.14	0.747	UPS	0.6175	0.877	0.002491	0	0.0148
BC_CHIPZ_H000967	---NA---	0.34	0.746	UPS	0.5962	0.895	0.004573	0	0.5781
BC_CHIPZ_H001329	---NA---	0.07	0.746	UPS	0.6352	0.857	0.00071	0	0.0014
BC_CHIPZ_H003334	ribosomal-ubiquitin protein rps27a	0.07	0.745	UPS	0.6138	0.876	0.001048	0	0.0224
BC_CHIPZ_H002450	hypothetical protein BBBOND_0405500	0.04	0.745	UPS	0.5615	0.928	0.001524	0	0.0017
BC_CHIPZ_H002321	hypothetical protein, conserved	0.12	0.743	UPS	0.6102	0.875	0.000579	0	0.063
BC_CHIPZ_H002738	---NA---	0.23	0.742	UPS	0.6183	0.865	0.002832	0	0.2125
BC_CHIPZ_H001950	tetratricopeptide repeat-containing protein	0.19	0.742	UPS	0.5521	0.931	0.010674	0	0.0132
BC_CHIPZ_H001339	scamp family protein	0.09	0.742	UPS	0.6181	0.865	0.00225	4	0
BC_CHIPZ_H000049	---NA---	0.06	0.741	UPS	0.5721	0.91	0.000689	0	0.003
BC_CHIPZ_H001597	phosphoenolpyruvate carboxykinase	0.03	0.741	UPS	0.5565	0.926	0.002134	0	0.1024
BC_CHIPZ_H002423	hypothetical protein, conserved	0.16	0.74	UPS	0.6367	0.844	0.000402	0	0.0085
BC_CHIPZ_H001002	40s ribosomal protein	0.11	0.74	UPS	0.6177	0.863	0.000598	0	0.1495
BC_CHIPZ_H001184	transcription factor with ap2 domain	0.27	0.739	UPS	0.5363	0.942	0.004555	0	0.0101
BC_CHIPZ_H001384	---NA---	0.21	0.739	UPS	0.5908	0.887	0.000808	0	0.0799
BC_CHIPZ_H001803	hypothetical protein	0.08	0.739	UPS	0.5709	0.908	0.00241	1	0.0008
BC_CHIPZ_H002012	vacuolar protein sorting-associated protein domain containing	0.05	0.739	UPS	0.6191	0.858	0.003252	0	0.0972
BC_CHIPZ_H001578	lem3 cdc50 family protein	0.05	0.738	UPS	0.6164	0.86	0.000188	1	0.0038
BC_CHIPZ_H003238	---NA---	0.29	0.736	UPS	0.5957	0.876	0.000596	0	0.0028
BC_CHIPZ_H002059	---NA---	0.21	0.736	UPS	0.6147	0.858	0.000227	0	0.0019
BC_CHIPZ_H002647	multidrug abc transporter atpase	0.39	0.735	UPS	0.5801	0.889	0.020651	1	0.1378
BC_CHIPZ_H001802	translation initiation factor	0.04	0.735	UPS	0.6367	0.833	0.010733	0	0.0655
BC_CHIPZ_H002984	---NA---	0.16	0.734	UPS	0.632	0.836	0.000453	0	0.1155
BC_CHIPZ_H000748	serine protease	0.15	0.734	UPS	0.5505	0.918	0.003601	0	0.063
BC_CHIPZ_H001712	wd g-beta repeat containing	0.1	0.734	UPS	0.5522	0.915	0.031909	0	0.039
BC_CHIPZ_H002115	hypothetical protein, conserved	0.08	0.734	UPS	0.6138	0.854	0.001252	0	0.0179
BC_CHIPZ_H001434	---NA---	0.4	0.732	UPS	0.521	0.944	0.005181	0	0.057
BC_CHIPZ_H000894	hypothetical protein, conserved	0.08	0.732	UPS	0.598	0.867	0.00095	0	0.0448
BC_CHIPZ_H002340	---NA---	0.35	0.731	UPS	0.5623	0.9	0.002552	0	0.4892
BC_CHIPZ_H000543	---NA---	0.54	0.73	UPS	0.5864	0.873	0.188376	0	0.8804
BC_CHIPZ_H000542	---NA---	0.42	0.73	UPS	0.615	0.844	0.005711	0	0.3758
BC_CHIPZ_H002332	---NA---	0.17	0.73	UPS	0.6132	0.846	0.00378	0	0.1511
BC_CHIPZ_H000807	---NA---	0.14	0.73	UPS	0.573	0.888	0.000768	0	0.0194
BC_CHIPZ_H000551	tbc domain containing protein	0.48	0.728	UPS	0.5399	0.917	0.00685	0	0.2851
BC_CHIPZ_H000375	hypothetical protein	0.12	0.728	UPS	0.5531	0.902	0.00295	0	0.0135
BC_CHIPZ_H000434	trna binding domain containing protein	0.11	0.728	UPS	0.5712	0.885	0.002201	0	0.1002
BC_CHIPZ_H002197	---NA---	0.32	0.727	UPS	0.6101	0.844	0.010588	0	0.0738
BC_CHIPZ_H000540	---NA---	0.05	0.727	UPS	0.5309	0.923	0.001271	0	0.0743
BC_CHIPZ_H001770	---NA---	0.65	0.726	UPS	0.5714	0.88	0.165751	0	0.837
BC_CHIPZ_H003205	---NA---	0.4	0.726	UPS	0.6183	0.834	0.069036	0	0.3999
BC_CHIPZ_H002680	casein kinase ii regulatory subunit protein	0.09	0.726	UPS	0.5698	0.882	0.001136	0	0.0044
BC_CHIPZ_H001109	---NA---	0.02	0.726	UPS	0.5589	0.894	0.002059	0	0.0041
BC_CHIPZ_H001799	eukaryotic translation initiation factor subunit	0.37	0.725	UPS	0.5728	0.878	0.003136	0	0.0569
BC_CHIPZ_H003204	---NA---	0.31	0.725	UPS	0.6183	0.831	0.01289	1	0.2015
BC_CHIPZ_H002461	---NA---	0.78	0.724	UPS	0.615	0.834	0.208038	0	0.6414
BC_CHIPZ_H002855	---NA---	0.29	0.724	UPS	0.5947	0.854	0.001906	0	0.447
BC_CHIPZ_H001124	hypothetical protein, conserved	0.15	0.724	UPS	0.5695	0.878	0.00165	0	0.5361
BC_CHIPZ_H001595	gtp-binding protein	0.06	0.724	UPS	0.5692	0.878	0.000913	0	0.0033
BC_CHIPZ_H001978	hypothetical protein	0.05	0.724	UPS	0.5343	0.913	0.001607	0	0.0242
BC_CHIPZ_H000073	hypothetical protein	0.04	0.724	UPS	0.5721	0.875	0.000486	0	0.0006
BC_CHIPZ_H002752	phosphoenolpyruvate carboxylase	0.04	0.724	UPS	0.5526	0.895	0.000851	0	0.0116
BC_CHIPZ_H000084	---NA---	0.2	0.723	UPS	0.5695	0.876	0.001343	0	0.0361
BC_CHIPZ_H002330	---NA---	0.1	0.723	UPS	0.5962	0.849	0.0012	0	0.3862
BC_CHIPZ_H000877	---NA---	0.32	0.722	UPS	0.5256	0.918	0.001412	0	0.0215
BC_CHIPZ_H002173	---NA---	0.22	0.722	UPS	0.5814	0.862	0.002916	0	0.1793
BC_CHIPZ_H000476	rap domain-containing protein	0.09	0.722	UPS	0.5712	0.872	0.002231	0	0.0079
BC_CHIPZ_H000480	dna-directed rna polymerase iii subunit	0.05	0.722	UPS	0.6154	0.829	0.000817	0	0.0006
BC_CHIPZ_H000430	dynamin central region family	0.04	0.722	UPS	0.5285	0.916	0.000574	0	0.0148
BC_CHIPZ_H003232	conserved hypothetical protein	0.14	0.721	UPS	0.6138	0.828	0.000617	0	0.039
BC_CHIPZ_H001049	---NA---	0.11	0.721	UPS	0.5474	0.894	0.000533	0	0.0084
BC_CHIPZ_H000672	---NA---	0.15	0.72	UPS	0.5959	0.845	0.000715	0	0.0101
BC_CHIPZ_H002895	---NA---	0.15	0.72	UPS	0.6342	0.805	0.005942	0	0.068
BC_CHIPZ_H001980	gnat family protein	0.08	0.72	UPS	0.5506	0.89	0.023947	0	0.0066
BC_CHIPZ_H002176	---NA---	0.05	0.72	UPS	0.5279	0.913	0.001629	0	0.123
BC_CHIPZ_H003324	---NA---	0.05	0.72	UPS	0.5279	0.913	0.001629	0	0.123
BC_CHIPZ_H003056	---NA---	0.45	0.719	UPS	0.6028	0.836	0.009917	0	0.735
BC_CHIPZ_H002284	bystin protein	0.25	0.719	UPS	0.5522	0.886	0.043822	0	0.0119
BC_CHIPZ_H002872	---NA---	0.04	0.719	UPS	0.5316	0.906	0.000916	1	0.0157
BC_CHIPZ_H003370	hypothetical protein, conserved	0.77	0.718	UPS	0.5313	0.905	0.108075	0	0.0525
BC_CHIPZ_H002349	hypothetical protein, conserved	0.19	0.718	UPS	0.5494	0.886	0.00158	0	0.0259
BC_CHIPZ_H000784	hypothetical protein, conserved	0.02	0.718	UPS	0.615	0.821	0.001164	0	0.0027
BC_CHIPZ_H001063	---NA---	0.32	0.717	UPS	0.5412	0.892	0.001096	0	0.122
BC_CHIPZ_H003104	hypothetical protein, conserved	0.09	0.717	UPS	0.5475	0.887	0.002992	1	0.0117
BC_CHIPZ_H002151	helicase associated domain ha2 containing protein	0.1	0.716	UPS	0.5493	0.883	0.001394	0	0.0063
BC_CHIPZ_H001757	s-adenosylmethionine synthase	0.08	0.716	UPS	0.561	0.871	0.001783	0	0.0849
BC_CHIPZ_H003408	leucine carboxyl	0.07	0.716	UPS	0.5994	0.833	0.001341	0	0.0193
BC_CHIPZ_H002167	---NA---	0.24	0.715	UPS	0.5721	0.857	0.011581	0	0.4266
BC_CHIPZ_H001071	---NA---	0.22	0.715	UPS	0.5962	0.834	0.004918	0	0.2725
BC_CHIPZ_H002103	---NA---	0.14	0.715	UPS	0.6138	0.817	0.004029	0	0.0774
BC_CHIPZ_H000991	prolyl 4-hydroxylase alpha-related protein	0.11	0.715	UPS	0.5957	0.834	0.001141	0	0.0358
BC_CHIPZ_H002092	caax prenyl protease 1 homolog	0.1	0.715	UPS	0.5519	0.878	0.002616	0	0.0385
BC_CHIPZ_H001286	grb10 interacting gyf	0.03	0.715	UPS	0.6359	0.794	0.001219	0	0.0006
BC_CHIPZ_H002484	---NA---	0.14	0.714	UPS	0.5916	0.836	0.000753	0	0.0158
BC_CHIPZ_H001252	erv1 alr family protein	0.12	0.714	UPS	0.6368	0.791	0.002584	0	0.0786
BC_CHIPZ_H001985	set and mynd domain	0.05	0.714	UPS	0.5487	0.879	0.00081	0	0.0449
BC_CHIPZ_H000936	---NA---	0.72	0.713	UPS	0.5814	0.845	0.145838	0	0.366
BC_CHIPZ_H002592	hypothetical protein BBBOND_0310360	0.36	0.713	UPS	0.5502	0.875	0.004229	0	0.0113
BC_CHIPZ_H000923	---NA---	0.26	0.713	UPS	0.615	0.811	0.000923	0	0.4168
BC_CHIPZ_H000663	40s ribosomal protein s15	0.66	0.712	UPS	0.5611	0.862	0.264748	0	0.274
BC_CHIPZ_H000970	---NA---	0.4	0.712	UPS	0.5495	0.875	0.002903	0	0.5807
BC_CHIPZ_H000505	---NA---	0.2	0.712	UPS	0.5574	0.867	0.001046	0	0.3246
BC_CHIPZ_H001230	---NA---	0.13	0.712	UPS	0.5618	0.862	0.005357	0	0.4519
BC_CHIPZ_H000506	---NA---	0.12	0.712	UPS	0.5615	0.862	0.001428	0	0.1001
BC_CHIPZ_H000633	cell cycle regulator protein	0.08	0.712	UPS	0.5927	0.832	0.000486	0	0.0167
BC_CHIPZ_H000535	---NA---	0.17	0.711	UPS	0.5615	0.86	0.001783	0	0.1953
BC_CHIPZ_H003213	---NA---	0.17	0.711	UPS	0.614	0.808	0.000915	0	0.0064
BC_CHIPZ_H000777	hypothetical protein BBBOND_0210930	0.1	0.711	UPS	0.549	0.873	0.004214	0	0.0327
BC_CHIPZ_H001637	---NA---	0.08	0.711	UPS	0.6181	0.804	0.001315	0	0.0173
BC_CHIPZ_H000659	hypothetical protein BBBOND_0105280	0.04	0.711	UPS	0.57	0.852	0.000541	0	0.0024
BC_CHIPZ_H002505	---NA---	0.38	0.71	UPS	0.5524	0.868	0.116315	0	0.0585
BC_CHIPZ_H001417	---NA---	0.31	0.71	UPS	0.5726	0.848	0.006024	0	0.0103
BC_CHIPZ_H000365	---NA---	0.21	0.71	UPS	0.6368	0.783	0.000512	0	0.0159
BC_CHIPZ_H000589	ribonuclease z domain containing	0.09	0.71	UPS	0.5508	0.869	0.001943	0	0.0013
BC_CHIPZ_H001767	---NA---	0.52	0.709	UPS	0.5504	0.868	0.014738	0	0.3248
BC_CHIPZ_H002941	---NA---	0.16	0.709	UPS	0.5954	0.823	0.000946	0	0.4293
BC_CHIPZ_H002230	protein memo1	0.57	0.708	UPS	0.6066	0.81	0.189454	0	0.5803
BC_CHIPZ_H000196	---NA---	0.29	0.708	UPS	0.549	0.867	0.001608	0	0.2237
BC_CHIPZ_H003185	---NA---	0.27	0.708	UPS	0.5509	0.865	0.012656	0	0.5708
BC_CHIPZ_H000510	---NA---	0.66	0.706	UPS	0.5577	0.855	0.134818	0	0.473
BC_CHIPZ_H001060	hypothetical protein	0.04	0.706	UPS	0.5488	0.863	0.000499	0	0.0005
BC_CHIPZ_H002529	atp delta epsilon beta-sandwich domain containing protein	0.18	0.705	UPS	0.5522	0.857	0.006661	0	0.0001
BC_CHIPZ_H003461	---NA---	0.07	0.705	UPS	0.6101	0.799	0.001455	0	0.1732
BC_CHIPZ_H000995	tetratricopeptide repeat (TPR)-/ U-box domain-containing protein	0.03	0.705	UPS	0.5956	0.815	0.000772	0	0.0006
BC_CHIPZ_H003157	---NA---	0.1	0.704	UPS	0.5729	0.835	0.001182	0	0.0048
BC_CHIPZ_H002854	---NA---	0.45	0.703	UPS	0.5947	0.811	0.011417	0	0.1152
BC_CHIPZ_H003399	---NA---	0.21	0.703	UPS	0.6004	0.805	0.003599	0	0.4905
BC_CHIPZ_H002049	c-terminal domain-containing protein	0.32	0.702	UPS	0.6143	0.789	0.000986	0	0
BC_CHIPZ_H000572	pre-mrna splicing	0.13	0.702	UPS	0.5104	0.894	0.000621	0	0.0017
BC_CHIPZ_H000789	ca2+-binding protein	0.07	0.702	UPS	0.5176	0.886	0.000642	0	0.0023
BC_CHIPZ_H003174	hypothetical protein, conserved	0.07	0.702	UPS	0.5462	0.858	0.000911	0	0.0072
BC_CHIPZ_H000498	---NA---	0.06	0.702	UPS	0.6367	0.767	0.00062	0	0.0005
BC_CHIPZ_H002749	---NA---	0.2	0.701	UPS	0.5372	0.864	0.002002	0	0.0127
BC_CHIPZ_H000680	---NA---	0.49	0.7	UPS	0.6182	0.782	0.023708	0	0.562
BC_CHIPZ_H003384	conserved protein	0.16	0.7	UPS	0.549	0.851	0.003341	0	0.0001
BC_CHIPZ_H002117	pbs lyase heat-like repeat domain containing protein	0.06	0.7	UPS	0.5489	0.852	0.000419	0	0.0366
BC_CHIPZ_H000079	---NA---	0.27	0.699	UPS	0.55	0.848	0.023362	0	0.1129
BC_CHIPZ_H000827	---NA---	0.24	0.697	UPS	0.5728	0.821	0.003081	0	0.5849
BC_CHIPZ_H000435	---NA---	0.19	0.697	UPS	0.5712	0.822	0.084864	0	0.0849
BC_CHIPZ_H000912	reverse-transcriptase domain containing	0.13	0.697	UPS	0.5493	0.845	0.000509	0	0.0043
BC_CHIPZ_H003245	nonsense-mediated mrna decay	0.25	0.696	UPS	0.547	0.844	0.011134	0	0.2533
BC_CHIPZ_H000767	peptidyl-prolyl cis-trans isomerase e	0.16	0.696	UPS	0.549	0.843	0.000584	0	0.0014
BC_CHIPZ_H001901	carbamoylphosphate partial	0.08	0.695	UPS	0.5938	0.796	0.000775	0	0.0713
BC_CHIPZ_H002421	ubiquitin-conjugating enzyme	0.08	0.695	UPS	0.5666	0.824	0.00231	0	0.0396
BC_CHIPZ_H000856	hypothetical protein, conserved	0.07	0.695	UPS	0.5327	0.858	0.002502	1	0.0111
BC_CHIPZ_H001185	cytochrome c oxidase copper chaperone	0.17	0.694	UPS	0.5918	0.797	0.002845	0	0.1624
BC_CHIPZ_H001195	---NA---	0.14	0.694	UPS	0.5505	0.837	0.000357	0	0.0882
BC_CHIPZ_H002740	ubiquitin-conjugating enzyme	0.12	0.694	UPS	0.5709	0.818	0.001676	0	0.8653
BC_CHIPZ_H003155	---NA---	0.12	0.694	UPS	0.6367	0.751	0.001131	0	0.0021
BC_CHIPZ_H000783	hypothetical protein	0.03	0.694	UPS	0.5296	0.858	0.00069	0	0.0011
BC_CHIPZ_H002621	---NA---	0.49	0.693	UPS	0.561	0.825	0.106582	0	0.7733
BC_CHIPZ_H003147	calmodulin	0.11	0.693	UPS	0.5947	0.791	0.000289	0	0.0007
BC_CHIPZ_H000890	hypothetical protein, conserved	0.09	0.693	UPS	0.6144	0.772	0.000795	0	0.0161
BC_CHIPZ_H003405	hypothetical protein BBBOND_0304620	0.06	0.693	UPS	0.5293	0.856	0.000498	0	0.0017
BC_CHIPZ_H000934	---NA---	0.05	0.693	UPS	0.6368	0.75	0.001218	0	0.0037
BC_CHIPZ_H002677	6-cysteine protein	0.05	0.693	UPS	0.5488	0.838	0.006212	0	0.0556
BC_CHIPZ_H001614	---NA---	0.16	0.692	UPS	0.5712	0.813	0.002208	0	0.1793
BC_CHIPZ_H001494	---NA---	0.06	0.692	UPS	0.6117	0.773	0.001853	0	0.0019
BC_CHIPZ_H001238	dihydroorotate dehydrogenase	0.1	0.691	UPS	0.5307	0.851	0.000527	0	0.0013
BC_CHIPZ_H001657	ribosomal rna large subunit methyltransferase j family	0.03	0.691	UPS	0.5264	0.855	0.0008	0	0.0024
BC_CHIPZ_H002157	dna replication licensing factor	0.17	0.69	UPS	0.6182	0.761	0.003181	0	0.0675
BC_CHIPZ_H001689	---NA---	0.05	0.69	UPS	0.5915	0.789	0.001559	0	0.0988
BC_CHIPZ_H002404	---NA---	0.05	0.69	UPS	0.5947	0.786	0.001151	0	0.0884
BC_CHIPZ_H000627	rrna pseudouridine synthase	0.43	0.689	UPS	0.5498	0.829	0.167525	0	0.0688
BC_CHIPZ_H002405	pan domain protein	0.07	0.689	UPS	0.597	0.781	0.011351	0	0.1915
BC_CHIPZ_H000037	ubiquitin-conjugating enzyme	0.06	0.689	UPS	0.5372	0.84	0.001275	0	0.0172
BC_CHIPZ_H000541	---NA---	0.37	0.688	UPS	0.521	0.854	0.055607	0	0.3015
BC_CHIPZ_H003085	fas-associated factor 1	0.07	0.688	UPS	0.5498	0.826	0.000478	0	0.0281
BC_CHIPZ_H000127	---NA---	0.04	0.688	UPS	0.552	0.823	0.000655	0	0.0226
BC_CHIPZ_H003101	-structural maintenance of chromosomes protein 6	0.04	0.688	UPS	0.5492	0.826	0.000143	0	0.0004
BC_CHIPZ_H001324	---NA---	0.08	0.687	UPS	0.6368	0.737	0.001176	0	0.0057
BC_CHIPZ_H003197	conserved hypothetical protein	0.06	0.687	UPS	0.5491	0.825	0.000334	0	0.0002
BC_CHIPZ_H003169	nuc189 domain-containing protein	0.04	0.687	UPS	0.5317	0.842	0.000731	0	0.0002
BC_CHIPZ_H001514	---NA---	0.52	0.686	UPS	0.5709	0.801	0.045626	0	0.2424
BC_CHIPZ_H000315	---NA---	0.39	0.686	UPS	0.6183	0.753	0.036171	0	0.5277
BC_CHIPZ_H001970	---NA---	0.28	0.686	UPS	0.6368	0.735	0.005928	0	0.4632
BC_CHIPZ_H001507	---NA---	0.26	0.686	UPS	0.5285	0.844	0.008022	0	0.4084
BC_CHIPZ_H002001	40s ribosomal protein	0.2	0.686	UPS	0.6366	0.735	0.000847	0	0.1067
BC_CHIPZ_H003423	hypothetical protein BBBOND_0304010	0.11	0.686	UPS	0.5494	0.823	0.001952	0	0.0019
BC_CHIPZ_H002077	hypothetical protein, conserved	0.38	0.685	UPS	0.5703	0.8	0.010889	0	0.058
BC_CHIPZ_H002994	hypothetical protein, conserved	0.21	0.685	UPS	0.5498	0.82	0.001482	0	0.1447
BC_CHIPZ_H003138	hypothetical protein, conserved	0.18	0.685	UPS	0.5729	0.798	0.001279	0	0.0031
BC_CHIPZ_H002933	hypothetical protein BBBOND_0303530	0.05	0.685	UPS	0.5436	0.826	0.000791	0	0.0019
BC_CHIPZ_H000320	---NA---	0.72	0.684	UPS	0.6368	0.731	0.036497	0	0.4387
BC_CHIPZ_H000746	tubulin alpha	0.19	0.684	UPS	0.5285	0.839	0.009736	0	0.0085
BC_CHIPZ_H002209	---NA---	0.15	0.684	UPS	0.5516	0.816	0.00127	0	0.016
BC_CHIPZ_H001727	phenylalanine--trna ligase beta subunit	0.21	0.683	UPS	0.5309	0.835	0.002358	0	0.0146
BC_CHIPZ_H001387	---NA---	0.16	0.683	UPS	0.573	0.793	0.004351	0	0.0569
BC_CHIPZ_H000840	alpha beta hydrolase	0.07	0.683	UPS	0.5651	0.8	0.004458	0	0.0012
BC_CHIPZ_H002120	dna replication licensing factor	0.06	0.683	UPS	0.5496	0.816	0.002028	0	0.019
BC_CHIPZ_H001363	---NA---	0.39	0.682	UPS	0.549	0.815	0.002293	0	0.4227
BC_CHIPZ_H001213	---NA---	0.25	0.682	UPS	0.5817	0.783	0.015178	0	0.6302
BC_CHIPZ_H000340	hypothetical protein BEWA_026280	0.21	0.682	UPS	0.5498	0.814	0.001099	1	0.0057
BC_CHIPZ_H003033	small gtpase	0.08	0.682	UPS	0.573	0.792	0.000534	0	0.0179
BC_CHIPZ_H000885	---NA---	0.07	0.682	UPS	0.6367	0.727	0.001403	0	0.0623
BC_CHIPZ_H001592	endonuclease iii	0.06	0.682	UPS	0.5457	0.819	0.001248	0	0.0009
BC_CHIPZ_H001122	proteasome subunit alpha type 5-2	0.31	0.681	UPS	0.5902	0.772	0.281205	0	0.003
BC_CHIPZ_H002169	---NA---	0.25	0.681	UPS	0.55	0.811	0.003983	0	0.5978
BC_CHIPZ_H002494	---NA---	0.06	0.681	UPS	0.5503	0.811	0.001088	0	0.0335
BC_CHIPZ_H002344	---NA---	0.19	0.68	UPS	0.6335	0.727	0.002117	0	0.1776
BC_CHIPZ_H001733	prp31- -u4 snrna complex family protein	0.08	0.68	UPS	0.5309	0.829	0.00077	0	0.0094
BC_CHIPZ_H002754	gar1 protein rna binding region protein	0.08	0.68	UPS	0.6151	0.745	0.000919	0	0.0267
BC_CHIPZ_H001277	deoxyribonuclease tatdn1 isoform x1	0.05	0.68	UPS	0.6131	0.747	0.014574	0	0.0095
BC_CHIPZ_H001316	mitochondrial atp synthase f1 subunit	0.05	0.68	UPS	0.5537	0.807	0.003051	0	0.0004
BC_CHIPZ_H003327	---NA---	0.28	0.679	UPS	0.5359	0.822	0.00507	0	0.8895
BC_CHIPZ_H001704	hypothetical protein, conserved	0.16	0.679	UPS	0.5491	0.809	0.000512	0	0.0027
BC_CHIPZ_H002019	sft2 family protein	0.1	0.679	UPS	0.5969	0.762	0.001112	3	0.0005
BC_CHIPZ_H002796	60s ribosomal protein l12	0.09	0.679	UPS	0.5505	0.808	0.001053	0	0.001
BC_CHIPZ_H002894	proteasome assembly chaperone 4-like isoform x2	0.12	0.678	UPS	0.6174	0.739	0.000615	0	0.0061
BC_CHIPZ_H000418	hypothetical protein, conserved	0.05	0.678	UPS	0.5504	0.806	0.000573	0	0.0123
BC_CHIPZ_H001112	multiprotein bridging factor type 1	0.04	0.677	UPS	0.5505	0.804	0.000846	0	0.005
BC_CHIPZ_H001991	dna-directed rna polymerase iii	0.04	0.677	UPS	0.5351	0.818	0.002082	0	0.0044
BC_CHIPZ_H002582	transcription factor with ap2 domain	0.24	0.676	UPS	0.5729	0.779	0.007735	0	0.004
BC_CHIPZ_H001747	---NA---	0.22	0.676	UPS	0.6368	0.716	0.001208	0	0.212
[truncated: 3,234 more rows]

## Sheet: T2Bo-BOND
T2Bo_ID	T2Bo_classical	T2Bo_nonclassical	T2Bo_ProteinName	BOND_ID	BOND_classical	BOND_nonclassical	BOND_ProteinName	pident	query coverage	Exportome	Comparison_Status
[truncated: 63 more rows]

[truncated: 8 more sheets: T2Bo-BcH-CHIPZ, BOND-T2Bo, BOND-BcH-CHIPZ, BcH-CHIPZ-T2Bo, BcH-CHPZ-BOND, T2Bo_named, BOND_named, BcH-CHIPZ_named]
