# Supplementary material for: Applying Machine Learning to Predict the Exportome of Bovine and Canine Babesia Species That Cause Babesiosis
Source: Pathogens. 2021 May 27;10(6):660. doi: 10.3390/pathogens10060660 (PMC8226867; doi:10.3390/pathogens10060660)
Supplement: Supplementary file 1 [file pathogens-10-00660-s001.zip › Supplementatry_files/Table_S11.xlsx]

## Sheet: Plasmodium
ID	Secretome	PSSM	AA	Average	Non-classical	OutCyte_class	OutCyte	SecretomeP	ProteinName	ExportPred	PEXEL motif	Motif_type	Motif_loc	SignalP 3.0	SignalP 5.0	C. site	TMHMM	deeploc_Mem	deeploc_Extra	ProteinLen	UniProt_Subcellular_Location
PF3D7_1137500	0.998	NA	0.937	0.97	0	-	0	0	apicoplast ribosomal protein S14p/S29e precursor, putative	0	RSLIQ	canonical_pattern	155	-	0.483673	-	0	0.0705	0.6844	172	unknown
PF3D7_1222300	0.998	0.979	0.907	0.96	0	-	0	0	endoplasmin, putative	0	RVLCD	canonical_pattern	24	-	0.89649	28-29.	0	0.2041	0.0216	821	unknown
PF3D7_1471100	0.994	NA	0.931	0.96	0	-	0	0	exported protein 2	0	KDIYE	non_canonical_pattern	49	-	0.951543	21-22.	0	0.066	0.1869	287	unknown
PF3D7_0408600	0.986	NA	0.928	0.96	0	-	0	0	sporozoite invasion-associated protein 1	0	KWIQD	non_canonical_pattern	556	-	0.856714	21-22.	0	0.1198	0.3702	984	unknown
PF3D7_0726700	1	NA	0.926	0.96	0	-	0	0	conserved Plasmodium protein, unknown function	0	KGVKE	non_canonical_pattern	78	-	0.820091	17-18.	0	0.0515	0.8891	170	unknown
PF3D7_1010700	0.996	NA	0.926	0.96	0	-	0	0	dolichyl-phosphate-mannose--protein mannosyltransferase, putative	0	KNINQ	non_canonical_pattern	152	-	0.94174	22-23.	0	0.0418	0.3385	223	unknown
PF3D7_0801300	0.996	NA	0.924	0.96	0	-	0	0	von Willebrand factor A domain-related protein	0	KKVGE	non_canonical_pattern	33	-	0.974394	23-24.	0	0.0125	0.3495	290	unknown
PF3D7_0825700	0.999	NA	0.922	0.96	0	-	0	0	crystalloid-specific PH domain-containing protein, putative	0	KIIKE	non_canonical_pattern	178	-	0.981113	20-21.	0	0.1623	0.2784	305	unknown
PF3D7_1115600	0.997	NA	0.922	0.96	0	-	0	0	peptidyl-prolyl cis-trans isomerase	0	KTYFD	non_canonical_pattern	29	-	0.99208	21-22.	0	0.0925	0.1741	195	unknown
PF3D7_0904700	0.999	NA	0.921	0.96	0	-	0	0	bacterial histone-like protein	0	KQIIE	non_canonical_pattern	60	-	0.914154	17-18.	0	0.3019	0.3558	189	unknown
PF3D7_1129100	0.999	NA	0.92	0.96	0	-	0	0	parasitophorous vacuolar protein 1	0	KLDTE	non_canonical_pattern	37	-	0.926238	21-22.	0	0.137	0.2377	452	unknown
PF3D7_1146100	0.997	NA	0.92	0.96	0	-	0	0	conserved protein, unknown function	0	HKKKD	non_canonical_pattern	38	-	0.997005	21-22.	0	0.0054	0.6868	175	unknown
PF3D7_0625400	0.994	NA	0.92	0.96	0	-	0	0	conserved Plasmodium protein, unknown function	0	HISLE	non_canonical_pattern	15	-	0.998364	20-21.	0	0.0454	0.2225	412	unknown
PF3D7_1342500	0.993	NA	0.92	0.96	0	-	0	0	sporozoite protein essential for cell traversal	0	KDDVE	non_canonical_pattern	41	-	0.991949	21-22.	0	0.159	0.2616	245	unknown
PF3D7_0507400	1	NA	0.918	0.96	0	-	0	0	conserved Plasmodium protein, unknown function	0	KENVQ	non_canonical_pattern	122	-	0.40194	-	0	0.1788	0.4623	153	SUBCELLULAR LOCATION: Secreted {ECO:0000305|PubMed:31942933}. Parasitophorous vacuole lumen {ECO:0000305|PubMed:31942933}. Cell membrane {ECO:0000305|PubMed:31942933}; Peripheral membrane protein {ECO:0000305}; Extracellular side {ECO:0000305}.
PF3D7_0604700	0.999	NA	0.914	0.96	0	-	0	0	glyoxalase I-like protein GILP	0	KCKVD	non_canonical_pattern	49	-	0.949454	22-23.	0	0.378	0.0214	307	unknown
PF3D7_1351800	0.998	NA	0.914	0.96	0	-	0	0	conserved Plasmodium protein, unknown function	0	KNNKE	non_canonical_pattern	48	-	0.91904	19-20.	0	0.0445	0.6357	230
PF3D7_1200700	0.998	NA	0.912	0.96	0	-	0	0	acyl-CoA synthetase	0	KLIDE	non_canonical_pattern	659	-	0.880708	22-23.	0	0.4047	0.0548	926	unknown
PF3D7_0507500	0.994	0.916	0.94	0.95	0	-	0	0	subtilisin-like protease 1	0	RELKD	canonical_pattern	90	-	0.748967	25-26.	0	0.4718	0.2319	688	SUBCELLULAR LOCATION: Secreted {ECO:0000269|PubMed:18083098}. Parasitophorous vacuole lumen {ECO:0000269|PubMed:18083098}. Note=At the schizont stage, in merozoites, localizes to dense secretory granules called exonemes (PubMed:18083098). Just prior to egress secreted into the parasitophorous vacuole (PubMed:18083098). {ECO:0000269|PubMed:18083098}.
PF3D7_0102300	0.999	0.954	0.892	0.95	0	Signal peptide	0.8786	0.9	Plasmodium exported protein, unknown function	13.2217	RSLAQ	canonical_pattern	47	0.673	0.768448	22-23.	0	0.0899	0.7096	117	unknown
PF3D7_1318200	0.969	NA	0.932	0.95	0	-	0	0	glycerol-3-phosphate 1-O-acyltransferase	0	KKIEE	non_canonical_pattern	180	-	0.367844	-	0	0.4509	0.0855	400	unknown
PF3D7_0825800	0.967	NA	0.929	0.95	0	-	0	0	conserved protein, unknown function	0	KNILE	non_canonical_pattern	177	-	0.82811	28-29.	0	0.4313	0.0425	446	unknown
PF3D7_0207700	0.98	NA	0.924	0.95	0	-	0	0	serine repeat antigen 4	0	KNIND	non_canonical_pattern	283	-	0.800799	25-26.	0	0.0104	0.7191	962	unknown
PF3D7_0107900	0.984	0.956	0.923	0.95	0	-	0	0	conserved Plasmodium protein, unknown function	0	KQIPE	non_canonical_pattern	111	-	0.996515	18-19.	0	0.2779	0.3836	275	unknown
PF3D7_1316700	0.974	NA	0.921	0.95	0	-	0	0	conserved protein, unknown function	0	KMIIE	non_canonical_pattern	286	-	0.943072	24-25.	0	0.1152	0.254	623	unknown
PF3D7_1436300	0.983	NA	0.919	0.95	0	-	0	0	translocon component PTEX150	0	KQINE	non_canonical_pattern	283	-	0.83864	21-22.	0	0.217	0.294	993	unknown
PF3D7_1116000	0.988	NA	0.917	0.95	0	-	0	0	rhoptry neck protein 4	0	KHINE	non_canonical_pattern	232	-	0.816794	23-24.	0	0.131	0.2241	1201	unknown
PF3D7_0501600	0.993	NA	0.914	0.95	0	-	0	0	rhoptry-associated protein 2	0	KAIRE	non_canonical_pattern	389	-	0.996522	21-22.	0	0.0369	0.3561	398	unknown
PF3D7_0207800	0.991	NA	0.912	0.95	0	-	0	0	serine repeat antigen 3	0	KNIDD	non_canonical_pattern	437	-	0.9883	22-23.	0	0.0038	0.7853	930	unknown
PF3D7_1461700	0.995	NA	0.911	0.95	0	-	0	0	conserved Plasmodium protein, unknown function	0	KIIKD	non_canonical_pattern	115	-	0.946049	24-25.	0	0.0354	0.8597	126	unknown
PF3D7_1108600	0.999	NA	0.91	0.95	0	-	0	0	endoplasmic reticulum-resident calcium binding protein	0	KEITE	non_canonical_pattern	76	-	0.854879	26-27.	0	0.3598	0.0033	343	unknown
PF3D7_1321900	0.994	NA	0.91	0.95	0	-	0	0	conserved protein, unknown function	0	KSIRE	non_canonical_pattern	72	-	0.86663	25-26.	0	0.0064	0.9261	292	unknown
PF3D7_1466500	0.995	NA	0.909	0.95	0	-	0	0	conserved Plasmodium protein, unknown function	0	KYYKE	non_canonical_pattern	69	-	0.785924	19-20.	0	0.0381	0.7712	125	unknown
PF3D7_0315900	0.984	NA	0.907	0.95	0	-	0	0	conserved Plasmodium protein, unknown function	0	KSIID	non_canonical_pattern	89	-	0.571338	26-27.	0	0.69	0.0439	277	unknown
PF3D7_1005900	0.988	NA	0.906	0.95	0	-	0	0	conserved protein, unknown function	0	KLILE	non_canonical_pattern	400	-	0.880869	22-23.	0	0.133	0.3312	635	unknown
PF3D7_1333000	0.998	NA	0.903	0.95	0	-	0	0	20 kDa chaperonin	0	KVPID	non_canonical_pattern	215	-	0.932618	19-20.	0	0.0536	0.3133	258	unknown
PF3D7_1135400	0.993	NA	0.901	0.95	0	-	0	0	conserved Plasmodium protein, unknown function	0	KIDLD	non_canonical_pattern	28	-	0.250589	-	0	0.4329	0.0451	245	unknown
PF3D7_1404700	0.992	NA	0.899	0.95	0	-	0	0	conserved Plasmodium protein, unknown function	0	KHINE	non_canonical_pattern	151	-	0.979518	20-21.	0	0.0465	0.3684	290	unknown
PF3D7_1035400	0.999	NA	0.896	0.95	0	-	0	0	merozoite surface protein 3	0	KKASE	non_canonical_pattern	78	-	0.71517	25-26.	0	0.4081	0.1073	354	unknown
PF3D7_0823600	0.994	NA	0.896	0.95	0	-	0	0	lipoate-protein ligase B	0	HEINE	non_canonical_pattern	379	-	0.546002	25-26.	0	0.3846	0.1724	434	unknown
PF3D7_1207300	0.999	NA	0.891	0.95	0	-	0	0	LIMP protein, putative	0	KGNGD	non_canonical_pattern	23	-	0.990087	21-22.	0	0.002	0.9637	109	unknown
PF3D7_0309100	0.998	0.956	0.887	0.95	0	-	0	0	conserved Plasmodium protein, unknown function	0	KSITD	non_canonical_pattern	128	-	0.745317	25-26.	0	0.0441	0.1495	178	unknown
PF3D7_0608100	0.992	0.922	0.904	0.94	0	-	0	0	conserved Plasmodium protein, unknown function	0	RELKD	canonical_pattern	142	-	0.965654	18-19.	0	0.4937	0.0132	1322	unknown
PF3D7_0629300	0.988	0.935	0.903	0.94	0	-	0	0	phospholipase, putative	0	RALIQ	canonical_pattern	648	-	0.685869	22-23.	0	0.1244	0.3555	863	unknown
PF3D7_0905400	0.984	0.928	0.899	0.94	0	-	0	0	high molecular weight rhoptry protein 3	0	RILLE	canonical_pattern	881	-	0.976272	24-25.	0	0.7026	0.002	897	unknown
PF3D7_1207700	0.994	0.926	0.894	0.94	0	-	0	0	blood stage antigen 41-3 precursor	0	RCLSD	canonical_pattern	20	-	0.984278	24-25.	0	0.1836	0.0608	375	unknown
PF3D7_1472600	0.982	0.981	0.869	0.94	0	-	0	0	protein disulfide-isomerase	0	RLLNE	canonical_pattern	337	-	0.96988	21-22.	0	0.035	0.0704	553	unknown
PF3D7_0318800	0.946	NA	0.929	0.94	0	-	0	0	triosephosphate isomerase, putative	0	KLIQD	non_canonical_pattern	183	-	0.595978	23-24.	0	0.1189	0.2347	357	unknown
PF3D7_1014100	0.985	NA	0.902	0.94	0	-	0	0	merozoite surface protein MSA180, putative	0	KFIDE	non_canonical_pattern	79	-	0.996209	21-22.	0	0.0804	0.1659	1455	unknown
PF3D7_0730800	0.983	NA	0.897	0.94	0	-	0	0	Plasmodium exported protein, unknown function, unspecified product	0	KNIEE	non_canonical_pattern	148	-	0.712284	19-20.	0	0.147	0.3651	293
PF3D7_0522500	0.984	NA	0.896	0.94	0	-	0	0	50S ribosomal protein L17, apicoplast, putative	0	KLGRD	non_canonical_pattern	54	-	0.752979	16-17.	0	0.0172	0.6155	166	unknown
PF3D7_1228600	0.983	NA	0.892	0.94	0	-	0	0	merozoite surface protein 9	0	KEIGE	non_canonical_pattern	332	-	0.975769	23-24.	0	0.2931	0.0564	743	unknown
PF3D7_1368000	0.989	0.937	0.891	0.94	0	Signal peptide	0.9416	0.835	conserved protein, unknown function	10.877	KYLNE	non_canonical_pattern	66	0.575	0.982589	24-25.	0	0.0002	0.9994	127	unknown
PF3D7_0920300	0.993	NA	0.89	0.94	0	-	0	0	conserved Plasmodium protein, unknown function	0	KLIHQ	non_canonical_pattern	23	-	0.928365	23-24.	0	0.051	0.1872	187	unknown
PF3D7_1316300	0.999	NA	0.885	0.94	0	-	0	0	conserved Plasmodium protein, unknown function	0	KNILE	non_canonical_pattern	80	-	0.995064	17-18.	0	0.0002	0.9976	104	unknown
PF3D7_1335000	0.998	NA	0.885	0.94	0	-	0	0	MSP7-like protein	0	KVGMQ	non_canonical_pattern	52	-	0.976958	21-22.	0	0.1277	0.4016	380	unknown
PF3D7_1216600	0.992	NA	0.885	0.94	0	-	0	0	cell traversal protein for ookinetes and sporozoites	0	KIGDD	non_canonical_pattern	62	-	0.863449	24-25.	0	0.254	0.1516	182	unknown
PF3D7_1350700	0.992	NA	0.884	0.94	0	-	0	0	N6-adenine-specific methylase, putative	0	KNIVE	non_canonical_pattern	133	-	0.713484	24-25.	0	0.2652	0.1818	561	unknown
PF3D7_1247800	0.996	NA	0.883	0.94	0	-	0	0	dipeptidyl aminopeptidase 2	0	KIINQ	non_canonical_pattern	91	-	0.994231	19-20.	0	0.003	0.8371	590	unknown
PF3D7_0508800	1	NA	0.882	0.94	0	-	0	0	single-stranded DNA-binding protein	0	KQITE	non_canonical_pattern	175	-	0.605872	25-26.	0	0.4654	0.0418	284	unknown
PF3D7_0423800	0.999	NA	0.882	0.94	0	-	0	0	cysteine-rich protective antigen	0	KGEED	non_canonical_pattern	68	-	0.932853	28-29.	0	0.0964	0.0946	362	SUBCELLULAR LOCATION: Secreted {ECO:0000269|PubMed:25583518}. Cytoplasmic vesicle, secretory vesicle, microneme lumen {ECO:0000269|PubMed:25583518}. Cell membrane {ECO:0000269|PubMed:22593616, ECO:0000269|PubMed:25583518}; Peripheral membrane protein {ECO:0000269|PubMed:22593616, ECO:0000269|PubMed:25583518}; Extracellular side {ECO:0000269|PubMed:22593616, ECO:0000269|PubMed:25583518}. Host cell…
PF3D7_0716300	0.995	NA	0.881	0.94	0	-	0	0	conserved protein, unknown function	0	KKIFD	non_canonical_pattern	402	-	0.943909	23-24.	0	0.0437	0.554	522	unknown
PF3D7_0518800	0.991	NA	0.881	0.94	0	-	0	0	secreted ookinete protein, putative	0	KEEIE	non_canonical_pattern	141	-	0.977596	18-19.	0	0.0533	0.4788	203	unknown
PF3D7_1236700	0.995	NA	0.878	0.94	0	-	0	0	S-adenosyl-methyltransferase, putative	0	KFIID	non_canonical_pattern	363	-	0.964457	19-20.	0	0.2198	0.4572	508	unknown
PF3D7_1404300	0.995	NA	0.878	0.94	0	-	0	0	secreted ookinete adhesive protein, putative	0	KTGKE	non_canonical_pattern	53	-	0.999112	19-20.	0	0	0.9994	202	unknown
PF3D7_0630200	0.999	NA	0.871	0.94	0	-	0	0	secreted ookinete protein, putative	0	KRIQD	non_canonical_pattern	95	-	0.772508	18-19.	0	0.0273	0.7714	135	unknown
PF3D7_1449000	0.924	0.961	0.893	0.93	0	-	0	0	gamete egress and sporozoite traversal protein, putative	0	RKLKD	canonical_pattern	109	-	0.980368	20-21.	0	0.4968	0.0854	248	unknown
PF3D7_0221700	0.983	0.908	0.891	0.93	0	-	0	0	Plasmodium exported protein, unknown function	0	RILSD	canonical_pattern	35	-	0.541951	23-24.	0	0.1331	0.0928	493	unknown
PF3D7_1334500	0.999	0.919	0.874	0.93	0	-	0	0	MSP7-like protein	0	RQLFD	canonical_pattern	566	-	0.981994	22-23.	0	0.137	0.3019	593	unknown
PF3D7_1367800	0.942	NA	0.921	0.93	0	-	0	0	secreted ookinete protein, putative	0	KVIMQ	non_canonical_pattern	52	-	0.953433	21-22.	0	0.2509	0.1792	1182	unknown
PF3D7_1106200	0.973	NA	0.896	0.93	0	-	0	0	conserved Plasmodium protein, unknown function	0	KDIEE	non_canonical_pattern	329	-	0.790284	17-18.	0	0.2219	0.1591	681	unknown
PF3D7_1239500	0.972	NA	0.889	0.93	0	-	0	0	DNA gyrase subunit B	0	KSILE	non_canonical_pattern	592	-	0.855518	25-26.	0	0.4995	0.0549	1006	unknown
PF3D7_0521400	0.986	NA	0.883	0.93	0	-	0	0	conserved protein, unknown function	0	KEILQ	non_canonical_pattern	234	-	0.927281	20-21.	0	0.4339	0.075	562	unknown
PF3D7_0911900	0.993	0.91	0.877	0.93	0	-	0	0	falstatin	0	KIKED	non_canonical_pattern	123	-	0.996777	21-22.	0	0.0099	0.9433	413	unknown
PF3D7_1025300	0.989	NA	0.877	0.93	0	-	0	0	conserved protein, unknown function	0	KFIID	non_canonical_pattern	119	-	0.933188	15-16.	0	0.2244	0.19	922	unknown
PF3D7_1218800	0.997	NA	0.866	0.93	0	-	0	0	secreted ookinete protein, putative	0	HITFD	non_canonical_pattern	61	-	0.777109	20-21.	0	0.0078	0.8428	349	unknown
PF3D7_1443900	0.998	NA	0.864	0.93	0	-	0	0	heat shock protein 90, putative	0	KTIRE	non_canonical_pattern	85	-	0.737656	31-32.	0	0.3893	0.0133	927	unknown
PF3D7_0212600	0.998	NA	0.853	0.93	0	-	0	0	secreted protein with altered thrombospondin repeat domain	0	KQKVE	non_canonical_pattern	25	-	0.89856	20-21.	0	0.0314	0.7354	250	unknown
PF3D7_0421900	0.994	NA	0.849	0.92	0	-	0	0	conserved Plasmodium protein, unknown function	0	-	-	-	-	0.845446	20-21.	0	0.0041	0.9539	71	unknown
PF3D7_1469600	0.986	0.834	0.925	0.92	0	-	0	0	acetyl-CoA carboxylase	0	RNLYQ	canonical_pattern	853	-	0.779213	21-22.	0	0.1852	0.0608	3367	unknown
PF3D7_0731600	0.909	0.965	0.899	0.92	0	-	0	0	acyl-CoA synthetase	0	RSLKD	canonical_pattern	629	-	0.983372	21-22.	0	0.1966	0.088	811	unknown
PF3D7_1223300	0.948	NA	0.885	0.92	0	-	0	0	DNA gyrase subunit A	0	RCLCD	canonical_pattern	195	-	0.335469	-	0	0.363	0.0527	1222	unknown
PF3D7_0404900	0.991	0.882	0.883	0.92	0	-	0	0	6-cysteine protein P41	0	RFLKD	canonical_pattern	127	-	0.997422	20-21.	0	0.0284	0.797	378
PF3D7_1404900	0.907	NA	0.933	0.92	0	-	0	0	conserved Plasmodium protein, unknown function	0	KSIDD	non_canonical_pattern	160	-	0.553574	27-28.	0	0.3892	0.0687	297	unknown
PF3D7_1343500	0.902	NA	0.931	0.92	0	-	0	0	conserved protein, unknown function	0	KKIFD	non_canonical_pattern	280	-	0.212206	-	0	0.3476	0.0898	307	unknown
PF3D7_0305000	0.932	NA	0.915	0.92	0	-	0	0	elongation factor Ts	0	KYVRE	non_canonical_pattern	60	-	0.9572	18-19.	0	0.3403	0.0535	390
PF3D7_0907800	0.934	NA	0.91	0.92	0	-	0	0	ribosomal protein L35, apicoplast, putative	0	KLLNE	non_canonical_pattern	87	-	0.966883	20-21.	0	0.0474	0.5567	191	unknown
PF3D7_1307600	0.941	NA	0.903	0.92	0	-	0	0	DNA-directed RNA polymerase subunit alpha, putative	0	KDGKE	non_canonical_pattern	78	-	0.758967	14-15.	0	0.3057	0.0261	619	unknown
PF3D7_1035800	0.939	NA	0.901	0.92	0	-	0	0	probable protein, unknown function	0	HTTNE	non_canonical_pattern	80	-	0.996568	21-22.	0	0.0265	0.571	712	unknown
PF3D7_1344200	0.933	NA	0.898	0.92	0	-	0	0	heat shock protein 110, putative	0	KIINE	non_canonical_pattern	518	-	0.752975	23-24.	0	0.3753	0.052	932	unknown
PF3D7_0214900	0.986	NA	0.863	0.92	0	-	0	0	rhoptry neck protein 6	0	KQIEE	non_canonical_pattern	123	-	0.91143	15-16.	0	0.0351	0.4206	950	unknown
PF3D7_1251000	0.997	NA	0.851	0.92	0	-	0	0	HSP20-like chaperone, putative	0	KQIKE	non_canonical_pattern	100	-	0.986604	20-21.	0	0.004	0.7732	186	unknown
PF3D7_0934000	0.987	NA	0.845	0.92	0	-	0	0	histidine--tRNA ligase, putative	0	KKIAE	non_canonical_pattern	82	-	0.769793	18-19.	0	0.3238	0.1999	642	unknown
PF3D7_1035200	1	NA	0.834	0.92	0	-	0	0	S-antigen	0	KNTDE	non_canonical_pattern	25	-	0.635517	23-24.	0	0.4118	0.289	585	unknown
PF3D7_0831400	0.859	0.954	0.908	0.91	0	Signal peptide	0.8319	0.889	Plasmodium exported protein, unknown function	10.7523	RLLTE	canonical_pattern	46	0.639	0.764532	23-24.	1	0.1388	0.3643	302	unknown
PF3D7_1001000	0.997	0.836	0.903	0.91	0	-	0	0	Plasmodium exported protein (hyp12), unknown function	0	RKLYE	canonical_pattern	187	-	0.817611	24-25.	0	0.354	0.1704	231	unknown
PF3D7_1304100	0.981	0.898	0.863	0.91	0	-	0	0	DNA ligase I	0	RFLQQ	canonical_pattern	336	-	0.705365	15-16.	0	0.4376	0.041	912	unknown
PF3D7_0623200	0.993	NA	0.834	0.91	0	-	0	0	ferredoxin--NADP reductase	0	KNNKE	non_canonical_pattern	52	-	0.984902	20-21.	0	0.3032	0.3208	371	SUBCELLULAR LOCATION: Plastid, apicoplast {ECO:0000305}.
PF3D7_1035100	0.99	NA	0.834	0.91	0	-	0	0	probable protein, unknown function	0	KVIYD	non_canonical_pattern	315	-	0.861298	25-26.	0	0.3012	0.1187	561	unknown
PF3D7_0623500	0.995	NA	0.829	0.91	0	-	0	0	superoxide dismutase [Fe]	0	KEKLD	non_canonical_pattern	164	-	0.91923	26-27.	0	0.1213	0.2295	266	unknown
PF3D7_0522700	0.995	NA	0.829	0.91	0	-	0	0	iron-sulfur assembly protein	0	KLVDD	non_canonical_pattern	54	-	0.979594	18-19.	0	0.0552	0.626	177	unknown
PF3D7_1429100	0.987	NA	0.826	0.91	0	-	0	0	apicoplast ribosomal protein L15 precursor, putative	0	KKIEE	non_canonical_pattern	93	-	0.890231	17-18.	0	0.2558	0.3618	545	unknown
PF3D7_0207600	0.996	NA	0.825	0.91	0	-	0	0	serine repeat antigen 5	0	KHIKD	non_canonical_pattern	921	-	0.958005	22-23.	0	0.0014	0.8897	997
PF3D7_1118900	0.992	NA	0.824	0.91	0	-	0	0	conserved protein, unknown function	0	KLIFE	non_canonical_pattern	30	-	0.990208	23-24.	0	0.0067	0.4843	248	unknown
PF3D7_0320200	0.999	NA	0.82	0.91	0	-	0	0	CPW-WPC family protein	0	KEIHD	non_canonical_pattern	152	-	0.986674	18-19.	0	0.0071	0.9183	583	unknown
PF3D7_0318000	0.998	NA	0.814	0.91	0	-	0	0	conserved Plasmodium protein, unknown function	0	HVKGD	non_canonical_pattern	57	-	0.978439	19-20.	0	0.0679	0.4951	202	unknown
PF3D7_0315200	0.943	0.834	0.933	0.9	0	-	0	0	circumsporozoite- and TRAP-related protein	0	RELKD	canonical_pattern	375	-	0.898282	23-24.	0	0.7166	0.2044	2114	unknown
PF3D7_0404800	0.863	0.927	0.905	0.9	0	-	0	0	conserved Plasmodium protein, unknown function	0	RKLHE	canonical_pattern	558	-	0.757446	17-18.	0	0.4673	0.07	567	unknown
PF3D7_0501500	0.888	0.916	0.898	0.9	0	-	0	0	rhoptry-associated protein 3	0	RFLME	canonical_pattern	310	-	0.983139	22-23.	1	0.1987	0.0497	400	unknown
PF3D7_0702000	0.981	0.873	0.86	0.9	0	-	0	0	Plasmodium exported protein (hyp12), unknown function	0	RSLAE	canonical_pattern	40	-	0.625406	22-23.	0	0.0159	0.6153	245	unknown
PF3D7_1105600	0.996	0.955	0.744	0.9	0	-	0	0	translocon component PTEX88	0	RVLND	canonical_pattern	211	-	0.970015	19-20.	0	0.0504	0.2982	777	unknown
PF3D7_1201000	0.837	NA	0.953	0.9	0	-	0	0	Plasmodium exported protein (PHISTb), unknown function	0	KIIRD	non_canonical_pattern	98	-	0.209623	-	0	0.4214	0.0091	653	unknown
PF3D7_0314000	0.866	NA	0.927	0.9	0	-	0	0	HSP20-like chaperone, putative	0	KYIVD	non_canonical_pattern	161	-	0.942175	20-21.	1	0.6209	0.0141	275	unknown
PF3D7_0902200	0.889	NA	0.909	0.9	0	-	0	0	serine/threonine protein kinase, FIKK family	0	KGIKD	non_canonical_pattern	388	-	0.498568	-	0	0.4139	0.0366	633	unknown
PF3D7_0529300	0.867	0.93	0.908	0.9	0	-	0	0	apicoplast TIC22 protein	0	KRLVD	non_canonical_pattern	41	-	0.830997	17-18.	0	0.3231	0.1174	279	unknown
PF3D7_0609500	0.921	NA	0.869	0.9	0	-	0	0	conserved Plasmodium protein, unknown function	0	KEILE	non_canonical_pattern	379	-	0.981847	17-18.	0	0.179	0.1172	1067	unknown
PF3D7_0820100	0.961	NA	0.834	0.9	0	-	0	0	RNA-binding protein, putative	0	KKSKQ	non_canonical_pattern	64	-	0.887749	22-23.	0	0.5224	0.045	359	unknown
PF3D7_1336700	0.993	NA	0.81	0.9	0	-	0	0	parasitophorous vacuolar protein 3, putative	0	KCFCQ	non_canonical_pattern	24	-	0.663271	20-21.	0	0.0012	0.9966	158	unknown
PF3D7_0902800	0.996	NA	0.805	0.9	0	-	0	0	serine repeat antigen 9	0	KVIEE	non_canonical_pattern	204	-	0.955996	22-23.	0	0.0031	0.9191	932	unknown
PF3D7_0102700	0.997	NA	0.801	0.9	0	-	0	0	merozoite-associated tryptophan-rich antigen	0	HIRNE	non_canonical_pattern	64	-	0.804035	23-24.	0	0.3616	0.133	276	unknown
PF3D7_1035300	0.997	NA	0.8	0.9	0	-	0	0	glutamate-rich protein GLURP	0	HEIVE	non_canonical_pattern	868	-	0.986774	23-24.	0	0.1763	0.3226	1233	unknown
PF3D7_0723200	0.998	NA	0.796	0.9	0	-	0	0	conserved Plasmodium protein, unknown function	0	KWTFD	non_canonical_pattern	73	-	0.912393	22-23.	0	0.0252	0.3351	358	unknown
PF3D7_1301400	0.843	0.914	0.901	0.89	0	Signal peptide	0.9655	0.317	Plasmodium exported protein (hyp12), unknown function	18.1263	RLLAE	canonical_pattern	47	0.681	0.680542	25-26.	1	0.3039	0.2193	381	unknown
PF3D7_0721700	0.861	NA	0.917	0.89	0	-	0	0	secreted ookinete protein, putative	0	HLDNE	non_canonical_pattern	29	-	0.987244	16-17.	0	0.1336	0.5243	467	unknown
PF3D7_1017100	0.861	NA	0.909	0.89	0	-	0	0	rhoptry neck protein 12	0	HKIYE	non_canonical_pattern	195	-	0.782146	24-25.	1	0.4496	0.053	310	unknown
PF3D7_0925300	0.88	NA	0.898	0.89	0	-	0	0	proline--tRNA ligase, putative	0	KKIED	non_canonical_pattern	170	-	0.398356	-	0	0.5	0.0545	579	unknown
PF3D7_0728800	0.907	NA	0.882	0.89	0	-	0	0	conserved Plasmodium protein, unknown function	0	KNIFE	non_canonical_pattern	271	-	0.797403	21-22.	0	0.4511	0.0513	466	unknown
PF3D7_0307400	0.912	NA	0.874	0.89	0	-	0	0	ATP-dependent Clp protease proteolytic subunit	0	KQNNE	non_canonical_pattern	88	-	0.807168	20-21.	0	0.2853	0.1938	370	unknown
PF3D7_0218300	0.913	NA	0.863	0.89	0	-	0	0	rRNA methyltransferase, putative	0	KIKNQ	non_canonical_pattern	33	-	0.673012	26-27.	0	0.2978	0.2094	354	unknown
PF3D7_0504200	0.939	NA	0.842	0.89	0	-	0	0	ATP-dependent RNA helicase DDX27, putative	0	KIIFD	non_canonical_pattern	268	-	0.918264	20-21.	0	0.5615	0.036	502	unknown
PF3D7_1103500	0.965	NA	0.821	0.89	0	-	0	0	CPW-WPC family protein	0	KLIND	non_canonical_pattern	91	-	0.770367	18-19.	0	0.0314	0.8161	583	unknown
PF3D7_1320100	0.999	0.875	0.808	0.89	0	-	0	0	ATP-dependent Clp protease adapter protein ClpS	0	KEADE	non_canonical_pattern	92	-	0.987028	25-26.	0	0.373	0.2007	192	unknown
PF3D7_1221100	0.99	NA	0.793	0.89	0	-	0	0	conserved Plasmodium protein, unknown function	0	HIIEE	non_canonical_pattern	209	-	0.930505	19-20.	0	0.2828	0.1912	260
PF3D7_1134100	0.999	NA	0.788	0.89	0	-	0	0	protein disulfide isomerase	0	KRLEE	non_canonical_pattern	37	-	0.766046	23-24.	0	0.4615	0.067	423	unknown
PF3D7_0208500	0.994	NA	0.782	0.89	0	-	0	0	acyl carrier protein	0	KRSNQ	non_canonical_pattern	32	-	0.973559	16-17.	0	0.0435	0.4393	137	unknown
PF3D7_1012200	0.992	NA	0.779	0.89	0	-	0	0	rhoptry associated adhesin	0	HIWSE	non_canonical_pattern	13	-	0.99499	17-18.	0	0.0527	0.6224	267	unknown
PF3D7_1436800	0.999	NA	0.775	0.89	0	-	0	0	ATP-dependent Clp protease proteolytic subunit	0	HISEQ	non_canonical_pattern	78	-	0.970516	17-18.	0	0.0901	0.3435	244	unknown
PF3D7_0525700	0.997	NA	0.761	0.88	0	-	0	0	conserved protein, unknown function	0	-	-	-	-	0.951378	19-20.	0	0.1603	0.52	131	unknown
PF3D7_0936200	0.992	0.733	0.918	0.88	0	-	0	0	Plasmodium exported protein (hyp11), unknown function	0	RILSE	canonical_pattern	48	-	0.887919	21-22.	0	0.2045	0.0923	192	unknown
PF3D7_0313300	0.865	0.913	0.872	0.88	0	-	0	0	YGGT family protein, putative	0	RCLLE	canonical_pattern	126	-	0.932582	23-24.	0	0.8734	0.0588	187	unknown
PF3D7_1252900	0.892	0.897	0.859	0.88	0	-	0	0	Plasmodium exported protein, unknown function	0	RTLVE	canonical_pattern	44	-	0.574749	20-21.	0	0.0718	0.5749	113	unknown
PF3D7_1205300	0.851	NA	0.917	0.88	0	-	0	0	conserved Plasmodium protein, unknown function	0	KIHIQ	non_canonical_pattern	27	-	0.640063	23-24.	0	0.3959	0.0579	314	unknown
PF3D7_1221800	0.838	NA	0.915	0.88	0	-	0	0	conserved protein, unknown function	0	KEINE	non_canonical_pattern	161	-	0.260274	-	0	0.5562	0.0442	702	unknown
PF3D7_1416700	0.841	NA	0.912	0.88	0	-	0	0	conserved protein, unknown function	0	HNDLE	non_canonical_pattern	82	-	0.627322	25-26.	1	0.1603	0.5244	132	unknown
PF3D7_0506400	0.841	NA	0.91	0.88	0	-	0	0	conserved Plasmodium protein, unknown function	0	HDIIQ	non_canonical_pattern	71	-	0.537002	31-32.	1	0.6326	0.132	116	unknown
PF3D7_1334700	0.859	NA	0.909	0.88	0	-	0	0	MSP7-like protein	0	KFIKE	non_canonical_pattern	121	-	0.941475	25-26.	1	0.1607	0.2153	202	unknown
PF3D7_0913900	0.862	NA	0.902	0.88	0	-	0	0	arginine--tRNA ligase, putative	0	KPIID	non_canonical_pattern	367	-	0.80223	21-22.	0	0.5345	0.0711	943	unknown
PF3D7_1419200	0.868	NA	0.898	0.88	0	-	0	0	thioredoxin-like protein, putative	0	KIIND	non_canonical_pattern	105	-	0.720787	23-24.	0	0.4114	0.1008	671	unknown
PF3D7_0702900	0.868	NA	0.884	0.88	0	-	0	0	centrin, putative	0	KNKVE	non_canonical_pattern	26	-	0.896845	23-24.	1	0.0001	0.9954	107	unknown
PF3D7_1115100	0.892	NA	0.863	0.88	0	-	0	0	conserved protein, unknown function	0	KIIKD	non_canonical_pattern	86	-	0.404146	-	0	0.449	0.1958	307	unknown
PF3D7_0516600	0.93	NA	0.821	0.88	0	-	0	0	sporozoite surface antigen MB2	0	HIIPE	non_canonical_pattern	271	-	0.704446	27-28.	0	0.3636	0.0455	1610	unknown
PF3D7_1345100	0.994	NA	0.773	0.88	0	-	0	0	thioredoxin 2	0	KVDLD	non_canonical_pattern	106	-	0.958263	23-24.	0	0.0798	0.8018	157	unknown
PF3D7_0513000	0.991	NA	0.77	0.88	0	-	0	0	conserved protein, unknown function	0	KSRCD	non_canonical_pattern	15	-	0.934313	19-20.	0	0.0089	0.7234	269	unknown
PF3D7_0925900	0.993	NA	0.759	0.88	0	-	0	0	parasitophorous vacuolar protein 5, putative	0	KPLDE	non_canonical_pattern	113	-	0.995693	20-21.	0	0.012	0.5467	217	unknown
PF3D7_0310400	0.709	0.972	0.921	0.87	0	-	0	0	parasite-infected erythrocyte surface protein	0	RLLVD	canonical_pattern	85	-	0.979669	19-20.	0	0.1348	0.088	1294	unknown
PF3D7_1335900	0.785	0.92	0.913	0.87	0	-	0	0	thrombospondin-related anonymous protein	0	RKLSD	canonical_pattern	175	-	0.960092	25-26.	0	0.8891	0.0217	574	unknown
PF3D7_0215300	0.985	0.953	0.683	0.87	0	-	0	0	acyl-CoA synthetase	0	RELTE	canonical_pattern	556	-	0.88737	19-20.	0	0.3353	0.0946	888	unknown
PF3D7_1451600	0.994	0.947	0.667	0.87	0	-	0	0	LCCL domain-containing protein	0	RLLLQ	canonical_pattern	168	-	0.985934	20-21.	0	0.0039	0.8368	865	unknown
PF3D7_1252200	0.821	NA	0.923	0.87	0	-	0	0	chitinase	0	KGIIQ	non_canonical_pattern	51	-	0.891698	28-29.	1	0.1498	0.1539	378	unknown
PF3D7_0624300	0.822	NA	0.917	0.87	0	-	0	0	CPW-WPC family protein	0	KDIID	non_canonical_pattern	67	-	0.717804	22-23.	1	0.0454	0.9336	185	unknown
PF3D7_0831700	0.826	NA	0.905	0.87	0	-	0	0	heat shock protein 70	0	KGGSD	non_canonical_pattern	123	-	0.992757	24-25.	1	0.057	0.1216	679	unknown
PF3D7_0702600	0.841	NA	0.903	0.87	0	-	0	0	chitinase precursor fragment, truncated	0	KGMKQ	non_canonical_pattern	23	-	0.947552	20-21.	1	0.0345	0.8549	87	unknown
PF3D7_0705800	0.85	NA	0.881	0.87	0	-	0	0	cysteine-rich secretory protein, putative	0	KFNKE	non_canonical_pattern	25	-	0.799229	22-23.	1	0.0814	0.6041	193	unknown
PF3D7_0410700	0.872	NA	0.869	0.87	0	-	0	0	ribosome biogenesis GTPase A, putative	0	KLIKE	non_canonical_pattern	245	-	0.942385	17-18.	0	0.1855	0.2018	904	unknown
PF3D7_1015200	0.884	NA	0.854	0.87	0	-	0	0	cysteine--tRNA ligase	0	KLITE	non_canonical_pattern	497	-	0.226811	-	0	0.4871	0.0214	677
PF3D7_1369600	0.898	NA	0.834	0.87	0	-	0	0	conserved Plasmodium protein, unknown function	0	KKIGD	non_canonical_pattern	315	-	0.665352	20-21.	0	0.6191	0.0095	897	unknown
PF3D7_0722800	0.923	NA	0.81	0.87	0	-	0	0	conserved protein, unknown function	0	KGHDE	non_canonical_pattern	20	-	0.738556	22-23.	0	0.2295	0.566	579	unknown
PF3D7_0109100	0.959	NA	0.778	0.87	0	-	0	0	LCCL domain-containing protein	0	KSIID	non_canonical_pattern	180	-	0.666778	21-22.	0	0.0204	0.6907	1029	unknown
PF3D7_0600600	0.974	NA	0.767	0.87	0	-	0	0	erythrocyte membrane protein 1 (PfEMP1), exon 2	0	KPINQ	non_canonical_pattern	364	-	0.290294	-	0	0.5207	0.0351	440
PF3D7_1410400	0.99	NA	0.753	0.87	0	-	0	0	rhoptry-associated protein 1	0	KEIKD	non_canonical_pattern	474	-	0.879348	22-23.	0	0.264	0.0453	782	unknown
PF3D7_0303900	0.999	NA	0.74	0.87	0	-	0	0	phosphatidylethanolamine-binding protein, putative	0	HCDSD	non_canonical_pattern	34	-	0.927359	22-23.	0	0.0268	0.6691	197	unknown
PF3D7_1253000	0.806	NA	0.917	0.86	0	-	0	0	gametocyte erythrocyte cytosolic protein	0	RILSD	canonical_pattern	39	-	0.311018	-	0	0.6514	0.0056	469	unknown
PF3D7_1104400	0.772	0.938	0.868	0.86	0	-	0	0	thioredoxin-like mero protein	0	RSLLE	canonical_pattern	347	-	0.971395	21-22.	1	0.2891	0.02	424	unknown
PF3D7_0831600	0.819	0.926	0.821	0.86	0	-	0	0	cytoadherence linked asexual protein 8	0	RKLKE	canonical_pattern	1226	-	0.807456	24-25.	0	0.8186	0.0029	1394	unknown
PF3D7_1411400	0.986	0.918	0.666	0.86	0	-	0	0	plastid replication-repair enzyme	0	RSLKD	canonical_pattern	345	-	0.805844	19-20.	0	0.1912	0.1202	2016	unknown
PF3D7_0721100	0.83	NA	0.886	0.86	0	-	0	0	conserved protein, unknown function	0	KHIRQ	non_canonical_pattern	158	-	0.92227	24-25.	1	0.1668	0.3648	244	unknown
PF3D7_1334600	0.869	NA	0.856	0.86	0	-	0	0	MSP7-like protein	0	KLLEE	non_canonical_pattern	38	-	0.96692	23-24.	1	0.0371	0.5639	298	unknown
PF3D7_0914000	0.873	NA	0.852	0.86	0	-	0	0	pseudouridylate synthase, putative	0	KKIAD	non_canonical_pattern	69	-	0.826211	18-19.	0	0.584	0.0137	955	unknown
PF3D7_1001700	0.871	NA	0.852	0.86	0	-	0	0	Plasmodium exported protein (PHISTc), unknown function	0	HKIFD	non_canonical_pattern	142	-	0.790698	23-24.	1	0.2415	0.3628	266	unknown
PF3D7_0918200	0.884	NA	0.835	0.86	0	-	0	0	50S ribosomal protein L3, apicoplast, putative	0	KYILD	non_canonical_pattern	302	-	0.409605	-	0	0.2139	0.5642	317
PF3D7_1035900	0.932	NA	0.794	0.86	0	-	0	0	probable protein, unknown function	0	KSETE	non_canonical_pattern	136	-	0.992393	21-22.	0	0.0283	0.2491	566	unknown
PF3D7_0402900	0.993	NA	0.732	0.86	0	-	0	0	probable protein, unknown function	0	KDLEE	non_canonical_pattern	22	-	0.933757	22-23.	0	0.0007	0.9805	99	unknown
PF3D7_1126000	0.986	NA	0.732	0.86	0	-	0	0	threonine--tRNA ligase	0	KRIED	non_canonical_pattern	406	-	0.920814	20-21.	0	0.1084	0.0505	1013	unknown
PF3D7_1318100	0.993	NA	0.727	0.86	0	-	0	0	ferredoxin	0	HKEDE	non_canonical_pattern	185	-	0.90306	19-20.	0	0.0476	0.535	194	SUBCELLULAR LOCATION: Plastid, apicoplast {ECO:0000305|PubMed:17251200}.
PF3D7_0907900	0.79	NA	0.904	0.85	0	-	0	0	peptide deformylase	0	KNEKD	non_canonical_pattern	58	-	0.792574	20-21.	1	0.559	0.1304	241	unknown
PF3D7_0904200	0.819	NA	0.887	0.85	0	-	0	0	PH domain-containing protein, putative	0	KLIIE	non_canonical_pattern	78	-	0.906897	20-21.	1	0.4736	0.0409	292	unknown
PF3D7_0827900	0.84	NA	0.869	0.85	0	-	0	0	protein disulfide isomerase	0	HFVTD	non_canonical_pattern	30	-	0.9592	26-27.	1	0.0732	0.0285	483	unknown
PF3D7_1367300	0.853	NA	0.856	0.85	0	-	0	0	conserved Plasmodium protein, unknown function	0	KIKNE	non_canonical_pattern	50	-	0.825948	27-28.	1	0.5844	0.017	335	unknown
PF3D7_0808200	0.885	NA	0.814	0.85	0	-	0	0	plasmepsin X	0	HDVFD	non_canonical_pattern	42	-	0.814293	23-24.	0	0.2091	0.2541	573	unknown
PF3D7_1136100	0.893	NA	0.813	0.85	0	-	0	0	conserved Plasmodium protein, unknown function	0	HLIRD	non_canonical_pattern	30	-	0.445757	-	0	0.1509	0.1227	602	unknown
PF3D7_1209600	0.996	NA	0.702	0.85	0	-	0	0	porphobilinogen deaminase	0	KSIND	non_canonical_pattern	174	-	0.981487	18-19.	0	0.0444	0.5854	435	unknown
PF3D7_0509600	0.752	0.906	0.866	0.84	0	-	0	0	asparagine--tRNA ligase	0	RHLSE	canonical_pattern	500	-	0.877921	21-22.	1	0.3993	0.1723	722	unknown
PF3D7_0209000	0.783	0.962	0.783	0.84	0	-	0	0	6-cysteine protein P230	0	RNLDE	canonical_pattern	261	-	0.619656	20-21.	0	0.1002	0.1085	3135	unknown
PF3D7_0104200	0.987	0.777	0.766	0.84	0	-	0	0	StAR-related lipid transfer protein	0	RILKE	canonical_pattern	60	-	0.517709	23-24.	0	0.7374	0.0015	466	unknown
PF3D7_0320400	0.984	0.949	0.598	0.84	0	-	0	0	oocyst capsule protein Cap380	0	RILFE	canonical_pattern	354	-	0.924026	20-21.	0	0.1218	0.0944	3085	unknown
PF3D7_0112100	0.75	NA	0.936	0.84	0	-	0	0	conserved Plasmodium protein, unknown function	0	KIIED	non_canonical_pattern	112	-	0.687513	27-28.	1	0.3651	0.1259	163	unknown
PF3D7_1340000	0.767	NA	0.919	0.84	0	-	0	0	secreted ookinete protein, putative	0	KGIKE	non_canonical_pattern	25	-	0.983929	21-22.	1	0.2087	0.3497	618	unknown
PF3D7_0913700	0.761	NA	0.912	0.84	0	-	0	0	conserved Plasmodium protein, unknown function	0	KSIDE	non_canonical_pattern	297	-	0.308905	-	0	0.3646	0.1606	659	unknown
PF3D7_1121600	0.647	0.962	0.907	0.84	0	-	0	0	exported protein 1	0	KGSGE	non_canonical_pattern	40	-	0.987888	22-23.	1	0.7963	0.1717	162	unknown
PF3D7_1253400	0.784	NA	0.9	0.84	0	-	0	0	acyl-CoA synthetase	0	KKIKD	non_canonical_pattern	449	-	0.974285	22-23.	0	0.178	0.1207	816	unknown
PF3D7_1372400	0.783	NA	0.893	0.84	0	-	0	0	acyl-CoA synthetase	0	KKIKD	non_canonical_pattern	449	-	0.970345	22-23.	0	0.2237	0.0869	863	unknown
PF3D7_0630000	0.782	NA	0.893	0.84	0	-	0	0	CPW-WPC family protein	0	KNISE	non_canonical_pattern	36	-	0.85302	22-23.	1	0.1261	0.5127	280	unknown
PF3D7_1447600	0.828	NA	0.862	0.84	0	-	0	0	conserved protein, unknown function	0	HPTND	non_canonical_pattern	37	-	0.998751	25-26.	1	0	1	121	unknown
PF3D7_0106600	0.967	NA	0.721	0.84	0	-	0	0	conserved Plasmodium protein, unknown function	0	HRILD	non_canonical_pattern	56	-	0.457375	-	0	0.0558	0.4907	299	unknown
PF3D7_1455800	0.964	NA	0.707	0.84	0	-	0	0	LCCL domain-containing protein	0	HAIHD	non_canonical_pattern	153	-	0.863673	23-24.	0	0.0722	0.247	1617	unknown
PF3D7_0606800	0.994	NA	0.696	0.84	0	-	0	0	VFT protein	0	KCVEE	non_canonical_pattern	20	-	0.789248	22-23.	0	0.0396	0.4155	299	unknown
PF3D7_0528900	0.995	NA	0.695	0.84	0	-	0	0	conserved protein, unknown function	0	KKNED	non_canonical_pattern	47	-	0.958595	18-19.	0	0.0075	0.7801	228	unknown
PF3D7_0917900	0.999	NA	0.688	0.84	0	-	0	0	heat shock protein 70	0	KEIAQ	non_canonical_pattern	151	-	0.995462	21-22.	0	0.0948	0.0304	652	unknown
PF3D7_0110000	0.662	0.918	0.895	0.83	0	-	0	0	conserved Plasmodium protein, unknown function	0	RALYD	canonical_pattern	131	-	0.610846	29-30.	1	0.9439	0.0049	234	unknown
PF3D7_1253300	0.998	0.63	0.875	0.83	0	Signal peptide	0.8782	0.656	Plasmodium exported protein (PHISTa), unknown function, pseudogene	14.853	RNLAQ	canonical_pattern	45	0.628	0.698448	25-26.	0	0.3357	0.1697	205
PF3D7_1319900	0.765	0.849	0.875	0.83	0	-	0	0	conserved Plasmodium protein, unknown function	0	RLLNE	canonical_pattern	646	-	0.774885	24-25.	0	0.407	0.0208	1489	unknown
PF3D7_1478800	0.74	0.882	0.865	0.83	0	Signal peptide	0.8568	0.535	Plasmodium exported protein, unknown function	10.7473	RRLSE	canonical_pattern	40	0.603	0.628394	17-18.	0	0.8178	0.0407	198	unknown
PF3D7_0827600	0.866	0.956	0.655	0.83	0	-	0	0	conserved Plasmodium protein, unknown function	0	RILNQ	canonical_pattern	477	-	0.835571	19-20.	0	0.311	0.0328	1684	unknown
PF3D7_1216000	0.99	0.913	0.602	0.83	0	-	0	0	serine--tRNA ligase, putative	0	RALID	canonical_pattern	354	-	0.981149	20-21.	0	0.1458	0.3456	618	unknown
PF3D7_0417000	0.757	NA	0.91	0.83	0	-	0	0	conserved Plasmodium protein, unknown function	0	KIIQE	non_canonical_pattern	227	-	0.212155	-	1	0.253	0.3386	275	unknown
PF3D7_0909200	0.763	NA	0.905	0.83	0	-	0	0	GDP-fucose protein O-fucosyltransferase 2	0	KYILD	non_canonical_pattern	143	-	0.94534	21-22.	0	0.2164	0.1385	469	unknown
PF3D7_0716600	0.772	NA	0.898	0.83	0	-	0	0	cysteine desulfurase	0	HNITQ	non_canonical_pattern	431	-	0.745525	22-23.	1	0.6298	0.1229	546	unknown
PF3D7_0210600	0.829	NA	0.832	0.83	0	-	0	0	conserved protein, unknown function	0	KPIGQ	non_canonical_pattern	38	-	0.328825	-	0	0.5126	0.0303	446	unknown
PF3D7_0922900	0.831	NA	0.828	0.83	0	-	0	0	3-oxoacyl-[acyl-carrier-protein] reductase	0	KILTE	non_canonical_pattern	129	-	0.262338	-	0	0.2987	0.1268	301	unknown
PF3D7_1003200	0.886	NA	0.768	0.83	0	-	0	0	ribosome-binding factor A, putative	0	KYALQ	non_canonical_pattern	74	-	0.533069	20-21.	0	0.1754	0.2276	199	unknown
PF3D7_1466000	0.975	NA	0.694	0.83	0	-	0	0	conserved protein, unknown function	0	KNLYD	non_canonical_pattern	136	-	0.97618	21-22.	0	0.0316	0.6904	313	unknown
PF3D7_1460900	0.986	NA	0.676	0.83	0	-	0	0	apicoplast ribosomal protein S10, putative	0	KVNND	non_canonical_pattern	54	-	0.835952	19-20.	0	0.4763	0.0995	268
PF3D7_1006300	0.977	NA	0.674	0.83	0	-	0	0	conserved Plasmodium protein, unknown function	0	KNKKE	non_canonical_pattern	22	-	0.275634	-	0	0.1297	0.4283	143	unknown
PF3D7_1475500	0.998	0.969	0.508	0.82	0	-	0	0	LCCL domain-containing protein	0	RALED	canonical_pattern	252	-	0.982237	19-20.	0	0.0077	0.5278	1620	unknown
PF3D7_1440300	0.808	NA	0.826	0.82	0	-	0	0	porphobilinogen synthase	0	KEIEE	non_canonical_pattern	153	-	0.866527	25-26.	0	0.1669	0.2129	451	unknown
PF3D7_0709100	0.979	0.789	0.691	0.82	0	-	0	0	Cg1 protein	0	HFIRE	non_canonical_pattern	503	-	0.57467	20-21.	0	0.2166	0.0616	1248	unknown
PF3D7_1127400	0.999	NA	0.651	0.82	0	-	0	0	conserved Plasmodium protein, unknown function	0	KNIYD	non_canonical_pattern	84	-	0.529182	28-29.	0	0.299	0.3039	159	unknown
PF3D7_0930300	0.596	0.943	0.89	0.81	0	-	0	0	merozoite surface protein 1	0	RHLDE	canonical_pattern	1625	-	0.984801	19-20.	1	0.9726	0.0004	1720	unknown
PF3D7_0831300	0.618	0.939	0.882	0.81	0	Transmembrane	0.8294	0.209	Plasmodium exported protein, unknown function	10.0027	RKLSE	canonical_pattern	48	0.593	0.208503	-	0	0.7519	0.0065	821	unknown
PF3D7_1250100	0.864	0.936	0.629	0.81	0	-	0	0	osmiophilic body protein G377	0	RVLSD	canonical_pattern	590	-	0.997575	19-20.	0	0.1609	0.0246	3119	unknown
PF3D7_0204100	0.929	0.912	0.603	0.81	0	-	0	0	Sel1 repeat-containing protein, putative	0	RHLLE	canonical_pattern	708	-	0.819218	21-22.	0	0.2179	0.0357	2295	unknown
PF3D7_0804400	0.918	0.939	0.561	0.81	0	-	0	0	methionine aminopeptidase 1c, putative	0	RELMD	canonical_pattern	280	-	0.768508	18-19.	0	0.1741	0.512	740	unknown
PF3D7_1469200	0.702	NA	0.917	0.81	0	-	0	0	shewanella-like protein phosphatase 1, putative	0	HLIVQ	non_canonical_pattern	321	-	0.441586	-	0	0.6062	0.0674	358	unknown
PF3D7_0604400	0.711	NA	0.911	0.81	0	-	0	0	conserved protein, unknown function	0	KDHNE	non_canonical_pattern	72	-	0.81217	18-19.	1	0.1887	0.5023	178	unknown
PF3D7_1129000	0.719	NA	0.899	0.81	0	-	0	0	spermidine synthase	0	KWFSE	non_canonical_pattern	41	-	0.132114	-	0	0.8366	0.0082	321	unknown
PF3D7_0819200	0.792	NA	0.822	0.81	0	-	0	0	perforin-like protein 5	0	KNIGE	non_canonical_pattern	657	-	0.94947	24-25.	1	0.2532	0.3493	676	unknown
PF3D7_1465700	0.814	NA	0.801	0.81	0	-	0	0	plasmepsin VIII, putative	0	KNILE	non_canonical_pattern	190	-	0.723485	21-22.	0	0.2347	0.2574	385	unknown
PF3D7_0411700	0.844	NA	0.786	0.81	0	-	0	0	conserved Plasmodium protein, unknown function	0	KINYE	non_canonical_pattern	28	-	0.423891	-	0	0.3105	0.3168	138	unknown
PF3D7_0323400	0.987	NA	0.63	0.81	0	-	0	0	Rh5 interacting protein	0	KLICQ	non_canonical_pattern	697	-	0.979515	19-20.	0	0	0.9993	1086	SUBCELLULAR LOCATION: Secreted {ECO:0000269|PubMed:21909261, ECO:0000269|PubMed:25583518}. Cytoplasmic vesicle, secretory vesicle, microneme lumen {ECO:0000269|PubMed:21909261, ECO:0000269|PubMed:25583518, ECO:0000269|PubMed:27374406, ECO:0000269|PubMed:27692771}. Cell membrane {ECO:0000269|PubMed:21909261, ECO:0000269|PubMed:25583518, ECO:0000269|PubMed:27374406}; Peripheral membrane protein {EC…
PF3D7_0504500	0.622	0.899	0.893	0.8	0	-	0	0	MOLO1 domain-containing protein, putative	0	RALIE	canonical_pattern	222	-	0.962373	21-22.	1	0.9669	0.0007	275	unknown
PF3D7_1420700	0.692	NA	0.901	0.8	0	-	0	0	surface protein P113	0	KDISE	non_canonical_pattern	169	-	0.97642	22-23.	1	0.9	0.011	969	SUBCELLULAR LOCATION: Cell membrane {ECO:0000269|PubMed:16203726, ECO:0000269|PubMed:28186186}; Lipid-anchor, GPI-anchor {ECO:0000269|PubMed:16203726}.
PF3D7_0529100	0.691	NA	0.901	0.8	0	-	0	0	thioredoxin-like protein, putative	0	KLKEE	non_canonical_pattern	106	-	0.726578	25-26.	1	0.1748	0.5377	183	unknown
PF3D7_0825200	0.745	NA	0.864	0.8	0	-	0	0	translation initiation factor IF-3	0	KETSD	non_canonical_pattern	40	-	0.794693	26-27.	1	0.303	0.5596	165	unknown
PF3D7_1312000	0.793	NA	0.81	0.8	0	-	0	0	malonyl CoA-acyl carrier protein transacylase	0	KIIND	non_canonical_pattern	32	-	0.443912	-	1	0.8303	0.0165	403	unknown
PF3D7_1035700	0.872	NA	0.723	0.8	0	-	0	0	duffy binding-like merozoite surface protein	0	HRIKD	non_canonical_pattern	204	-	0.697641	25-26.	0	0.4055	0.0234	697	unknown
PF3D7_0615100	0.896	NA	0.708	0.8	0	-	0	0	enoyl-acyl carrier reductase	0	HNVLQ	non_canonical_pattern	30	-	0.572944	20-21.	0	0.1235	0.4013	432	unknown
PF3D7_1430700	0.999	NA	0.607	0.8	0	-	0	0	NADP-specific glutamate dehydrogenase	0	KMIVE	non_canonical_pattern	402	-	0.928959	19-20.	0	0.3738	0.2361	510	unknown
PF3D7_0715400	0.993	NA	0.603	0.8	0	-	0	0	secreted ookinete protein, putative	0	HSILQ	non_canonical_pattern	116	-	0.994346	22-23.	0	0.0395	0.2732	219	unknown
PF3D7_1149300	0.555	0.933	0.889	0.79	0	Signal peptide	0.7598	0.566	serine/threonine protein kinase, FIKK family	13.2669	RILYE	canonical_pattern	39	0.866	0.716687	24-25.	1	0.7509	0.0061	560	unknown
PF3D7_1372300	0.998	0.503	0.867	0.79	0	Signal peptide	0.8006	0.613	Plasmodium exported protein (PHIST), unknown function	14.3585	RNLAQ	canonical_pattern	45	0.644	0.736583	25-26.	0	0.3124	0.1746	206	unknown
PF3D7_1216700	0.793	0.797	0.765	0.79	0	-	0	0	perforin-like protein 2	0	RNLEQ	canonical_pattern	538	-	0.599117	25-26.	0	0.1538	0.1127	1073	unknown
PF3D7_1371900	0.648	NA	0.931	0.79	0	-	0	0	Plasmodium exported protein, unknown function	0	KIPND	non_canonical_pattern	123	-	0.253736	-	1	0.5942	0.0328	210	unknown
PF3D7_0302200	0.669	NA	0.907	0.79	0	-	0	0	cytoadherence linked asexual protein 3.2	0	KLILE	non_canonical_pattern	78	-	0.98758	24-25.	0	0.4027	0.0249	1416	unknown
PF3D7_0724400	0.679	NA	0.892	0.79	0	-	0	0	mitochondrial import inner membrane translocase subunit TIM14, putative	0	KNHPD	non_canonical_pattern	90	-	0.15256	-	0	0.5369	0.0209	115	unknown
PF3D7_0516300	0.695	NA	0.886	0.79	0	-	0	0	tRNA pseudouridine synthase, putative	0	KYIYD	non_canonical_pattern	367	-	0.917662	24-25.	1	0.2908	0.3624	681	unknown
PF3D7_1207600	0.591	0.9	0.886	0.79	0	-	0	0	tRNA delta(2)-isopentenylpyrophosphate transferase, putative	0	KNIDE	non_canonical_pattern	408	-	0.108865	-	0	0.505	0.1086	601	unknown
PF3D7_1216500	0.698	NA	0.873	0.79	0	-	0	0	male development gene 1	0	HGNLE	non_canonical_pattern	74	-	0.299648	-	0	0.2958	0.1091	221	unknown
PF3D7_1334300	0.924	NA	0.652	0.79	0	-	0	0	MSP7-like protein	0	KSNKD	non_canonical_pattern	30	-	0.857102	21-22.	0	0.1783	0.3608	459	unknown
PF3D7_1009600	0.931	NA	0.642	0.79	0	-	0	0	protein phosphatase PPM10, putative	0	KKINE	non_canonical_pattern	310	-	0.791847	23-24.	0	0.0819	0.4477	488	unknown
PF3D7_1036000	0.999	NA	0.586	0.79	0	-	0	0	merozoite surface protein 11	0	KVPED	non_canonical_pattern	200	-	0.962783	24-25.	0	0.0943	0.4004	405	unknown
PF3D7_0220500	0.971	0.433	0.922	0.78	0	-	0	0	Plasmodium exported protein (hyp2), unknown function	0	RGLAQ	canonical_pattern	200	-	0.767039	26-27.	0	0.4906	0.3362	271	unknown
PF3D7_0731700	0.514	0.902	0.912	0.78	0	Signal peptide	0.6497	0.66	Plasmodium exported protein (hyp9), unknown function	10.6094	RLLSQ	canonical_pattern	45	0.656	0.400682	-	2	0.1911	0.4811	196	unknown
PF3D7_0300900	0.964	0.495	0.877	0.78	0	-	0	0	stevor-like	0	RLLTE	canonical_pattern	47	-	0.656048	21-22.	0	0.599	0.092	216	unknown
PF3D7_1147800	0.574	0.938	0.832	0.78	0	-	0	0	membrane associated erythrocyte binding-like protein	0	RVLYE	canonical_pattern	464	-	0.974235	20-21.	1	0.5971	0.0166	2055
PF3D7_1105800	0.635	NA	0.931	0.78	0	-	0	0	conserved Apicomplexan protein, unknown function	0	HDDND	non_canonical_pattern	29	-	0.067557	-	1	0.5167	0.048	266	unknown
PF3D7_1232100	0.645	NA	0.919	0.78	0	-	0	0	60 kDa chaperonin	0	KGIEQ	non_canonical_pattern	167	-	0.927023	23-24.	1	0.7247	0.0044	718	unknown
PF3D7_0220800	0.68	NA	0.889	0.78	0	-	0	0	cytoadherence linked asexual protein 2	0	KLILD	non_canonical_pattern	97	-	0.889022	24-25.	0	0.2795	0.026	1440	unknown
PF3D7_1226900	0.677	NA	0.881	0.78	0	-	0	0	parasitophorous vacuolar protein 2	0	KKGFD	non_canonical_pattern	50	-	0.940679	22-23.	0	0.4868	0.1275	495	unknown
PF3D7_0815000	0.993	NA	0.576	0.78	0	-	0	0	selenoprotein	0	KLPDE	non_canonical_pattern	32	-	0.985037	24-25.	0	0.309	0.1787	351	unknown
PF3D7_0817800	0.855	NA	0.686	0.77	0	-	0	0	conserved Plasmodium protein, unknown function	0	-	-	-	-	0.819244	25-26.	1	0.6459	0.2697	54	unknown
PF3D7_0631500	0.445	0.936	0.916	0.77	0	Signal peptide	0.5211	0.579	exported protein family 3	12.4873	RILTE	canonical_pattern	45	0.665	0.179369	-	1	0.6805	0.0709	230	unknown
PF3D7_0832700	0.592	0.927	0.785	0.77	0	-	0	0	Plasmodium exported protein (PHISTa-like), unknown function, pseudogene	0	RNLSE	canonical_pattern	41	-	0.623066	22-23.	1	0.4057	0.1018	260
PF3D7_0505400	0.976	NA	0.574	0.77	0	-	0	0	conserved protein, unknown function	0	RILNE	canonical_pattern	221	-	0.293509	-	0	0.4696	0.055	740	unknown
PF3D7_0811900	0.628	NA	0.907	0.77	0	-	0	0	RNA-binding protein, putative	0	KKIEE	non_canonical_pattern	113	-	0.61319	19-20.	1	0.6061	0.0166	1176	unknown
PF3D7_1141600	0.656	NA	0.884	0.77	0	-	0	0	dolichol-phosphate mannosyltransferase	0	KSIEE	non_canonical_pattern	220	-	0.89824	22-23.	1	0.7481	0.0193	259	SUBCELLULAR LOCATION: Endoplasmic reticulum {ECO:0000256|RuleBase:RU365083}.
PF3D7_0914300	0.549	0.869	0.883	0.77	0	-	0	0	met-10+ like protein, putative	0	KIIAE	non_canonical_pattern	377	-	0.824399	19-20.	1	0.4425	0.031	781
PF3D7_0311700	0.49	0.961	0.857	0.77	0	-	0	0	plasmepsin VI	0	KGYIQ	non_canonical_pattern	63	-	0.892668	24-25.	1	0.1398	0.2418	432	unknown
PF3D7_1428600	0.752	NA	0.792	0.77	0	-	0	0	peptide chain release factor 1	0	KLIKE	non_canonical_pattern	256	-	0.574723	22-23.	0	0.3576	0.2165	304	unknown
PF3D7_0727100	0.864	NA	0.669	0.77	0	-	0	0	conserved protein, unknown function	0	HIYYD	non_canonical_pattern	131	-	0.232558	-	0	0.1691	0.1153	1066	unknown
PF3D7_0203900	0.942	NA	0.589	0.77	0	-	0	0	5'-3' exonuclease, N-terminal resolvase-like domain, putative	0	KNNND	non_canonical_pattern	24	-	0.600606	21-22.	0	0.0576	0.4126	577	unknown
PF3D7_1232000	0.984	NA	0.547	0.77	0	-	0	0	phenylalanine--tRNA ligase	0	KEIVE	non_canonical_pattern	181	-	0.88713	19-20.	0	0.3894	0.046	556	unknown
PF3D7_1406300	0.984	NA	0.546	0.77	0	-	0	0	glycerophosphodiester phosphodiesterase	0	KNIEE	non_canonical_pattern	97	-	0.96083	19-20.	0	0.0356	0.2373	475	unknown
PF3D7_1323000	0.877	NA	0.636	0.76	0	-	0	0	beta-hydroxyacyl-ACP dehydratase	0	-	-	-	-	0.718168	18-19.	1	0.3338	0.3327	230	unknown
PF3D7_0222200	0.423	0.936	0.916	0.76	0	Signal peptide	0.5211	0.579	exported protein family 3	12.4873	RILTE	canonical_pattern	45	0.665	0.179369	-	1	0.6901	0.0616	230	unknown
PF3D7_0701500	0.423	0.936	0.916	0.76	0	Signal peptide	0.5211	0.579	exported protein family 3	12.4873	RILTE	canonical_pattern	45	0.665	0.179369	-	1	0.6901	0.0616	230	unknown
PF3D7_1101600	0.423	0.936	0.916	0.76	0	Signal peptide	0.5211	0.579	exported protein family 3	12.4873	RILTE	canonical_pattern	45	0.665	0.179369	-	1	0.6901	0.0616	230	unknown
PF3D7_0324200	0.423	0.936	0.916	0.76	0	Signal peptide	0.5211	0.579	exported protein family 3	12.4873	RILTE	canonical_pattern	45	0.665	0.179369	-	1	0.6901	0.0616	230	unknown
PF3D7_1039800	0.423	0.936	0.916	0.76	0	Signal peptide	0.5211	0.579	exported protein family 3	12.4873	RILTE	canonical_pattern	45	0.665	0.179369	-	1	0.6901	0.0616	230	unknown
PF3D7_0101200	0.423	0.936	0.916	0.76	0	Signal peptide	0.5211	0.579	exported protein family 3	12.4873	RILTE	canonical_pattern	45	0.665	0.179369	-	1	0.6901	0.0616	230	unknown
PF3D7_0828800	0.449	0.918	0.902	0.76	0	-	0	0	GPI-anchored micronemal antigen	0	RKLLE	canonical_pattern	532	-	0.987748	21-22.	2	0.804	0.0352	738	unknown
PF3D7_0911700	0.89	0.69	0.685	0.76	0	-	0	0	GTP-binding protein, putative	0	RKLIE	canonical_pattern	1049	-	0.905832	27-28.	0	0.3207	0.2037	1085
PF3D7_1406600	0.649	0.946	0.671	0.76	0	-	0	0	ATP-dependent Clp protease regulatory subunit ClpC	0	RNLIE	canonical_pattern	882	-	0.689875	18-19.	1	0.3711	0.0542	1341	unknown
PF3D7_0532200	0.612	NA	0.907	0.76	0	-	0	0	Plasmodium exported protein (PHISTc), unknown function	0	KSGCQ	non_canonical_pattern	27	-	0.192225	-	1	0.6039	0.1152	226	unknown
PF3D7_0319200	0.623	NA	0.891	0.76	0	-	0	0	CCR4 domain-containing protein 4, putative	0	KSIYE	non_canonical_pattern	676	-	0.596043	26-27.	1	0.2583	0.155	906	unknown
PF3D7_0209300	0.643	NA	0.875	0.76	0	-	0	0	2C-methyl-D-erythritol 2,4-cyclodiphosphate synthase	0	HSIVD	non_canonical_pattern	122	-	0.449759	-	1	0.5828	0.0582	240	unknown
PF3D7_0829200	0.691	NA	0.823	0.76	0	-	0	0	prohibitin 1, putative	0	KEIRE	non_canonical_pattern	146	-	0.050548	-	0	0.8166	0.002	272	SUBCELLULAR LOCATION: Mitochondrion inner membrane {ECO:0000256|RuleBase:RU366048}.
PF3D7_0513700	0.912	NA	0.605	0.76	0	-	0	0	secreted ookinete protein, putative	0	HFIDD	non_canonical_pattern	261	-	0.334469	-	0	0.0855	0.1563	735	unknown
PF3D7_0818600	0.589	NA	0.913	0.75	0	-	0	0	BEM46-like protein, putative	0	RTLFQ	canonical_pattern	238	-	0.304219	-	1	0.933	0.0036	302	unknown
PF3D7_1116700	0.598	NA	0.901	0.75	0	-	0	0	dipeptidyl aminopeptidase 1	0	HGISE	non_canonical_pattern	533	-	0.911371	27-28.	1	0.0202	0.5022	700	unknown
PF3D7_1418100	0.958	0.415	0.885	0.75	0	-	0	0	liver specific protein 1, putative	0	KLIDE	non_canonical_pattern	2295	-	0.766737	21-22.	0	0.0386	0.0095	3597	unknown
PF3D7_0404700	0.867	NA	0.627	0.75	0	-	0	0	dipeptidyl aminopeptidase 3	0	KIIYD	non_canonical_pattern	152	-	0.884597	20-21.	0	0.0681	0.2634	939	unknown
PF3D7_1313200	0.899	NA	0.6	0.75	0	-	0	0	methionyl-tRNA formyltransferase, putative	0	KKIQE	non_canonical_pattern	102	-	0.948033	22-23.	0	0.5776	0.0462	665	unknown
PF3D7_0207900	0.996	NA	0.512	0.75	0	-	0	0	serine repeat antigen 2	0	KLIKD	non_canonical_pattern	725	-	0.938215	22-23.	0	0.0109	0.8602	1105	unknown
PF3D7_1021000	0.582	NA	0.893	0.74	0	-	0	0	conserved protein, unknown function	0	RKLKE	canonical_pattern	342	-	0.080381	-	0	0.7656	0.0082	353	unknown
PF3D7_1116800	0.589	0.913	0.711	0.74	0	-	0	0	heat shock protein 101	0	RYLPD	canonical_pattern	412	-	0.909722	26-27.	1	0.7734	0.0056	906	unknown
PF3D7_0207400	0.683	NA	0.788	0.74	0	-	0	0	serine repeat antigen 7	0	KNIEE	non_canonical_pattern	444	-	0.989086	22-23.	1	0.0237	0.5683	946	unknown
PF3D7_0408700	0.758	NA	0.713	0.74	0	-	0	0	perforin-like protein 1	0	HIIYE	non_canonical_pattern	436	-	0.729895	24-25.	0	0.341	0.2272	842	unknown
PF3D7_1024000	0.982	NA	0.5	0.74	0	-	0	0	conserved Plasmodium protein, unknown function	0	KDIKE	non_canonical_pattern	92	-	0.977709	22-23.	0	0.204	0.1793	566	unknown
PF3D7_1479000	0.999	NA	0.482	0.74	0	-	0	0	acyl-CoA synthetase	0	HNLND	non_canonical_pattern	72	-	0.682279	19-20.	0	0.678	0.0289	820	unknown
PF3D7_1334400	0.999	NA	0.478	0.74	0	-	0	0	MSP7-like protein	0	KEIIE	non_canonical_pattern	27	-	0.978543	21-22.	0	0.1602	0.4272	309	unknown
PF3D7_0113000	0.337	0.933	0.933	0.73	0	-	0	0	glutamic acid-rich protein GARP	0	RLLNE	canonical_pattern	47	-	0.501741	26-27.	1	0.2856	0.3172	673	unknown
PF3D7_1214500	0.304	0.971	0.917	0.73	0	-	0	0	conserved Plasmodium protein, unknown function	0	RPLNE	canonical_pattern	146	-	0.756804	25-26.	1	0.1449	0.5074	186	unknown
PF3D7_0620000	0.335	0.937	0.905	0.73	0	-	0	0	secreted ookinete protein 25, putative	0	RLLSQ	canonical_pattern	353	-	0.977515	24-25.	2	0.9263	0.0018	505	unknown
PF3D7_1453500	0.414	0.905	0.866	0.73	0	-	0	0	NAD(P) transhydrogenase, putative	0	RELAE	canonical_pattern	421	-	0.996557	23-24.	12	0.5299	0.0009	1176	unknown
PF3D7_0304600	0.531	0.785	0.86	0.73	0	-	0	0	circumsporozoite (CS) protein	0	RVLNE	canonical_pattern	32	-	0.960734	18-19.	1	0.7889	0.1501	397	unknown
PF3D7_1372200	0.649	NA	0.802	0.73	0	-	0	0	histidine-rich protein III	0	RLLHE	canonical_pattern	44	-	0.089354	-	0	0.0138	0.7303	275	unknown
PF3D7_1252400	0.87	0.718	0.611	0.73	0	-	0	0	reticulocyte binding protein homologue 3, pseudogene	0	RILGD	canonical_pattern	362	-	0.838022	24-25.	0	0.5822	0.009	2889
PF3D7_1222000	0.562	NA	0.902	0.73	0	-	0	0	tRNA-splicing ligase RtcB, putative	0	KGIVQ	non_canonical_pattern	219	-	0.985595	20-21.	1	0.5688	0.0599	569	unknown
PF3D7_1347600	0.604	NA	0.862	0.73	0	-	0	0	conserved protein, unknown function	0	KEKVD	non_canonical_pattern	31	-	0.661067	23-24.	1	0.0864	0.2968	277	unknown
PF3D7_0403300	0.647	NA	0.823	0.73	0	-	0	0	conserved Plasmodium protein, unknown function	0	KKIKE	non_canonical_pattern	106	-	0.552383	21-22.	1	0.6082	0.078	152	unknown
PF3D7_0704900	0.682	NA	0.769	0.73	0	-	0	0	peptide chain release factor 2	0	KRIYE	non_canonical_pattern	295	-	0.805276	27-28.	1	0.5713	0.0895	372	unknown
PF3D7_1120500	0.732	NA	0.737	0.73	0	-	0	0	tRNA nucleotidyltransferase, putative	0	KKIGD	non_canonical_pattern	679	-	0.42068	-	0	0.7126	0.0112	791	unknown
PF3D7_0107300	0.84	NA	0.618	0.73	0	-	0	0	conserved Plasmodium protein, unknown function	0	KLICQ	non_canonical_pattern	92	-	0.890927	22-23.	1	0.097	0.1794	399	unknown
PF3D7_1340200	0.997	NA	0.464	0.73	0	-	0	0	conserved Plasmodium protein, unknown function	0	KKYRD	non_canonical_pattern	38	-	0.212962	-	0	0.4809	0.4292	58	unknown
PF3D7_0511400	0.441	0.936	0.798	0.72	0	-	0	0	conserved Plasmodium protein, unknown function	0	RVLKE	canonical_pattern	65	-	0.923131	24-25.	1	0.977	0.0012	381	unknown
PF3D7_1440200	0.503	0.916	0.753	0.72	0	-	0	0	stromal-processing peptidase, putative	0	RTLED	canonical_pattern	529	-	0.862962	25-26.	0	0.4313	0.0233	1560	unknown
PF3D7_1208000	0.634	0.937	0.588	0.72	0	-	0	0	apicoplast ribosomal protein L29 precursor, putative	0	RKLAQ	canonical_pattern	104	-	0.986018	21-22.	1	0.1324	0.7079	127	unknown
PF3D7_1121800	0.997	0.567	0.585	0.72	0	-	0	0	peptidase M16, putative	0	RFLSD	canonical_pattern	1339	-	0.832391	28-29.	0	0.5341	0.0051	2024	unknown
PF3D7_1367700	0.94	NA	0.503	0.72	0	-	0	0	alanine--tRNA ligase	0	RTLKE	canonical_pattern	1243	-	0.271089	-	0	0.1302	0.1794	1408	SUBCELLULAR LOCATION: Mitochondrion {ECO:0000256|HAMAP-Rule:MF_03133}. Cytoplasm {ECO:0000256|HAMAP-Rule:MF_03133}.
PF3D7_1405400	0.933	NA	0.503	0.72	0	-	0	0	DNA mismatch repair protein, putative	0	RYLSQ	canonical_pattern	303	-	0.294536	-	0	0.2996	0.0119	1515	unknown
PF3D7_0105400	0.543	NA	0.891	0.72	0	-	0	0	conserved Plasmodium protein, unknown function	0	KHIYD	non_canonical_pattern	59	-	0.996938	20-21.	2	0.9358	0.0453	140
PF3D7_0909600	0.555	NA	0.886	0.72	0	-	0	0	conserved protein, unknown function	0	KQYTD	non_canonical_pattern	125	-	0.480089	-	0	0.4917	0.006	604	unknown
PF3D7_0820800	0.57	NA	0.868	0.72	0	-	0	0	conserved Plasmodium protein, unknown function	0	KYIYD	non_canonical_pattern	339	-	0.83345	23-24.	1	0.3111	0.1235	816	unknown
PF3D7_1205700	0.597	NA	0.852	0.72	0	-	0	0	targeted glyoxalase II	0	KYINQ	non_canonical_pattern	137	-	0.151244	-	0	0.2158	0.0383	322	unknown
PF3D7_0725400	0.989	NA	0.449	0.72	0	-	0	0	conserved Plasmodium protein, unknown function	0	HNKRE	non_canonical_pattern	29	-	0.439417	-	0	0.0078	0.9693	109	unknown
PF3D7_1307500	0.552	NA	0.863	0.71	0	-	0	0	conserved Plasmodium protein, unknown function	0	-	-	-	-	0.01854	-	0	0.1714	0.4754	88	unknown
PF3D7_1036400	0.64	0.797	0.708	0.71	0	-	0	0	liver stage antigen 1	0	RDLEQ	canonical_pattern	877	-	0.71762	23-24.	1	0.6863	0.0376	1162	unknown
PF3D7_1470800	0.537	NA	0.888	0.71	0	-	0	0	conserved Plasmodium protein, unknown function	0	KDIQD	non_canonical_pattern	147	-	0.428149	-	1	0.6549	0.009	1095	unknown
PF3D7_0827400	0.577	NA	0.845	0.71	0	-	0	0	conserved Plasmodium protein, unknown function	0	KQILE	non_canonical_pattern	195	-	0.718338	24-25.	1	0.4308	0.0274	218	unknown
PF3D7_1022800	0.596	NA	0.821	0.71	0	-	0	0	4-hydroxy-3-methylbut-2-en-1-yl diphosphate synthase (ferredoxin), putative	0	KKIKE	non_canonical_pattern	588	-	0.119451	-	0	0.259	0.0582	824	unknown
PF3D7_0612700	0.619	NA	0.791	0.71	0	-	0	0	6-cysteine protein P12	0	KKIKE	non_canonical_pattern	94	-	0.996528	25-26.	1	0.9504	0.0012	347
PF3D7_0511100	0.878	NA	0.534	0.71	0	-	0	0	conserved Plasmodium protein, unknown function	0	KELEE	non_canonical_pattern	92	-	0.988746	21-22.	1	0.0314	0.8327	119	unknown
PF3D7_1143000	0.933	NA	0.487	0.71	0	-	0	0	alpha/beta hydrolase, putative	0	KIIKD	non_canonical_pattern	342	-	0.896076	19-20.	0	0.0976	0.439	382	unknown
PF3D7_1305700	0.978	NA	0.435	0.71	0	-	0	0	conserved Plasmodium protein, unknown function	0	KEKVD	non_canonical_pattern	99	-	0.32555	-	0	0.4664	0.2305	196	unknown
PF3D7_1207500	0.995	NA	0.432	0.71	0	-	0	0	RNA-binding protein, putative	0	KLKWE	non_canonical_pattern	20	-	0.821416	16-17.	0	0.0792	0.649	182	unknown
PF3D7_1442600	0.428	0.906	0.774	0.7	0	-	0	0	TRAP-like protein	0	RALIE	canonical_pattern	375	-	0.934323	22-23.	1	0.7362	0.0123	3543	unknown
PF3D7_0831800	0.829	NA	0.574	0.7	0	-	0	0	histidine-rich protein II	0	RLLHE	canonical_pattern	44	-	0.258144	-	0	0.0444	0.5555	305	unknown
PF3D7_0616500	0.465	NA	0.932	0.7	0	-	0	0	TRAP-like protein	0	KNIEE	non_canonical_pattern	119	-	0.865655	23-24.	1	0.9177	0.0045	1371	unknown
PF3D7_0715200	0.51	NA	0.899	0.7	0	-	0	0	conserved Plasmodium protein, unknown function	0	HDIYE	non_canonical_pattern	111	-	0.63196	25-26.	1	0.6053	0.0078	2206	unknown
PF3D7_1028700	0.613	NA	0.788	0.7	0	-	0	0	merozoite TRAP-like protein	0	HDTCD	non_canonical_pattern	25	-	0.996948	22-23.	1	0.9611	0.0029	498	unknown
PF3D7_0408800	0.646	NA	0.746	0.7	0	-	0	0	conserved Plasmodium protein, unknown function	0	KGIKE	non_canonical_pattern	68	-	0.890799	21-22.	0	0.8941	0.0085	315	unknown
PF3D7_1364600	0.984	NA	0.423	0.7	0	-	0	0	aldehyde reductase, putative	0	HLIRD	non_canonical_pattern	32	-	0.831168	19-20.	0	0.4733	0.1127	880	unknown
PF3D7_1331400	0.999	NA	0.393	0.7	0	-	0	0	CPW-WPC family protein	0	KKILD	non_canonical_pattern	74	-	0.449016	-	0	0.0699	0.6964	481	unknown
PF3D7_0912200	0.248	0.911	0.914	0.69	0	-	0	0	conserved protein, unknown function	0	RILYD	canonical_pattern	193	-	0.549698	27-28.	7	0.9947	0	453	unknown
PF3D7_0207500	0.997	0.55	0.53	0.69	0	-	0	0	serine repeat antigen 6	0	RILDE	canonical_pattern	694	-	0.840385	24-25.	0	0.0751	0.3135	1031	unknown
PF3D7_0629200	0.457	NA	0.923	0.69	0	-	0	0	DnaJ protein, putative	0	KTITQ	non_canonical_pattern	199	-	0.034743	-	1	0.7858	0.001	380	unknown
PF3D7_1108700	0.497	NA	0.873	0.69	0	-	0	0	heat shock protein J2	0	KAYRQ	non_canonical_pattern	52	-	0.418939	-	1	0.837	0.0048	540	unknown
PF3D7_0731900	0.51	NA	0.864	0.69	0	-	0	0	rifin, pseudogene	0	KFVKE	non_canonical_pattern	58	-	0.972082	23-24.	1	0.9988	0	318
PF3D7_0424100	0.536	NA	0.834	0.69	0	-	0	0	reticulocyte binding protein homologue 5	0	KKINE	non_canonical_pattern	210	-	0.152727	-	0	0.741	0.0087	526	SUBCELLULAR LOCATION: Secreted {ECO:0000269|PubMed:19000690, ECO:0000269|PubMed:21909261, ECO:0000269|PubMed:25583518, ECO:0000269|PubMed:28409866}. Cytoplasmic vesicle, secretory vesicle, rhoptry lumen {ECO:0000269|PubMed:19000690, ECO:0000269|PubMed:21909261, ECO:0000269|PubMed:28409866}. Host cell membrane {ECO:0000269|PubMed:25583518, ECO:0000269|PubMed:27374406, ECO:0000269|PubMed:30542156}.…
PF3D7_0304700	0.577	NA	0.8	0.69	0	-	0	0	conserved Plasmodium protein, unknown function	0	HEILE	non_canonical_pattern	385	-	0.581706	21-22.	1	0.7239	0.0432	472	unknown
PF3D7_0302500	0.681	NA	0.702	0.69	0	-	0	0	cytoadherence linked asexual protein 3.1	0	KLILE	non_canonical_pattern	76	-	0.869075	24-25.	0	0.5706	0.0091	1417	unknown
PF3D7_1031000	0.56	0.831	0.681	0.69	0	-	0	0	ookinete surface protein P25	0	KCILD	non_canonical_pattern	118	-	0.973605	22-23.	1	0.9982	0.0004	217	unknown
PF3D7_1454400	0.577	0.902	0.594	0.69	0	-	0	0	aminopeptidase P	0	KKIVE	non_canonical_pattern	262	-	0.641238	24-25.	1	0.3287	0.1113	777	unknown
PF3D7_0908700	0.816	NA	0.566	0.69	0	-	0	0	tRNA pseudouridine synthase, putative	0	KYVKE	non_canonical_pattern	87	-	0.303436	-	0	0.0349	0.198	312	unknown
PF3D7_0202400	0.815	NA	0.56	0.69	0	-	0	0	translation-enhancing factor	0	HDIDE	non_canonical_pattern	218	-	0.407854	-	0	0.2583	0.1776	1192	unknown
PF3D7_0409700	0.84	NA	0.545	0.69	0	-	0	0	peptide chain release factor 2	0	KNNFD	non_canonical_pattern	58	-	0.259502	-	0	0.3114	0.3155	194	unknown
PF3D7_0415700	0.712	0.907	0.462	0.69	0	-	0	0	conserved Plasmodium protein, unknown function	0	KKIFQ	non_canonical_pattern	431	-	0.324078	-	0	0.6432	0.021	461	unknown
PF3D7_1304300	0.957	NA	0.422	0.69	0	-	0	0	conserved Plasmodium protein, unknown function	0	KLYRQ	non_canonical_pattern	22	-	0.515552	18-19.	0	0.6518	0.0689	213	unknown
PF3D7_1479100	0.991	NA	0.391	0.69	0	-	0	0	Plasmodium exported protein, unknown function	0	KIIKD	non_canonical_pattern	118	-	0.843732	23-24.	0	0.1137	0.6221	210	unknown
PF3D7_1253500	0.989	NA	0.391	0.69	0	-	0	0	Plasmodium exported protein, unknown function	0	KIIKD	non_canonical_pattern	118	-	0.843732	23-24.	0	0.1139	0.629	210	unknown
PF3D7_1133900	0.982	NA	0.39	0.69	0	-	0	0	conserved Plasmodium protein, unknown function	0	KEIKE	non_canonical_pattern	132	-	0.865845	19-20.	0	0.0782	0.0129	1231	unknown
PF3D7_1407000	0.996	NA	0.387	0.69	0	-	0	0	LCCL domain-containing protein	0	KVITE	non_canonical_pattern	940	-	0.749062	22-23.	0	0.0155	0.803	1272	unknown
PF3D7_1411900	0.995	0.688	0.387	0.69	0	-	0	0	p1/s1 nuclease, putative	0	KIIIQ	non_canonical_pattern	312	-	0.94505	22-23.	0	0.1221	0.1444	327	unknown
PF3D7_0902000	0.987	NA	0.385	0.69	0	-	0	0	serine/threonine protein kinase, FIKK family	0	HSIRD	non_canonical_pattern	440	-	0.733152	22-23.	0	0.473	0.1106	542	unknown
PF3D7_1016900	0.2	0.913	0.921	0.68	0	-	0	0	early transcribed membrane protein 10.3	0	RALKD	canonical_pattern	34	-	0.153715	-	2	0.7721	0.2066	108	unknown
PF3D7_0937100	0.236	0.894	0.898	0.68	0	Signal peptide	0.5986	0.892	Plasmodium exported protein, unknown function	11.3948	RILSD	canonical_pattern	45	0.758	0.222137	-	3	0.9919	0	258	unknown
PF3D7_1463900	0.246	0.908	0.879	0.68	0	-	0	0	EF-hand calcium-binding domain-containing protein, putative	0	RILFE	canonical_pattern	50	-	0.709737	20-21.	7	0.672	0.0002	1071	unknown
PF3D7_0532100	0.297	0.925	0.821	0.68	0	-	0	0	early transcribed membrane protein 5	0	RCLGD	canonical_pattern	20	-	0.765853	24-25.	1	0.9604	0.0237	181	unknown
PF3D7_0718300	0.421	0.937	0.691	0.68	0	-	0	0	cysteine repeat modular protein 2	0	RKLKD	canonical_pattern	2470	-	0.946259	27-28.	10	0.9885	0.0001	2543	unknown
PF3D7_0817700	0.573	NA	0.795	0.68	0	-	0	0	rhoptry neck protein 5	0	KFITE	non_canonical_pattern	226	-	0.308731	-	0	0.5785	0.1142	1156	unknown
PF3D7_0104500	0.98	0.895	0.172	0.68	0	-	0	0	conserved protein, unknown function	0	KDIKD	non_canonical_pattern	178	-	0.185474	-	0	0.2486	0.1613	277	unknown
PF3D7_0601100	0.158	0.936	0.916	0.67	0	Signal peptide	0.5208	0.565	exported protein family 3	12.4873	RILTE	canonical_pattern	45	0.658	0.126436	-	1	0.7132	0.0533	230	unknown
PF3D7_1412000	0.887	NA	0.455	0.67	0	-	0	0	p1/s1 nuclease, putative	0	RILIE	canonical_pattern	130	-	0.935451	20-21.	1	0.0719	0.2726	320	unknown
PF3D7_1478200	0.182	0.93	0.912	0.67	0	Signal peptide	0.6545	0.819	Plasmodium exported protein, unknown function, pseudogene	11.7186	KSKDD	non_canonical_pattern	65	0.713	0.767884	22-23.	2	0.6631	0.1477	224
PF3D7_1242000	0.478	NA	0.859	0.67	0	-	0	0	sulfhydryl oxidase, putative	0	KYNGD	non_canonical_pattern	141	-	0.962844	27-28.	1	0.1521	0.0798	531	unknown
PF3D7_0111500	0.249	0.916	0.85	0.67	0	-	0	0	UMP-CMP kinase, putative	0	KLIQE	non_canonical_pattern	122	-	0.338032	-	1	0.3283	0.0783	371	unknown
PF3D7_0315400	0.512	NA	0.833	0.67	0	-	0	0	conserved Plasmodium protein, unknown function	0	HEVYD	non_canonical_pattern	55	-	0.550753	23-24.	1	0.0166	0.7497	256	unknown
PF3D7_1106300	0.763	NA	0.582	0.67	0	-	0	0	exonuclease, putative	0	KYIRE	non_canonical_pattern	214	-	0.937669	17-18.	0	0.4698	0.0348	733	unknown
PF3D7_0401800	0.198	0.894	0.894	0.66	0	Transmembrane	0.8718	0.417	Plasmodium exported protein (PHISTb), unknown function	11.4746	RNLSE	canonical_pattern	45	0.459	0.047169	-	1	0.6047	0.1424	560	unknown
PF3D7_0114300	0.163	0.916	0.887	0.66	0	-	0	0	exported protein family 4, pseudogene	0	RCLLQ	canonical_pattern	46	-	0.870689	26-27.	3	0.9922	0.0001	319
PF3D7_1149400	0.475	NA	0.841	0.66	0	-	0	0	Plasmodium exported protein, unknown function	0	RYLAE	canonical_pattern	45	-	0.279384	-	0	0.4737	0.0795	209	unknown
PF3D7_0114500	0.403	0.734	0.836	0.66	0	Signal peptide	0.8399	0.479	Plasmodium exported protein (hyp10), unknown function	16.1295	RLLAE	canonical_pattern	45	0.679	0.331568	-	1	0.9108	0.0773	110	unknown
PF3D7_1021400	0.255	0.937	0.801	0.66	0	-	0	0	endomembrane protein 70, putative	0	RNLND	canonical_pattern	243	-	0.919703	23-24.	9	0.8891	0.0002	619	unknown
PF3D7_1352900	0.866	NA	0.456	0.66	0	-	0	0	Plasmodium exported protein, unknown function	0	RKLAE	canonical_pattern	48	-	0.537389	17-18.	0	0.3136	0.0538	582	unknown
PF3D7_0530500	0.415	NA	0.898	0.66	0	-	0	0	conserved Plasmodium membrane protein, unknown function	0	KSIYE	non_canonical_pattern	69	-	0.99327	24-25.	13	0.8631	0.0003	1009	unknown
PF3D7_0926200	0.415	NA	0.898	0.66	0	-	0	0	conserved Plasmodium protein, unknown function	0	KKKPD	non_canonical_pattern	40	-	0.113551	-	1	0.5773	0.3674	51	unknown
PF3D7_1106500	0.433	NA	0.891	0.66	0	-	0	0	conserved Plasmodium protein, unknown function	0	KDIID	non_canonical_pattern	140	-	0.532012	22-23.	0	0.2665	0.0104	2021	unknown
PF3D7_0830400	0.441	NA	0.883	0.66	0	-	0	0	CRA domain-containing protein, putative	0	KKEGE	non_canonical_pattern	54	-	0.993004	25-26.	2	0.213	0.7108	137	unknown
PF3D7_1247600	0.478	NA	0.842	0.66	0	-	0	0	conserved Plasmodium protein, unknown function	0	KDNME	non_canonical_pattern	84	-	0.407828	-	1	0.4893	0.2467	494	unknown
PF3D7_0206100	0.541	NA	0.783	0.66	0	-	0	0	cysteine desulfuration protein SufE	0	KNIDE	non_canonical_pattern	97	-	0.242768	-	1	0.9524	0.0042	249	unknown
PF3D7_1364100	0.576	NA	0.742	0.66	0	-	0	0	6-cysteine protein	0	KLIDD	non_canonical_pattern	676	-	0.987154	26-27.	1	0.9119	0.0002	796	unknown
PF3D7_0729200	0.76	NA	0.561	0.66	0	-	0	0	1-cys peroxiredoxin	0	KYISD	non_canonical_pattern	164	-	0.637854	20-21.	1	0.8438	0.0085	240	unknown
PF3D7_0706100	0.119	0.923	0.905	0.65	0	-	0	0	conserved Plasmodium protein, unknown function	0	RFLED	canonical_pattern	1015	-	0.586078	24-25.	1	0.7544	0.0029	1529	unknown
PF3D7_0201400	0.36	0.721	0.855	0.65	0	Signal peptide	0.7569	0.648	Plasmodium exported protein (hyp10), unknown function	13.4501	RLLSE	canonical_pattern	45	0.62	0.400583	-	2	0.8594	0.0632	156	unknown
PF3D7_0425000	0.237	0.917	0.782	0.65	0	-	0	0	Plasmodium exported protein, unknown function, pseudogene	0	RTLCE	canonical_pattern	107	-	0.682417	21-22.	3	0.9875	0.0002	378
PF3D7_0513500	0.625	NA	0.671	0.65	0	-	0	0	mitochondrial import inner membrane translocase subunit TIM16, putative	0	RPLSQ	canonical_pattern	4	-	0.733978	23-24.	1	0.537	0.0508	124	unknown
PF3D7_1401700	0.874	NA	0.435	0.65	0	-	0	0	conserved Plasmodium protein, unknown function	0	RELGE	canonical_pattern	52	-	0.408929	-	0	0.2999	0.1032	270	unknown
PF3D7_0306700	0.38	NA	0.928	0.65	0	-	0	0	ER membrane protein complex subunit 5, putative	0	KLQDD	non_canonical_pattern	31	-	0.21172	-	2	0.7438	0.1555	116	unknown
PF3D7_0829600	0.385	NA	0.919	0.65	0	-	0	0	early transcribed membrane protein 8	0	KLAFQ	non_canonical_pattern	108	-	0.734262	24-25.	2	0.6848	0.2132	170	unknown
PF3D7_1314500	0.388	NA	0.916	0.65	0	-	0	0	transmembrane emp24 domain-containing protein, putative	0	KQINE	non_canonical_pattern	132	-	0.745114	24-25.	2	0.9555	0.0004	206	unknown
PF3D7_0311200	0.42	NA	0.889	0.65	0	-	0	0	valine--tRNA ligase, putative	0	KVIKD	non_canonical_pattern	95	-	0.59408	18-19.	0	0.3999	0.0229	1367	unknown
PF3D7_0204600	0.524	NA	0.769	0.65	0	-	0	0	5'-3' exonuclease, putative	0	KKILD	non_canonical_pattern	727	-	0.994765	22-23.	1	0.1032	0.5034	1188	unknown
PF3D7_1244500	0.522	NA	0.769	0.65	0	-	0	0	conserved Plasmodium protein, unknown function	0	KQIFQ	non_canonical_pattern	500	-	0.697287	26-27.	1	0.6312	0.0637	810	unknown
PF3D7_0916500	0.807	NA	0.483	0.65	0	-	0	0	ubiquitin fusion degradation protein 1	0	KKILE	non_canonical_pattern	231	-	0.836366	21-22.	1	0.2418	0.0981	296	unknown
PF3D7_0215000	0.929	NA	0.372	0.65	0	-	0	0	acyl-CoA synthetase	0	KLIYE	non_canonical_pattern	76	-	0.687716	18-19.	0	0.2646	0.0632	885	unknown
PF3D7_1320000	0.976	NA	0.322	0.65	0	-	0	0	golgi protein 1	0	KDIEE	non_canonical_pattern	46	-	0.719586	19-20.	0	0.0886	0.0379	1258	unknown
PF3D7_1102300	0.213	0.768	0.926	0.64	0	Transmembrane	0.8749	0.321	Plasmodium exported protein, unknown function	10.1234	RILCE	canonical_pattern	47	0.558	0.188697	-	1	0.8306	0.0529	415	unknown
PF3D7_1467000	0.245	0.971	0.698	0.64	0	-	0	0	magnesium transporter, putative	0	RTLKD	canonical_pattern	254	-	0.532233	20-21.	8	0.9073	0.0017	901	unknown
PF3D7_0220400	0.384	0.917	0.626	0.64	0	-	0	0	DnaJ protein, putative, pseudogene	0	RVLCD	canonical_pattern	554	-	0.575163	22-23.	1	0.5698	0.0131	669
PF3D7_1214800	0.878	NA	0.4	0.64	0	-	0	0	conserved Plasmodium protein, unknown function	0	RRLKD	canonical_pattern	22	-	0.623608	21-22.	1	0.2243	0.5548	109	unknown
PF3D7_1032000	0.072	0.909	0.929	0.64	0	-	0	0	ribosome maturation factor RimM, putative	0	KNEIE	non_canonical_pattern	87	-	0.276102	-	1	0.6812	0.0183	736	unknown
PF3D7_1349900	0.375	NA	0.901	0.64	0	-	0	0	conserved Plasmodium protein, unknown function	0	HSILE	non_canonical_pattern	124	-	0.832911	19-20.	1	0.3845	0.1485	186	unknown
PF3D7_0602400	0.38	NA	0.9	0.64	0	-	0	0	elongation factor G	0	KKIGE	non_canonical_pattern	128	-	0.061945	-	0	0.8221	0.0016	937	unknown
PF3D7_1404800	0.386	NA	0.891	0.64	0	-	0	0	conserved Plasmodium protein, unknown function	0	KLIEE	non_canonical_pattern	705	-	0.274444	-	1	0.5264	0.0108	954	unknown
PF3D7_0418800	0.548	NA	0.736	0.64	0	-	0	0	MOLO1 domain-containing protein, putative	0	KVPIE	non_canonical_pattern	19	-	0.918517	19-20.	1	0.922	0.0075	261	unknown
PF3D7_1030900	0.771	NA	0.515	0.64	0	-	0	0	ookinete surface protein P28	0	KCIVD	non_canonical_pattern	120	-	0.990696	22-23.	0	0.9861	0.0001	218	unknown
PF3D7_0602300	0.868	NA	0.414	0.64	0	-	0	0	liver merozoite formation protein, putative	0	KDILQ	non_canonical_pattern	212	-	0.499066	-	0	0.7229	0.0023	314	unknown
PF3D7_1039600	0.952	NA	0.329	0.64	0	-	0	0	exported protein family 1, pseudogene	0	KMILQ	non_canonical_pattern	267	-	0.114932	-	0	0.3116	0.0408	275
PF3D7_0101400	0.95	NA	0.329	0.64	0	-	0	0	exported protein family 1, pseudogene	0	KMILQ	non_canonical_pattern	267	-	0.114932	-	0	0.3021	0.0408	275
PF3D7_0501200	0.072	0.888	0.919	0.63	0	-	0	0	parasite-infected erythrocyte surface protein	0	RTLAD	canonical_pattern	42	-	0.694597	25-26.	3	0.9814	0.0094	408	unknown
PF3D7_1301700	0.133	0.887	0.869	0.63	0	Signal peptide	0.5929	0.329	CX3CL1-binding protein 2	16.1624	RSLAE	canonical_pattern	45	0.695	0.191932	-	3	0.9798	0.0018	245	unknown
PF3D7_0514300	0.396	NA	0.868	0.63	0	-	0	0	aspartate--tRNA ligase, putative	0	RNLLE	canonical_pattern	519	-	0.138022	-	0	0.4471	0.0219	1128	unknown
PF3D7_0419400	0.33	NA	0.927	0.63	0	-	0	0	conserved Plasmodium protein, unknown function	0	KNIVE	non_canonical_pattern	1239	-	0.954383	25-26.	2	0.7431	0.0004	2472	unknown
PF3D7_0202500	0.342	NA	0.91	0.63	0	-	0	0	early transcribed membrane protein 2	0	KKRNQ	non_canonical_pattern	41	-	0.712691	21-22.	1	0.3684	0.5544	106	unknown
PF3D7_1102800	0.37	NA	0.896	0.63	0	-	0	0	early transcribed membrane protein 11.2	0	KKRNQ	non_canonical_pattern	39	-	0.241636	-	2	0.7899	0.2118	94	unknown
PF3D7_0112800	0.278	0.708	0.895	0.63	0	Signal peptide	0.6008	0.693	Plasmodium exported protein (hyp11), unknown function	12.0943	KWIQE	non_canonical_pattern	171	0.646	0.032647	-	1	0.9125	0.0008	203	unknown
PF3D7_0402300	0.436	NA	0.822	0.63	0	-	0	0	reticulocyte binding protein homologue 1	0	KYIRE	non_canonical_pattern	253	-	0.832848	23-24.	1	0.7828	0.0039	2971	unknown
PF3D7_0112000	0.641	NA	0.62	0.63	0	-	0	0	TatD-like deoxyribonuclease	0	KKICD	non_canonical_pattern	188	-	0.209746	-	0	0.6794	0.0145	447	unknown
PF3D7_0626300	0.814	NA	0.441	0.63	0	-	0	0	3-oxoacyl-acyl-carrier protein synthase I/II	0	KNLCE	non_canonical_pattern	50	-	0.711252	21-22.	0	0.1843	0.4658	473	unknown
PF3D7_0811600	0.994	NA	0.261	0.63	0	-	0	0	conserved protein, unknown function	0	KPISE	non_canonical_pattern	282	-	0.99119	20-21.	0	0.0385	0.2135	1210	unknown
PF3D7_1338800	0.999	NA	0.253	0.63	0	-	0	0	CPW-WPC family protein	0	KNILD	non_canonical_pattern	490	-	0.963249	22-23.	0	0.0061	0.9549	550	unknown
PF3D7_0401600	0.292	0.62	0.939	0.62	0	Signal peptide	0.9307	0.296	rifin	14.9954	RTLSE	canonical_pattern	46	0.823	0.866946	24-25.	3	0.995	0.0001	347
PF3D7_0114200	0.086	0.871	0.908	0.62	0	Signal peptide	0.7743	0.607	exported protein family 3	10.1806	RALTE	canonical_pattern	45	0.651	0.338757	-	1	0.8835	0.0185	347	unknown
PF3D7_0508200	0.167	0.924	0.768	0.62	0	-	0	0	longevity-assurance (LAG1) protein, putative	0	RTLNE	canonical_pattern	22	-	0.537536	24-25.	7	0.9904	0	355	unknown
PF3D7_1401200	0.525	0.659	0.663	0.62	0	Signal peptide	0.8288	0.524	Plasmodium exported protein, unknown function	13.0425	RSLAE	canonical_pattern	45	0.656	0.836965	22-23.	1	0.8986	0.084	264	unknown
PF3D7_1357200	0.782	NA	0.465	0.62	0	-	0	0	glutamate--tRNA ligase	0	RNLRE	canonical_pattern	336	-	0.985758	21-22.	1	0.737	0.0319	574	unknown
PF3D7_1401400	0.323	NA	0.923	0.62	0	-	0	0	early transcribed membrane protein 14.1	0	KKLTD	non_canonical_pattern	37	-	0.708672	26-27.	2	0.8506	0.1922	107	unknown
PF3D7_0422100	0.322	NA	0.919	0.62	0	-	0	0	transmembrane emp24 domain-containing protein, putative	0	KEASE	non_canonical_pattern	261	-	0.903804	22-23.	2	0.9686	0.0075	385	SUBCELLULAR LOCATION: Endoplasmic reticulum membrane {ECO:0000256|SAAS:SAAS00912109}; Single-pass type I membrane protein {ECO:0000256|SAAS:SAAS00912109}.
PF3D7_0921400	0.334	NA	0.915	0.62	0	-	0	0	NifU-like scaffold protein	0	KLQID	non_canonical_pattern	100	-	0.187541	-	1	0.3689	0.0903	247	unknown
PF3D7_0406200	0.325	NA	0.915	0.62	0	-	0	0	sexual stage-specific protein precursor	0	KDSAD	non_canonical_pattern	70	-	0.97076	25-26.	2	0.7294	0.2243	157	unknown
PF3D7_0424200	0.345	NA	0.904	0.62	0	-	0	0	reticulocyte binding protein homologue 4	0	KDINE	non_canonical_pattern	175	-	0.948444	26-27.	2	0.807	0.0029	1716	unknown
PF3D7_0502500	0.367	NA	0.869	0.62	0	-	0	0	conserved Plasmodium protein, unknown function	0	KGIYE	non_canonical_pattern	310	-	0.775413	21-22.	2	0.8131	0.0063	594	unknown
PF3D7_0911300	0.419	NA	0.824	0.62	0	-	0	0	cysteine repeat modular protein 1	0	HRINE	non_canonical_pattern	437	-	0.863822	20-21.	10	0.9751	0.0001	3313	unknown
PF3D7_0817500	0.594	NA	0.645	0.62	0	-	0	0	histidine triad nucleotide-binding protein 1	0	KMADE	non_canonical_pattern	54	-	0.546119	21-22.	1	0.6303	0.0901	185	unknown
PF3D7_1035500	0.821	NA	0.415	0.62	0	-	0	0	merozoite surface protein 6	0	KNEVD	non_canonical_pattern	49	-	0.266251	-	0	0.059	0.3401	371	unknown
PF3D7_1429300	0.994	NA	0.253	0.62	0	-	0	0	CPW-WPC family protein	0	KNCAE	non_canonical_pattern	32	-	0.908786	21-22.	0	0.0004	0.9912	371	unknown
PF3D7_1335100	1	NA	0.235	0.62	0	-	0	0	merozoite surface protein 7	0	KKIEE	non_canonical_pattern	69	-	0.932438	21-22.	0	0.1938	0.1344	351	unknown
PF3D7_0100500	0.554	NA	0.67	0.61	0	-	0	0	erythrocyte membrane protein 1 (PfEMP1), exon 1, pseudogene	0	-	-	-	-	0.200393	-	1	0.7367	0.2125	37
PF3D7_1371600	0.611	0.416	0.806	0.61	0	-	0	0	erythrocyte binding like protein 1, pseudogene	0	RWLKE	canonical_pattern	710	-	0.984786	21-22.	1	0.9456	0.0006	2610
PF3D7_0318900	0.167	0.955	0.718	0.61	0	-	0	0	conserved protein, unknown function	0	RELQE	canonical_pattern	390	-	0.769397	22-23.	2	0.8194	0.0064	440	unknown
PF3D7_0113900	0.301	0.924	0.62	0.61	0	Signal peptide	0.5765	0.167	CX3CL1-binding protein 1	12.2273	RWLSE	canonical_pattern	51	0.564	0.949398	24-25.	3	0.9635	0.0052	243	unknown
PF3D7_0520800	0.917	NA	0.299	0.61	0	-	0	0	conserved protein, unknown function	0	RVLLD	canonical_pattern	1075	-	0.249874	-	0	0.1486	0.0087	2054	unknown
PF3D7_1240100	0.313	NA	0.91	0.61	0	-	0	0	early transcribed membrane protein 12	0	KSILD	non_canonical_pattern	84	-	0.926156	24-25.	2	0.333	0.6189	105	unknown
PF3D7_0600900	0.323	NA	0.893	0.61	0	-	0	0	rifin, pseudogene	0	KDIQE	non_canonical_pattern	99	-	0.971878	27-28.	3	0.9949	0.0001	320
PF3D7_0904400	0.351	NA	0.872	0.61	0	-	0	0	signal peptidase complex subunit 3, putative	0	KTNIQ	non_canonical_pattern	39	-	0.094916	-	1	0.72	0.0482	185	unknown
PF3D7_1319800	0.461	NA	0.76	0.61	0	-	0	0	conserved Plasmodium protein, unknown function	0	KMNTD	non_canonical_pattern	49	-	0.943322	21-22.	1	0.5439	0.2345	145	unknown
PF3D7_1445800	0.403	0.789	0.651	0.61	0	-	0	0	conserved Plasmodium membrane protein, unknown function	0	KIIKE	non_canonical_pattern	305	-	0.717488	21-22.	13	0.6451	0.0004	1207	unknown
PF3D7_0301000	0.847	NA	0.373	0.61	0	-	0	0	acyl-CoA synthetase	0	KLIND	non_canonical_pattern	777	-	0.793766	23-24.	0	0.5161	0.0717	819	unknown
PF3D7_1101800	0.95	NA	0.261	0.61	0	-	0	0	exported protein family 1	0	KMILQ	non_canonical_pattern	274	-	0.114932	-	0	0.299	0.0266	282	unknown
PF3D7_0631300	0.95	NA	0.261	0.61	0	-	0	0	exported protein family 1	0	KMILQ	non_canonical_pattern	274	-	0.114932	-	0	0.299	0.0266	282	unknown
PF3D7_0222000	0.95	NA	0.261	0.61	0	-	0	0	exported protein family 1	0	KMILQ	non_canonical_pattern	274	-	0.114932	-	0	0.2974	0.0278	282	unknown
PF3D7_0324000	0.95	NA	0.261	0.61	0	-	0	0	exported protein family 1	0	KMILQ	non_canonical_pattern	274	-	0.114932	-	0	0.2974	0.0278	282	unknown
PF3D7_0613100	0.394	NA	0.816	0.6	0	-	0	0	conserved Plasmodium protein, unknown function	0	-	-	-	-	0.281501	-	2	0.9741	0.026	78	unknown
PF3D7_0507300	0.291	NA	0.917	0.6	0	-	0	0	subtilisin-like ookinete protein SOPT	0	RILEE	canonical_pattern	37	-	0.017512	-	0	0.6631	0.0057	893	unknown
PF3D7_0937000	0.3	NA	0.906	0.6	0	-	0	0	Plasmodium exported protein (PHISTb), unknown function	0	RKLHD	canonical_pattern	277	-	0.053428	-	1	0.892	0.0021	357	unknown
PF3D7_1477200	0.071	0.847	0.882	0.6	0	-	0	0	Plasmodium exported protein (hyp15), unknown function	0	RSLSE	canonical_pattern	45	-	0.763662	20-21.	2	0.9979	0.0001	232	unknown
PF3D7_0219500	0.399	NA	0.808	0.6	0	-	0	0	pseudouridine synthase, putative	0	RELNQ	canonical_pattern	322	-	0.186824	-	1	0.3352	0.1974	338	unknown
PF3D7_1253200	0.387	NA	0.804	0.6	0	-	0	0	hypothetical protein	0	RRLSE	canonical_pattern	48	-	0.034142	-	0	0.6308	0.0056	139	unknown
PF3D7_0902600	0.299	0.894	0.61	0.6	0	-	0	0	serine/threonine protein kinase, FIKK family	0	RHLNE	canonical_pattern	29	-	0.668119	20-21.	1	0.5821	0.0663	617
PF3D7_1034100	0.997	NA	0.204	0.6	0	-	0	0	conserved protein, unknown function	0	RVLKE	canonical_pattern	39	-	0.586935	20-21.	0	0.0524	0.6523	140	unknown
PF3D7_1200800	0.014	0.858	0.934	0.6	0	Transmembrane	0.7811	0.589	serine/threonine protein kinase, FIKK family	10.8002	HDIME	non_canonical_pattern	299	0.632	0.016047	-	1	0.9045	0.001	567	unknown
PF3D7_1001500	0.284	NA	0.925	0.6	0	-	0	0	early transcribed membrane protein 10.1	0	KKLTD	non_canonical_pattern	34	-	0.397052	-	2	0.7296	0.2227	107	unknown
PF3D7_0936100	0.294	NA	0.909	0.6	0	-	0	0	early transcribed membrane protein	0	KEIID	non_canonical_pattern	99	-	0.736629	24-25.	2	0.9025	0.0366	179	unknown
PF3D7_1346700	0.304	NA	0.905	0.6	0	-	0	0	6-cysteine protein	0	KILPE	non_canonical_pattern	95	-	0.727913	27-28.	1	0.9719	0.001	448	unknown
PF3D7_1029700	0.307	NA	0.901	0.6	0	-	0	0	conserved Plasmodium protein, unknown function	0	KIIYE	non_canonical_pattern	63	-	0.527554	27-28.	1	0.9764	0.0005	776	unknown
PF3D7_0910300	0.293	NA	0.899	0.6	0	-	0	0	conserved protein, unknown function	0	KIIGD	non_canonical_pattern	94	-	0.700463	28-29.	1	0.9253	0	432	unknown
PF3D7_0923200	0.311	NA	0.898	0.6	0	-	0	0	nitric oxide synthase, putative	0	HQISE	non_canonical_pattern	177	-	0.009789	-	0	0.8874	0.0014	780	unknown
PF3D7_0425200	0.311	NA	0.892	0.6	0	-	0	0	Plasmodium exported protein (hyp15), unknown function	0	KGIND	non_canonical_pattern	75	-	0.905239	19-20.	2	0.9678	0.0003	230	unknown
PF3D7_0622000	0.304	NA	0.891	0.6	0	-	0	0	conserved Plasmodium protein, unknown function	0	HISSD	non_canonical_pattern	113	-	0.984911	21-22.	3	0.9929	0.0011	212	unknown
PF3D7_0631700	0.334	NA	0.872	0.6	0	-	0	0	rifin, pseudogene	0	KCKEQ	non_canonical_pattern	92	-	0.973878	23-24.	2	0.9991	0.0002	360
PF3D7_1244400	0.327	NA	0.871	0.6	0	-	0	0	RNA-binding protein, putative	0	KIIDD	non_canonical_pattern	161	-	0.145188	-	1	0.3066	0.0107	1335	unknown
PF3D7_0222400	0.335	NA	0.87	0.6	0	-	0	0	rifin, pseudogene	0	KGIKD	non_canonical_pattern	202	-	0.972753	27-28.	2	0.9992	0.0001	359
PF3D7_1469000	0.34	NA	0.861	0.6	0	-	0	0	translation initiation factor IF-1	0	HFLRD	non_canonical_pattern	74	-	0.152073	-	1	0.315	0.4464	182	unknown
PF3D7_1102700	0.368	NA	0.84	0.6	0	-	0	0	early transcribed membrane protein 11.1	0	KVIRQ	non_canonical_pattern	79	-	0.509605	21-22.	2	0.6681	0.379	91	unknown
PF3D7_1467400	0.374	NA	0.827	0.6	0	-	0	0	50S ribosomal protein L22, apicoplast, putative	0	KKKYD	non_canonical_pattern	31	-	0.386234	-	1	0.8787	0.0375	294	unknown
PF3D7_1234600	0.433	NA	0.765	0.6	0	-	0	0	protein TOC75, putative	0	KNILE	non_canonical_pattern	444	-	0.836324	23-24.	0	0.8171	0.0196	1130	unknown
PF3D7_0401900	0.59	NA	0.616	0.6	0	-	0	0	acyl-CoA synthetase	0	KGINE	non_canonical_pattern	216	-	0.534638	26-27.	1	0.5325	0.0135	971	unknown
PF3D7_1477900	0.787	NA	0.412	0.6	0	-	0	0	acyl-CoA synthetase, pseudogene	0	KKIYE	non_canonical_pattern	736	-	0.860262	22-23.	1	0.4374	0.0389	814
PF3D7_0416100	0.91	NA	0.285	0.6	0	-	0	0	glutamyl-tRNA(Gln) amidotransferase subunit A	0	KHIFE	non_canonical_pattern	176	-	0.166299	-	0	0.265	0.3077	826	unknown
PF3D7_1420400	0.971	NA	0.23	0.6	0	-	0	0	glycine--tRNA ligase	0	KGIDD	non_canonical_pattern	121	-	0.693873	20-21.	0	0.3239	0.0449	889	unknown
PF3D7_0425500	0.424	0.547	0.811	0.59	0	-	0	0	stevor	0	RCLAE	canonical_pattern	40	-	0.840326	19-20.	1	0.9838	0.0002	304	unknown
PF3D7_1333200	0.068	0.942	0.768	0.59	0	-	0	0	ubiquitin-activating enzyme	0	RILMD	canonical_pattern	897	-	0.795682	26-27.	3	0.9299	0.0034	1838	unknown
PF3D7_1024800	0.152	0.899	0.729	0.59	0	-	0	0	exported protein 3	0	RRLLD	canonical_pattern	546	-	0.52937	27-28.	2	0.8908	0.0033	1464	unknown
PF3D7_0700800	0.254	0.883	0.619	0.59	0	-	0	0	Pfmc-2TM Maurer's cleft two transmembrane protein	0	RMLAQ	canonical_pattern	42	-	0.694765	18-19.	2	0.9954	0.0006	231	unknown
PF3D7_0414100	0.211	0.949	0.611	0.59	0	-	0	0	conserved Plasmodium membrane protein, unknown function	0	RKLTD	canonical_pattern	129	-	0.839386	23-24.	4	0.4941	0.0087	1485	unknown
PF3D7_1124500	0.252	NA	0.928	0.59	0	-	0	0	pyruvate dehydrogenase E1 component subunit alpha	0	KNINE	non_canonical_pattern	121	-	0.214855	-	2	0.444	0.1222	608	unknown
PF3D7_0622200	0.294	NA	0.883	0.59	0	-	0	0	radical SAM protein, putative	0	KKIEE	non_canonical_pattern	274	-	0.041764	-	1	0.7416	0.0082	860	unknown
PF3D7_0223300	0.311	NA	0.875	0.59	0	-	0	0	erythrocyte membrane protein 1 (PfEMP1), exon 2	0	KPINQ	non_canonical_pattern	345	-	0.06749	-	0	0.5907	0.0255	431	unknown
PF3D7_0221000	0.312	NA	0.873	0.59	0	-	0	0	Plasmodium exported protein, unknown function	0	KYSED	non_canonical_pattern	93	-	0.971673	19-20.	3	0.9919	0	302	unknown
PF3D7_1456800	0.326	NA	0.863	0.59	0	-	0	0	V-type H(+)-translocating pyrophosphatase, putative	0	KGPED	non_canonical_pattern	31	-	0.253951	-	16	0.6825	0	717	unknown
PF3D7_0502400	0.39	NA	0.792	0.59	0	-	0	0	merozoite surface protein 8	0	KKEGE	non_canonical_pattern	119	-	0.98453	25-26.	1	0.7802	0.0737	597	unknown
PF3D7_1216400	0.407	NA	0.765	0.59	0	-	0	0	conserved Plasmodium membrane protein, unknown function	0	HNIDQ	non_canonical_pattern	496	-	0.697133	22-23.	9	0.8503	0.0001	921	unknown
PF3D7_0732800	0.416	NA	0.763	0.59	0	-	0	0	erythrocyte membrane protein 1 (PfEMP1), exon 2	0	KPINQ	non_canonical_pattern	356	-	0.033688	-	0	0.6772	0.0127	442	unknown
PF3D7_1018000	0.834	NA	0.343	0.59	0	-	0	0	tRNA pseudouridine synthase, putative	0	KIIFD	non_canonical_pattern	145	-	0.895748	17-18.	0	0.1493	0.5169	560	unknown
PF3D7_0500700	0.995	NA	0.195	0.59	0	-	0	0	rifin, pseudogene	0	KTLCE	non_canonical_pattern	42	-	0.888471	17-18.	0	0.003	0.944	91
PF3D7_0313700	0.979	NA	0.194	0.59	0	-	0	0	conserved Plasmodium protein, unknown function, unspecified product	0	KIKYE	non_canonical_pattern	55	-	0.452728	-	0	0.5047	0.0141	519
PF3D7_0903800	0.989	NA	0.186	0.59	0	-	0	0	LCCL domain-containing protein	0	HLIND	non_canonical_pattern	216	-	0.972716	20-21.	0	0.1481	0.2151	1523	unknown
PF3D7_0732500	0.523	0.305	0.906	0.58	0	-	0	0	rifin	0	RLLCE	canonical_pattern	40	-	0.984574	24-25.	1	0.9981	0.0001	372	unknown
PF3D7_0400800	0.299	NA	0.859	0.58	0	-	0	0	stevor	0	RLLAQ	canonical_pattern	47	-	0.276435	-	2	0.9885	0.0004	289	unknown
PF3D7_0402600	0.217	0.651	0.859	0.58	0	-	0	0	stevor	0	RYLAE	canonical_pattern	40	-	0.877066	19-20.	1	0.9551	0.0044	301	unknown
PF3D7_0908100	0.239	0.673	0.84	0.58	0	-	0	0	apicoplast integral membrane protein, putative	0	RKLPE	canonical_pattern	143	-	0.998044	20-21.	10	0.9945	0.0001	476	unknown
PF3D7_0719400	0.285	0.856	0.602	0.58	0	-	0	0	conserved Plasmodium protein, unknown function	0	RILVE	canonical_pattern	523	-	0.554885	27-28.	1	0.3003	0.0632	1731	unknown
PF3D7_1464600	0.678	NA	0.478	0.58	0	-	0	0	serine/threonine protein phosphatase UIS2, putative	0	RILDE	canonical_pattern	42	-	0.432062	-	0	0.4399	0.0078	1442	unknown
PF3D7_1022300	0.239	NA	0.928	0.58	0	-	0	0	ZIP domain-containing protein, putative	0	KNIND	non_canonical_pattern	118	-	0.33589	-	7	0.5661	0.0008	325	unknown
PF3D7_1143200	0.241	NA	0.914	0.58	0	-	0	0	DnaJ protein, putative	0	KKIEE	non_canonical_pattern	177	-	0.982095	21-22.	2	0.9921	0.0004	321	unknown
PF3D7_1371800	0.258	NA	0.911	0.58	0	-	0	0	Plasmodium exported protein, unknown function	0	KHIKE	non_canonical_pattern	63	-	0.968863	22-23.	2	0.9983	0.0004	440	unknown
PF3D7_0423700	0.257	NA	0.905	0.58	0	-	0	0	early transcribed membrane protein 4	0	KKKQQ	non_canonical_pattern	45	-	0.458758	-	2	0.8339	0.1386	136	unknown
PF3D7_1462300	0.256	NA	0.905	0.58	0	-	0	0	GTP-binding protein, putative	0	HVIPD	non_canonical_pattern	178	-	0.863926	18-19.	3	0.9069	0.0008	1357	unknown
PF3D7_1367900	0.255	NA	0.899	0.58	0	-	0	0	conserved Plasmodium protein, unknown function	0	KEIMD	non_canonical_pattern	313	-	0.650743	25-26.	1	0.6324	0.0012	647	unknown
PF3D7_1416800	0.255	NA	0.898	0.58	0	-	0	0	lysine--tRNA ligase, putative	0	KEFHE	non_canonical_pattern	71	-	0.446142	-	1	0.9616	0.0009	674	unknown
PF3D7_0411200	0.294	NA	0.863	0.58	0	-	0	0	PP-loop family protein, putative	0	KNIKE	non_canonical_pattern	83	-	0.573418	19-20.	2	0.6647	0.0983	1245	unknown
PF3D7_1439000	0.312	NA	0.841	0.58	0	-	0	0	copper transporter	0	KDNLQ	non_canonical_pattern	62	-	0.99346	20-21.	2	0.8912	0.0174	235	SUBCELLULAR LOCATION: Membrane {ECO:0000256|RuleBase:RU367022}; Multi-pass membrane protein {ECO:0000256|RuleBase:RU367022}.
PF3D7_0321000	0.329	NA	0.832	0.58	0	-	0	0	conserved protein, unknown function	0	KRIIE	non_canonical_pattern	321	-	0.424596	-	1	0.7414	0.0085	492	unknown
PF3D7_0526900	0.34	NA	0.829	0.58	0	-	0	0	transmembrane emp24 domain-containing protein, putative	0	KIIKE	non_canonical_pattern	2	-	0.997324	27-28.	2	0.992	0	214	SUBCELLULAR LOCATION: Endoplasmic reticulum membrane {ECO:0000256|SAAS:SAAS00912109}; Single-pass type I membrane protein {ECO:0000256|SAAS:SAAS00912109}. Membrane {ECO:0000256|RuleBase:RU003827}; Single-pass type I membrane protein {ECO:0000256|RuleBase:RU003827}.
PF3D7_0819400	0.325	NA	0.827	0.58	0	-	0	0	perforin-like protein 4	0	KINID	non_canonical_pattern	107	-	0.318019	-	1	0.2756	0.2169	654	unknown
PF3D7_1229600	0.476	NA	0.683	0.58	0	-	0	0	conserved Plasmodium protein, unknown function	0	KKIDQ	non_canonical_pattern	93	-	0.038406	-	0	0.3566	0.0157	1163	unknown
PF3D7_1236400	0.655	NA	0.506	0.58	0	-	0	0	conserved Plasmodium protein, unknown function	0	KSINE	non_canonical_pattern	140	-	0.705586	23-24.	0	0.4782	0.0375	605	unknown
PF3D7_1033800	0.861	NA	0.306	0.58	0	-	0	0	plasmepsin VII	0	KNIIQ	non_canonical_pattern	2	-	0.533191	24-25.	1	0.1647	0.148	450	unknown
PF3D7_0419100	0.877	NA	0.287	0.58	0	-	0	0	conserved Plasmodium protein, unknown function	0	HNINE	non_canonical_pattern	84	-	0.039875	-	0	0.4517	0.0481	277	unknown
PF3D7_1306200	0.92	NA	0.24	0.58	0	-	0	0	conserved protein, unknown function	0	KYIFD	non_canonical_pattern	311	-	0.85508	21-22.	0	0.5574	0.0885	478	unknown
PF3D7_0208000	0.994	NA	0.16	0.58	0	-	0	0	serine repeat antigen 1	0	KLIKD	non_canonical_pattern	670	-	0.888613	24-25.	0	0.1962	0.4862	994	unknown
PF3D7_1100800	0.205	0.891	0.619	0.57	0	-	0	0	Pfmc-2TM Maurer's cleft two transmembrane protein	0	RMLAQ	canonical_pattern	42	-	0.765168	18-19.	2	0.9914	0.0008	231	unknown
PF3D7_0108700	0.237	0.934	0.526	0.57	0	-	0	0	secreted ookinete protein, putative	0	RKLEE	canonical_pattern	255	-	0.993189	19-20.	2	0.8068	0.0064	1152	unknown
PF3D7_1033200	0.196	NA	0.934	0.57	0	-	0	0	early transcribed membrane protein 10.2	0	KAIEQ	non_canonical_pattern	37	-	0.52751	24-25.	2	0.8712	0.0864	355	unknown
PF3D7_1122300	0.225	NA	0.92	0.57	0	-	0	0	conserved Plasmodium protein, unknown function	0	KQKCE	non_canonical_pattern	26	-	0.527996	23-24.	2	0.9159	0.0026	361	unknown
PF3D7_1215900	0.237	NA	0.912	0.57	0	-	0	0	serpentine receptor, putative	0	HAIFE	non_canonical_pattern	76	-	0.370291	-	8	0.3844	0.0003	655	unknown
PF3D7_0820600	0.25	NA	0.894	0.57	0	-	0	0	conserved protein, unknown function	0	KFIGD	non_canonical_pattern	351	-	0.820775	23-24.	4	0.9817	0.0015	455	unknown
PF3D7_0302600	0.246	NA	0.888	0.57	0	-	0	0	ABC transporter B family member 4, putative	0	KKIQE	non_canonical_pattern	668	-	0.848714	20-21.	6	0.8264	0.0056	1365	unknown
PF3D7_1145500	0.249	NA	0.887	0.57	0	-	0	0	ABC transporter B family member 3, putative	0	HNIND	non_canonical_pattern	521	-	0.972472	22-23.	6	0.8787	0.0359	833	unknown
PF3D7_1246000	0.269	NA	0.88	0.57	0	-	0	0	conserved Plasmodium protein, unknown function	0	KHIYD	non_canonical_pattern	118	-	0.444253	-	2	0.9133	0.0002	483	unknown
PF3D7_0314300	0.258	NA	0.877	0.57	0	-	0	0	DER1-like protein	0	HDIKD	non_canonical_pattern	149	-	0.939759	20-21.	4	0.8802	0.0177	452	SUBCELLULAR LOCATION: Endoplasmic reticulum membrane {ECO:0000256|RuleBase:RU363059}; Multi-pass membrane protein {ECO:0000256|RuleBase:RU363059}.
PF3D7_1201300	0.32	NA	0.812	0.57	0	-	0	0	liver stage associated protein 1	0	HYNHE	non_canonical_pattern	76	-	0.873203	24-25.	2	0.5427	0.246	106	unknown
PF3D7_1034200	0.385	NA	0.762	0.57	0	-	0	0	ribosomal protein L27, putative	0	KFIDQ	non_canonical_pattern	76	-	0.768084	20-21.	1	0.0369	0.7309	214	unknown
PF3D7_0103900	0.489	NA	0.642	0.57	0	-	0	0	parasite-infected erythrocyte surface protein	0	KNIED	non_canonical_pattern	503	-	0.891125	26-27.	1	0.9018	0.0005	575	unknown
PF3D7_1103400	0.72	0.675	0.3	0.57	0	-	0	0	FeS cluster assembly protein SufD	0	KKINQ	non_canonical_pattern	121	-	0.23531	-	0	0.0863	0.0456	1462	unknown
PF3D7_0316400	0.932	NA	0.203	0.57	0	-	0	0	conserved protein, unknown function	0	KKIVE	non_canonical_pattern	246	-	0.935309	22-23.	0	0.56	0.05	1008	unknown
PF3D7_1249900	0.206	NA	0.913	0.56	0	-	0	0	ribosomal RNA small subunit methyltransferase A2, putative	0	RSLGQ	canonical_pattern	200	-	0.352119	-	2	0.6683	0.0927	639	unknown
PF3D7_0200600	0.602	0.234	0.836	0.56	0	Signal peptide	0.9252	0.046	rifin	10.6054	RMLSE	canonical_pattern	41	0.844	0.989167	24-25.	1	0.9965	0.0001	375	unknown
PF3D7_0832600	0.339	0.499	0.829	0.56	0	Signal peptide	0.6344	0.054	stevor	14.658	RSLAE	canonical_pattern	45	0.709	0.258267	-	1	0.9955	0.0004	317	unknown
PF3D7_0532600	0.344	NA	0.776	0.56	0	-	0	0	Plasmodium exported protein, unknown function	0	RILKQ	canonical_pattern	47	-	0.179674	-	0	0.1827	0.5939	161	unknown
PF3D7_1100900	0.908	NA	0.22	0.56	0	-	0	0	exported protein family 1, pseudogene	0	RELDE	canonical_pattern	62	-	0.131236	-	0	0.3623	0.0385	279
PF3D7_0530800	0.998	NA	0.121	0.56	0	-	0	0	CPW-WPC family protein	0	RMLED	canonical_pattern	208	-	0.949594	22-23.	0	0.014	0.918	254	unknown
PF3D7_0408900	0.203	NA	0.91	0.56	0	-	0	0	tRNA N6-adenosine threonylcarbamoyltransferase	0	KKIND	non_canonical_pattern	539	-	0.628023	25-26.	1	0.5456	0.0516	693
PF3D7_1476100	0.204	NA	0.908	0.56	0	-	0	0	early transcribed membrane protein 14.2	0	KTIWD	non_canonical_pattern	81	-	0.782768	22-23.	2	0.5451	0.3345	177	unknown
PF3D7_1446300	0.231	NA	0.893	0.56	0	-	0	0	conserved Plasmodium membrane protein, unknown function	0	KNINE	non_canonical_pattern	423	-	0.515678	23-24.	8	0.8857	0.0007	1191	unknown
PF3D7_1005000	0.246	NA	0.881	0.56	0	-	0	0	methionine--tRNA ligase, putative	0	KNILD	non_canonical_pattern	64	-	0.386318	-	1	0.5836	0.0291	749	unknown
PF3D7_1478700	0.269	NA	0.856	0.56	0	-	0	0	Plasmodium exported protein, unknown function, pseudogene	0	KTPVD	non_canonical_pattern	41	-	0.972464	23-24.	1	0.9706	0.0039	373
PF3D7_1218000	0.302	NA	0.821	0.56	0	-	0	0	thrombospondin-related apical membrane protein	0	HPSGD	non_canonical_pattern	272	-	0.466554	-	1	0.9899	0	352	unknown
PF3D7_1467300	0.968	NA	0.154	0.56	0	-	0	0	1-deoxy-D-xylulose 5-phosphate reductoisomerase	0	KNIKD	non_canonical_pattern	148	-	0.526954	22-23.	0	0.1976	0.1454	488	unknown
PF3D7_1133000	0.172	NA	0.933	0.55	0	-	0	0	conserved Plasmodium protein, unknown function	0	-	-	-	-	0.077535	-	1	0.9348	0.0044	29	unknown
PF3D7_0710300	0.167	NA	0.926	0.55	0	-	0	0	conserved protein, unknown function	0	-	-	-	-	0.657972	20-21.	6	0.9993	0	203	unknown
PF3D7_1000300	0.402	0.343	0.913	0.55	0	Signal peptide	0.9423	0.151	rifin	11.3902	RMLSE	canonical_pattern	43	0.72	0.985104	23-24.	1	0.9973	0.0009	345	unknown
PF3D7_1200300	0.527	0.228	0.883	0.55	0	Signal peptide	0.6968	0.111	rifin	10.6826	RSLCE	canonical_pattern	40	0.693	0.934864	21-22.	1	0.9995	0	345	unknown
PF3D7_1000800	0.265	0.515	0.88	0.55	0	-	0	0	stevor, pseudogene	0	RHLAE	canonical_pattern	40	-	0.981737	19-20.	3	0.9845	0.0079	292
PF3D7_1040300	0.51	0.347	0.792	0.55	0	-	0	0	rifin	0	RSLCE	canonical_pattern	46	-	0.610964	26-27.	1	0.9969	0.0003	378	unknown
PF3D7_0901400	0.316	NA	0.788	0.55	0	-	0	0	rifin	0	RTLCE	canonical_pattern	46	-	0.200468	-	1	0.997	0.0003	350	unknown
PF3D7_0221200	0.228	0.708	0.717	0.55	0	Signal peptide	0.7936	0.488	Plasmodium exported protein (hyp15), unknown function	10.9462	RSLAE	canonical_pattern	45	0.627	0.479548	-	3	0.9758	0.0002	206	unknown
PF3D7_0222100	0.293	0.789	0.563	0.55	0	-	0	0	Pfmc-2TM Maurer's cleft two transmembrane protein	0	RMLAQ	canonical_pattern	42	-	0.506465	18-19.	3	0.9824	0.001	229	unknown
PF3D7_1476600	0.108	0.64	0.896	0.55	0	Transmembrane	0.9989	0.113	Plasmodium exported protein, unknown function	12.7903	KVIRD	non_canonical_pattern	866	0.681	0.043849	-	1	0.8974	0.0018	955	unknown
PF3D7_1322000	0.225	0.555	0.879	0.55	0	-	0	0	nucleoside-diphosphatase, putative	0	KEIDQ	non_canonical_pattern	352	-	0.252489	-	1	0.6671	0.0021	565	unknown
PF3D7_0919500	0.226	NA	0.874	0.55	0	-	0	0	major facilitator superfamily domain-containing protein, putative	0	KFIVQ	non_canonical_pattern	29	-	0.129032	-	11	0.9785	0	476	unknown
PF3D7_0916100	0.238	NA	0.862	0.55	0	-	0	0	thioredoxin 3	0	KEEID	non_canonical_pattern	43	-	0.003341	-	1	0.7564	0.0095	180	unknown
PF3D7_0216600	0.253	NA	0.854	0.55	0	-	0	0	MtN3-like protein	0	KYIPD	non_canonical_pattern	608	-	0.973636	25-26.	7	0.8983	0.0012	686	unknown
PF3D7_0505700	0.269	NA	0.825	0.55	0	-	0	0	conserved Plasmodium membrane protein, unknown function	0	KDIEQ	non_canonical_pattern	217	-	0.986723	21-22.	4	0.9505	0.0042	924	unknown
PF3D7_1350600	0.311	NA	0.795	0.55	0	-	0	0	conserved Plasmodium protein, unknown function	0	KRIYE	non_canonical_pattern	108	-	0.975641	21-22.	2	0.9691	0.046	261	unknown
PF3D7_1478400	0.397	NA	0.702	0.55	0	-	0	0	Plasmodium exported protein, unknown function, pseudogene	0	KENLE	non_canonical_pattern	55	-	0.967875	21-22.	1	0.9912	0.0006	411
PF3D7_1410700	0.92	NA	0.182	0.55	0	-	0	0	conserved protein, unknown function	0	KIIVE	non_canonical_pattern	233	-	0.913324	19-20.	0	0.3682	0.1115	334	unknown
PF3D7_1239400	0.988	NA	0.122	0.55	0	-	0	0	conserved protein, unknown function	0	KQILQ	non_canonical_pattern	143	-	0.952084	19-20.	0	0.0164	0.7041	179	unknown
PF3D7_1300600	0.459	0.24	0.914	0.54	0	Signal peptide	0.8516	0.066	rifin	11.9389	RVLSE	canonical_pattern	43	0.726	0.983881	27-28.	1	0.9982	0.0001	345	unknown
PF3D7_1366800	0.158	NA	0.914	0.54	0	-	0	0	phosphatidylserine synthase, putative	0	RFLKE	canonical_pattern	286	-	0.424961	-	9	0.9158	0	357	unknown
PF3D7_0832900	0.3	0.416	0.891	0.54	0	Signal peptide	0.8928	0.275	stevor	10.2275	RLLAQ	canonical_pattern	45	0.718	0.894866	19-20.	2	0.9905	0.0002	304	unknown
PF3D7_0700500	0.492	0.237	0.882	0.54	0	Signal peptide	0.9377	0.073	rifin	10.1009	RSLCE	canonical_pattern	48	0.697	0.972356	23-24.	1	0.9992	0.0001	357	unknown
PF3D7_0806200	0.226	NA	0.862	0.54	0	-	0	0	Dpy-19-like C-mannosyltransferase, putative	0	RVLYD	canonical_pattern	724	-	0.092232	-	9	0.7636	0	1018	unknown
PF3D7_1338600	0.338	NA	0.746	0.54	0	-	0	0	conserved protein, unknown function	0	RLLED	canonical_pattern	543	-	0.256419	-	1	0.5863	0.0027	947	unknown
PF3D7_1372500	0.273	0.611	0.727	0.54	0	-	0	0	stevor, pseudogene	0	RCLAE	canonical_pattern	40	-	0.846601	19-20.	1	0.9855	0.0036	301
PF3D7_0631400	0.298	0.744	0.563	0.54	0	-	0	0	Pfmc-2TM Maurer's cleft two transmembrane protein	0	RMLAQ	canonical_pattern	42	-	0.543208	18-19.	3	0.996	0.0002	231	unknown
PF3D7_0601200	0.234	0.817	0.563	0.54	0	-	0	0	Pfmc-2TM Maurer's cleft two transmembrane protein	0	RMLAQ	canonical_pattern	42	-	0.548766	18-19.	3	0.9902	0.0009	234	unknown
PF3D7_1013700	0.63	NA	0.452	0.54	0	-	0	0	conserved Plasmodium protein, unknown function	0	RILTE	canonical_pattern	88	-	0.700802	14-15.	0	0.2391	0.1305	191	unknown
PF3D7_0622700	0.165	NA	0.914	0.54	0	-	0	0	conserved Plasmodium membrane protein, unknown function	0	KFIKQ	non_canonical_pattern	351	-	0.880276	19-20.	5	0.9334	0.0005	381	unknown
PF3D7_1332100	0.185	NA	0.898	0.54	0	-	0	0	conserved protein, unknown function	0	KNEID	non_canonical_pattern	158	-	0.005452	-	11	0.9019	0	522	unknown
PF3D7_0217000	0.185	NA	0.895	0.54	0	-	0	0	conserved Plasmodium membrane protein, unknown function	0	KIIMD	non_canonical_pattern	89	-	0.011136	-	14	0.8372	0	976	unknown
PF3D7_1112000	0.191	NA	0.893	0.54	0	-	0	0	conserved protein, unknown function	0	KNIQD	non_canonical_pattern	66	-	0.043625	-	2	0.9267	0.0125	72	unknown
PF3D7_1229300	0.216	NA	0.871	0.54	0	-	0	0	conserved Plasmodium protein, unknown function	0	KNIKD	non_canonical_pattern	699	-	0.798234	19-20.	1	0.7547	0.0044	990	unknown
PF3D7_0309600	0.239	NA	0.849	0.54	0	-	0	0	60S acidic ribosomal protein P2	0	KSCHE	non_canonical_pattern	50	-	0.267692	-	0	0.0076	0.1096	112
PF3D7_1106100	0.235	NA	0.838	0.54	0	-	0	0	apicoplast ribosomal protein S15 precursor, putative	0	KNVPQ	non_canonical_pattern	44	-	0.403925	-	1	0.443	0.3968	269	unknown
PF3D7_1439300	0.251	NA	0.837	0.54	0	-	0	0	Sad1/UNC domain-containing protein, putative	0	KYIFD	non_canonical_pattern	719	-	0.498522	-	3	0.8026	0.0052	1803	unknown
PF3D7_0913500	0.25	NA	0.83	0.54	0	-	0	0	protease, putative	0	KHIKE	non_canonical_pattern	78	-	0.987496	18-19.	9	0.9537	0	432	unknown
PF3D7_1119000	0.263	NA	0.827	0.54	0	-	0	0	acyl-CoA-binding protein, putative	0	KNYNE	non_canonical_pattern	24	-	0.009771	-	0	0.7865	0.0091	371	unknown
PF3D7_1122700	0.276	NA	0.803	0.54	0	-	0	0	conserved Plasmodium protein, unknown function	0	KVYIE	non_canonical_pattern	198	-	0.599377	25-26.	2	0.8937	0.0018	254	unknown
PF3D7_0630400	0.279	NA	0.791	0.54	0	-	0	0	conserved Plasmodium protein, unknown function	0	KRNND	non_canonical_pattern	69	-	0.55587	24-25.	3	0.8254	0.0012	389	unknown
PF3D7_1127500	0.597	NA	0.485	0.54	0	-	0	0	protein disulfide-isomerase, putative	0	KFIWD	non_canonical_pattern	60	-	0.936715	19-20.	1	0.9644	0.0002	424	unknown
PF3D7_0812300	0.612	NA	0.471	0.54	0	-	0	0	sporozoite surface protein 3, putative	0	HEIYE	non_canonical_pattern	48	-	0.997164	22-23.	1	0.9393	0.0001	461	unknown
PF3D7_1148700	0.266	0.906	0.442	0.54	0	Transmembrane	0.804	0.709	Plasmodium exported protein (PHISTc), unknown function	10.6559	KERKQ	non_canonical_pattern	70	0.625	0.066712	-	1	0.2716	0.3042	370	unknown
PF3D7_0624400	0.877	NA	0.205	0.54	0	-	0	0	conserved protein, unknown function	0	KDILD	non_canonical_pattern	239	-	0.813313	21-22.	0	0.1394	0.3034	607	unknown
PF3D7_0701700	0.95	NA	0.134	0.54	0	-	0	0	exported protein family 1	0	KEMME	non_canonical_pattern	53	-	0.114932	-	0	0.3074	0.0294	282	unknown
PF3D7_0922300	0.964	NA	0.117	0.54	0	-	0	0	conserved protein, unknown function	0	KTIAQ	non_canonical_pattern	137	-	0.743055	18-19.	0	0.0554	0.4867	315	unknown
PF3D7_0200400	0.305	0.358	0.913	0.53	0	Signal peptide	0.8888	0.27	stevor	10.4186	RLLAQ	canonical_pattern	47	0.901	0.80785	20-21.	2	0.9862	0.0003	304	unknown
PF3D7_0607300	0.161	NA	0.906	0.53	0	-	0	0	uroporphyrinogen III decarboxylase	0	RYLPE	canonical_pattern	91	-	0.37299	-	2	0.636	0.0129	413	unknown
PF3D7_0223200	0.464	0.289	0.839	0.53	0	-	0	0	rifin	0	RVLRE	canonical_pattern	42	-	0.653257	26-27.	1	0.9982	0.0002	345	unknown
PF3D7_0712500	0.252	NA	0.807	0.53	0	-	0	0	rifin, pseudogene	0	RLLCE	canonical_pattern	47	-	0.462457	-	3	0.9975	0.0001	378
PF3D7_0200200	0.504	0.364	0.716	0.53	0	-	0	0	rifin	0	RTLCE	canonical_pattern	40	-	0.947121	21-22.	1	0.9975	0.0001	334	unknown
PF3D7_0114100	0.292	0.746	0.563	0.53	0	-	0	0	Pfmc-2TM Maurer's cleft two transmembrane protein	0	RMLAQ	canonical_pattern	42	-	0.506465	18-19.	3	0.9878	0.0005	229	unknown
PF3D7_1478500	0.582	NA	0.482	0.53	0	-	0	0	Plasmodium exported protein (PHISTa), unknown function, pseudogene	0	RNLSE	canonical_pattern	44	-	0.351571	-	1	0.6333	0.1229	264
PF3D7_0929400	0.768	NA	0.293	0.53	0	-	0	0	high molecular weight rhoptry protein 2	0	RFLID	canonical_pattern	395	-	0.96829	19-20.	0	0.2162	0.0358	1378	unknown
PF3D7_0532500	0.978	NA	0.081	0.53	0	-	0	0	Plasmodium exported protein, unknown function	0	RSLSD	canonical_pattern	43	-	0.432277	-	0	0.4533	0.212	121	unknown
PF3D7_0102500	0.139	NA	0.928	0.53	0	-	0	0	erythrocyte binding antigen-181	0	KYIND	non_canonical_pattern	516	-	0.61561	26-27.	2	0.815	0.0189	1567	unknown
PF3D7_0919600	0.143	NA	0.924	0.53	0	-	0	0	dolichyl-diphosphooligosaccharide--protein glycosyltransferase subunit WBP1, putative	0	KDINQ	non_canonical_pattern	319	-	0.62087	26-27.	2	0.9883	0.0001	477	SUBCELLULAR LOCATION: Endoplasmic reticulum membrane {ECO:0000256|RuleBase:RU361142}; Single-pass type I membrane protein {ECO:0000256|RuleBase:RU361142}.
PF3D7_1302200	0.131	NA	0.92	0.53	0	-	0	0	protein UIS3	0	KAIEE	non_canonical_pattern	49	-	0.633482	27-28.	2	0.8912	0.0135	229	unknown
PF3D7_1363800	0.206	NA	0.856	0.53	0	-	0	0	nuclear fusion protein, putative	0	KVIEE	non_canonical_pattern	476	-	0.492771	-	4	0.8359	0.0013	681	unknown
PF3D7_1304600	0.224	NA	0.841	0.53	0	-	0	0	conserved Plasmodium protein, unknown function	0	KFIYQ	non_canonical_pattern	164	-	0.460622	-	1	0.578	0.0047	1290	unknown
PF3D7_1330100	0.313	NA	0.753	0.53	0	-	0	0	conserved Plasmodium protein, unknown function	0	KNYYQ	non_canonical_pattern	64	-	0.135245	-	1	0.3018	0.2559	186	unknown
PF3D7_0604900	0.327	NA	0.741	0.53	0	-	0	0	conserved Plasmodium protein, unknown function	0	KLIRE	non_canonical_pattern	67	-	0.037003	-	0	0.3154	0.0918	95	unknown
PF3D7_0613400	0.368	NA	0.7	0.53	0	-	0	0	50S ribosomal protein L18, apicoplast, putative	0	KEIRE	non_canonical_pattern	98	-	0.228897	-	1	0.5085	0.3448	213
PF3D7_0901100	0.14	NA	0.902	0.52	0	-	0	0	rifin	0	RLLCE	canonical_pattern	36	-	0.431038	-	1	0.9967	0	350	unknown
PF3D7_1124000	0.152	NA	0.895	0.52	0	-	0	0	endoplasmic reticulum oxidoreductin, putative	0	RLLDD	canonical_pattern	318	-	0.157499	-	2	0.9887	0	465	unknown
PF3D7_0632300	0.379	0.281	0.893	0.52	0	Signal peptide	0.8466	0.03	rifin	11.8907	RVLSE	canonical_pattern	42	0.776	0.950017	24-25.	1	0.9993	0	359	unknown
PF3D7_0101800	0.308	0.382	0.86	0.52	0	Signal peptide	0.8982	0.221	stevor	10.5831	RLLAQ	canonical_pattern	47	0.825	0.945608	19-20.	3	0.9866	0.0008	289	unknown
PF3D7_0832000	0.184	NA	0.854	0.52	0	-	0	0	stevor	0	RCLAE	canonical_pattern	40	-	0.354797	-	1	0.979	0.0025	303	unknown
PF3D7_1150000	0.386	0.336	0.839	0.52	0	Signal peptide	0.6682	0.219	rifin	11.3037	RLLCE	canonical_pattern	41	0.657	0.901675	23-24.	2	0.999	0.0001	369	unknown
PF3D7_1335300	0.431	0.292	0.835	0.52	0	-	0	0	reticulocyte binding protein 2 homologue b	0	RTLDE	canonical_pattern	3133	-	0.594075	24-25.	1	0.3224	0.0042	3254
PF3D7_0220300	0.082	0.958	0.515	0.52	0	Transmembrane	0.4754	0.425	Plasmodium exported protein, unknown function	11.2117	RTLTE	canonical_pattern	48	0.616	0.412501	-	3	0.9982	0.0001	212	unknown
PF3D7_0932100	0.111	NA	0.925	0.52	0	-	0	0	protein MAM3, putative	0	KIIFD	non_canonical_pattern	262	-	0.222321	-	4	0.837	0.0093	1274	unknown
PF3D7_1409600	0.124	NA	0.922	0.52	0	-	0	0	conserved Plasmodium protein, unknown function	0	HKIHE	non_canonical_pattern	359	-	0.132138	-	2	0.7332	0.0075	768	unknown
PF3D7_0933300	0.138	NA	0.909	0.52	0	-	0	0	conserved Plasmodium protein, unknown function	0	KWIDE	non_canonical_pattern	207	-	0.300524	-	2	0.9087	0.0036	982	unknown
PF3D7_1117300	0.125	NA	0.909	0.52	0	-	0	0	conserved protein, unknown function	0	KINNQ	non_canonical_pattern	94	-	0.08146	-	3	0.988	0.031	128	unknown
PF3D7_1340900	0.155	NA	0.886	0.52	0	-	0	0	sodium-dependent phosphate transporter	0	KDIIQ	non_canonical_pattern	614	-	0.277449	-	10	0.919	0.0002	687	SUBCELLULAR LOCATION: Membrane {ECO:0000256|RuleBase:RU363058}; Multi-pass membrane protein {ECO:0000256|RuleBase:RU363058}.
PF3D7_0530750	0.16	NA	0.885	0.52	0	-	0	0	dolichol-phosphate mannosyltransferase subunit 3, putative	0	KKELQ	non_canonical_pattern	78	-	0.001846	-	2	0.9833	0.0094	90	SUBCELLULAR LOCATION: Endoplasmic reticulum membrane {ECO:0000256|RuleBase:RU365085}; Multi-pass membrane protein {ECO:0000256|RuleBase:RU365085}.
PF3D7_1311800	0.196	NA	0.85	0.52	0	-	0	0	M1-family alanyl aminopeptidase	0	HGITQ	non_canonical_pattern	151	-	0.170708	-	1	0.6607	0.0352	1085	unknown
PF3D7_0832100	0.328	NA	0.721	0.52	0	-	0	0	rifin, pseudogene	0	KEIQQ	non_canonical_pattern	86	-	0.949253	24-25.	1	0.9937	0.0004	341
PF3D7_1122100	0.142	0.723	0.688	0.52	0	-	0	0	GPI transamidase component GPI16, putative	0	KDYKE	non_canonical_pattern	47	-	0.7625	20-21.	2	0.9598	0.0003	514	unknown
PF3D7_0904300	0.414	NA	0.628	0.52	0	-	0	0	conserved protein, unknown function	0	KSISD	non_canonical_pattern	105	-	0.640242	24-25.	11	0.9299	0.0002	2487	unknown
PF3D7_0511600	0.428	NA	0.615	0.52	0	-	0	0	apical rhoptry neck protein	0	KEDEE	non_canonical_pattern	109	-	0.936512	19-20.	1	0.9919	0.0033	208	unknown
PF3D7_0920600	0.521	NA	0.523	0.52	0	-	0	0	conserved Plasmodium protein, unknown function	0	HSILE	non_canonical_pattern	404	-	0.801336	21-22.	0	0.6693	0.0128	1354	unknown
PF3D7_1255000	0.309	0.289	0.919	0.51	0	Signal peptide	0.8396	0.214	rifin	11.956	RVLSE	canonical_pattern	43	0.689	0.973659	23-24.	3	0.9965	0.0008	345	unknown
PF3D7_0631900	0.306	0.305	0.915	0.51	0	Signal peptide	0.8689	0.46	stevor	10.7341	RLLAQ	canonical_pattern	47	0.636	0.51542	21-22.	2	0.9928	0.0003	303	unknown
PF3D7_0201300	0.309	0.319	0.913	0.51	0	Signal peptide	0.9005	0.232	stevor	11.8705	RLLAQ	canonical_pattern	47	0.686	0.819063	21-22.	2	0.9948	0.0002	305	unknown
PF3D7_0832400	0.312	0.301	0.908	0.51	0	Signal peptide	0.7646	0.262	stevor	11.8133	RLLAQ	canonical_pattern	47	0.875	0.897691	21-22.	2	0.9937	0.0002	304	unknown
PF3D7_0222800	0.31	0.319	0.904	0.51	0	Signal peptide	0.891	0.313	stevor	11.216	RLLAQ	canonical_pattern	47	0.684	0.723395	21-22.	2	0.999	0	304	unknown
PF3D7_1301000	0.14	NA	0.876	0.51	0	-	0	0	rifin, pseudogene	0	RLLCE	canonical_pattern	36	-	0.431038	-	1	0.9932	0.0001	369
PF3D7_0324600	0.256	0.403	0.87	0.51	0	Signal peptide	0.8982	0.288	stevor	10.5491	RLLAQ	canonical_pattern	47	0.825	0.945608	19-20.	2	0.9976	0.0004	301	unknown
PF3D7_1373300	0.472	0.185	0.869	0.51	0	Signal peptide	0.8579	0.063	rifin	10.3846	RSLCE	canonical_pattern	40	0.813	0.983098	26-27.	1	0.9979	0.0002	354	unknown
PF3D7_0900300	0.36	0.297	0.869	0.51	0	Signal peptide	0.7815	0.044	rifin	11.2555	RVLSE	canonical_pattern	42	0.616	0.89789	26-27.	1	0.9986	0.0001	359	unknown
PF3D7_0114600	0.173	0.491	0.869	0.51	0	Signal peptide	0.896	0.231	stevor, pseudogene	11.7916	RLLAQ	canonical_pattern	47	0.647	0.658863	21-22.	3	0.9645	0.0003	312
PF3D7_0402700	0.45	0.237	0.856	0.51	0	Signal peptide	0.8308	0.054	rifin, pseudogene	10.7347	RSLCE	canonical_pattern	46	0.674	0.870466	26-27.	1	0.9983	0	331
PF3D7_1479600	0.314	0.371	0.842	0.51	0	-	0	0	rifin	0	RSLCE	canonical_pattern	45	-	0.829343	26-27.	3	0.997	0.0004	350	unknown
PF3D7_1321100	0.189	NA	0.822	0.51	0	-	0	0	conserved Plasmodium protein, unknown function	0	RSLED	canonical_pattern	1548	-	0.007218	-	1	0.2633	0.0011	3447	unknown
PF3D7_0220200	0.248	NA	0.771	0.51	0	-	0	0	Plasmodium exported protein, unknown function	0	RLLFQ	canonical_pattern	45	-	0.430598	-	2	0.989	0.0013	180	unknown
PF3D7_1335400	0.478	0.411	0.651	0.51	0	-	0	0	reticulocyte binding protein 2 homologue a	0	RELNE	canonical_pattern	2961	-	0.594075	24-25.	1	0.6097	0.002	3130
PF3D7_1472700	0.46	NA	0.555	0.51	0	-	0	0	DNA-directed RNA polymerase, alpha subunit, putative	0	RPLVE	canonical_pattern	312	-	0.064997	-	0	0.4002	0.04	861	unknown
PF3D7_0409000	0.921	NA	0.099	0.51	0	-	0	0	conserved Plasmodium protein, unknown function	0	RKLFE	canonical_pattern	1232	-	0.462643	-	0	0.157	0.0205	2567	unknown
PF3D7_1133800	0.108	NA	0.92	0.51	0	-	0	0	RNA (uracil-5-)methyltransferase, putative	0	HLINQ	non_canonical_pattern	800	-	0.051553	-	1	0.4976	0.0801	857	unknown
PF3D7_0710500	0.109	NA	0.903	0.51	0	-	0	0	conserved protein, unknown function	0	KIIND	non_canonical_pattern	184	-	0.060342	-	1	0.5737	0.0118	255	unknown
PF3D7_0930100	0.127	NA	0.897	0.51	0	-	0	0	heptatricopeptide repeat-containing protein, putative	0	KEIFQ	non_canonical_pattern	492	-	0.11285	-	1	0.4756	0.0043	1150	unknown
PF3D7_0815700	0.161	NA	0.867	0.51	0	-	0	0	ubiquitin	0	KKIEE	non_canonical_pattern	98	-	0.651226	25-26.	4	0.9808	0.0013	373	unknown
PF3D7_0716900	0.156	NA	0.863	0.51	0	-	0	0	drug/metabolite transporter DMT2	0	KYMHQ	non_canonical_pattern	170	-	0.28486	-	9	0.9966	0	322	unknown
PF3D7_1204400	0.197	NA	0.826	0.51	0	-	0	0	sexual stage-specific protein G37, putative	0	KNKID	non_canonical_pattern	65	-	0.675013	22-23.	7	0.966	0	349	unknown
PF3D7_0210800	0.186	NA	0.826	0.51	0	-	0	0	conserved Plasmodium protein, unknown function	0	KKKVQ	non_canonical_pattern	44	-	0.858201	25-26.	3	0.9704	0.0054	415	unknown
PF3D7_0616400	0.279	NA	0.733	0.51	0	-	0	0	conserved Plasmodium protein, unknown function	0	KFILD	non_canonical_pattern	263	-	0.926232	21-22.	3	0.5379	0.0354	1680	unknown
PF3D7_0709200	0.641	NA	0.381	0.51	0	-	0	0	glutaredoxin-like protein	0	KCIKD	non_canonical_pattern	152	-	0.18109	-	0	0.6286	0.0124	272	unknown
PF3D7_0918400	0.252	0.921	0.342	0.51	0	-	0	0	conserved Plasmodium protein, unknown function	0	KKIID	non_canonical_pattern	174	-	0.922145	15-16.	3	0.9546	0.0008	1720	unknown
PF3D7_0313100	0.801	NA	0.227	0.51	0	-	0	0	ubiquitin-protein ligase, putative	0	KEIDE	non_canonical_pattern	37	-	0.737316	22-23.	0	0.6047	0.0274	807	unknown
PF3D7_0221400	0.195	0.379	0.912	0.5	0	Signal peptide	0.7316	0.351	stevor	11.0167	RRLAE	canonical_pattern	47	0.619	0.313306	-	3	0.9888	0.0001	307	unknown
PF3D7_0101000	0.38	0.238	0.889	0.5	0	Signal peptide	0.9581	0.15	rifin	13.059	RSLCE	canonical_pattern	46	0.771	0.964272	23-24.	2	0.9992	0	358	unknown
PF3D7_1372800	0.134	0.486	0.875	0.5	0	Signal peptide	0.8723	0.138	stevor	10.8247	RLLAQ	canonical_pattern	45	0.705	0.460858	-	2	0.9908	0.0004	300	unknown
PF3D7_0901600	0.284	0.357	0.871	0.5	0	Signal peptide	0.9306	0.256	stevor	12.4072	RLLAQ	canonical_pattern	47	0.649	0.824272	21-22.	2	0.9959	0.0001	303	unknown
PF3D7_1040800	0.567	0.069	0.867	0.5	0	-	0	0	rifin	0	RVLSE	canonical_pattern	36	-	0.981369	19-20.	1	0.9992	0	295	unknown
PF3D7_1121500	0.161	NA	0.848	0.5	0	-	0	0	conserved protein, unknown function	0	RFLCD	canonical_pattern	192	-	0.024496	-	0	0.7755	0.0107	515	unknown
PF3D7_1040600	0.45	0.233	0.815	0.5	0	-	0	0	rifin	0	RVLSE	canonical_pattern	42	-	0.757924	26-27.	1	0.9968	0.0026	326	unknown
PF3D7_1413400	0.237	0.87	0.405	0.5	0	-	0	0	30S ribosomal protein S9, putative	0	RALAQ	canonical_pattern	524	-	0.87534	23-24.	2	0.7086	0.0814	643	unknown
PF3D7_1429600	0.08	NA	0.926	0.5	0	-	0	0	conserved Plasmodium protein, unknown function	0	KEIYE	non_canonical_pattern	76	-	0.01616	-	2	0.9927	0	219	unknown
PF3D7_1201400	0.071	NA	0.922	0.5	0	-	0	0	Plasmodium exported protein, unknown function	0	KKIED	non_canonical_pattern	400	-	0.005308	-	1	0.6195	0.001	1129	unknown
PF3D7_0817100	0.073	NA	0.92	0.5	0	-	0	0	tRNA modification GTPase, putative	0	KNICD	non_canonical_pattern	121	-	0.01933	-	1	0.9623	0.001	830	unknown
PF3D7_1248300	0.096	NA	0.905	0.5	0	-	0	0	conserved protein, unknown function	0	KKIGD	non_canonical_pattern	38	-	0.00775	-	3	0.9996	0	137	unknown
PF3D7_1204900	0.092	NA	0.905	0.5	0	-	0	0	conserved Plasmodium protein, unknown function	0	KSNQE	non_canonical_pattern	115	-	0.123274	-	2	0.904	0.0004	130	unknown
PF3D7_0931200	0.101	NA	0.901	0.5	0	-	0	0	selenoprotein	0	KSSYE	non_canonical_pattern	40	-	0.086534	-	3	0.9792	0.0001	229	unknown
PF3D7_1338900	0.11	NA	0.899	0.5	0	-	0	0	serine/threonine protein kinase, putative	0	KVIYD	non_canonical_pattern	76	-	0.052171	-	1	0.9226	0.0061	931	unknown
PF3D7_0707800	0.113	NA	0.883	0.5	0	-	0	0	RAP protein, putative	0	KDIHE	non_canonical_pattern	145	-	0.05612	-	1	0.756	0.0046	1183	unknown
PF3D7_1456900	0.147	NA	0.849	0.5	0	-	0	0	conserved protein, unknown function	0	KNVVE	non_canonical_pattern	41	-	0.003689	-	0	0.5551	0.0046	147	unknown
PF3D7_0210300	0.182	NA	0.826	0.5	0	-	0	0	monocarboxylate transporter, putative	0	KKHYD	non_canonical_pattern	135	-	0.018337	-	12	0.861	0	457	unknown
PF3D7_0204200	0.371	NA	0.636	0.5	0	-	0	0	conserved Plasmodium protein, unknown function	0	KIINE	non_canonical_pattern	25	-	0.222004	-	1	0.8001	0.0049	276	unknown
PF3D7_0208900	0.016	0.913	0.575	0.5	0	-	0	0	6-cysteine protein P230p	0	KNICD	non_canonical_pattern	119	-	0.003596	-	1	0.4096	0.0109	2508	unknown
PF3D7_0624800	0.633	NA	0.37	0.5	0	-	0	0	conserved Plasmodium protein, unknown function	0	KDIEE	non_canonical_pattern	76	-	0.680975	22-23.	0	0.7285	0.0758	624	unknown
PF3D7_0106900	0.684	NA	0.324	0.5	0	-	0	0	2-C-methyl-D-erythritol 4-phosphate cytidylyltransferase, putative	0	KNIIE	non_canonical_pattern	35	-	0.080428	-	0	0.5406	0.0308	734	unknown
PF3D7_1114800	0.841	NA	0.166	0.5	0	-	0	0	glycerol-3-phosphate dehydrogenase, putative	0	KEVID	non_canonical_pattern	117	-	0.958635	20-21.	0	0.157	0.3921	394	unknown
PF3D7_0424000	0.366	0.176	0.923	0.49	0	Transmembrane	0.8055	0.445	Plasmodium exported protein (PHISTc), unknown function	17.8775	RNLSE	canonical_pattern	46	0.633	0.149137	-	1	0.8799	0.0105	347	unknown
PF3D7_0833200	0.382	0.182	0.906	0.49	0	Signal peptide	0.6682	0.142	rifin	10.867	RVLSE	canonical_pattern	42	0.705	0.886993	21-22.	1	0.9964	0.0001	356	unknown
PF3D7_0632600	0.31	0.28	0.894	0.49	0	-	0	0	rifin, pseudogene	0	RSLCE	canonical_pattern	40	-	0.939105	26-27.	2	0.9995	0	349
PF3D7_1254300	0.263	0.306	0.894	0.49	0	Signal peptide	0.517	0.305	stevor	10.47	RRLAQ	canonical_pattern	47	0.645	0.19902	-	2	0.9846	0.0001	302	unknown
PF3D7_0100600	0.354	0.225	0.893	0.49	0	Signal peptide	0.8418	0	rifin	12.4639	RLLSE	canonical_pattern	42	0.776	0.899926	24-25.	1	0.9988	0.0001	359	unknown
PF3D7_0900700	0.27	0.34	0.871	0.49	0	-	0	0	rifin	0	RTLCE	canonical_pattern	40	-	0.854691	26-27.	1	0.9983	0.0004	381	unknown
PF3D7_0900900	0.256	0.354	0.87	0.49	0	Signal peptide	0.8982	0.273	stevor	10.5519	RLLAQ	canonical_pattern	47	0.825	0.945608	19-20.	2	0.9744	0.0026	300	unknown
PF3D7_1479500	0.325	0.296	0.851	0.49	0	Signal peptide	0.8718	0.237	stevor	11.94	RLLAQ	canonical_pattern	47	0.628	0.556832	21-22.	2	0.9938	0.0001	299	unknown
PF3D7_1409100	0.14	NA	0.842	0.49	0	-	0	0	aldo-keto reductase, putative	0	RKLGE	canonical_pattern	553	-	0.41867	-	1	0.8747	0.0131	1212	unknown
PF3D7_0200700	0.195	NA	0.776	0.49	0	-	0	0	rifin	0	RSLCE	canonical_pattern	35	-	0.366773	-	1	0.9975	0.0001	330	unknown
PF3D7_0301400	0.221	NA	0.76	0.49	0	-	0	0	Plasmodium exported protein, unknown function	0	RLLEE	canonical_pattern	53	-	0.28425	-	1	0.8848	0.0017	243	unknown
PF3D7_1403200	0.652	NA	0.33	0.49	0	-	0	0	conserved Plasmodium protein, unknown function	0	RILNE	canonical_pattern	196	-	0.101049	-	0	0.1239	0.3945	291	unknown
PF3D7_1201600	0.043	NA	0.933	0.49	0	-	0	0	NIMA related kinase 3	0	KYMNE	non_canonical_pattern	115	-	0.075406	-	1	0.6584	0.0047	347	unknown
PF3D7_0822700	0.059	NA	0.92	0.49	0	-	0	0	thrombospondin-related protein 1, putative	0	KYKID	non_canonical_pattern	36	-	0.101162	-	3	0.9257	0.0071	924	unknown
PF3D7_1016100	0.071	NA	0.916	0.49	0	-	0	0	conserved Plasmodium protein, unknown function	0	HSSDD	non_canonical_pattern	133	-	0.001157	-	3	0.9685	0.0003	257	unknown
PF3D7_0402100	0.072	NA	0.912	0.49	0	-	0	0	Plasmodium exported protein (PHISTb), unknown function	0	KFIVD	non_canonical_pattern	277	-	0.002578	-	1	0.763	0.0002	575	unknown
PF3D7_0103600	0.076	NA	0.899	0.49	0	-	0	0	ATP-dependent RNA helicase, putative	0	KYIKD	non_canonical_pattern	206	-	0.021383	-	1	0.4338	0.043	1534	unknown
PF3D7_1323500	0.088	NA	0.896	0.49	0	-	0	0	plasmepsin V	0	KKIGD	non_canonical_pattern	51	-	0.076716	-	2	0.9076	0.0004	590	unknown
PF3D7_1329700	0.113	NA	0.876	0.49	0	-	0	0	apicoplast calcium binding protein 1	0	HIIFD	non_canonical_pattern	324	-	0.057105	-	1	0.6996	0.0026	532	unknown
PF3D7_0620400	0.154	NA	0.82	0.49	0	-	0	0	merozoite surface protein 10	0	KEIDE	non_canonical_pattern	357	-	0.747429	26-27.	2	0.7905	0.0616	525	unknown
PF3D7_0511200	0.185	NA	0.786	0.49	0	-	0	0	stearoyl-CoA desaturase	0	KEIID	non_canonical_pattern	170	-	0.002281	-	18	0.9919	0	949	unknown
PF3D7_0615300	0.205	NA	0.77	0.49	0	-	0	0	GPI-anchored wall transfer protein 1, putative	0	KKIHE	non_canonical_pattern	346	-	0.078242	-	13	0.9659	0	874	unknown
PF3D7_1315200	0.209	NA	0.763	0.49	0	-	0	0	heptatricopeptide repeat-containing protein, putative	0	KSIYE	non_canonical_pattern	48	-	0.082034	-	0	0.2946	0.0217	1069	unknown
PF3D7_0919400	0.324	NA	0.663	0.49	0	-	0	0	protein disulfide isomerase	0	HLTHE	non_canonical_pattern	46	-	0.563657	31-32.	1	0.3243	0.0042	515	unknown
PF3D7_0401700	0.377	NA	0.599	0.49	0	-	0	0	Plasmodium exported protein, unknown function, pseudogene	0	KLIKD	non_canonical_pattern	62	-	0.938914	21-22.	1	0.9848	0	443
PF3D7_1302300	0.437	NA	0.543	0.49	0	-	0	0	Plasmodium exported protein, unknown function	0	KIPDE	non_canonical_pattern	37	-	0.76859	24-25.	1	0.729	0.1921	122	unknown
PF3D7_0910800	0.485	NA	0.488	0.49	0	-	0	0	cytosolic Fe-S cluster assembly factor NBP35, putative	0	KSINE	non_canonical_pattern	29	-	0.301192	-	1	0.9103	0.004	447	unknown
PF3D7_0419700	0.728	NA	0.25	0.49	0	-	0	0	apical merozoite protein	0	KEIHE	non_canonical_pattern	175	-	0.962526	24-25.	0	0.8799	0.0099	325	unknown
PF3D7_1037100	0.801	NA	0.183	0.49	0	-	0	0	pyruvate kinase 2	0	KDIKD	non_canonical_pattern	281	-	0.903779	19-20.	0	0.1527	0.2766	745	unknown
PF3D7_0423400	0.887	NA	0.087	0.49	0	-	0	0	apical asparagine-rich protein AARP	0	KPIKQ	non_canonical_pattern	48	-	0.466091	-	0	0.0863	0.7131	217	unknown
PF3D7_0612300	0.27	NA	0.719	0.49	0	-	0	0	transmembrane protein 234, putative	0	KNINKE	relaxed motif	30	-	0.981645	18-19.	4	0.9991	0	118	unknown
PF3D7_1453300	0.088	NA	0.88	0.48	0	-	0	0	Yos1-like protein, putative	0	-	-	-	-	0.051046	-	2	0.9956	0.0001	76	unknown
PF3D7_0709800	0.542	NA	0.411	0.48	0	-	0	0	conserved protein, unknown function	0	-	-	-	-	0.215541	-	1	0.714	0.1761	64	unknown
PF3D7_1253700	0.307	0.226	0.917	0.48	0	Signal peptide	0.8191	0.176	rifin	11.0459	RLLCE	canonical_pattern	51	0.683	0.818007	24-25.	2	0.9942	0.0001	375	unknown
PF3D7_0732700	0.219	0.297	0.912	0.48	0	Signal peptide	0.8022	0.151	rifin	10.3784	RVLSE	canonical_pattern	42	0.71	0.643368	24-25.	3	0.9983	0.0001	359	unknown
PF3D7_1254000	0.413	0.136	0.903	0.48	0	-	0	0	rifin	0	RVLSE	canonical_pattern	38	-	0.871241	22-23.	1	0.9952	0.0005	346	unknown
PF3D7_1101200	0.366	0.177	0.902	0.48	0	Signal peptide	0.9214	0.133	rifin	12.5011	RVLSE	canonical_pattern	42	0.804	0.86383	24-25.	1	0.9994	0	356	unknown
PF3D7_0806900	0.069	NA	0.897	0.48	0	-	0	0	conserved protein, unknown function	0	RTLKD	canonical_pattern	261	-	0.041985	-	1	0.9687	0.0002	379	unknown
PF3D7_0101900	0.329	0.23	0.89	0.48	0	-	0	0	rifin	0	RVLSE	canonical_pattern	42	-	0.967914	24-25.	1	0.9989	0	343	unknown
PF3D7_0114700	0.377	0.19	0.882	0.48	0	-	0	0	rifin	0	RVLSE	canonical_pattern	43	-	0.966883	21-22.	1	0.9975	0.0006	323	unknown
PF3D7_0421200	0.325	0.225	0.882	0.48	0	Signal peptide	0.7704	0.2	rifin	11.8924	RSLCE	canonical_pattern	40	0.762	0.939105	26-27.	2	0.9989	0	346	unknown
PF3D7_0900500	0.262	0.284	0.882	0.48	0	Signal peptide	0.7489	0.165	rifin	10.9666	RVLSE	canonical_pattern	42	0.67	0.785098	21-22.	1	0.9978	0.0005	338	unknown
PF3D7_1101300	0.333	0.242	0.873	0.48	0	-	0	0	rifin	0	RLLCD	canonical_pattern	41	-	0.92054	24-25.	2	0.998	0.0001	330	unknown
PF3D7_0500500	0.422	0.18	0.84	0.48	0	-	0	0	rifin	0	RVLNE	canonical_pattern	41	-	0.878185	22-23.	1	0.9971	0.0001	309	unknown
PF3D7_0617700	0.374	0.252	0.813	0.48	0	-	0	0	rifin	0	RLLCE	canonical_pattern	50	-	0.972816	21-22.	1	0.9979	0.0003	331	unknown
PF3D7_0222500	0.474	0.18	0.791	0.48	0	-	0	0	rifin	0	RVLTE	canonical_pattern	41	-	0.968666	24-25.	1	0.9962	0.0001	316	unknown
PF3D7_0832500	0.572	0.238	0.617	0.48	0	-	0	0	rifin	0	RSLCE	canonical_pattern	45	-	0.959906	21-22.	1	0.9964	0.0001	326	unknown
PF3D7_1431400	0.571	NA	0.386	0.48	0	-	0	0	surface-related antigen SRA	0	RSLIE	canonical_pattern	858	-	0.625568	24-25.	0	0.5504	0.0011	990	unknown
PF3D7_1208200	0.215	0.938	0.275	0.48	0	-	0	0	cysteine repeat modular protein 3	0	RYLSE	canonical_pattern	134	-	0.0907	-	8	0.9724	0.0001	3525	unknown
PF3D7_1363700	0.037	NA	0.93	0.48	0	-	0	0	protein AMR1	0	KYIYE	non_canonical_pattern	219	-	0.030569	-	1	0.7423	0.0008	790	unknown
PF3D7_0609100	0.052	NA	0.916	0.48	0	-	0	0	zinc transporter ZIP1, putative	0	HIISD	non_canonical_pattern	71	-	0.152851	-	8	0.6811	0.0004	358	unknown
PF3D7_1101400	0.334	0.241	0.872	0.48	0	-	0	0	rifin, pseudogene	0	KCKEQ	non_canonical_pattern	92	-	0.973878	23-24.	2	0.9991	0.0002	360
PF3D7_0701300	0.334	0.241	0.872	0.48	0	-	0	0	rifin, pseudogene	0	KCKEQ	non_canonical_pattern	92	-	0.973878	23-24.	2	0.9991	0.0002	360
PF3D7_0529000	0.092	NA	0.872	0.48	0	-	0	0	conserved Plasmodium protein, unknown function	0	KKICD	non_canonical_pattern	377	-	0.054051	-	2	0.7618	0.0006	719
PF3D7_1427100	0.087	NA	0.87	0.48	0	-	0	0	lipase, putative	0	HKIED	non_canonical_pattern	982	-	0.083546	-	1	0.529	0.0169	1320	unknown
PF3D7_1351200	0.177	NA	0.788	0.48	0	-	0	0	conserved Plasmodium protein, unknown function	0	KKIKE	non_canonical_pattern	120	-	0.824828	22-23.	1	0.8287	0.0076	1550	unknown
PF3D7_1308800	0.264	NA	0.706	0.48	0	-	0	0	tyrosine recombinase	0	KYIEE	non_canonical_pattern	193	-	0.313123	-	1	0.8086	0.019	490	unknown
PF3D7_1248600	0.063	0.879	0.498	0.48	0	-	0	0	conserved Plasmodium protein, unknown function	0	KSYIE	non_canonical_pattern	94	-	0.007705	-	2	0.9646	0.0003	746	unknown
PF3D7_0613200	0.483	NA	0.471	0.48	0	-	0	0	conserved Plasmodium protein, unknown function	0	KEKNE	non_canonical_pattern	32	-	0.268163	-	1	0.8116	0.0692	60	unknown
PF3D7_0722200	0.633	NA	0.32	0.48	0	-	0	0	rhoptry-associated leucine zipper-like protein 1	0	KNIKE	non_canonical_pattern	325	-	0.767198	22-23.	1	0.3707	0.2428	749	unknown
PF3D7_1473600	0.68	NA	0.283	0.48	0	-	0	0	conserved Plasmodium protein, unknown function	0	KEAAQ	non_canonical_pattern	65	-	0.035606	-	0	0.2197	0.0357	114	unknown
PF3D7_1331600	0.013	NA	0.921	0.47	0	-	0	0	protein tyrosine phosphatase-like protein, putative	0	-	-	-	-	0.016531	-	5	0.9993	0	228	unknown
PF3D7_1214700	0.819	NA	0.115	0.47	0	-	0	0	conserved protein, unknown function	0	-	-	-	-	0.057543	-	0	0.7691	0.0038	154	unknown
PF3D7_1400300	0.254	0.228	0.916	0.47	0	Signal peptide	0.8709	0.329	rifin	11.0186	RLLSE	canonical_pattern	41	0.729	0.530884	24-25.	3	0.9976	0.0001	342	unknown
PF3D7_0313900	0.036	NA	0.905	0.47	0	-	0	0	conserved Plasmodium protein, unknown function	0	RLLFE	canonical_pattern	483	-	0.117801	-	2	0.8093	0.006	1096	unknown
PF3D7_1040000	0.302	0.244	0.875	0.47	0	Signal peptide	0.9522	0.056	rifin	13.0561	RSLCE	canonical_pattern	46	0.767	0.960522	23-24.	2	0.9982	0.0001	359	unknown
PF3D7_1459700	0.072	NA	0.875	0.47	0	-	0	0	pyridoxal 5'-phosphate synthase, putative	0	RHLKQ	canonical_pattern	129	-	0.000649	-	0	0.2607	0.0008	287	unknown
PF3D7_0401500	0.222	0.302	0.871	0.47	0	-	0	0	stevor, pseudogene	0	RLLAQ	canonical_pattern	47	-	0.653459	21-22.	2	0.9836	0.0002	310
PF3D7_1040400	0.345	0.226	0.842	0.47	0	-	0	0	rifin	0	RVLSE	canonical_pattern	41	-	0.950085	24-25.	1	0.9988	0.0002	348	unknown
PF3D7_1040100	0.476	0.127	0.801	0.47	0	Signal peptide	0.7969	0.455	rifin	10.8083	RVLSE	canonical_pattern	41	0.677	0.908858	24-25.	1	0.9941	0.0004	309	unknown
PF3D7_0937400	0.334	0.321	0.768	0.47	0	-	0	0	rifin	0	RSLYE	canonical_pattern	42	-	0.934861	25-26.	1	0.9983	0	359	unknown
PF3D7_0202000	0.668	0.245	0.508	0.47	0	Transmembrane	0.7808	0.491	knob-associated histidine-rich protein	11.4504	RTLAQ	canonical_pattern	53	0.518	0.175806	-	0	0.7532	0.1144	654	unknown
PF3D7_0414700	0.616	NA	0.324	0.47	0	-	0	0	GTP-binding protein, putative	0	RTLNE	canonical_pattern	406	-	0.290177	-	0	0.263	0.0389	631	unknown
PF3D7_0935700	0.725	NA	0.222	0.47	0	-	0	0	Plasmodium exported protein, unknown function	0	RDLND	canonical_pattern	93	-	0.162853	-	1	0.8938	0.0024	207	unknown
PF3D7_0807700	0.852	NA	0.092	0.47	0	-	0	0	serine protease DegP	0	RILND	canonical_pattern	62	-	0.882048	27-28.	0	0.48	0.1183	870	unknown
PF3D7_1411800	0.02	NA	0.926	0.47	0	-	0	0	conserved Plasmodium protein, unknown function	0	KYIDE	non_canonical_pattern	337	-	0.013874	-	1	0.9059	0.0048	472	unknown
PF3D7_0211600	0.014	NA	0.921	0.47	0	-	0	0	UDP-N-acetylglucosamine transferase subunit ALG14, putative	0	KGRNE	non_canonical_pattern	32	-	0.008576	-	4	0.9982	0.0022	209	unknown
PF3D7_0423900	0.019	NA	0.911	0.47	0	-	0	0	probable protein, unknown function	0	KIREE	non_canonical_pattern	74	-	0.001946	-	1	0.9536	0.0026	140	unknown
PF3D7_1115900	0.027	NA	0.905	0.47	0	-	0	0	palmitoyltransferase DHHC9	0	KEIQE	non_canonical_pattern	170	-	0.003033	-	4	0.7109	0.0004	293	unknown
PF3D7_1105900	0.029	NA	0.901	0.47	0	-	0	0	conserved Plasmodium membrane protein, unknown function	0	KNSRD	non_canonical_pattern	57	-	0.00365	-	4	0.9923	0	132	unknown
PF3D7_0820300	0.083	NA	0.852	0.47	0	-	0	0	conserved Plasmodium protein, unknown function	0	KDIKD	non_canonical_pattern	221	-	0.00097	-	2	0.8509	0.0033	613	unknown
PF3D7_0114900	0.097	NA	0.848	0.47	0	-	0	0	Plasmodium exported protein, unknown function, pseudogene	0	HCKGQ	non_canonical_pattern	33	-	0.108672	-	2	0.9916	0.0001	211
PF3D7_1038100	0.115	NA	0.827	0.47	0	-	0	0	GDP dissociation inhibitor, putative	0	HNIPE	non_canonical_pattern	378	-	0.003607	-	0	0.048	0.0043	980	unknown
PF3D7_0924500	0.182	NA	0.764	0.47	0	-	0	0	conserved Plasmodium membrane protein, unknown function	0	KIIIE	non_canonical_pattern	140	-	0.002684	-	14	0.72	0.0002	1298	unknown
PF3D7_1213500	0.255	0.415	0.745	0.47	0	-	0	0	integral membrane protein GPR180, putative	0	KTLKE	non_canonical_pattern	80	-	0.971884	27-28.	7	0.6566	0.0004	698	unknown
PF3D7_1350500	0.186	NA	0.745	0.47	0	-	0	0	conserved Plasmodium protein, unknown function	0	KLIFQ	non_canonical_pattern	127	-	0.221958	-	1	0.5129	0.0599	1144	unknown
PF3D7_0503100	0.265	NA	0.672	0.47	0	-	0	0	4-diphosphocytidyl-2-C-methyl-D-erythritol kinase, putative	0	KRIIQ	non_canonical_pattern	383	-	0.251294	-	1	0.5113	0.0496	537	unknown
PF3D7_0619100	0.263	NA	0.668	0.47	0	-	0	0	conserved Plasmodium protein, unknown function	0	KYIYE	non_canonical_pattern	115	-	0.613038	22-23.	2	0.5292	0.0649	333	unknown
PF3D7_0810100	0.329	NA	0.609	0.47	0	-	0	0	apicoplast ribosomal protein L33 precursor, putative	0	KLGKQ	non_canonical_pattern	70	-	0.305101	-	1	0.0158	0.963	111	unknown
PF3D7_1345500	0.445	NA	0.493	0.47	0	-	0	0	ubiquitin-conjugating enzyme E2	0	KLPID	non_canonical_pattern	250	-	0.217156	-	1	0.7837	0.0847	278	unknown
PF3D7_0206900	0.107	0.87	0.437	0.47	0	-	0	0	merozoite surface protein 5	0	KQPND	non_canonical_pattern	81	-	0.111203	-	2	0.891	0.0495	272
PF3D7_0813700	0.816	NA	0.122	0.47	0	-	0	0	ABC transporter F family member 1	0	HNILQ	non_canonical_pattern	384	-	0.497639	-	0	0.204	0.151	1419	unknown
PF3D7_1120200	0.134	NA	0.791	0.46	0	-	0	0	conserved Plasmodium protein, unknown function	0	-	-	-	-	0.003153	-	2	0.9971	0.0011	83	unknown
PF3D7_0420200	0.013	NA	0.898	0.46	0	-	0	0	holo-[acyl-carrier-protein] synthase, putative	0	RKLIE	canonical_pattern	205	-	0.019234	-	0	0.5488	0.0319	594	unknown
PF3D7_0937300	0.278	0.201	0.894	0.46	0	-	0	0	rifin	0	RLLCE	canonical_pattern	36	-	0.516104	22-23.	2	0.9963	0	371	unknown
PF3D7_1337200	0.041	NA	0.885	0.46	0	-	0	0	1-deoxy-D-xylulose 5-phosphate synthase	0	RCLTQ	canonical_pattern	139	-	0.09725	-	1	0.5045	0.0813	1205	unknown
PF3D7_0532900	0.25	0.246	0.874	0.46	0	-	0	0	rifin	0	RSLCE	canonical_pattern	46	-	0.973486	23-24.	2	0.9963	0.0002	318	unknown
PF3D7_1479900	0.236	0.301	0.856	0.46	0	Signal peptide	0.8588	0.166	stevor	11.4889	RLLAQ	canonical_pattern	47	0.648	0.348957	-	3	0.9926	0.0003	304	unknown
PF3D7_0115400	0.154	0.372	0.855	0.46	0	Signal peptide	0.7772	0.171	stevor	11.1975	RLLAQ	canonical_pattern	47	0.691	0.531874	21-22.	2	0.994	0.0002	301	unknown
PF3D7_0500300	0.473	0.061	0.854	0.46	0	-	0	0	rifin, pseudogene	0	RVLSE	canonical_pattern	36	-	0.82734	19-20.	1	0.9992	0.0001	340
PF3D7_1477700	0.072	NA	0.839	0.46	0	-	0	0	Plasmodium exported protein (PHISTa), unknown function	0	RGLND	canonical_pattern	144	-	0.003106	-	1	0.9469	0.0003	291	unknown
PF3D7_1149900	0.113	NA	0.81	0.46	0	-	0	0	stevor	0	RLLAQ	canonical_pattern	47	-	0.339686	-	3	0.9771	0.0003	308	unknown
PF3D7_1242200	0.122	NA	0.788	0.46	0	-	0	0	queuine tRNA-ribosyltransferase, putative	0	RCLAE	canonical_pattern	388	-	0.159033	-	1	0.8504	0.0245	639	unknown
PF3D7_0324800	0.388	0.287	0.704	0.46	0	-	0	0	rifin	0	RSLCE	canonical_pattern	39	-	0.864681	26-27.	1	0.999	0.0001	371	unknown
PF3D7_0911600	0.747	NA	0.175	0.46	0	-	0	0	conserved Plasmodium protein, unknown function	0	RFLSE	canonical_pattern	347	-	0.828433	24-25.	1	0.4024	0.2356	510	unknown
PF3D7_0932500	0.018	NA	0.906	0.46	0	-	0	0	palmitoyltransferase DHHC6, putative	0	KNIKE	non_canonical_pattern	309	-	0.005306	-	4	0.9229	0.0008	553	unknown
PF3D7_1237700	0.016	NA	0.904	0.46	0	-	0	0	conserved protein, unknown function	0	KKLLE	non_canonical_pattern	81	-	0.002627	-	5	0.9935	0	210	unknown
PF3D7_1318000	0.025	NA	0.901	0.46	0	-	0	0	conserved protein, unknown function	0	HDSLQ	non_canonical_pattern	164	-	0.000712	-	4	0.9829	0	192	unknown
PF3D7_1313400	0.047	NA	0.864	0.46	0	-	0	0	DEAD box helicase, putative	0	KNISE	non_canonical_pattern	552	-	0.160155	-	2	0.6196	0.0089	830	unknown
PF3D7_0910600	0.059	NA	0.86	0.46	0	-	0	0	SNARE protein	0	KYVED	non_canonical_pattern	9	-	0.093082	-	0	0.8913	0.001	199	unknown
PF3D7_0404500	0.066	NA	0.858	0.46	0	-	0	0	6-cysteine protein P52	0	KYINE	non_canonical_pattern	394	-	0.016733	-	2	0.7364	0.0092	478
PF3D7_1223000	0.072	NA	0.85	0.46	0	-	0	0	conserved Plasmodium protein, unknown function	0	KEIKQ	non_canonical_pattern	39	-	0.000789	-	1	0.4998	0.0017	134	unknown
PF3D7_1220600	0.09	NA	0.827	0.46	0	-	0	0	conserved Plasmodium protein, unknown function	0	KLNKE	non_canonical_pattern	74	-	0.263696	-	3	0.8083	0.0016	338	unknown
PF3D7_1140000	0.104	NA	0.815	0.46	0	-	0	0	carbonic anhydrase	0	KNIKD	non_canonical_pattern	82	-	0.15348	-	1	0.9345	0.013	600	unknown
PF3D7_1232700	0.128	NA	0.784	0.46	0	-	0	0	conserved Plasmodium protein, unknown function	0	KNILE	non_canonical_pattern	197	-	0.23682	-	0	0.2306	0.0354	833	unknown
PF3D7_1411600	0.135	NA	0.778	0.46	0	-	0	0	GTP-binding protein Obg1	0	KTIND	non_canonical_pattern	543	-	0.067703	-	1	0.3988	0.088	658	unknown
PF3D7_0611100	0.389	NA	0.533	0.46	0	-	0	0	succinate dehydrogenase subunit 3, putative	0	KELDE	non_canonical_pattern	24	-	0.296136	-	2	0.9839	0.0063	83	unknown
PF3D7_1348100	0.747	NA	0.165	0.46	0	-	0	0	GTPase, putative	0	KVHKD	non_canonical_pattern	42	-	0.097086	-	0	0.0477	0.1156	224	unknown
PF3D7_0317100	0.775	NA	0.142	0.46	0	-	0	0	6-cysteine protein	0	KKIND	non_canonical_pattern	920	-	0.995755	21-22.	0	0.8709	0.0068	969	unknown
PF3D7_0310800	0.078	NA	0.828	0.45	0	-	0	0	conserved Plasmodium protein, unknown function	0	-	-	-	-	0.005101	-	2	0.9597	0.0055	109	unknown
PF3D7_0300500	0.217	0.228	0.912	0.45	0	Signal peptide	0.8191	0.066	rifin	10.6765	RLLSE	canonical_pattern	42	0.712	0.609945	24-25.	2	0.9978	0.0001	359	unknown
PF3D7_0719800	0.016	NA	0.883	0.45	0	-	0	0	conserved protein, unknown function	0	RNLKE	canonical_pattern	217	-	0.002756	-	1	0.9852	0.0008	453	unknown
PF3D7_1400500	0.255	0.239	0.866	0.45	0	-	0	0	rifin	0	RVLSE	canonical_pattern	43	-	0.886098	25-26.	1	0.9938	0.0005	339	unknown
PF3D7_0401000	0.338	0.137	0.86	0.45	0	Signal peptide	0.8558	0.194	rifin	11.3298	RVLSE	canonical_pattern	41	0.626	0.819265	21-22.	1	0.9982	0.0001	309	unknown
PF3D7_0115300	0.373	0.112	0.858	0.45	0	Signal peptide	0.8259	0.146	rifin	10.5191	RSLCE	canonical_pattern	35	0.804	0.961364	21-22.	1	0.9997	0	336	unknown
PF3D7_0300400	0.194	0.309	0.85	0.45	0	Signal peptide	0.8722	0.11	stevor	11.9485	RLLAQ	canonical_pattern	47	0.63	0.590744	21-22.	2	0.9845	0.0004	296	unknown
PF3D7_0514200	0.054	NA	0.847	0.45	0	-	0	0	conserved Plasmodium protein, unknown function	0	RELSE	canonical_pattern	385	-	0.054124	-	3	0.9003	0.0053	867	unknown
PF3D7_0800600	0.178	0.384	0.795	0.45	0	Transmembrane	0.9985	0.284	Plasmodium exported protein (PHISTa), unknown function	10.9923	RKLYD	canonical_pattern	51	0.576	0.030264	-	1	0.9865	0.0005	291	unknown
PF3D7_0402500	0.302	0.24	0.794	0.45	0	-	0	0	rifin, pseudogene	0	RSLCE	canonical_pattern	48	-	0.934503	23-24.	2	0.9973	0.0002	329
PF3D7_0115100	0.175	0.407	0.781	0.45	0	Transmembrane	0.9985	0.278	Plasmodium exported protein (PHISTa), unknown function	10.9866	RKLYD	canonical_pattern	51	0.576	0.030264	-	1	0.987	0.0005	293	unknown
PF3D7_1001400	0.109	0.558	0.678	0.45	0	Transmembrane	0.8919	0.311	exported lipase 1	11.848	RSLGE	canonical_pattern	49	0.609	0.136951	-	1	0.6287	0.0058	921	unknown
PF3D7_0300700	0.587	0.117	0.65	0.45	0	-	0	0	rifin	0	RLLCE	canonical_pattern	35	-	0.990903	19-20.	1	0.9941	0.0001	368	unknown
PF3D7_0632000	0.418	NA	0.488	0.45	0	-	0	0	rifin	0	RSLCE	canonical_pattern	36	-	0.899578	20-21.	1	0.9984	0.0001	370	unknown
PF3D7_0700200	0.452	NA	0.449	0.45	0	-	0	0	rifin	0	RSLCE	canonical_pattern	41	-	0.875777	21-22.	1	0.9974	0.0006	323	unknown
PF3D7_0300800	0.449	NA	0.448	0.45	0	-	0	0	rifin	0	RSLCE	canonical_pattern	41	-	0.874213	21-22.	1	0.9974	0.0004	321	unknown
PF3D7_1100400	0.454	NA	0.44	0.45	0	-	0	0	rifin	0	RSLCE	canonical_pattern	41	-	0.869086	21-22.	1	0.9972	0.0001	323	unknown
PF3D7_1420500	0.019	NA	0.89	0.45	0	-	0	0	protein GPR89, putative	0	KDIYD	non_canonical_pattern	264	-	0.009928	-	9	0.8189	0.0011	1176	unknown
PF3D7_0409400	0.005	NA	0.89	0.45	0	-	0	0	chaperone protein DnaJ	0	KNIYE	non_canonical_pattern	421	-	0.001357	-	0	0.2199	0.0048	672	unknown
PF3D7_1360200	0.011	NA	0.883	0.45	0	-	0	0	ER membrane protein complex subunit 3, putative	0	KTDME	non_canonical_pattern	40	-	0.022702	-	3	0.8406	0.0002	257	SUBCELLULAR LOCATION: Membrane {ECO:0000256|PIRNR:PIRNR010045}; Multi-pass membrane protein {ECO:0000256|PIRNR:PIRNR010045}.
PF3D7_0931500	0.075	NA	0.818	0.45	0	-	0	0	conserved Plasmodium protein, unknown function	0	KQILD	non_canonical_pattern	52	-	0.001287	-	1	0.9934	0.0002	219	unknown
PF3D7_0419200	0.093	NA	0.813	0.45	0	-	0	0	protein transport protein GOT1, putative	0	KQVAE	non_canonical_pattern	121	-	0.002052	-	3	1	0	136	unknown
PF3D7_1433700	0.259	NA	0.646	0.45	0	-	0	0	conserved Plasmodium protein, unknown function	0	KNIYE	non_canonical_pattern	298	-	0.442131	-	1	0.2784	0.0732	2072	unknown
PF3D7_0208800	0.383	NA	0.51	0.45	0	-	0	0	conserved Plasmodium protein, unknown function	0	KLSYQ	non_canonical_pattern	31	-	0.473819	-	1	0.9047	0.0216	235	unknown
PF3D7_0902900	0.393	NA	0.497	0.45	0	-	0	0	conserved Plasmodium protein, unknown function	0	KNIRD	non_canonical_pattern	87	-	0.86002	23-24.	2	0.3179	0.5483	102	unknown
PF3D7_1330200	0.629	NA	0.269	0.45	0	-	0	0	conserved Plasmodium protein, unknown function	0	KNISD	non_canonical_pattern	25	-	0.621471	25-26.	1	0.3704	0.3808	226	unknown
PF3D7_0524200	0.027	NA	0.845	0.44	0	-	0	0	conserved Plasmodium membrane protein, unknown function	0	-	-	-	-	0.006677	-	4	0.9916	0	154	unknown
PF3D7_0732000	0.126	0.301	0.904	0.44	0	Signal peptide	0.8628	0.143	stevor	11.1656	RLLAQ	canonical_pattern	47	0.703	0.667366	21-22.	3	0.9828	0.0003	296	unknown
PF3D7_1254100	0.123	0.303	0.904	0.44	0	Signal peptide	0.8626	0.126	stevor	11.1684	RLLAQ	canonical_pattern	47	0.698	0.632683	21-22.	3	0.9988	0	295	unknown
PF3D7_1041000	0.374	0.07	0.863	0.44	0	-	0	0	rifin	0	RVLIE	canonical_pattern	36	-	0.974167	19-20.	1	0.999	0	370	unknown
PF3D7_0908300	0.022	NA	0.851	0.44	0	-	0	0	conserved protein, unknown function	0	RMLYD	canonical_pattern	19	-	0.019175	-	7	0.9963	0	305
PF3D7_1479800	0.244	0.231	0.841	0.44	0	Signal peptide	0.8125	0.067	rifin	10.3751	RLLSE	canonical_pattern	41	0.613	0.766294	21-22.	1	0.9986	0.0001	344	unknown
PF3D7_0413300	0.362	0.141	0.82	0.44	0	-	0	0	rifin	0	RSLCE	canonical_pattern	48	-	0.937562	24-25.	1	0.9991	0	346	unknown
PF3D7_0731100	0.078	NA	0.811	0.44	0	-	0	0	EMP1-trafficking protein	0	RNLGE	canonical_pattern	88	-	0.00103	-	1	0.8581	0.0019	890	unknown
PF3D7_1000500	0.457	0.071	0.803	0.44	0	-	0	0	rifin	0	RLLCE	canonical_pattern	35	-	0.887362	20-21.	1	0.9991	0.0001	369	unknown
PF3D7_1254500	0.422	0.117	0.781	0.44	0	-	0	0	rifin	0	RVLIE	canonical_pattern	36	-	0.853183	21-22.	1	0.9954	0.0001	306	unknown
PF3D7_1254400	0.359	0.237	0.716	0.44	0	-	0	0	rifin	0	RLLCE	canonical_pattern	40	-	0.91706	21-22.	1	0.9983	0.0003	379	unknown
PF3D7_1300900	0.33	0.301	0.694	0.44	0	Signal peptide	0.9159	0.173	stevor	10.398	RLLAQ	canonical_pattern	47	0.756	0.944802	19-20.	2	0.9952	0	308	unknown
PF3D7_0732300	0.464	0.233	0.636	0.44	0	-	0	0	rifin	0	RILCE	canonical_pattern	41	-	0.660586	19-20.	1	0.9975	0.0002	338	unknown
PF3D7_1149800	0.497	NA	0.374	0.44	0	-	0	0	rifin	0	RVLSE	canonical_pattern	40	-	0.9798	22-23.	1	0.999	0.0002	314	unknown
PF3D7_1118100	0.006	NA	0.875	0.44	0	-	0	0	AP-1 complex subunit sigma, putative	0	KIIRE	non_canonical_pattern	29	-	0.004161	-	0	0.0838	0.0036	155	unknown
PF3D7_0812200	0.006	NA	0.872	0.44	0	-	0	0	trypsin-like serine protease, putative	0	KCLLQ	non_canonical_pattern	25	-	0.006871	-	0	0.1503	0.0164	404	unknown
PF3D7_1118500	0.007	NA	0.87	0.44	0	-	0	0	nucleolar protein 56, putative	0	HQMVE	non_canonical_pattern	41	-	0.0193	-	0	0.0511	0.0012	594	unknown
PF3D7_1338000	0.019	NA	0.866	0.44	0	-	0	0	LMBR1 domain-containing protein, putative	0	KNEFD	non_canonical_pattern	111	-	0.000701	-	9	0.8667	0	530	unknown
PF3D7_1465500	0.015	NA	0.863	0.44	0	-	0	0	potassium channel K2	0	KYIGE	non_canonical_pattern	572	-	0.001686	-	7	0.7372	0.0005	1461	unknown
PF3D7_1136900	0.087	NA	0.79	0.44	0	-	0	0	subtilisin-like protease 2	0	KIIKE	non_canonical_pattern	204	-	0.066458	-	1	0.8897	0.0087	1341	unknown
PF3D7_1228700	0.207	NA	0.67	0.44	0	-	0	0	conserved Plasmodium protein, unknown function	0	KRIYE	non_canonical_pattern	303	-	0.885888	24-25.	1	0.2156	0.1455	1135	unknown
PF3D7_1333300	0.314	NA	0.564	0.44	0	-	0	0	transmembrane emp24 domain-containing protein, putative	0	KCIKE	non_canonical_pattern	32	-	0.782805	20-21.	2	0.997	0.0001	211	SUBCELLULAR LOCATION: Endoplasmic reticulum membrane {ECO:0000256|SAAS:SAAS00912109}; Single-pass type I membrane protein {ECO:0000256|SAAS:SAAS00912109}.
PF3D7_0409500	0.075	0.868	0.39	0.44	0	-	0	0	NAD(P)-binding protein, putative	0	KEAFD	non_canonical_pattern	140	-	0.001739	-	3	0.9974	0	398	unknown
PF3D7_1327100	0.5	NA	0.371	0.44	0	-	0	0	conserved protein, unknown function	0	KKKEE	non_canonical_pattern	28	-	0.418577	-	1	0.5224	0.117	344	unknown
PF3D7_0830300	0.597	NA	0.289	0.44	0	-	0	0	sporozoite invasion-associated protein 2	0	KEIYD	non_canonical_pattern	323	-	0.669315	21-22.	1	0.421	0.0512	388	unknown
PF3D7_0601300	0.95	0.1	0.261	0.44	0	-	0	0	exported protein family 1	0	KMILQ	non_canonical_pattern	274	-	0.114932	-	0	0.2974	0.0278	282	unknown
PF3D7_0626600	0.775	0.466	0.086	0.44	0	-	0	0	conserved Plasmodium protein, unknown function	0	KYCFD	non_canonical_pattern	55	-	0.21816	-	0	0.4625	0.0136	145	unknown
PF3D7_1011900	0.814	NA	0.071	0.44	0	-	0	0	heme oxygenase	0	KIENE	non_canonical_pattern	106	-	0.320148	-	0	0.149	0.1712	305	unknown
PF3D7_0324500	0.085	0.303	0.894	0.43	0	Signal peptide	0.7624	0.245	rifin	12.0535	RVLSE	canonical_pattern	42	0.754	0.785864	26-27.	3	0.9994	0	317	unknown
PF3D7_0701200	0.345	0.069	0.891	0.43	0	-	0	0	rifin, pseudogene	0	RVLSE	canonical_pattern	36	-	0.962544	21-22.	1	0.9994	0	307
PF3D7_0936300	0.246	0.17	0.888	0.43	0	Transmembrane	0.5482	0.489	ring-exported protein 3	10.6872	RQLSE	canonical_pattern	45	0.392	0.012702	-	1	0.7811	0.0008	326	unknown
PF3D7_0631800	0.352	0.064	0.868	0.43	0	-	0	0	rifin	0	RVLSE	canonical_pattern	36	-	0.963781	21-22.	1	0.9987	0.0001	342	unknown
PF3D7_0222700	0.248	0.18	0.864	0.43	0	Signal peptide	0.8415	0.043	rifin	10.8449	RVLSE	canonical_pattern	42	0.659	0.766583	24-25.	1	0.9987	0.0001	348	unknown
PF3D7_0413200	0.359	0.244	0.682	0.43	0	-	0	0	rifin	0	RSLCE	canonical_pattern	45	-	0.930668	22-23.	1	0.9969	0.0002	376	unknown
PF3D7_1101700	0.294	NA	0.563	0.43	0	-	0	0	Pfmc-2TM Maurer's cleft two transmembrane protein	0	RMLAQ	canonical_pattern	42	-	0.498516	-	3	0.9945	0.0003	231	unknown
PF3D7_1039700	0.292	NA	0.563	0.43	0	-	0	0	Pfmc-2TM Maurer's cleft two transmembrane protein	0	RMLAQ	canonical_pattern	42	-	0.498516	-	3	0.998	0.0002	231	unknown
PF3D7_0100800	0.443	NA	0.427	0.43	0	-	0	0	rifin	0	RTLCE	canonical_pattern	41	-	0.759874	21-22.	1	0.9964	0.0009	344	unknown
PF3D7_1035600	0.554	NA	0.314	0.43	0	-	0	0	merozoite surface protein	0	RNLVQ	canonical_pattern	18	-	0.240256	-	0	0.471	0.0303	424	unknown
PF3D7_0106400	0.007	NA	0.855	0.43	0	-	0	0	pre-rRNA-processing protein TSR2, putative	0	KKLIE	non_canonical_pattern	41	-	0.000761	-	0	0.0309	0.001	156	unknown
PF3D7_0618400	0.018	NA	0.852	0.43	0	-	0	0	LMBR1 domain-containing protein, putative	0	KSIRD	non_canonical_pattern	588	-	0.004316	-	9	0.8418	0	598	unknown
PF3D7_1034900	0.008	NA	0.847	0.43	0	-	0	0	methionine--tRNA ligase	0	KNIIE	non_canonical_pattern	112	-	0.015732	-	0	0.0592	0.005	889	unknown
PF3D7_0307800	0.025	NA	0.845	0.43	0	-	0	0	conserved Plasmodium protein, unknown function	0	KDIQE	non_canonical_pattern	82	-	0.024623	-	1	0.8154	0.0111	699	unknown
PF3D7_1250200	0.013	NA	0.841	0.43	0	-	0	0	CSC1-like protein, putative	0	KNIKE	non_canonical_pattern	432	-	0.013509	-	9	0.9411	0.0002	1039	unknown
PF3D7_0621350	0.031	NA	0.826	0.43	0	-	0	0	protein SYS1, putative	0	KKCLD	non_canonical_pattern	70	-	0.020412	-	4	0.9987	0	138	unknown
PF3D7_1110000	0.073	NA	0.796	0.43	0	-	0	0	conserved Plasmodium protein, unknown function	0	KYILD	non_canonical_pattern	59	-	0.001233	-	1	0.9349	0.0026	82	unknown
PF3D7_0936000	0.075	NA	0.794	0.43	0	-	0	0	ring-exported protein 2	0	KLKKQ	non_canonical_pattern	63	-	0.000802	-	1	0.9586	0.0106	94	unknown
PF3D7_0628800	0.111	NA	0.755	0.43	0	-	0	0	glutamyl-tRNA(Gln) amidotransferase subunit B	0	KEIEE	non_canonical_pattern	93	-	0.077254	-	1	0.5837	0.0026	882	unknown
PF3D7_0935300	0.146	NA	0.723	0.43	0	-	0	0	phosphatidylinositol N-acetylglucosaminyltransferase subunit P, putative	0	KLFYD	non_canonical_pattern	110	-	0.001208	-	2	0.9835	0	121	unknown
PF3D7_0828200	0.247	NA	0.605	0.43	0	-	0	0	leucine--tRNA ligase, putative	0	HRIEE	non_canonical_pattern	68	-	0.608047	27-28.	4	0.7499	0.0373	1481	unknown
PF3D7_1305100	0.272	NA	0.581	0.43	0	-	0	0	protein AMR3	0	HLLFE	non_canonical_pattern	4	-	0.657733	22-23.	1	0.7348	0.0662	420	unknown
PF3D7_1458100	0.4	NA	0.461	0.43	0	-	0	0	protein PET117, putative	0	KKRYE	non_canonical_pattern	32	-	0.05288	-	1	0.8368	0.002	58	unknown
PF3D7_0929900	0.428	NA	0.429	0.43	0	-	0	0	conserved Plasmodium protein, unknown function	0	KMISE	non_canonical_pattern	168	-	0.856747	20-21.	1	0.9819	0.0031	191	unknown
PF3D7_1334800	0.613	NA	0.252	0.43	0	-	0	0	MSP7-like protein	0	KKIDE	non_canonical_pattern	209	-	0.990413	23-24.	1	0.0725	0.5338	281	unknown
PF3D7_1479400	0.123	0.228	0.906	0.42	0	Signal peptide	0.8455	0.291	rifin	11.6036	RLLSE	canonical_pattern	42	0.625	0.738706	24-25.	2	0.9984	0.0001	359	unknown
PF3D7_0901000	0.236	0.132	0.892	0.42	0	Signal peptide	0.633	0.311	rifin	10.2319	RVLGE	canonical_pattern	41	0.789	0.974904	24-25.	3	0.9985	0.0001	309	unknown
PF3D7_0324400	0.24	0.137	0.889	0.42	0	Signal peptide	0.9402	0.162	rifin	12.9048	RSLCE	canonical_pattern	46	0.765	0.924318	23-24.	3	0.9992	0	349	unknown
PF3D7_0921700	0.069	NA	0.78	0.42	0	-	0	0	conserved protein, unknown function	0	RKLKD	canonical_pattern	67	-	0.176243	-	1	0.5479	0.0788	569	unknown
PF3D7_1443600	0.066	NA	0.768	0.42	0	-	0	0	gamma-tubulin complex component, putative	0	RYLQE	canonical_pattern	1289	-	0.010848	-	0	0.0523	0.0008	1898	unknown
PF3D7_1241900	0.076	NA	0.755	0.42	0	-	0	0	tetratricopeptide repeat protein, putative	0	RKLKE	canonical_pattern	616	-	0.021526	-	1	0.945	0.0004	676	unknown
PF3D7_1254700	0.105	NA	0.737	0.42	0	-	0	0	rifin	0	RLLCE	canonical_pattern	35	-	0.348397	-	1	0.9883	0.0004	326	unknown
PF3D7_1212100	0.113	NA	0.732	0.42	0	-	0	0	peripheral plastid protein 1, putative	0	RILKE	canonical_pattern	35	-	0.136663	-	1	0.794	0.0196	558	unknown
PF3D7_1040900	0.231	0.292	0.731	0.42	0	-	0	0	rifin	0	RVLSE	canonical_pattern	42	-	0.749085	26-27.	1	0.9987	0	311	unknown
PF3D7_1037000	0.228	NA	0.603	0.42	0	-	0	0	DNA polymerase zeta catalytic subunit, putative	0	RELIQ	canonical_pattern	840	-	0.009588	-	0	0.1879	0.0006	2226	unknown
PF3D7_1025700	0.006	NA	0.844	0.42	0	-	0	0	conserved protein, unknown function	0	HRVSQ	non_canonical_pattern	87	-	0.005602	-	0	0.551	0.0001	187	unknown
PF3D7_1106600	0.006	NA	0.827	0.42	0	-	0	0	DEAD/DEAH box helicase, putative	0	KYIIE	non_canonical_pattern	1274	-	0.001584	-	0	0.0992	0.0011	1313	unknown
PF3D7_1236800	0.022	NA	0.824	0.42	0	-	0	0	protein-S-isoprenylcysteine O-methyltransferase, putative	0	KNVYE	non_canonical_pattern	28	-	0.003992	-	6	0.9797	0	509	SUBCELLULAR LOCATION: Endoplasmic reticulum membrane {ECO:0000256|RuleBase:RU362022}; Multi-pass membrane protein {ECO:0000256|RuleBase:RU362022}.
PF3D7_0926400	0.185	NA	0.661	0.42	0	-	0	0	monocarboxylate transporter, putative	0	KNIVD	non_canonical_pattern	248	-	0.016042	-	11	0.9117	0	529	unknown
PF3D7_1358300	0.218	NA	0.627	0.42	0	-	0	0	rhomboid protease ROM7, putative	0	KINYE	non_canonical_pattern	27	-	0.367963	-	6	0.9902	0.0001	340	unknown
PF3D7_0923300	0.355	NA	0.481	0.42	0	-	0	0	perforin-like protein 3	0	KNGHE	non_canonical_pattern	128	-	0.185702	-	1	0.2342	0.3178	821	unknown
PF3D7_0526100	0.167	0.658	0.433	0.42	0	-	0	0	conserved Plasmodium membrane protein, unknown function	0	KEIVD	non_canonical_pattern	134	-	0.73779	27-28.	4	0.9494	0	409	unknown
PF3D7_0727500	0.627	NA	0.214	0.42	0	-	0	0	mTERF domain-containing protein, putative	0	KDINE	non_canonical_pattern	113	-	0.890614	17-18.	1	0.6888	0.0291	707	unknown
PF3D7_1400800	0.08	0.235	0.914	0.41	0	Signal peptide	0.8585	0.337	rifin	10.7515	RVLSE	canonical_pattern	42	0.738	0.798717	24-25.	3	0.9984	0	316	unknown
PF3D7_0901500	0.128	0.231	0.858	0.41	0	-	0	0	rifin	0	RLLCE	canonical_pattern	40	-	0.607278	26-27.	2	0.9945	0	365	unknown
PF3D7_1000600	0.089	0.301	0.852	0.41	0	-	0	0	rifin	0	RMLSE	canonical_pattern	42	-	0.779459	21-22.	3	0.9968	0.0002	361	unknown
PF3D7_0201800	0.081	0.331	0.81	0.41	0	Transmembrane	0.8159	0.627	knob associated heat shock protein 40	14.4049	RNLAQ	canonical_pattern	64	0.558	0.022065	-	1	0.9761	0.0003	421	unknown
PF3D7_1311900	0.006	NA	0.808	0.41	0	-	0	0	V-type proton ATPase catalytic subunit A	0	RQLEQ	canonical_pattern	452	-	0.001283	-	0	0.0293	0.0032	611
PF3D7_0617600	0.329	0.306	0.589	0.41	0	-	0	0	stevor	0	RLLAQ	canonical_pattern	47	-	0.837505	21-22.	2	0.9955	0.0004	302	unknown
PF3D7_1400700	0.274	0.402	0.542	0.41	0	-	0	0	stevor	0	RLLAQ	canonical_pattern	47	-	0.847461	21-22.	2	0.9977	0.0002	293	unknown
PF3D7_0830900	0.649	NA	0.161	0.41	0	-	0	0	Plasmodium exported protein, unknown function	0	RLLIE	canonical_pattern	45	-	0.102092	-	0	0.3113	0.2927	192	unknown
PF3D7_0424800	0.682	NA	0.137	0.41	0	-	0	0	Plasmodium exported protein (PHISTb), unknown function	0	RNLYQ	canonical_pattern	222	-	0.38101	-	0	0.497	0.022	314	unknown
PF3D7_0803800	0.006	NA	0.821	0.41	0	-	0	0	proteasome subunit beta type-4	0	KKRKE	non_canonical_pattern	78	-	0.001771	-	0	0.1215	0.0107	265	SUBCELLULAR LOCATION: Cytoplasm {ECO:0000256|PIRNR:PIRNR001213}. Nucleus {ECO:0000256|PIRNR:PIRNR001213, ECO:0000256|SAAS:SAAS00551005}.
PF3D7_1008800	0.006	NA	0.81	0.41	0	-	0	0	nucleolar protein 5, putative	0	KVITD	non_canonical_pattern	198	-	0.004293	-	0	0.0859	0.0027	469	unknown
PF3D7_0824900	0.004	NA	0.807	0.41	0	-	0	0	conserved Plasmodium protein, unknown function	0	KLIDE	non_canonical_pattern	3	-	0.00045	-	0	0.1036	0.0001	978	unknown
PF3D7_0201100	0.018	NA	0.797	0.41	0	-	0	0	Plasmodium exported protein, unknown function, fragment	0	KSIDE	non_canonical_pattern	26	-	0.000567	-	0	0.1223	0.1108	70	unknown
PF3D7_1132800	0.016	NA	0.796	0.41	0	-	0	0	aquaglyceroporin	0	KDGVD	non_canonical_pattern	252	-	0.020886	-	6	0.674	0.0006	258	unknown
PF3D7_1027900	0.015	NA	0.796	0.41	0	-	0	0	palmitoyltransferase DHHC10, putative	0	KYKPD	non_canonical_pattern	117	-	0.000437	-	4	0.8658	0.0001	285	unknown
PF3D7_0519900	0.059	NA	0.754	0.41	0	-	0	0	conserved protein, unknown function	0	KKIME	non_canonical_pattern	107	-	0.163168	-	1	0.9638	0.0007	525	unknown
PF3D7_1443700	0.122	NA	0.693	0.41	0	-	0	0	dephospho-CoA kinase, putative	0	KFFLD	non_canonical_pattern	3	-	0.064902	-	3	0.9305	0.0008	274	unknown
PF3D7_0815900	0.195	NA	0.618	0.41	0	-	0	0	dihydrolipoyl dehydrogenase, apicoplast	0	KIKKD	non_canonical_pattern	67	-	0.116307	-	1	0.8781	0.0047	666	unknown
PF3D7_0612800	0.303	NA	0.508	0.41	0	-	0	0	6-cysteine protein	0	KSIND	non_canonical_pattern	116	-	0.92387	20-21.	2	0.6342	0.1082	371
PF3D7_1357900	0.668	NA	0.161	0.41	0	-	0	0	pyrroline-5-carboxylate reductase, putative	0	HEIKE	non_canonical_pattern	150	-	0.112137	-	0	0.047	0.0047	262	unknown
PF3D7_0416800	0.006	NA	0.79	0.4	0	-	0	0	small GTP-binding protein sar1	0	RHLLE	canonical_pattern	110	-	0.004501	-	0	0.4437	0.0292	192	unknown
PF3D7_0113300	0.109	0.36	0.724	0.4	0	Transmembrane	0.9839	0.617	Plasmodium exported protein (hyp1), unknown function	16.2467	RLLTE	canonical_pattern	59	0.496	0.051052	-	1	0.7934	0.0863	584
PF3D7_0500600	0.188	0.403	0.622	0.4	0	-	0	0	stevor, pseudogene	0	RRLSE	canonical_pattern	47	-	0.741146	26-27.	3	0.9753	0.0003	307
PF3D7_1008500	0.186	NA	0.604	0.4	0	-	0	0	protein GPR89, putative	0	RLLCE	canonical_pattern	3	-	0.000875	-	10	0.8173	0.0001	1296	unknown
PF3D7_0900200	0.309	NA	0.487	0.4	0	-	0	0	rifin	0	RLLCE	canonical_pattern	38	-	0.49192	-	1	0.9976	0.0003	376	unknown
PF3D7_0400900	0.346	NA	0.461	0.4	0	-	0	0	rifin	0	RSLCE	canonical_pattern	35	-	0.610432	21-22.	1	0.9961	0.0004	329	unknown
PF3D7_0201200	0.362	NA	0.43	0.4	0	-	0	0	rifin	0	RSLCE	canonical_pattern	41	-	0.981186	21-22.	1	0.997	0.0004	356	unknown
PF3D7_0632100	0.381	NA	0.423	0.4	0	-	0	0	rifin	0	RSLCE	canonical_pattern	41	-	0.80687	21-22.	1	0.9988	0.0003	323	unknown
PF3D7_0425300	0.472	0.373	0.34	0.4	0	Transmembrane	0.9489	0.619	Plasmodium exported protein (PHISTa), unknown function, pseudogene	13.2976	RNLSE	canonical_pattern	49	0.572	0.119472	-	1	0.8862	0.0009	232
PF3D7_0220600	0.065	0.811	0.32	0.4	0	Transmembrane	0.997	0.861	Plasmodium exported protein (hyp9), unknown function	13.0079	RSLAE	canonical_pattern	54	0.463	0.008004	-	2	0.9754	0.0001	225	unknown
PF3D7_1034700	0.016	NA	0.778	0.4	0	-	0	0	ADP-ribosylation factor, putative	0	KQDIQ	non_canonical_pattern	126	-	0.00318	-	0	0.7806	0.0322	178	unknown
PF3D7_0827500	0.099	NA	0.7	0.4	0	-	0	0	ribosomal protein L21, apicoplast, putative	0	KKIEE	non_canonical_pattern	280	-	0.057905	-	1	0.8323	0.014	316	unknown
PF3D7_0313800	0.099	NA	0.694	0.4	0	-	0	0	conserved Plasmodium protein, unknown function	0	KYIDD	non_canonical_pattern	94	-	0.144057	-	1	0.7283	0.0042	661	unknown
PF3D7_0412600	0.109	NA	0.685	0.4	0	-	0	0	rifin, pseudogene	0	HINVQ	non_canonical_pattern	22	-	0.129308	-	2	0.9966	0.0001	340
PF3D7_1472300	0.247	NA	0.547	0.4	0	-	0	0	conserved protein, unknown function	0	KLIND	non_canonical_pattern	169	-	0.623037	27-28.	7	0.8317	0	535	unknown
PF3D7_0114800	0.257	0.837	0.12	0.4	0	Signal peptide	0.7501	0.556	Plasmodium exported protein (hyp7), unknown function	10.2236	HKQYD	non_canonical_pattern	29	0.615	0.262438	-	3	0.9959	0	210	unknown
PF3D7_0424300	0.212	0.091	0.863	0.39	0	-	0	0	erythrocyte binding antigen-165, pseudogene	0	RGLGD	canonical_pattern	164	-	0.703041	21-22.	1	0.5618	0.0214	1430
PF3D7_1100500	0.252	0.185	0.724	0.39	0	-	0	0	rifin	0	RVLSE	canonical_pattern	41	-	0.915578	24-25.	2	0.9948	0	327	unknown
PF3D7_1150200	0.392	0.116	0.674	0.39	0	-	0	0	rifin	0	RLLYE	canonical_pattern	38	-	0.526811	21-22.	1	0.9981	0.0001	338	unknown
PF3D7_1358000	0.109	NA	0.662	0.39	0	-	0	0	patatin-like phospholipase, putative	0	RKLDE	canonical_pattern	539	-	0.157047	-	1	0.0996	0.0076	2012	unknown
PF3D7_1353300	0.158	NA	0.618	0.39	0	-	0	0	conserved Plasmodium protein, unknown function	0	RDLLE	canonical_pattern	1629	-	0.28954	-	2	0.4228	0.0034	2068
PF3D7_0421500	0.234	NA	0.551	0.39	0	-	0	0	rifin, pseudogene	0	RLLCE	canonical_pattern	36	-	0.415657	-	1	0.9951	0.0002	336
PF3D7_0101300	0.291	NA	0.482	0.39	0	-	0	0	Pfmc-2TM Maurer's cleft two transmembrane protein	0	RMLAQ	canonical_pattern	42	-	0.587018	18-19.	3	0.9942	0.0005	235	unknown
PF3D7_0112900	0.244	0.536	0.382	0.39	0	Transmembrane	0.7464	0.554	Plasmodium exported protein, unknown function	13.9881	RSLAE	canonical_pattern	51	0.615	0.41396	-	2	0.8693	0.0182	188	unknown
PF3D7_0620100	0.01	NA	0.774	0.39	0	-	0	0	ATP synthase-associated protein, putative	0	KRPIQ	non_canonical_pattern	17	-	0.001517	-	0	0.3457	0.0007	130	unknown
PF3D7_1453100	0.006	NA	0.77	0.39	0	-	0	0	dynactin subunit 4, putative	0	KNEIE	non_canonical_pattern	34	-	0.005186	-	0	0.0358	0.0002	630	unknown
PF3D7_1225300	0.018	NA	0.76	0.39	0	-	0	0	conserved protein, unknown function	0	KIIVD	non_canonical_pattern	26	-	0.015448	-	0	0.1337	0.0004	346	unknown
PF3D7_0819700	0.015	NA	0.756	0.39	0	-	0	0	conserved Plasmodium protein, unknown function	0	KNIKE	non_canonical_pattern	649	-	0.00054	-	1	0.8791	0.0005	781	unknown
PF3D7_1411500	0.122	NA	0.663	0.39	0	-	0	0	conserved Plasmodium protein, unknown function	0	KLIKE	non_canonical_pattern	144	-	0.002207	-	0	0.1624	0	947	unknown
PF3D7_0727800	0.184	NA	0.587	0.39	0	-	0	0	cation transporting ATPase, putative	0	KRIRE	non_canonical_pattern	558	-	0.009809	-	12	0.7772	0.0001	1918	unknown
PF3D7_0107700	0.197	NA	0.586	0.39	0	-	0	0	dolichyl-diphosphooligosaccharide--protein glycosyltransferase subunit OST3/OST6, putative	0	KFIQD	non_canonical_pattern	419	-	0.494362	-	5	0.9693	0.0001	446	unknown
PF3D7_1009100	0.25	NA	0.539	0.39	0	-	0	0	conserved Plasmodium membrane protein, unknown function	0	KCIPQ	non_canonical_pattern	245	-	0.934779	23-24.	4	0.9456	0.0085	517	unknown
PF3D7_1475400	0.253	NA	0.518	0.39	0	-	0	0	cysteine repeat modular protein 4	0	HLIRE	non_canonical_pattern	1062	-	0.994491	19-20.	10	0.8893	0.0008	5906	unknown
PF3D7_0310000	0.566	NA	0.207	0.39	0	-	0	0	50S ribosomal protein L9, apicoplast, putative	0	KYIDD	non_canonical_pattern	102	-	0.936848	23-24.	1	0.3856	0.3225	197	unknown
PF3D7_1020900	0.006	NA	0.773	0.39	0	-	0	0	ADP-ribosylation factor	0	RMINEE	relaxed motif	108	-	0.001512	-	0	0.7672	0.0301	181	unknown
PF3D7_0700300	0.253	0.121	0.778	0.38	0	-	0	0	rifin	0	RSLCE	canonical_pattern	30	-	0.909501	19-20.	2	0.9992	0	316	unknown
PF3D7_0824300	0.006	NA	0.757	0.38	0	-	0	0	GTP-binding protein Obg2, putative	0	RLLND	canonical_pattern	398	-	0.002144	-	0	0.1494	0.0005	773	unknown
PF3D7_1021700	0.011	NA	0.756	0.38	0	-	0	0	conserved Plasmodium membrane protein, unknown function	0	RNLVE	canonical_pattern	870	-	0.009724	-	5	0.3675	0.0002	6934	unknown
PF3D7_0808800	0.369	0.085	0.682	0.38	0	-	0	0	rifin	0	RFLCE	canonical_pattern	47	-	0.739863	23-24.	2	0.9945	0.0001	388	unknown
PF3D7_0201500	0.108	0.482	0.551	0.38	0	Transmembrane	0.9289	0.919	Plasmodium exported protein (hyp9), unknown function	14.1808	RSLSE	canonical_pattern	59	0.531	0.094451	-	2	0.9856	0.0001	254	unknown
PF3D7_0101600	0.201	NA	0.55	0.38	0	-	0	0	rifin	0	RSLCE	canonical_pattern	35	-	0.367431	-	1	0.9973	0	369	unknown
PF3D7_0520300	0.006	NA	0.762	0.38	0	-	0	0	U6 snRNA-associated Sm-like protein LSm2, putative	0	HVTVE	non_canonical_pattern	15	-	0.00669	-	0	0.2762	0.0373	103	unknown
PF3D7_0813400	0.006	NA	0.762	0.38	0	-	0	0	conserved protein, unknown function	0	KKIYQ	non_canonical_pattern	564	-	0.002677	-	0	0.0189	0.001	659	unknown
PF3D7_0623600	0.007	NA	0.76	0.38	0	-	0	0	transcription or splicing factor-like protein, putative	0	KLSDE	non_canonical_pattern	16	-	0.01075	-	0	0.0321	0.0546	615	unknown
PF3D7_0614800	0.006	NA	0.748	0.38	0	-	0	0	endonuclease III-like protein 1, putative	0	KFIDE	non_canonical_pattern	172	-	0.006464	-	0	0.1456	0.0166	437	SUBCELLULAR LOCATION: Nucleus {ECO:0000256|HAMAP-Rule:MF_03183}. Mitochondrion {ECO:0000256|HAMAP-Rule:MF_03183}.
PF3D7_0520600	0.023	NA	0.728	0.38	0	-	0	0	bis(5'-nucleosyl)-tetraphosphatase [asymmetrical]	0	KGLHE	non_canonical_pattern	47	-	0.024357	-	0	0.1024	0.0099	152	unknown
PF3D7_0711900	0.067	NA	0.695	0.38	0	-	0	0	rifin, pseudogene	0	KNHID	non_canonical_pattern	59	-	0.015388	-	2	0.9978	0.0001	357
PF3D7_1234400	0.069	NA	0.681	0.38	0	-	0	0	microgamete surface protein MiGS, putative	0	KLIND	non_canonical_pattern	250	-	0.009492	-	2	0.9626	0.0001	656	unknown
PF3D7_1416000	0.143	NA	0.625	0.38	0	-	0	0	conserved Plasmodium protein, unknown function	0	KVIQE	non_canonical_pattern	207	-	0.344273	-	2	0.9924	0	220	unknown
PF3D7_1323600	0.272	NA	0.496	0.38	0	-	0	0	conserved protein, unknown function	0	KIIDE	non_canonical_pattern	274	-	0.729598	24-25.	1	0.4469	0.0445	418	unknown
PF3D7_0906200	0.316	NA	0.453	0.38	0	-	0	0	conserved Plasmodium protein, unknown function	0	KRKKE	non_canonical_pattern	60	-	0.677891	24-25.	1	0.343	0.2211	578	unknown
PF3D7_0623300	0.392	NA	0.359	0.38	0	-	0	0	EGF-like membrane protein, putative	0	KDCAD	non_canonical_pattern	26	-	0.871988	26-27.	2	0.9984	0.0002	236	unknown
PF3D7_1234700	0.509	NA	0.248	0.38	0	-	0	0	upregulated in late gametocytes ULG8	0	KCIRQ	non_canonical_pattern	195	-	0.349968	-	1	0.0684	0.6477	1256	unknown
PF3D7_1131900	0.014	0.945	0.176	0.38	0	-	0	0	conserved Plasmodium protein, unknown function	0	KKIGE	non_canonical_pattern	109	-	0.009239	-	3	0.9789	0.0037	776	unknown
PF3D7_0301300	0.154	0.223	0.741	0.37	0	Transmembrane	0.9951	0.479	epoxide hydrolase 1	15.4617	RYLSE	canonical_pattern	52	0.53	0.004307	-	1	0.938	0.0023	437	unknown
PF3D7_0201900	0.031	NA	0.718	0.37	0	-	0	0	erythrocyte membrane protein 3	0	RSLAQ	canonical_pattern	59	-	0.004412	-	1	0.7943	0.0022	2441	unknown
PF3D7_0936500	0.067	NA	0.681	0.37	0	-	0	0	virulence-associated protein 1	0	RFLTQ	canonical_pattern	41	-	0.019977	-	3	0.9968	0	259	unknown
PF3D7_0526700	0.07	NA	0.664	0.37	0	-	0	0	conserved protein, unknown function	0	RSLTD	canonical_pattern	720	-	0.014917	-	2	0.7673	0.0047	796	unknown
PF3D7_1476300	0.072	NA	0.66	0.37	0	-	0	0	Plasmodium exported protein (PHISTb), unknown function	0	RKLYE	canonical_pattern	55	-	0.002648	-	1	0.8566	0.0001	572	unknown
PF3D7_1400200	0.376	0.117	0.606	0.37	0	-	0	0	rifin	0	RSLCE	canonical_pattern	35	-	0.69662	21-22.	1	0.9974	0.0002	364	unknown
PF3D7_1200200	0.284	NA	0.459	0.37	0	-	0	0	rifin	0	RLLCE	canonical_pattern	38	-	0.574696	21-22.	1	0.9988	0.0004	378	unknown
PF3D7_0601500	0.164	0.755	0.204	0.37	0	Transmembrane	0.9206	0.308	Plasmodium exported protein (PHISTb), unknown function	11.9078	RNLSE	canonical_pattern	47	0.465	0.006973	-	1	0.6942	0.0016	467	unknown
PF3D7_0608400	0.001	NA	0.744	0.37	0	-	0	0	conserved Plasmodium protein, unknown function	0	KNNQE	non_canonical_pattern	40	-	0.000285	-	1	0.9772	0.0003	106	unknown
PF3D7_1031200	0.006	NA	0.742	0.37	0	-	0	0	MORN repeat-containing protein 1	0	KYIGE	non_canonical_pattern	241	-	0.000954	-	0	0.004	0.375	364	unknown
PF3D7_1245900	0.011	NA	0.738	0.37	0	-	0	0	ankyrin-repeat protein, putative	0	KFIVE	non_canonical_pattern	84	-	0.000551	-	0	0.0355	0.0067	311	unknown
PF3D7_1468500	0.01	NA	0.738	0.37	0	-	0	0	derlin-1	0	HFFWD	non_canonical_pattern	67	-	0.005562	-	5	0.9988	0	214
PF3D7_0813900	0.005	NA	0.737	0.37	0	-	0	0	40S ribosomal protein S16, putative	0	KGGGQ	non_canonical_pattern	70	-	0.00061	-	0	0.0045	0.0002	144	unknown
PF3D7_1014000	0.011	NA	0.73	0.37	0	-	0	0	GDP-L-fucose synthase	0	KNIIE	non_canonical_pattern	26	-	0.020141	-	0	0.0502	0.015	344	unknown
PF3D7_1464100	0.014	NA	0.724	0.37	0	-	0	0	conserved Plasmodium protein, unknown function	0	KQIIE	non_canonical_pattern	478	-	0.000603	-	0	0.2935	0.0021	900	unknown
PF3D7_0813800	0.012	NA	0.724	0.37	0	-	0	0	GDP-mannose 4,6-dehydratase	0	KGIQE	non_canonical_pattern	269	-	0.013511	-	0	0.0097	0.0073	357	unknown
PF3D7_1219900	0.023	NA	0.721	0.37	0	-	0	0	ribulose-phosphate 3-epimerase, putative	0	KEIRD	non_canonical_pattern	107	-	0.010729	-	0	0.0805	0.0834	227	unknown
PF3D7_1005300	0.033	NA	0.711	0.37	0	-	0	0	conserved Plasmodium protein, unknown function	0	KHISE	non_canonical_pattern	58	-	0.013738	-	1	0.9419	0.0002	343	unknown
PF3D7_1362300	0.064	NA	0.685	0.37	0	-	0	0	transmembrane and coiled-coil domain-containing protein 1, putative	0	KKLNE	non_canonical_pattern	38	-	0.00356	-	2	0.9915	0	189	unknown
PF3D7_1217300	0.165	NA	0.575	0.37	0	-	0	0	GTP-binding protein EngA	0	KEIKD	non_canonical_pattern	462	-	0.28618	-	1	0.6089	0.0233	961	unknown
PF3D7_1252100	0.261	NA	0.481	0.37	0	-	0	0	rhoptry neck protein 3	0	KHIYQ	non_canonical_pattern	478	-	0.973754	21-22.	3	0.7378	0.0053	2215	unknown
PF3D7_1212000	0.485	NA	0.252	0.37	0	-	0	0	glutathione peroxidase-like thioredoxin peroxidase	0	KIIIQ	non_canonical_pattern	196	-	0.08114	-	0	0.2309	0.2023	205	unknown
PF3D7_1322800	0.134	0.842	0.124	0.37	0	-	0	0	conserved protein, unknown function	0	KFRYE	non_canonical_pattern	24	-	0.000991	-	0	0.68	0.0065	115	unknown
PF3D7_1020800	0.659	NA	0.086	0.37	0	-	0	0	dihydrolipoamide acyltransferase component E2	0	KNIGD	non_canonical_pattern	73	-	0.537207	19-20.	0	0.2066	0.0864	640	unknown
PF3D7_0522600	0.015	NA	0.709	0.36	0	-	0	0	inner membrane complex protein	0	RPLYE	canonical_pattern	413	-	0.021118	-	8	0.6449	0.0001	483	unknown
PF3D7_1303400	0.013	NA	0.706	0.36	0	-	0	0	LisH domain-containing protein, putative	0	RYLVE	canonical_pattern	15	-	0.001466	-	0	0.1337	0.0012	1022	unknown
PF3D7_0401400	0.381	0.121	0.57	0.36	0	-	0	0	rifin	0	RTLCE	canonical_pattern	41	-	0.760229	21-22.	1	0.9978	0.0005	329	unknown
PF3D7_1373400	0.172	NA	0.543	0.36	0	-	0	0	rifin	0	RTLCE	canonical_pattern	35	-	0.425654	-	1	0.9984	0.0003	377	unknown
PF3D7_0100900	0.505	0.062	0.515	0.36	0	-	0	0	rifin	0	RLLCE	canonical_pattern	38	-	0.948547	21-22.	1	0.9986	0.0008	350	unknown
PF3D7_0631100	0.163	0.705	0.204	0.36	0	Transmembrane	0.9206	0.224	Plasmodium exported protein (PHISTb), unknown function	11.9106	RNLSE	canonical_pattern	47	0.465	0.006973	-	1	0.6904	0.0016	466	unknown
PF3D7_1246700	0.001	NA	0.716	0.36	0	-	0	0	conserved Plasmodium protein, unknown function	0	KYIEE	non_canonical_pattern	117	-	0.000235	-	1	0.5743	0.0006	440	unknown
PF3D7_0618500	0.009	NA	0.715	0.36	0	-	0	0	malate dehydrogenase	0	KSVAE	non_canonical_pattern	98	-	0.006077	-	0	0.0059	0.0019	313	unknown
PF3D7_1441900	0.005	NA	0.709	0.36	0	-	0	0	RNA polymerase II transcription factor B subunit 5, putative	0	HDFLE	non_canonical_pattern	45	-	0.000545	-	0	0.0996	0.0033	67	unknown
PF3D7_1449200	0.005	NA	0.708	0.36	0	-	0	0	conserved Plasmodium protein, unknown function	0	KSKKE	non_canonical_pattern	59	-	0.000198	-	0	0.0276	0	85	unknown
PF3D7_1215000	0.007	NA	0.706	0.36	0	-	0	0	thioredoxin peroxidase 2	0	KHIKD	non_canonical_pattern	75	-	0.001179	-	0	0.2037	0.0005	216	unknown
PF3D7_0619800	0.054	NA	0.664	0.36	0	-	0	0	conserved Plasmodium membrane protein, unknown function	0	KKINE	non_canonical_pattern	360	-	0.001296	-	6	0.4642	0.0008	2530	unknown
PF3D7_0208600	0.303	0.255	0.521	0.36	0	-	0	0	ribosome-recycling factor	0	HFIKE	non_canonical_pattern	401	-	0.023265	-	0	0.5531	0.0054	498	unknown
PF3D7_0932600	0.326	NA	0.397	0.36	0	-	0	0	apicoplast ribosomal protein S6, putative	0	KKIAE	non_canonical_pattern	143	-	0.218374	-	1	0.7603	0.1142	247	unknown
PF3D7_0713700	0.326	NA	0.385	0.36	0	-	0	0	conserved Plasmodium protein, unknown function	0	KVTID	non_canonical_pattern	72	-	0.951131	21-22.	2	0.9042	0.0002	209	unknown
PF3D7_0920200	0.601	NA	0.113	0.36	0	-	0	0	CS domain protein, putative	0	KKILQ	non_canonical_pattern	733	-	0.04891	-	0	0.4033	0.0142	983	unknown
PF3D7_0508000	0.649	NA	0.072	0.36	0	-	0	0	6-cysteine protein	0	KGQVE	non_canonical_pattern	19	-	0.993976	21-22.	1	0.9579	0.0037	349
PF3D7_0400600	0.116	NA	0.579	0.35	0	-	0	0	erythrocyte membrane protein 1 (PfEMP1), exon 1, pseudogene	0	-	-	-	-	0.129339	-	1	0.8261	0.2241	26
PF3D7_1312500	0.634	NA	0.076	0.35	0	-	0	0	conserved Plasmodium protein, unknown function	0	-	-	-	-	0.011409	-	0	0.4799	0.1837	65	unknown
PF3D7_1312450	0.465	0.549	0.046	0.35	0	-	0	0	apical ring associated protein 1, putative	0	-	-	-	-	0.004692	-	0	0.4809	0.0577	63	unknown
PF3D7_1100700	0.064	0.297	0.699	0.35	0	-	0	0	stevor, pseudogene	0	RSLAE	canonical_pattern	45	-	0.185326	-	3	0.9891	0.0003	287
PF3D7_0833400	0.331	0.065	0.668	0.35	0	-	0	0	rifin	0	RLLCE	canonical_pattern	38	-	0.87793	21-22.	1	0.9989	0.0001	340	unknown
PF3D7_1316200	0.044	NA	0.662	0.35	0	-	0	0	ADP-ribosylation factor, putative	0	RILYE	canonical_pattern	131	-	0.022981	-	0	0.8447	0.0016	224	unknown
PF3D7_0600500	0.3	0.114	0.644	0.35	0	-	0	0	rifin	0	RSLSE	canonical_pattern	38	-	0.852392	21-22.	1	0.9977	0.0001	372	unknown
PF3D7_0800500	0.322	0.114	0.619	0.35	0	-	0	0	rifin	0	RTLCE	canonical_pattern	40	-	0.964349	21-22.	1	0.9677	0.009	375	unknown
PF3D7_0700700	0.103	NA	0.598	0.35	0	-	0	0	stevor, pseudogene	0	RSLAE	canonical_pattern	45	-	0.116953	-	3	0.9834	0.0006	287
PF3D7_0707300	0.349	0.137	0.563	0.35	0	-	0	0	rhoptry-associated membrane antigen	0	RILYD	canonical_pattern	90	-	0.673817	18-19.	0	0.8089	0.0407	861	unknown
PF3D7_0711000	0.139	NA	0.555	0.35	0	-	0	0	AAA family ATPase, CDC48 subfamily	0	RELIE	canonical_pattern	539	-	0.296757	-	1	0.7804	0.0134	1229
PF3D7_0115600	0.389	0.124	0.543	0.35	0	-	0	0	rifin	0	RLLCE	canonical_pattern	38	-	0.520877	21-22.	1	0.9988	0.0003	379	unknown
PF3D7_1477100	0.171	0.349	0.519	0.35	0	Transmembrane	0.9558	0.551	Plasmodium exported protein (hyp6), unknown function	10.4701	RILTE	canonical_pattern	50	0.53	0.085109	-	2	0.9784	0.0006	194	unknown
PF3D7_0701600	0.226	NA	0.482	0.35	0	-	0	0	Pfmc-2TM Maurer's cleft two transmembrane protein	0	RMLAQ	canonical_pattern	42	-	0.678581	18-19.	3	0.9977	0.0001	235	unknown
PF3D7_0500900	0.225	0.677	0.156	0.35	0	Transmembrane	0.6537	0.595	serine/threonine protein kinase, FIKK family	12.6928	RKLNE	canonical_pattern	82	0.158	0.002832	-	0	0.7386	0.0035	600	unknown
PF3D7_0816600	0.588	NA	0.12	0.35	0	-	0	0	chaperone protein ClpB1	0	RILKE	canonical_pattern	198	-	0.603111	23-24.	1	0.527	0.0145	1070	unknown
PF3D7_1010500	0.075	0.074	0.89	0.35	0	-	0	0	ankyrin-repeat protein, putative	0	KGIYE	non_canonical_pattern	14	-	0.000723	-	0	0.0214	0.0026	169	unknown
PF3D7_1403800	0.002	NA	0.703	0.35	0	-	0	0	nuclear formin-like protein MISFIT, putative	0	KNICQ	non_canonical_pattern	423	-	9.3e-05	-	1	0.035	0.0002	1542	unknown
PF3D7_0713200	0.145	NA	0.561	0.35	0	-	0	0	exported protein family 1	0	KIFFE	non_canonical_pattern	13	-	0.006572	-	0	0.122	0.0051	224	unknown
PF3D7_1004600	0.181	NA	0.52	0.35	0	-	0	0	conserved Plasmodium membrane protein, unknown function	0	KIITQ	non_canonical_pattern	448	-	0.001933	-	12	0.8478	0	1079	unknown
PF3D7_1214000	0.236	NA	0.461	0.35	0	-	0	0	conserved protein, unknown function	0	KKAID	non_canonical_pattern	44	-	0.015319	-	1	0.8989	0.0097	146	unknown
PF3D7_1133400	0.362	NA	0.337	0.35	0	-	0	0	apical membrane antigen 1	0	HTYQQ	non_canonical_pattern	58	-	0.685848	24-25.	1	0.9985	0	622	unknown
PF3D7_1031900	0.368	NA	0.327	0.35	0	-	0	0	conserved Plasmodium protein, unknown function	0	HYILE	non_canonical_pattern	191	-	0.867856	23-24.	1	0.9797	0.0001	600	unknown
PF3D7_1206000	0.521	NA	0.171	0.35	0	-	0	0	shewanella-like protein phosphatase 2	0	KWEHD	non_canonical_pattern	32	-	0.114547	-	0	0.3215	0.0808	304	unknown
PF3D7_0210400	0.073	NA	0.608	0.34	0	-	0	0	50S ribosomal protein L33, putative	0	-	-	-	-	0.001464	-	0	0.6243	0.0003	119	unknown
PF3D7_0201000	0.22	0.07	0.717	0.34	0	-	0	0	rifin	0	RVLSE	canonical_pattern	38	-	0.759678	19-20.	2	0.9961	0.0012	312	unknown
PF3D7_0406400	0.006	NA	0.683	0.34	0	-	0	0	cytosolic glyoxalase II	0	RELKQ	canonical_pattern	70	-	0.002868	-	0	0.0149	0.0122	263	unknown
PF3D7_1476900	0.038	NA	0.633	0.34	0	-	0	0	Plasmodium exported protein, unknown function, pseudogene	0	RILFE	canonical_pattern	44	-	0.161053	-	3	0.9797	0.0001	278
PF3D7_1308600	0.066	NA	0.623	0.34	0	-	0	0	conserved Plasmodium protein, unknown function	0	RTLID	canonical_pattern	1042	-	0.005816	-	0	0.2065	0.0006	1405	unknown
PF3D7_1040200	0.082	NA	0.605	0.34	0	-	0	0	stevor	0	RLLAQ	canonical_pattern	47	-	0.437481	-	2	0.995	0.0001	305	unknown
PF3D7_0306400	0.154	NA	0.524	0.34	0	-	0	0	FAD-dependent glycerol-3-phosphate dehydrogenase, putative	0	RKLAD	canonical_pattern	292	-	0.068896	-	1	0.5619	0.0135	653	unknown
PF3D7_0221500	0.203	NA	0.476	0.34	0	-	0	0	Pfmc-2TM Maurer's cleft two transmembrane protein, pseudogene	0	RMLAQ	canonical_pattern	42	-	0.452671	-	3	0.9984	0	225
PF3D7_0223400	0.213	NA	0.46	0.34	0	-	0	0	rifin	0	RLLCE	canonical_pattern	38	-	0.444058	-	1	0.9989	0.0001	327	unknown
PF3D7_1040500	0.259	NA	0.421	0.34	0	-	0	0	rifin	0	RLLCE	canonical_pattern	38	-	0.631017	21-22.	1	0.999	0.0003	350	unknown
PF3D7_0902500	0.453	NA	0.229	0.34	0	-	0	0	serine/threonine protein kinase, FIKK family	0	RYLSE	canonical_pattern	29	-	0.358693	-	0	0.4672	0.036	591	unknown
PF3D7_0320100	0.002	NA	0.684	0.34	0	-	0	0	protein transport protein SEC22	0	KNIDD	non_canonical_pattern	155	-	0.002275	-	1	0.9678	0.0008	221	unknown
PF3D7_1412900	0.003	NA	0.68	0.34	0	-	0	0	ubiquitin-conjugating enzyme E2, putative	0	KWIIQ	non_canonical_pattern	183	-	0.000688	-	0	0.2554	0.007	299
PF3D7_0217400	0.001	NA	0.68	0.34	0	-	0	0	conserved protein, unknown function	0	KSIAE	non_canonical_pattern	143	-	0.000839	-	1	0.9791	0.0039	148	unknown
PF3D7_0810200	0.004	NA	0.676	0.34	0	-	0	0	ABC1 family, putative	0	KVIND	non_canonical_pattern	83	-	0.000582	-	0	0.0944	0.0006	940	unknown
PF3D7_1347100	0.006	NA	0.673	0.34	0	-	0	0	DNA topoisomerase 3, putative	0	KIINE	non_canonical_pattern	436	-	0.001154	-	0	0.0448	0.0002	710	unknown
PF3D7_1312200	0.006	NA	0.67	0.34	0	-	0	0	conserved protein, unknown function	0	KKFYD	non_canonical_pattern	89	-	0.0021	-	0	0.3245	0.0123	293	unknown
PF3D7_1304900	0.015	NA	0.66	0.34	0	-	0	0	DNA-directed RNA polymerase II subunit RPB11, putative	0	KLLSD	non_canonical_pattern	88	-	0.001775	-	0	0.0258	0.0033	126
PF3D7_0817000	0.027	NA	0.652	0.34	0	-	0	0	NEDD8-activating enzyme E1 catalytic subunit, putative	0	KYKVD	non_canonical_pattern	64	-	0.003695	-	0	0.3219	0.0179	389	unknown
PF3D7_0625500	0.025	NA	0.645	0.34	0	-	0	0	conserved Plasmodium membrane protein, unknown function	0	KEFCE	non_canonical_pattern	33	-	0.000495	-	4	0.9903	0	337	unknown
PF3D7_0916300	0.04	NA	0.644	0.34	0	-	0	0	conserved Plasmodium protein, unknown function	0	KYVCE	non_canonical_pattern	208	-	0.073948	-	4	0.8311	0.0002	292	unknown
PF3D7_0717100	0.039	NA	0.634	0.34	0	-	0	0	conserved Plasmodium protein, unknown function	0	KYIDD	non_canonical_pattern	261	-	0.000355	-	3	0.2191	0.0016	912	unknown
PF3D7_0901200	0.075	NA	0.612	0.34	0	-	0	0	Plasmodium exported protein, unknown function, fragment	0	KCTHD	non_canonical_pattern	13	-	0.000913	-	0	0.3282	0.1683	70
PF3D7_0413800	0.086	NA	0.598	0.34	0	-	0	0	50S ribosomal protein L10, putative	0	KEGKE	non_canonical_pattern	105	-	0.028925	-	1	0.8971	0.0139	280	unknown
PF3D7_1322900	0.113	NA	0.575	0.34	0	-	0	0	conserved protein, unknown function	0	HFIKE	non_canonical_pattern	87	-	0.150119	-	3	0.9713	0.0008	263	unknown
PF3D7_1352500	0.4	NA	0.275	0.34	0	-	0	0	thioredoxin-related protein, putative	0	KTWAQ	non_canonical_pattern	64	-	0.975648	22-23.	2	0.9952	0.0011	208	unknown
PF3D7_1018900	0.006	0.797	0.226	0.34	0	-	0	0	conserved Plasmodium protein, unknown function	0	KPIIQ	non_canonical_pattern	261	-	0.001046	-	0	0.2914	0.0011	716	unknown
PF3D7_0600800	0.307	0.079	0.613	0.33	0	-	0	0	rifin, pseudogene	0	RILSE	canonical_pattern	41	-	0.908522	22-23.	1	0.9992	0	355
PF3D7_1244900	0.056	NA	0.608	0.33	0	-	0	0	conserved Plasmodium protein, unknown function	0	RILKE	canonical_pattern	699	-	0.004966	-	1	0.406	0.0006	763	unknown
PF3D7_0632200	0.057	NA	0.598	0.33	0	-	0	0	rifin	0	RSLSE	canonical_pattern	38	-	0.20201	-	2	0.963	0.0003	377	unknown
PF3D7_1373000	0.195	NA	0.463	0.33	0	-	0	0	rifin	0	RSLCE	canonical_pattern	35	-	0.328952	-	1	0.9974	0	336	unknown
PF3D7_1400600	0.236	NA	0.428	0.33	0	-	0	0	rifin	0	RSLCE	canonical_pattern	35	-	0.367431	-	1	0.9979	0.0001	367	unknown
PF3D7_1300200	0.231	NA	0.428	0.33	0	-	0	0	rifin	0	RLLCE	canonical_pattern	38	-	0.399453	-	1	0.9991	0.0001	348	unknown
PF3D7_1200500	0.308	NA	0.342	0.33	0	-	0	0	rifin	0	RSLCE	canonical_pattern	35	-	0.817467	19-20.	1	0.9997	0	369	unknown
PF3D7_1454500	0.007	NA	0.655	0.33	0	-	0	0	iron sulfur cluster assembly protein, putative	0	KTIDE	non_canonical_pattern	114	-	0.015777	-	0	0.1057	0.0466	162	SUBCELLULAR LOCATION: Mitochondrion matrix {ECO:0000256|RuleBase:RU362089}.
PF3D7_1313700	0.005	NA	0.645	0.33	0	-	0	0	Maf-like protein, putative	0	KVKRE	non_canonical_pattern	102	-	0.000447	-	0	0.0163	0.0106	264	unknown
PF3D7_0712200	0.094	NA	0.57	0.33	0	-	0	0	rifin, pseudogene	0	KECKE	non_canonical_pattern	85	-	0.058699	-	3	0.9968	0	338
PF3D7_1427000	0.114	NA	0.537	0.33	0	-	0	0	conserved Plasmodium protein, unknown function	0	KLITQ	non_canonical_pattern	5	-	0.074119	-	1	0.5045	0.0031	1169	unknown
PF3D7_0918000	0.129	NA	0.53	0.33	0	-	0	0	glideosome-associated protein 50	0	KKIHE	non_canonical_pattern	191	-	0.773317	25-26.	2	0.9853	0.0033	396	unknown
PF3D7_1013300	0.129	NA	0.525	0.33	0	-	0	0	conserved Plasmodium protein, unknown function	0	KGSYE	non_canonical_pattern	29	-	0.415316	-	2	0.9785	0	628	unknown
PF3D7_0315700	0.187	NA	0.471	0.33	0	-	0	0	conserved Plasmodium membrane protein, unknown function	0	KDESE	non_canonical_pattern	2	-	0.000574	-	12	0.7926	0	936	unknown
PF3D7_1128700	0.246	NA	0.408	0.33	0	-	0	0	GPI-anchor transamidase, putative	0	HKIYE	non_canonical_pattern	300	-	0.913652	20-21.	2	0.9162	0.0052	493	unknown
PF3D7_1025800	0.142	NA	0.5	0.32	0	-	0	0	conserved protein, unknown function	0	-	-	-	-	0.006973	-	1	0.7848	0.0068	67	unknown
PF3D7_API01400	0.367	NA	0.266	0.32	0	-	0	0	ribosomal protein L23, putative	0	-	-	-	-	0.005766	-	0	0.4732	0.1825	75	unknown
PF3D7_1478100	0.11	0.192	0.647	0.32	0	Transmembrane	0.4235	0.421	Plasmodium exported protein (hyp13), unknown function	13.4477	RSLAE	canonical_pattern	45	0.55	0.086925	-	2	0.9399	0.001	247	unknown
PF3D7_0533000	0.095	0.289	0.59	0.32	0	-	0	0	rifin, pseudogene	0	RSLCE	canonical_pattern	45	-	0.59345	22-23.	3	0.9926	0.0002	342
PF3D7_1300500	0.297	0.115	0.555	0.32	0	-	0	0	rifin	0	RTLCE	canonical_pattern	41	-	0.531165	21-22.	1	0.9973	0.0002	331	unknown
PF3D7_1300700	0.282	0.115	0.552	0.32	0	-	0	0	rifin	0	RTLCE	canonical_pattern	35	-	0.686011	21-22.	1	0.996	0.0003	369	unknown
PF3D7_0901700	0.239	NA	0.41	0.32	0	-	0	0	Plasmodium exported protein (hyp5), unknown function	0	RCLTE	canonical_pattern	45	-	0.363048	-	2	0.9984	0	227	unknown
PF3D7_0113700	0.479	0.266	0.206	0.32	0	Transmembrane	0.9039	0.481	heat shock protein 40, type II	10.0996	RCLAE	canonical_pattern	57	0.606	0.17501	-	1	0.7357	0.0116	402	unknown
PF3D7_0702300	0.453	NA	0.195	0.32	0	-	0	0	sporozoite threonine and asparagine-rich protein	0	RFLSE	canonical_pattern	45	-	0.438318	-	0	0.8357	0.0064	594	unknown
PF3D7_0115500	0.005	NA	0.637	0.32	0	-	0	0	erythrocyte membrane protein 1 (PfEMP1), pseudogene	0	KMFIE	non_canonical_pattern	93	-	0.00547	-	1	0.2789	0.0019	432
PF3D7_1412500	0.004	NA	0.626	0.32	0	-	0	0	actin II	0	KYPIE	non_canonical_pattern	67	-	0.001055	-	0	0.0427	0.0035	376	SUBCELLULAR LOCATION: Cytoplasm, cytoskeleton {ECO:0000256|SAAS:SAAS01255600}.
PF3D7_1422500	0.021	NA	0.622	0.32	0	-	0	0	ERAD-associated E3 ubiquitin-protein ligase HRD1	0	HMTAD	non_canonical_pattern	250	-	0.002058	-	5	0.8006	0	510	unknown
PF3D7_0415600	0.021	NA	0.61	0.32	0	-	0	0	GTP:AMP phosphotransferase	0	KDCIQ	non_canonical_pattern	152	-	0.011052	-	0	0.1203	0.0029	229	unknown
PF3D7_0100700	0.079	NA	0.565	0.32	0	-	0	0	Plasmodium exported protein, unknown function, fragment	0	KLVKD	non_canonical_pattern	20	-	0.001123	-	0	0.3712	0.0866	67
PF3D7_1476500	0.081	NA	0.558	0.32	0	-	0	0	probable protein, unknown function	0	KFSGD	non_canonical_pattern	75	-	0.037011	-	1	0.8863	0.0003	325	unknown
PF3D7_1346800	0.319	NA	0.329	0.32	0	-	0	0	6-cysteine protein	0	KSISE	non_canonical_pattern	22	-	0.685013	26-27.	2	0.9601	0.0002	439
PF3D7_1372700	0.177	0.119	0.644	0.31	0	-	0	0	rifin	0	RTLCE	canonical_pattern	35	-	0.714887	21-22.	1	0.999	0.0002	348	unknown
PF3D7_0101100	0.015	NA	0.61	0.31	0	-	0	0	exported protein family 4	0	RCLLQ	canonical_pattern	46	-	0.029269	-	3	0.9956	0.0001	309	unknown
PF3D7_0324300	0.015	NA	0.61	0.31	0	-	0	0	exported protein family 4	0	RCLLQ	canonical_pattern	46	-	0.029269	-	3	0.9956	0.0001	309	unknown
PF3D7_0631600	0.015	NA	0.61	0.31	0	-	0	0	exported protein family 4	0	RCLLQ	canonical_pattern	46	-	0.029269	-	3	0.9953	0.0001	309	unknown
PF3D7_0601000	0.015	NA	0.61	0.31	0	-	0	0	exported protein family 4	0	RCLLQ	canonical_pattern	46	-	0.029269	-	3	0.9953	0.0001	309	unknown
PF3D7_1039900	0.014	NA	0.61	0.31	0	-	0	0	exported protein family 4	0	RCLLQ	canonical_pattern	46	-	0.029269	-	3	0.9959	0.0001	308	unknown
PF3D7_1101500	0.014	NA	0.61	0.31	0	-	0	0	exported protein family 4	0	RCLLQ	canonical_pattern	46	-	0.029269	-	3	0.9953	0.0001	308	unknown
PF3D7_0701400	0.014	NA	0.61	0.31	0	-	0	0	exported protein family 4, pseudogene	0	RCLLQ	canonical_pattern	46	-	0.029269	-	3	0.9955	0.0001	308
PF3D7_0207300	0.095	NA	0.529	0.31	0	-	0	0	serine repeat antigen 8	0	RVLNQ	canonical_pattern	246	-	0.075951	-	0	0.0535	0.3149	679	unknown
PF3D7_0425100	0.152	NA	0.461	0.31	0	-	0	0	Plasmodium exported protein (hyp6), unknown function	0	RTLTE	canonical_pattern	48	-	0.21956	-	2	0.9475	0.0168	205	unknown
PF3D7_1348800	0.191	NA	0.43	0.31	0	-	0	0	E1-E2 ATPase, putative	0	RKLIE	canonical_pattern	40	-	0.00051	-	9	0.8417	0.0001	1834	unknown
PF3D7_1016400	0.139	0.389	0.411	0.31	0	Transmembrane	0.9032	0.467	serine/threonine protein kinase, FIKK family	18.6063	RCLAE	canonical_pattern	86	0.098	0.001048	-	1	0.7787	0.0008	609	unknown
PF3D7_0900600	0.226	NA	0.394	0.31	0	-	0	0	rifin	0	RLLCE	canonical_pattern	36	-	0.717078	21-22.	1	0.9992	0.0001	367	unknown
PF3D7_1010800	0.005	0.795	0.124	0.31	0	-	0	0	50S ribosomal protein L22, mitochondrial, putative	0	RELQQ	canonical_pattern	286	-	0.000918	-	0	0.474	0.0015	299	unknown
PF3D7_1139800	0.003	NA	0.613	0.31	0	-	0	0	conserved Plasmodium protein, unknown function	0	KKINE	non_canonical_pattern	157	-	0.000778	-	0	0.04	0.0016	2213	unknown
PF3D7_1314600	0.006	NA	0.607	0.31	0	-	0	0	lipoate-protein ligase 1	0	KNIKE	non_canonical_pattern	89	-	0.002842	-	0	0.2316	0.0008	408	unknown
PF3D7_1142200	0.006	NA	0.606	0.31	0	-	0	0	conserved Plasmodium protein, unknown function	0	HLIDD	non_canonical_pattern	138	-	0.000752	-	0	0.2561	0.0021	272	unknown
PF3D7_1011500	0.025	NA	0.59	0.31	0	-	0	0	conserved protein, unknown function	0	KSYME	non_canonical_pattern	141	-	0.005673	-	4	0.9978	0	175	unknown
PF3D7_1225100	0.047	NA	0.579	0.31	0	-	0	0	isoleucine--tRNA ligase, putative	0	KNIKD	non_canonical_pattern	65	-	0.087657	-	1	0.7654	0.004	1696	unknown
PF3D7_1344800	0.072	NA	0.556	0.31	0	-	0	0	aspartate carbamoyltransferase	0	KLKLD	non_canonical_pattern	30	-	0.001912	-	1	0.9408	0.0007	375	unknown
PF3D7_1038000	0.073	NA	0.555	0.31	0	-	0	0	antigen UB05	0	HKGDE	non_canonical_pattern	103	-	0.006009	-	2	0.9879	0.0068	119
PF3D7_0717200	0.251	NA	0.373	0.31	0	-	0	0	conserved Plasmodium protein, unknown function	0	KGDKD	non_canonical_pattern	11	-	0.001223	-	0	0.1395	0.0018	431	unknown
PF3D7_1102100	0.451	NA	0.177	0.31	0	-	0	0	Plasmodium exported protein, unknown function, pseudogene	0	HQTIE	non_canonical_pattern	42	-	0.129922	-	1	0.335	0.3358	150
PF3D7_1039200	0.451	NA	0.177	0.31	0	-	0	0	Plasmodium exported protein, unknown function, pseudogene	0	HQTIE	non_canonical_pattern	42	-	0.129922	-	1	0.335	0.3358	150
PF3D7_1007000	0.021	NA	0.577	0.3	0	-	0	0	transmembrane protein 147, putative	0	-	-	-	-	0.001476	-	6	0.9869	0	260	unknown
PF3D7_1026500	0.508	NA	0.101	0.3	0	-	0	0	conserved Plasmodium protein, unknown function	0	-	-	-	-	0.000722	-	0	0.6234	0.1459	70	unknown
PF3D7_0102600	0.075	0.19	0.635	0.3	0	Transmembrane	0.9917	0.417	serine/threonine protein kinase, FIKK family	14.1366	RYLAE	canonical_pattern	54	0.52	0.00056	-	1	0.8863	0.0001	630	unknown
PF3D7_1415800	0.005	NA	0.588	0.3	0	-	0	0	ribosomal RNA small subunit methyltransferase A1	0	RCLYE	canonical_pattern	138	-	0.000231	-	0	0.3568	0.0005	381	unknown
PF3D7_1400400	0.272	0.065	0.556	0.3	0	-	0	0	rifin	0	RLLCE	canonical_pattern	38	-	0.906542	21-22.	2	0.9964	0.0008	337	unknown
PF3D7_0632400	0.23	0.116	0.543	0.3	0	-	0	0	rifin	0	RLLCE	canonical_pattern	38	-	0.514282	21-22.	1	0.9984	0.0002	377	unknown
PF3D7_0723700	0.075	NA	0.523	0.3	0	-	0	0	metallo-hydrolase/oxidoreductase, putative	0	RYLVE	canonical_pattern	129	-	0.013801	-	1	0.6848	0.0157	1032	unknown
PF3D7_0732200	0.147	NA	0.459	0.3	0	-	0	0	rifin	0	RSLCE	canonical_pattern	35	-	0.367431	-	3	0.9982	0.0001	366	unknown
PF3D7_1105300	0.297	NA	0.308	0.3	0	-	0	0	conserved Plasmodium protein, unknown function	0	RKLID	canonical_pattern	576	-	0.844769	21-22.	1	0.8018	0.0143	730	unknown
PF3D7_1448400	0.425	NA	0.17	0.3	0	-	0	0	ubiquitin-protein ligase, putative	0	RNLNE	canonical_pattern	32	-	0.552952	28-29.	0	0.774	0.0434	851	unknown
PF3D7_0813000	0.005	NA	0.602	0.3	0	-	0	0	conserved protein, unknown function	0	KKIGE	non_canonical_pattern	62	-	0.001089	-	0	0.0577	0.0004	599	unknown
PF3D7_0313500	0.003	NA	0.602	0.3	0	-	0	0	Ras-like G protein	0	KDIQE	non_canonical_pattern	527	-	0.006037	-	0	0.2304	0.0008	911	unknown
PF3D7_1004000	0.006	NA	0.595	0.3	0	-	0	0	60S ribosomal protein L13, putative	0	KLKYQ	non_canonical_pattern	49	-	0.001923	-	0	0.0356	0.0007	202	unknown
PF3D7_0810400	0.014	NA	0.59	0.3	0	-	0	0	aquaporin, putative	0	KDIDQ	non_canonical_pattern	262	-	0.001218	-	7	0.8089	0	603	unknown
PF3D7_1111500	0.011	NA	0.58	0.3	0	-	0	0	acylphosphatase, putative	0	KLEAD	non_canonical_pattern	56	-	0.016815	-	0	0.29	0.0013	129	unknown
PF3D7_0211500	0.021	NA	0.578	0.3	0	-	0	0	GAF domain-related protein, putative	0	KCIGQ	non_canonical_pattern	83	-	0.000288	-	3	0.6404	0.0008	1245	unknown
PF3D7_1339900	0.052	NA	0.555	0.3	0	-	0	0	ABC transporter B family member 5, putative	0	KCIFQ	non_canonical_pattern	701	-	0.000452	-	4	0.5248	0.0012	925	unknown
PF3D7_0801000	0.087	NA	0.519	0.3	0	-	0	0	Plasmodium exported protein (PHISTc), unknown function	0	KVESE	non_canonical_pattern	255	-	0.003553	-	1	0.6658	0.0033	1219	unknown
PF3D7_0708800	0.089	NA	0.517	0.3	0	-	0	0	heat shock protein 110	0	HNIND	non_canonical_pattern	436	-	0.00096	-	0	0.0276	0.0001	873	unknown
PF3D7_0703500	0.232	NA	0.373	0.3	0	-	0	0	erythrocyte membrane-associated antigen	0	KLIDE	non_canonical_pattern	1487	-	0.013924	-	0	0.0837	0.0029	2299	unknown
PF3D7_1310500	0.279	NA	0.318	0.3	0	-	0	0	ER membrane protein complex subunit 7, putative	0	KRIYD	non_canonical_pattern	138	-	0.593884	29-30.	2	0.9704	0.0003	205	unknown
PF3D7_1344600	0.395	NA	0.211	0.3	0	-	0	0	lipoyl synthase	0	KAICE	non_canonical_pattern	206	-	0.67813	23-24.	1	0.5068	0.2008	415
PF3D7_0211400	0.455	NA	0.136	0.3	0	-	0	0	beta-ketoacyl-ACP synthase III	0	KKYVD	non_canonical_pattern	70	-	0.56025	18-19.	0	0.1986	0.5228	371	unknown
PF3D7_1005700	0.003	NA	0.58	0.29	0	-	0	0	peptidase, putative	0	RLLNE	canonical_pattern	229	-	0.003575	-	0	0.2459	0.0231	772	unknown
PF3D7_0422000	0.077	NA	0.494	0.29	0	-	0	0	steroid dehydrogenase, putative	0	RDLLE	canonical_pattern	89	-	0.005919	-	1	0.9959	0.0002	321	unknown
PF3D7_0207000	0.135	NA	0.445	0.29	0	-	0	0	merozoite surface protein 4	0	RILGE	canonical_pattern	41	-	0.261039	-	2	0.9493	0.0033	272	unknown
PF3D7_0500400	0.186	NA	0.4	0.29	0	-	0	0	rifin	0	RSLYE	canonical_pattern	40	-	0.458759	-	1	0.9989	0.0001	374	unknown
PF3D7_1000400	0.241	NA	0.332	0.29	0	-	0	0	rifin	0	RSLCE	canonical_pattern	35	-	0.748242	19-20.	1	0.999	0.0001	371	unknown
PF3D7_0912400	0.497	NA	0.093	0.29	0	-	0	0	alkaline phosphatase, putative	0	RRLRE	canonical_pattern	260	-	0.976263	22-23.	1	0.9943	0.0001	446	unknown
PF3D7_1442800	0.004	NA	0.586	0.29	0	-	0	0	conserved Plasmodium protein, unknown function	0	KKLTE	non_canonical_pattern	81	-	0.001994	-	0	0.3233	0.0011	402	unknown
PF3D7_0311800	0.006	NA	0.582	0.29	0	-	0	0	ATP synthase F0 subunit d-like protein, putative	0	KRKWQ	non_canonical_pattern	20	-	0.001486	-	0	0.1678	0.0004	609	unknown
PF3D7_1237000	0.005	NA	0.578	0.29	0	-	0	0	SUMO-activating enzyme subunit 2	0	KLFSD	non_canonical_pattern	6	-	0.000601	-	0	0.1662	0	686	unknown
PF3D7_0301100	0.022	NA	0.549	0.29	0	-	0	0	Plasmodium exported protein (hyp13), unknown function	0	KNKSD	non_canonical_pattern	74	-	0.037114	-	2	0.9867	0.0001	256	unknown
PF3D7_0919100	0.021	NA	0.549	0.29	0	-	0	0	DnaJ protein, putative	0	KQEIQ	non_canonical_pattern	65	-	0.03346	-	6	0.9436	0	370	unknown
PF3D7_0512450	0.037	NA	0.538	0.29	0	-	0	0	conserved Plasmodium protein, unknown function, pseudogene	0	KVECD	non_canonical_pattern	13	-	0.492031	-	3	0.2738	0.0583	450
PF3D7_0324700	0.072	NA	0.511	0.29	0	-	0	0	erythrocyte membrane protein 1 (PfEMP1), exon 2, pseudogene	0	KPINQ	non_canonical_pattern	373	-	0.000583	-	1	0.2455	0.0058	459
PF3D7_0311600	0.219	NA	0.353	0.29	0	-	0	0	dolichyl-diphosphooligosaccharide--protein glycosyltransferase subunit OST1, putative	0	KDIEE	non_canonical_pattern	123	-	0.666687	19-20.	1	0.8928	0.0013	702	SUBCELLULAR LOCATION: Endoplasmic reticulum membrane {ECO:0000256|RuleBase:RU361143}; Single-pass type I membrane protein {ECO:0000256|RuleBase:RU361143}.
PF3D7_1371500	0.259	NA	0.326	0.29	0	-	0	0	probable protein, unknown function	0	KYNSQ	non_canonical_pattern	48	-	0.357943	-	2	0.9864	0.0001	168	unknown
PF3D7_0927900	0.254	NA	0.324	0.29	0	-	0	0	phosphatidylserine decarboxylase	0	KTNVQ	non_canonical_pattern	44	-	0.001668	-	0	0.9741	0.0002	353	SUBCELLULAR LOCATION: Endoplasmic reticulum membrane {ECO:0000256|HAMAP-Rule:MF_03208}; Single-pass membrane protein {ECO:0000256|HAMAP-Rule:MF_03208}. Note=Equally found in the membrane-bound as well as in the soluble fraction. {ECO:0000256|HAMAP-Rule:MF_03208}.
PF3D7_0504400	0.282	NA	0.301	0.29	0	-	0	0	ATP-dependent helicase, putative	0	KNIVE	non_canonical_pattern	150	-	0.005599	-	0	0.949	0.001	755	unknown
PF3D7_0731500	0.334	NA	0.243	0.29	0	-	0	0	erythrocyte binding antigen-175	0	KNIPQ	non_canonical_pattern	310	-	0.72461	21-22.	1	0.5507	0.0544	1502	unknown
PF3D7_1352000	0.368	NA	0.215	0.29	0	-	0	0	GTP-binding protein, putative	0	KKIDD	non_canonical_pattern	212	-	0.625428	21-22.	1	0.1524	0.0141	2006	unknown
PF3D7_0405900	0.377	NA	0.195	0.29	0	-	0	0	apical sushi protein	0	KIINE	non_canonical_pattern	461	-	0.85598	20-21.	1	0.7255	0.008	731	unknown
PF3D7_0422800	0.017	0.717	0.123	0.29	0	-	0	0	serpentine receptor, putative	0	KEIYD	non_canonical_pattern	70	-	0.032799	-	7	0.8265	0	470	unknown
PF3D7_1238000	0.029	NA	0.531	0.28	0	-	0	0	COPI associated protein, putative	0	-	-	-	-	0.000677	-	4	0.9609	0.0002	148	unknown
PF3D7_0306600	0.143	NA	0.413	0.28	0	-	0	0	ATP synthase-associated protein, putative	0	-	-	-	-	0.011969	-	0	0.168	0.1775	85	unknown
PF3D7_0302000	0.006	NA	0.564	0.28	0	-	0	0	pre-mRNA-splicing factor PRP46, putative	0	RELDE	canonical_pattern	127	-	0.000121	-	0	0.0341	0.0016	600	unknown
PF3D7_0705500	0.063	NA	0.494	0.28	0	-	0	0	inositol-phosphate phosphatase, putative	0	RILKE	canonical_pattern	52	-	0.000335	-	0	0.0303	0.0005	2814	unknown
PF3D7_0501100	0.076	NA	0.479	0.28	0	-	0	0	heat shock protein 40, type II	0	RSLAE	canonical_pattern	59	-	0.017567	-	1	0.9445	0.0016	402
PF3D7_0223100	0.12	NA	0.446	0.28	0	-	0	0	rifin	0	RTLCE	canonical_pattern	35	-	0.335199	-	3	0.9964	0.0001	330	unknown
PF3D7_0219800	0.122	0.276	0.443	0.28	0	Transmembrane	0.9529	0.624	Plasmodium exported protein (PHISTc), unknown function	10.0754	RNLAQ	canonical_pattern	53	0.452	0.047483	-	1	0.9896	0.0002	319	unknown
PF3D7_1254200	0.318	0.113	0.418	0.28	0	-	0	0	rifin	0	RLLCE	canonical_pattern	38	-	0.489324	-	1	0.9982	0.0001	351	unknown
PF3D7_1336900	0.223	NA	0.344	0.28	0	-	0	0	tryptophan--tRNA ligase	0	RYLLE	canonical_pattern	561	-	0.012469	-	0	0.1968	0.0173	632	unknown
PF3D7_0407100	0.319	NA	0.236	0.28	0	-	0	0	methyltransferase, putative	0	RPLND	canonical_pattern	32	-	0.092218	-	1	0.9797	0.0024	333	unknown
PF3D7_0902400	0.482	NA	0.083	0.28	0	-	0	0	serine/threonine protein kinase, FIKK family	0	RYLSE	canonical_pattern	29	-	0.214687	-	0	0.3519	0.0884	540	unknown
PF3D7_0518200	0.005	NA	0.565	0.28	0	-	0	0	SWIB/MDM2 domain-containing protein	0	KYIKD	non_canonical_pattern	80	-	0.000896	-	0	0.366	0	131	unknown
PF3D7_0820200	0.005	NA	0.564	0.28	0	-	0	0	phosphatidylglycerophosphate synthase	0	KHISQ	non_canonical_pattern	224	-	0.00022	-	0	0.1311	0.0075	661	SUBCELLULAR LOCATION: Mitochondrion {ECO:0000256|RuleBase:RU365024}.
PF3D7_0730400	0.006	NA	0.562	0.28	0	-	0	0	IMP1-like protein, putative	0	KEKVE	non_canonical_pattern	24	-	0.00027	-	0	0.0293	0.0074	158	unknown
PF3D7_1320900	0.005	NA	0.562	0.28	0	-	0	0	RNA-binding protein, putative	0	KSLYD	non_canonical_pattern	21	-	0.000359	-	0	0.0174	0.0003	125	unknown
PF3D7_1208300	0.005	NA	0.555	0.28	0	-	0	0	acyl carrier protein, mitochondrial, putative	0	KEQIE	non_canonical_pattern	72	-	0.000232	-	0	0.1728	0	157	unknown
PF3D7_1113200	0.006	NA	0.549	0.28	0	-	0	0	conserved Plasmodium protein, unknown function	0	KQSIQ	non_canonical_pattern	95	-	0.001582	-	0	0.5984	0.0004	129	unknown
PF3D7_1037500	0.007	NA	0.547	0.28	0	-	0	0	dynamin-like protein	0	KHIDD	non_canonical_pattern	91	-	0.001542	-	0	0.0767	0.0049	709	unknown
PF3D7_0511900	0.035	NA	0.532	0.28	0	-	0	0	conserved Plasmodium protein, unknown function	0	KLIID	non_canonical_pattern	138	-	0.033043	-	0	0.3931	0.0022	730	unknown
PF3D7_0613600	0.072	NA	0.489	0.28	0	-	0	0	conserved Plasmodium protein, unknown function	0	HDILE	non_canonical_pattern	457	-	0.00141	-	1	0.4754	0.0053	1034	unknown
PF3D7_1336600	0.08	NA	0.476	0.28	0	-	0	0	conserved protein, unknown function	0	KYRQQ	non_canonical_pattern	81	-	0.089556	-	0	0.2571	0.0082	91	unknown
PF3D7_1019800	0.118	NA	0.447	0.28	0	-	0	0	tRNA methyltransferase, putative	0	HNIRD	non_canonical_pattern	111	-	0.037146	-	3	0.9491	0.0014	1084	unknown
PF3D7_1002300	0.189	NA	0.367	0.28	0	-	0	0	conserved Plasmodium protein, unknown function	0	KYIFQ	non_canonical_pattern	92	-	0.205762	-	2	0.9667	0.0006	430	unknown
PF3D7_0312500	0.221	NA	0.347	0.28	0	-	0	0	major facilitator superfamily-related transporter, putative	0	KIIAQ	non_canonical_pattern	94	-	0.118373	-	12	0.8246	0	579	unknown
PF3D7_1210000	0.254	NA	0.315	0.28	0	-	0	0	50S ribosomal protein L1, apicoplast, putative	0	HITIE	non_canonical_pattern	21	-	0.469017	-	1	0.8066	0.0368	339	unknown
PF3D7_0530200	0.242	NA	0.309	0.28	0	-	0	0	phosphoenolpyruvate/phosphate translocator	0	KGIID	non_canonical_pattern	145	-	0.503951	23-24.	7	0.9814	0.0018	524	unknown
PF3D7_1021300	0.25	NA	0.308	0.28	0	-	0	0	apicoplast integral membrane protein, putative	0	KSLKD	non_canonical_pattern	36	-	0.98792	20-21.	7	0.9957	0.0006	454	unknown
PF3D7_1036300	0.262	NA	0.307	0.28	0	-	0	0	duffy binding-like merozoite surface protein 2	0	KEIED	non_canonical_pattern	668	-	0.356267	-	1	0.2886	0.0822	762	unknown
PF3D7_1301600	0.338	NA	0.213	0.28	0	-	0	0	erythrocyte binding antigen-140	0	HDIYD	non_canonical_pattern	753	-	0.295834	-	1	0.8292	0.0308	1210	unknown
PF3D7_1210700	0.452	NA	0.105	0.28	0	-	0	0	conserved Plasmodium protein, unknown function	0	HKIYE	non_canonical_pattern	254	-	0.060481	-	0	0.5688	0.0032	526	unknown
PF3D7_1437100	0.495	NA	0.065	0.28	0	-	0	0	conserved protein, unknown function	0	KGKKD	non_canonical_pattern	96	-	0.532056	14-15.	1	0.8095	0.0701	158	unknown
PF3D7_0726900	0.003	NA	0.543	0.27	0	-	0	0	mitochondrial import inner membrane translocase subunit TIM50, putative	0	RYLQQ	canonical_pattern	481	-	0.001137	-	0	0.73	0.0007	519	SUBCELLULAR LOCATION: Mitochondrion inner membrane {ECO:0000256|RuleBase:RU365079}; Single-pass membrane protein {ECO:0000256|RuleBase:RU365079}.
PF3D7_1137300	0.015	NA	0.532	0.27	0	-	0	0	CLPTM1 domain-containing protein, putative	0	RELTQ	canonical_pattern	671	-	0.000761	-	6	0.8027	0	689	unknown
PF3D7_0901300	0.025	NA	0.515	0.27	0	-	0	0	rifin	0	RSLSE	canonical_pattern	38	-	0.137538	-	1	0.9773	0.0004	378	unknown
PF3D7_0115200	0.232	0.114	0.463	0.27	0	-	0	0	rifin	0	RSLCE	canonical_pattern	35	-	0.35133	-	1	0.9975	0	368	unknown
PF3D7_1040700	0.149	NA	0.384	0.27	0	-	0	0	rifin	0	RLLCE	canonical_pattern	38	-	0.395521	-	1	0.9959	0.0006	372	unknown
PF3D7_0504000	0.18	NA	0.368	0.27	0	-	0	0	cation transporting P-ATPase	0	RELLD	canonical_pattern	566	-	0.000786	-	12	0.7803	0.0004	2393	unknown
PF3D7_1018300	0.189	NA	0.351	0.27	0	-	0	0	peptidase, putative	0	RLLSD	canonical_pattern	68	-	0.512858	30-31.	2	0.77	0.0108	1015	unknown
PF3D7_0200500	0.188	NA	0.342	0.27	0	-	0	0	rifin	0	RLLCE	canonical_pattern	35	-	0.753628	19-20.	1	0.999	0	370	unknown
PF3D7_0612200	0.005	NA	0.527	0.27	0	-	0	0	leucine-rich repeat protein	0	KIIAD	non_canonical_pattern	78	-	0.000233	-	0	0.0518	0.0001	1864	unknown
PF3D7_0517400	0.005	NA	0.527	0.27	0	-	0	0	FACT complex subunit SPT16, putative	0	KKIND	non_canonical_pattern	597	-	0.000786	-	0	0.0675	0	1141	unknown
PF3D7_0807000	0.025	NA	0.518	0.27	0	-	0	0	YEATS domain-containing protein, putative	0	KDIND	non_canonical_pattern	198	-	0.016064	-	0	0.209	0.0086	222	SUBCELLULAR LOCATION: Nucleus {ECO:0000256|PROSITE-ProRule:PRU00376}.
PF3D7_API02300	0.045	NA	0.492	0.27	0	-	0	0	apicoplast ribosomal protein S5	0	KYLFE	non_canonical_pattern	200	-	0.000707	-	3	0.9979	0	239	unknown
PF3D7_0609600	0.045	NA	0.489	0.27	0	-	0	0	conserved Plasmodium protein, unknown function	0	HFILE	non_canonical_pattern	51	-	0.001762	-	0	0.2667	0.0005	1257	unknown
PF3D7_1218100	0.087	NA	0.444	0.27	0	-	0	0	conserved Plasmodium protein, unknown function	0	KGILE	non_canonical_pattern	211	-	0.034229	-	2	0.6745	0.0007	463	unknown
PF3D7_1332600	0.107	NA	0.432	0.27	0	-	0	0	DNA-(apurinic or apyrimidinic site) lyase 1, putative	0	KNYYE	non_canonical_pattern	35	-	0.046475	-	1	0.8975	0.0018	597	unknown
PF3D7_0206600	0.124	NA	0.42	0.27	0	-	0	0	DNA-directed RNA polymerase III subunit RPC10, putative	0	KFDCQ	non_canonical_pattern	39	-	0.002056	-	0	0.0182	0.3874	106	SUBCELLULAR LOCATION: Nucleus, nucleolus {ECO:0000256|PIRNR:PIRNR005586}.
PF3D7_0316100	0.139	NA	0.395	0.27	0	-	0	0	mitochondrial ribosomal protein L27 precursor, putative	0	KSFEE	non_canonical_pattern	238	-	0.001978	-	0	0.604	0.0003	298	unknown
PF3D7_1149200	0.18	NA	0.356	0.27	0	-	0	0	ring-infected erythrocyte surface antigen	0	KLINQ	non_canonical_pattern	239	-	0.002562	-	0	0.1422	0.0005	1090	unknown
PF3D7_0515800	0.262	NA	0.274	0.27	0	-	0	0	BolA-like protein, putative	0	KVIED	non_canonical_pattern	4	-	0.000793	-	0	0.1564	0.2587	84	unknown
PF3D7_1413500	0.285	NA	0.264	0.27	0	-	0	0	FeS assembly ATPase SufC	0	KIITE	non_canonical_pattern	84	-	0.59832	26-27.	1	0.916	0.0085	347	unknown
PF3D7_1324900	0.342	NA	0.189	0.27	0	-	0	0	L-lactate dehydrogenase	0	KLISD	non_canonical_pattern	206	-	0.113429	-	1	0.0869	0.0007	316	unknown
PF3D7_0731800	0.397	NA	0.136	0.27	0	-	0	0	alpha/beta hydrolase, putative	0	KYIDE	non_canonical_pattern	470	-	0.074181	-	1	0.3037	0.1365	675	unknown
PF3D7_API04000	0.136	NA	0.39	0.26	0	-	0	0	hypothetical chloroplast reading frame 93	0	-	-	-	-	0.007181	-	2	0.9092	0.0774	121	unknown
PF3D7_0935100	0.167	NA	0.36	0.26	0	-	0	0	protein kish, putative	0	-	-	-	-	0.073742	-	2	0.9766	0.0004	72	unknown
PF3D7_0819600	0.005	NA	0.52	0.26	0	-	0	0	conserved protein, unknown function	0	RVLKQ	canonical_pattern	131	-	0.000861	-	0	0.0505	0.0002	277	unknown
PF3D7_0923700	0.005	NA	0.519	0.26	0	-	0	0	conserved protein, unknown function	0	RGLCE	canonical_pattern	63	-	0.00052	-	0	0.0828	0.0011	280	unknown
PF3D7_1465300	0.008	NA	0.518	0.26	0	-	0	0	ribonuclease Z, putative	0	RFLNE	canonical_pattern	37	-	0.018691	-	0	0.1956	0.0051	858	unknown
PF3D7_1338300	0.005	NA	0.515	0.26	0	-	0	0	elongation factor 1-gamma, putative	0	RPLVD	canonical_pattern	401	-	0.000856	-	0	0.1218	0.0035	411	unknown
PF3D7_0937500	0.03	NA	0.487	0.26	0	-	0	0	rifin	0	RLLCE	canonical_pattern	35	-	0.081494	-	1	0.9655	0.0003	369	unknown
PF3D7_1100300	0.036	NA	0.48	0.26	0	-	0	0	rifin	0	RSLCE	canonical_pattern	35	-	0.126718	-	1	0.9763	0.0007	340	unknown
PF3D7_0830700	0.086	NA	0.437	0.26	0	-	0	0	Plasmodium exported protein (hyp9), unknown function	0	RALNE	canonical_pattern	130	-	0.061545	-	2	0.975	0.0007	218	unknown
PF3D7_0833100	0.139	NA	0.382	0.26	0	-	0	0	rifin	0	RLLCE	canonical_pattern	35	-	0.526632	21-22.	1	0.9439	0.0038	368	unknown
PF3D7_1016500	0.073	0.552	0.142	0.26	0	Transmembrane	0.7252	0.585	Plasmodium exported protein (PHISTc), unknown function	11.0165	RILSE	canonical_pattern	89	0.09	0.001673	-	1	0.403	0.0014	767	unknown
PF3D7_0927200	0.011	0.639	0.119	0.26	0	-	0	0	zinc finger protein, putative	0	RLLYD	canonical_pattern	1463	-	0.027136	-	0	0.0604	0.0165	1627	unknown
PF3D7_0822000	0.005	NA	0.515	0.26	0	-	0	0	ribosomal protein L4, mitochondrial, putative	0	KRIQE	non_canonical_pattern	439	-	0.001449	-	0	0.2425	0.0002	568	unknown
PF3D7_0818100	0.014	NA	0.509	0.26	0	-	0	0	zinc finger protein, putative	0	KYIEE	non_canonical_pattern	103	-	0.001553	-	0	0.0861	0.0015	538	unknown
PF3D7_1131400	0.025	NA	0.497	0.26	0	-	0	0	conserved Plasmodium protein, unknown function	0	KIIND	non_canonical_pattern	51	-	0.001947	-	3	0.2634	0.0005	1701	unknown
PF3D7_1201700	0.025	NA	0.493	0.26	0	-	0	0	conserved Plasmodium membrane protein, unknown function	0	KKKGE	non_canonical_pattern	186	-	0.004052	-	4	0.8443	0	247	unknown
PF3D7_1241600	0.041	NA	0.484	0.26	0	-	0	0	mitochondrial carrier protein, putative	0	KNISE	non_canonical_pattern	170	-	0.036161	-	4	0.9867	0.0001	256	unknown
PF3D7_0925600	0.041	NA	0.481	0.26	0	-	0	0	zinc binding protein (Yippee), putative	0	HTIVD	non_canonical_pattern	64	-	0.003128	-	0	0.2018	0.0219	128	unknown
PF3D7_0624700	0.069	NA	0.442	0.26	0	-	0	0	N-acetylglucosaminyl-phosphatidylinositol de-N-acetylase, putative	0	KLIKD	non_canonical_pattern	127	-	0.009625	-	2	0.9941	0.0015	247	unknown
PF3D7_1125000	0.161	NA	0.358	0.26	0	-	0	0	conserved protein, unknown function	0	KLRRQ	non_canonical_pattern	85	-	0.006887	-	1	0.6362	0.1439	290	unknown
PF3D7_0926600	0.181	NA	0.33	0.26	0	-	0	0	conserved Plasmodium membrane protein, unknown function	0	KKIVQ	non_canonical_pattern	453	-	0.00056	-	12	0.8533	0.0002	1378	unknown
PF3D7_1452300	0.246	NA	0.265	0.26	0	-	0	0	DER1-like protein	0	KKTIQ	non_canonical_pattern	65	-	0.967225	19-20.	5	0.9632	0.0042	354	SUBCELLULAR LOCATION: Endoplasmic reticulum membrane {ECO:0000256|RuleBase:RU363059}; Multi-pass membrane protein {ECO:0000256|RuleBase:RU363059}.
PF3D7_1406400	0.406	NA	0.105	0.26	0	-	0	0	pentatricopeptide repeat domain-containing protein, putative	0	KEIEQ	non_canonical_pattern	135	-	0.08483	-	0	0.2993	0.0528	608	unknown
PF3D7_0311000	0.024	0.706	0.056	0.26	0	-	0	0	conserved Plasmodium protein, unknown function	0	KPEED	non_canonical_pattern	24	-	0.0371	-	2	0.9952	0	205	unknown
PF3D7_1413300	0.241	NA	0.257	0.25	0	-	0	0	conserved Plasmodium protein, unknown function	0	-	-	-	-	0.000144	-	1	0.9995	0.0002	68	unknown
PF3D7_1224300	0.006	NA	0.501	0.25	0	-	0	0	polyadenylate-binding protein 1, putative	0	RELFE	canonical_pattern	466	-	0.003427	-	0	0.0099	0.0003	875	SUBCELLULAR LOCATION: Cytoplasm {ECO:0000256|RuleBase:RU362004}.
PF3D7_0102900	0.004	NA	0.496	0.25	0	-	0	0	aspartate--tRNA ligase	0	RHLCE	canonical_pattern	398	-	0.000426	-	0	0.2813	0.0098	626	unknown
PF3D7_0400500	0.036	NA	0.457	0.25	0	-	0	0	rifin	0	RLLCE	canonical_pattern	35	-	0.131683	-	1	0.9752	0.0003	382	unknown
PF3D7_0220900	0.069	NA	0.431	0.25	0	-	0	0	Plasmodium exported protein, unknown function, pseudogene	0	RTLNE	canonical_pattern	48	-	0.007598	-	1	0.8479	0.0094	202
PF3D7_0424500	0.076	0.338	0.323	0.25	0	Transmembrane	0.9917	0.403	serine/threonine protein kinase, FIKK family	12.034	RHLTE	canonical_pattern	55	0.357	0.012531	-	1	0.9723	0.0004	622	unknown
PF3D7_0626700	0.201	NA	0.291	0.25	0	-	0	0	ATPase	0	RGLKD	canonical_pattern	322	-	0.00033	-	0	0.2375	0.0028	372	unknown
PF3D7_0700400	0.181	0.302	0.281	0.25	0	Signal peptide	0.7661	0.102	stevor	10.5662	RLLAQ	canonical_pattern	47	0.721	0.318546	-	3	0.995	0.0001	300	unknown
PF3D7_0200900	0.278	NA	0.228	0.25	0	-	0	0	stevor, pseudogene	0	RLLAQ	canonical_pattern	47	-	0.367026	-	2	0.9753	0.0003	297
PF3D7_0220100	0.153	0.524	0.07	0.25	0	Transmembrane	0.9945	0.191	DnaJ protein, putative	14.4997	RSLCE	canonical_pattern	85	0.166	0.00012	-	1	0.7865	0.0002	997	unknown
PF3D7_1309600	0.005	NA	0.499	0.25	0	-	0	0	ribosomal RNA methyltransferase, putative	0	KIILD	non_canonical_pattern	92	-	0.000292	-	0	0.177	0.0048	288	unknown
PF3D7_1340600	0.008	NA	0.493	0.25	0	-	0	0	RNA lariat debranching enzyme, putative	0	HGELD	non_canonical_pattern	9	-	0.026594	-	0	0.0445	0.0057	575	unknown
PF3D7_1226000	0.006	NA	0.49	0.25	0	-	0	0	conserved protein, unknown function	0	KKITE	non_canonical_pattern	56	-	0.000816	-	0	0.1988	0.0018	908	unknown
PF3D7_0217100	0.005	NA	0.487	0.25	0	-	0	0	ATP synthase subunit alpha, mitochondrial	0	KNIND	non_canonical_pattern	225	-	0.000678	-	0	0.156	0.0046	551	unknown
PF3D7_1470900	0.007	NA	0.485	0.25	0	-	0	0	proteasome subunit beta type-2, putative	0	KLKND	non_canonical_pattern	26	-	0.00206	-	0	0.0861	0.02	195	SUBCELLULAR LOCATION: Cytoplasm {ECO:0000256|RuleBase:RU004203}. Nucleus {ECO:0000256|RuleBase:RU004203, ECO:0000256|SAAS:SAAS00551005}.
PF3D7_0607900	0.042	NA	0.465	0.25	0	-	0	0	conserved Plasmodium protein, unknown function	0	KQIED	non_canonical_pattern	813	-	0.087056	-	0	0.1057	0.0037	863	unknown
PF3D7_1477400	0.147	NA	0.348	0.25	0	-	0	0	Plasmodium exported protein (PHIST), unknown function	0	KSIIE	non_canonical_pattern	99	-	0.009483	-	2	0.7658	0.0004	303	unknown
PF3D7_0621000	0.158	NA	0.335	0.25	0	-	0	0	conserved Plasmodium protein, unknown function	0	KTILE	non_canonical_pattern	107	-	0.005899	-	0	0.6419	0.003	844	unknown
PF3D7_0815300	0.193	NA	0.31	0.25	0	-	0	0	FAD-dependent monooxygenase, putative	0	KCIYE	non_canonical_pattern	160	-	0.113602	-	1	0.2752	0.0098	1182	unknown
PF3D7_0407200	0.245	NA	0.249	0.25	0	-	0	0	peptidyl-tRNA hydrolase 2, putative	0	KEVCE	non_canonical_pattern	48	-	0.001082	-	1	0.9246	0.0011	189	unknown
PF3D7_1136500	0.005	NA	0.473	0.24	0	-	0	0	casein kinase 1	0	RLLKD	canonical_pattern	270	-	0.001472	-	0	0.1479	0.0012	323
PF3D7_0516700	0.004	NA	0.467	0.24	0	-	0	0	ubiquitin carboxyl-terminal hydrolase 2, putative	0	RNLAE	canonical_pattern	1314	-	0.000274	-	0	0.0164	0.0005	1332	unknown
PF3D7_1237100	0.018	NA	0.454	0.24	0	-	0	0	conserved Plasmodium protein, unknown function	0	RILED	canonical_pattern	1575	-	0.00085	-	2	0.0295	0.0011	2792	unknown
PF3D7_0100400	0.036	NA	0.452	0.24	0	-	0	0	rifin	0	RLLCE	canonical_pattern	35	-	0.103994	-	1	0.9859	0.0001	372	unknown
PF3D7_0401300	0.119	NA	0.37	0.24	0	-	0	0	rifin	0	RSLCE	canonical_pattern	41	-	0.46177	-	1	0.9935	0.0004	375	unknown
PF3D7_0222600	0.185	NA	0.305	0.24	0	-	0	0	rifin	0	RSLCE	canonical_pattern	35	-	0.522879	19-20.	1	0.998	0.0012	368	unknown
PF3D7_0808900	0.196	NA	0.294	0.24	0	-	0	0	rifin	0	RLLCE	canonical_pattern	41	-	0.738232	23-24.	2	0.9989	0.0003	332	unknown
PF3D7_0324100	0.237	NA	0.25	0.24	0	-	0	0	Pfmc-2TM Maurer's cleft two transmembrane protein	0	RILAQ	canonical_pattern	42	-	0.559948	18-19.	3	0.9948	0.0001	231	unknown
PF3D7_0318500	0.25	NA	0.239	0.24	0	-	0	0	conserved Plasmodium protein, unknown function	0	RILND	canonical_pattern	2225	-	0.001012	-	2	0.1319	0.0001	4981	unknown
PF3D7_0732400	0.253	0.237	0.235	0.24	0	-	0	0	rifin	0	RLLCE	canonical_pattern	46	-	0.602904	23-24.	3	0.9987	0	382	unknown
PF3D7_1038800	0.248	0.321	0.158	0.24	0	Transmembrane	0.9215	0.3	RESA-like protein with PHIST and DnaJ domains	12.5014	RDLLQ	canonical_pattern	667	0.058	0.000896	-	1	0.6359	0.0007	911	unknown
PF3D7_0603700	0.006	NA	0.482	0.24	0	-	0	0	phenylalanine--tRNA ligase	0	KNKIE	non_canonical_pattern	26	-	0.001367	-	0	0.183	0.002	443	unknown
PF3D7_1475800	0.003	NA	0.48	0.24	0	-	0	0	conserved Plasmodium protein, unknown function	0	KGSNE	non_canonical_pattern	134	-	0.002667	-	1	0.9257	0.0002	309	unknown
PF3D7_0408000	0.005	NA	0.472	0.24	0	-	0	0	conserved Plasmodium protein, unknown function	0	KETTE	non_canonical_pattern	50	-	0.000711	-	0	0.0992	0.0036	171	unknown
PF3D7_1034500	0.011	NA	0.471	0.24	0	-	0	0	conserved Plasmodium protein, unknown function	0	KNIIE	non_canonical_pattern	135	-	0.001944	-	4	0.2264	0.0003	1511	unknown
PF3D7_0414800	0.018	NA	0.47	0.24	0	-	0	0	conserved Plasmodium protein, unknown function	0	KNFND	non_canonical_pattern	53	-	0.00173	-	0	0.1584	0.0052	199	unknown
PF3D7_0915700	0.006	NA	0.468	0.24	0	-	0	0	cytochrome c oxidase subunit ApiCOX30, putative	0	KEILE	non_canonical_pattern	103	-	0.000561	-	0	0.3182	0.0002	189	unknown
PF3D7_1360300	0.01	NA	0.461	0.24	0	-	0	0	conserved Plasmodium protein, unknown function	0	KIFID	non_canonical_pattern	119	-	0.018429	-	3	0.9895	0.0005	372	unknown
PF3D7_0908000	0.062	NA	0.421	0.24	0	-	0	0	plasma membrane protein 1, putative	0	KDLVD	non_canonical_pattern	75	-	0.004877	-	2	0.9478	0.0001	416	unknown
PF3D7_0216800	0.185	NA	0.305	0.24	0	-	0	0	TMEM121 domain-containing protein, putative	0	KKIIE	non_canonical_pattern	631	-	0.003916	-	14	0.8674	0.0002	1122	unknown
PF3D7_0918800	0.235	NA	0.249	0.24	0	-	0	0	dihydrouridine synthase, putative	0	KAIAD	non_canonical_pattern	546	-	0.772109	24-25.	2	0.3514	0.2382	577	unknown
PF3D7_0102200	0.246	NA	0.243	0.24	0	-	0	0	ring-infected erythrocyte surface antigen	0	KLIDQ	non_canonical_pattern	240	-	0.007642	-	0	0.1146	0.0003	1085	unknown
PF3D7_1251700	0.255	NA	0.234	0.24	0	-	0	0	tryptophan--tRNA ligase	0	KPIKQ	non_canonical_pattern	228	-	0.511623	25-26.	1	0.4116	0.2911	559	unknown
PF3D7_0213700	0.252	NA	0.225	0.24	0	-	0	0	conserved protein, unknown function	0	KRTNE	non_canonical_pattern	17	-	0.001391	-	0	0.5171	0.0116	154	unknown
PF3D7_1105200	0.372	NA	0.099	0.24	0	-	0	0	WD repeat-containing protein WRAP73, putative	0	KLSSD	non_canonical_pattern	68	-	0.001087	-	0	0.2276	0.0722	463	unknown
PF3D7_1041100	0.076	0.116	0.511	0.23	0	Signal peptide	0.8313	0.124	rifin	10.6146	RVLSE	canonical_pattern	37	0.5	0.499988	-	1	0.9963	0.0033	334	unknown
PF3D7_1367100	0.006	NA	0.453	0.23	0	-	0	0	U1 small nuclear ribonucleoprotein 70 kDa homolog, putative	0	RILVD	canonical_pattern	166	-	0.002862	-	0	0.036	0.0001	423	unknown
PF3D7_0909400	0.006	NA	0.447	0.23	0	-	0	0	exoribonuclease, putative	0	RCLDD	canonical_pattern	366	-	0.002118	-	0	0.0174	0.0003	1311	unknown
PF3D7_1458000	0.02	NA	0.432	0.23	0	-	0	0	cysteine proteinase falcipain 1	0	RVLLE	canonical_pattern	82	-	0.000198	-	1	0.9292	0.0003	569	unknown
PF3D7_1254600	0.137	NA	0.324	0.23	0	-	0	0	stevor	0	RLLAQ	canonical_pattern	47	-	0.29722	-	2	0.9761	0.0007	302	unknown
PF3D7_0423600	0.003	NA	0.463	0.23	0	-	0	0	conserved Plasmodium protein, unknown function	0	KKIIQ	non_canonical_pattern	173	-	0.000153	-	0	0.0561	0	1612
PF3D7_0627500	0.007	NA	0.462	0.23	0	-	0	0	protein DJ-1	0	HSLID	non_canonical_pattern	115	-	0.003418	-	0	0.0575	0.0024	189	unknown
PF3D7_1121700	0.005	NA	0.46	0.23	0	-	0	0	protein GCN20	0	KNIKE	non_canonical_pattern	691	-	0.000635	-	0	0.0604	0.0008	815	unknown
PF3D7_0827300	0.005	NA	0.454	0.23	0	-	0	0	conserved Plasmodium protein, unknown function	0	KYIED	non_canonical_pattern	312	-	0.000562	-	0	0.0401	0.0009	833	unknown
PF3D7_1350100	0.006	NA	0.452	0.23	0	-	0	0	lysine--tRNA ligase	0	KFIQD	non_canonical_pattern	88	-	0.001085	-	0	0.1001	0.0121	583	unknown
PF3D7_1338500	0.006	NA	0.449	0.23	0	-	0	0	conserved Plasmodium protein, unknown function	0	KKIEE	non_canonical_pattern	404	-	0.001194	-	0	0.2498	0.0054	721	unknown
PF3D7_1011800	0.005	NA	0.449	0.23	0	-	0	0	PRE-binding protein	0	KNIND	non_canonical_pattern	275	-	0.000239	-	0	0.1049	0.0002	1139	unknown
PF3D7_1333800	0.005	NA	0.449	0.23	0	-	0	0	Voldacs domain-containing protein, putative	0	KKICD	non_canonical_pattern	112	-	0.000278	-	0	0.0459	0	234	unknown
PF3D7_1320200	0.006	NA	0.446	0.23	0	-	0	0	TBC domain protein, putative	0	KPIDQ	non_canonical_pattern	576	-	0.001108	-	0	0.0566	0.0022	627	unknown
PF3D7_1330300	0.009	NA	0.445	0.23	0	-	0	0	DnaJ protein, putative	0	KNFYD	non_canonical_pattern	41	-	0.001098	-	0	0.7823	0.0001	331	unknown
PF3D7_1474000	0.033	NA	0.425	0.23	0	-	0	0	conserved Plasmodium protein, unknown function	0	HIIIQ	non_canonical_pattern	174	-	0.039547	-	2	0.0941	0.0006	2104	unknown
PF3D7_1434400	0.073	NA	0.393	0.23	0	-	0	0	conserved protein, unknown function	0	HKEDD	non_canonical_pattern	26	-	0.185181	-	1	0.8388	0.0369	285	unknown
PF3D7_1372100	0.072	NA	0.379	0.23	0	-	0	0	Plasmodium exported protein (PHISTb), unknown function	0	KKILD	non_canonical_pattern	339	-	0.004246	-	1	0.8968	0.0005	609	unknown
PF3D7_1117500	0.105	NA	0.359	0.23	0	-	0	0	tyrosine--tRNA ligase	0	KDILE	non_canonical_pattern	145	-	0.056644	-	0	0.4235	0.0158	561	unknown
PF3D7_1237900	0.112	NA	0.343	0.23	0	-	0	0	conserved Plasmodium protein, unknown function	0	KKIED	non_canonical_pattern	93	-	0.048865	-	1	0.8285	0.0003	1188	unknown
PF3D7_1331800	0.133	NA	0.324	0.23	0	-	0	0	60S ribosomal protein L23, putative	0	KGKPD	non_canonical_pattern	65	-	0.031634	-	0	0.1116	0.2587	139	unknown
PF3D7_0109850	0.184	NA	0.283	0.23	0	-	0	0	phosphatidate cytidylyltransferase, putative	0	KTKKE	non_canonical_pattern	51	-	0.006123	-	14	0.994	0	596	unknown
PF3D7_0508400	0.199	NA	0.264	0.23	0	-	0	0	conserved protein, unknown function	0	KVLDD	non_canonical_pattern	35	-	0.154316	-	0	0.1794	0.0021	366	unknown
PF3D7_1144700	0.244	NA	0.224	0.23	0	-	0	0	apicoplast import protein Tic20, putative	0	HGETD	non_canonical_pattern	87	-	0.815404	22-23.	5	0.9947	0	259	unknown
PF3D7_1421900	0.242	NA	0.212	0.23	0	-	0	0	copper transporter, putative	0	HSKND	non_canonical_pattern	31	-	0.776554	28-29.	4	0.9392	0.0037	160	SUBCELLULAR LOCATION: Membrane {ECO:0000256|RuleBase:RU367022}; Multi-pass membrane protein {ECO:0000256|RuleBase:RU367022}.
PF3D7_1310200	0.289	NA	0.163	0.23	0	-	0	0	conserved Plasmodium protein, unknown function	0	HNHHE	non_canonical_pattern	37	-	0.900237	24-25.	2	0.991	0.0003	144	unknown
PF3D7_1312700	0.298	NA	0.153	0.23	0	-	0	0	conserved Plasmodium protein, unknown function	0	HDISE	non_canonical_pattern	89	-	0.086281	-	0	0.2334	0.0248	562	unknown
PF3D7_0206800	0.338	NA	0.131	0.23	0	-	0	0	merozoite surface protein 2	0	HKNAE	non_canonical_pattern	123	-	0.231726	-	0	0.9375	0.0326	272	SUBCELLULAR LOCATION: Cell membrane {ECO:0000256|PIRNR:PIRNR003575}.
PF3D7_1300400	0.035	NA	0.414	0.22	0	-	0	0	rifin	0	RSLSE	canonical_pattern	38	-	0.137538	-	1	0.9782	0.0005	343	unknown
PF3D7_0900400	0.034	NA	0.414	0.22	0	-	0	0	rifin	0	RSLSE	canonical_pattern	38	-	0.137538	-	1	0.9708	0.0008	343	unknown
PF3D7_0300200	0.087	NA	0.351	0.22	0	-	0	0	rifin	0	RTLCE	canonical_pattern	35	-	0.048775	-	1	0.9718	0.0029	326	unknown
PF3D7_0500800	0.357	NA	0.084	0.22	0	-	0	0	mature parasite-infected erythrocyte surface antigen	0	RILSE	canonical_pattern	74	-	0.022939	-	0	0.5305	0.0002	1434	unknown
PF3D7_1414900	0.006	0.146	0.507	0.22	0	-	0	0	ATP-dependent protease, putative	0	KYILE	non_canonical_pattern	509	-	0.003006	-	0	0.1678	0.0047	1192	unknown
PF3D7_0404200	0.004	NA	0.442	0.22	0	-	0	0	conserved Plasmodium protein, unknown function	0	KKNFE	non_canonical_pattern	43	-	0.001601	-	0	0.4238	0.0033	163	unknown
PF3D7_0308500	0.006	NA	0.426	0.22	0	-	0	0	activator of Hsp90 ATPase, putative	0	HKIVE	non_canonical_pattern	62	-	0.00048	-	0	0.1007	0.0227	140	unknown
PF3D7_1454100	0.006	NA	0.425	0.22	0	-	0	0	tRNA intron endonuclease, putative	0	KYGAD	non_canonical_pattern	25	-	0.000812	-	0	0.1526	0.0033	97	unknown
PF3D7_1369000	0.012	NA	0.422	0.22	0	-	0	0	glycosylphosphatidylinositol anchor attachment 1 protein, putative	0	KLIYD	non_canonical_pattern	88	-	0.000506	-	8	0.8302	0	795	unknown
PF3D7_0213000	0.073	NA	0.372	0.22	0	-	0	0	conserved protein, unknown function	0	KKIRD	non_canonical_pattern	50	-	0.001647	-	1	0.7963	0.0099	166	unknown
PF3D7_0524600	0.074	NA	0.37	0.22	0	-	0	0	50S ribosomal protein L12, apicoplast, putative	0	KLNND	non_canonical_pattern	86	-	0.000802	-	1	0.7722	0.0013	257	unknown
PF3D7_1459300	0.111	NA	0.323	0.22	0	-	0	0	OPA3-like protein, putative	0	KKAID	non_canonical_pattern	24	-	0.074389	-	0	0.7381	0.0066	189	unknown
PF3D7_1225900	0.124	NA	0.317	0.22	0	-	0	0	conserved Plasmodium protein, unknown function	0	KNIEE	non_canonical_pattern	118	-	0.064863	-	1	0.8081	0.0047	706	unknown
PF3D7_0935800	0.173	NA	0.258	0.22	0	-	0	0	cytoadherence linked asexual protein 9	0	KSILD	non_canonical_pattern	33	-	0.532886	23-24.	2	0.4706	0.025	1340	unknown
PF3D7_1438600	0.314	NA	0.124	0.22	0	-	0	0	conserved protein, unknown function	0	KFSKE	non_canonical_pattern	4	-	0.000813	-	0	0.2978	0.0003	277	unknown
PF3D7_0706200	0.311	NA	0.12	0.22	0	-	0	0	conserved protein, unknown function	0	KCAAQ	non_canonical_pattern	31	-	0.001429	-	0	0.4229	0.0389	77	unknown
PF3D7_0401200	0.056	NA	0.374	0.21	0	-	0	0	rifin	0	RLLCE	canonical_pattern	35	-	0.171637	-	1	0.9586	0.0004	367	unknown
PF3D7_1479700	0.136	NA	0.287	0.21	0	-	0	0	rifin	0	RSLCE	canonical_pattern	35	-	0.61001	19-20.	1	0.9994	0.0002	348	unknown
PF3D7_1480000	0.178	NA	0.237	0.21	0	-	0	0	rifin	0	RSLCE	canonical_pattern	34	-	0.389307	-	1	0.9645	0.003	340	unknown
PF3D7_1368800	0.213	NA	0.216	0.21	0	-	0	0	DNA repair endonuclease XPF, putative	0	RCLWD	canonical_pattern	42	-	0.000538	-	0	0.0652	0.0001	1700	unknown
PF3D7_1115000	0.287	NA	0.135	0.21	0	-	0	0	conserved protein, unknown function	0	RPLKQ	canonical_pattern	135	-	0.000513	-	0	0.6389	0.0021	145	unknown
PF3D7_0713000	0.282	NA	0.129	0.21	0	-	0	0	rifin	0	RSLCE	canonical_pattern	46	-	0.616621	22-23.	1	0.9979	0.0006	346	unknown
PF3D7_0831500	0.228	0.29	0.098	0.21	0	Transmembrane	0.8853	0.69	Plasmodium exported protein (PHIST), unknown function	10.2707	RNLSD	canonical_pattern	83	0.036	0.000836	-	0	0.7111	0.0016	335	unknown
PF3D7_0507200	0.335	NA	0.077	0.21	0	-	0	0	subtilisin-like protease 3	0	RLLSD	canonical_pattern	58	-	0.033133	-	0	0.2449	0.1038	769	unknown
PF3D7_1361800	0.347	NA	0.064	0.21	0	-	0	0	glideosome-associated connector	0	RSLSD	canonical_pattern	35	-	0.001028	-	0	0.0776	0.0005	2605	unknown
PF3D7_1410900	0.005	NA	0.423	0.21	0	-	0	0	ribosome maturation protein SBDS, putative	0	KTILE	non_canonical_pattern	86	-	0.000479	-	0	0.0797	0.0001	638	unknown
PF3D7_0619600	0.003	NA	0.416	0.21	0	-	0	0	conserved Plasmodium protein, unknown function	0	KCIYE	non_canonical_pattern	29	-	0.000718	-	2	0.1489	0.002	871	unknown
PF3D7_0108100	0.004	NA	0.412	0.21	0	-	0	0	conserved protein, unknown function	0	KNIQD	non_canonical_pattern	49	-	0.001499	-	0	0.4607	0.0022	656	unknown
PF3D7_0809400	0.017	NA	0.411	0.21	0	-	0	0	conserved protein, unknown function	0	KKIED	non_canonical_pattern	603	-	0.002399	-	0	0.2219	0.0038	850	unknown
PF3D7_1305000	0.01	NA	0.41	0.21	0	-	0	0	MCL1 domain-containing protein, putative	0	KNILQ	non_canonical_pattern	411	-	0.000213	-	0	0.146	0.0001	1479	unknown
PF3D7_1440700	0.004	NA	0.408	0.21	0	-	0	0	AP-3 complex subunit mu, putative	0	KLLIE	non_canonical_pattern	12	-	0.006751	-	0	0.056	0.0454	733	unknown
PF3D7_1119300	0.005	NA	0.406	0.21	0	-	0	0	splicing factor U2AF small subunit, putative	0	KYTHE	non_canonical_pattern	115	-	0.000638	-	0	0.05	0	294	unknown
PF3D7_1133600	0.008	NA	0.403	0.21	0	-	0	0	conserved Plasmodium protein, unknown function	0	KCIYD	non_canonical_pattern	121	-	0.001627	-	0	0.4113	0.002	708	unknown
PF3D7_0816100	0.017	NA	0.396	0.21	0	-	0	0	phosphopantothenoylcysteine decarboxylase, putative	0	KYIQD	non_canonical_pattern	178	-	0.033825	-	0	0.0365	0.0312	185	unknown
PF3D7_1240700	0.064	NA	0.365	0.21	0	-	0	0	rifin, pseudogene	0	KCPNE	non_canonical_pattern	33	-	0.019064	-	2	0.9971	0	345
PF3D7_1242800	0.127	NA	0.303	0.21	0	-	0	0	rab specific GDP dissociation inhibitor	0	KVICD	non_canonical_pattern	288	-	0.002619	-	0	0.0264	0.0263	459	unknown
PF3D7_0103200	0.186	NA	0.228	0.21	0	-	0	0	nucleoside transporter 4	0	KKSEE	non_canonical_pattern	2	-	0.018719	-	11	0.9957	0	434	unknown
PF3D7_1208600	0.269	NA	0.149	0.21	0	-	0	0	mitochondrial import inner membrane translocase subunit TIM10, putative	0	KCIPD	non_canonical_pattern	31	-	0.001036	-	0	0.5572	0.0258	75	unknown
PF3D7_1415300	0.282	NA	0.147	0.21	0	-	0	0	RNA-binding protein Nova-1, putative	0	KGGQQ	non_canonical_pattern	126	-	0.003832	-	0	0.2331	0.0029	337	unknown
PF3D7_0304500	0.006	0.532	0.096	0.21	0	-	0	0	1-cys-glutaredoxin-like protein-1	0	KELLE	non_canonical_pattern	77	-	0.00104	-	0	0.2703	0.0018	171	unknown
PF3D7_API02600	0.312	NA	0.089	0.2	0	-	0	0	apicoplast ribosomal protein S11	0	-	-	-	-	0.040884	-	0	0.608	0.0776	132	unknown
PF3D7_1361900	0.004	NA	0.404	0.2	0	-	0	0	proliferating cell nuclear antigen 1	0	RNLSE	canonical_pattern	150	-	0.000633	-	0	0.0443	0.0012	274	SUBCELLULAR LOCATION: Nucleus {ECO:0000256|RuleBase:RU000641}.
PF3D7_0937700	0.085	NA	0.307	0.2	0	-	0	0	rifin	0	RLLCE	canonical_pattern	36	-	0.149117	-	1	0.9719	0.006	367	unknown
PF3D7_0833000	0.171	NA	0.237	0.2	0	-	0	0	rifin	0	RSLCE	canonical_pattern	34	-	0.389753	-	1	0.9393	0.0226	368	unknown
PF3D7_0316000	0.001	NA	0.407	0.2	0	-	0	0	microneme associated antigen	0	KRNNE	non_canonical_pattern	22	-	0.001444	-	1	0.8982	0.003	307	unknown
PF3D7_1354500	0.004	NA	0.404	0.2	0	-	0	0	adenylosuccinate synthetase	0	HQIID	non_canonical_pattern	119	-	0.002243	-	0	0.057	0.0347	442
PF3D7_1127100	0.005	NA	0.402	0.2	0	-	0	0	deoxyuridine 5'-triphosphate nucleotidohydrolase	0	KTHHE	non_canonical_pattern	19	-	0.001042	-	0	0.0523	0.0066	173	unknown
PF3D7_0512600	0.006	NA	0.401	0.2	0	-	0	0	ras-related protein Rab-1B	0	KYASE	non_canonical_pattern	107	-	0.001513	-	0	0.6496	0.0201	200	unknown
PF3D7_1103100	0.005	NA	0.397	0.2	0	-	0	0	60S acidic ribosomal protein P1, putative	0	KPSED	non_canonical_pattern	88	-	0.000574	-	0	0.0782	0.0013	118	unknown
PF3D7_0617000	0.006	NA	0.396	0.2	0	-	0	0	mitochondrial import receptor subunit TOM40, putative	0	KSIWQ	non_canonical_pattern	208	-	0.00032	-	0	0.1548	0.0304	377	unknown
PF3D7_0723000	0.004	NA	0.396	0.2	0	-	0	0	tRNAHis guanylyltransferase, putative	0	KEIKD	non_canonical_pattern	136	-	0.000374	-	0	0.074	0.0063	299	unknown
PF3D7_0105900	0.006	NA	0.393	0.2	0	-	0	0	3'-5' exonuclease, putative	0	KNILE	non_canonical_pattern	167	-	0.00239	-	0	0.2206	0.0031	448	unknown
PF3D7_1203200	0.006	NA	0.392	0.2	0	-	0	0	signal recognition particle subunit SRP14	0	KDAGD	non_canonical_pattern	46	-	0.000983	-	0	0.068	0.0774	104	unknown
PF3D7_0405200	0.006	NA	0.39	0.2	0	-	0	0	ag-1 blood stage membrane protein homologue	0	KMIKE	non_canonical_pattern	403	-	0.000339	-	0	0.2204	0.0004	579	unknown
PF3D7_1368900	0.005	NA	0.39	0.2	0	-	0	0	conserved protein, unknown function	0	KPKFE	non_canonical_pattern	80	-	0.000674	-	0	0.0134	0.0018	450	unknown
PF3D7_0825100	0.013	NA	0.389	0.2	0	-	0	0	ankyrin-repeat protein, putative	0	KHIND	non_canonical_pattern	68	-	0.001267	-	0	0.1289	0.0143	186	unknown
PF3D7_0718700	0.011	NA	0.388	0.2	0	-	0	0	conserved Plasmodium membrane protein, unknown function	0	KFLKQ	non_canonical_pattern	231	-	0.004429	-	5	0.8918	0	457	unknown
PF3D7_0625300	0.004	NA	0.386	0.2	0	-	0	0	DNA polymerase 1, putative	0	KYIIQ	non_canonical_pattern	1336	-	0.001085	-	0	0.0384	0.001	1444	unknown
PF3D7_1033600	0.005	NA	0.385	0.2	0	-	0	0	pre-mRNA-splicing factor CEF1, putative	0	KNIKD	non_canonical_pattern	470	-	0.000594	-	0	0.076	0.0001	915	unknown
PF3D7_0405300	0.033	NA	0.367	0.2	0	-	0	0	liver specific protein 2, putative	0	KKIIE	non_canonical_pattern	348	-	0.035111	-	2	0.5229	0.0032	1964	unknown
PF3D7_0925100	0.03	NA	0.36	0.2	0	-	0	0	conserved Plasmodium protein, unknown function	0	KNIKD	non_canonical_pattern	119	-	0.004323	-	4	0.7735	0.0027	346	unknown
PF3D7_1024900	0.102	NA	0.293	0.2	0	-	0	0	conserved Plasmodium protein, unknown function	0	KDIYD	non_canonical_pattern	183	-	0.000735	-	0	0.0725	0.0033	1571	unknown
PF3D7_0410000	0.12	NA	0.279	0.2	0	-	0	0	erythrocyte vesicle protein 1	0	KRIEE	non_canonical_pattern	414	-	0.064796	-	1	0.5574	0.0036	833	unknown
PF3D7_1210900	0.186	NA	0.213	0.2	0	-	0	0	GPI mannosyltransferase 1	0	HTHKE	non_canonical_pattern	2	-	0.000749	-	11	0.9997	0	441	SUBCELLULAR LOCATION: Endoplasmic reticulum membrane {ECO:0000256|RuleBase:RU365064}; Multi-pass membrane protein {ECO:0000256|RuleBase:RU365064}.
PF3D7_1454600	0.189	NA	0.212	0.2	0	-	0	0	mitochondrial ribosomal protein S11 precursor, putative	0	KLFGD	non_canonical_pattern	88	-	0.000131	-	0	0.5539	0.0003	229	unknown
PF3D7_0318300	0.215	NA	0.175	0.2	0	-	0	0	conserved Plasmodium protein, unknown function	0	HNILE	non_canonical_pattern	59	-	0.317832	-	1	0.1399	0.0086	1119
PF3D7_1131300	0.234	NA	0.164	0.2	0	-	0	0	conserved Plasmodium protein, unknown function	0	KKKRE	non_canonical_pattern	38	-	0.002257	-	0	0.5029	0.0048	565	unknown
PF3D7_1427500	0.29	NA	0.1	0.2	0	-	0	0	DNA mismatch repair protein MSH2, putative	0	KRIPE	non_canonical_pattern	247	-	0.000299	-	0	0.0338	0.0002	811	unknown
PF3D7_1354700	0.005	0.491	0.092	0.2	0	-	0	0	conserved Plasmodium protein, unknown function	0	KTIKE	non_canonical_pattern	196	-	0.000797	-	0	0.0609	0.0003	407	unknown
PF3D7_API01800	0.316	NA	0.085	0.2	0	-	0	0	apicoplast ribosomal protein L16	0	KNQLE	non_canonical_pattern	38	-	0.003863	-	0	0.5989	0.0024	129	unknown
PF3D7_1113600	0.328	NA	0.08	0.2	0	-	0	0	conserved Plasmodium protein, unknown function	0	HIINQ	non_canonical_pattern	200	-	0.000375	-	0	0.1859	0.0001	376	unknown
PF3D7_1125600	0.323	NA	0.076	0.2	0	-	0	0	conserved protein, unknown function	0	KGIID	non_canonical_pattern	67	-	0.018842	-	0	0.8384	0.003	83	unknown
PF3D7_0626100	0.011	0.515	0.076	0.2	0	-	0	0	oxidoreductase, short-chain dehydrogenase family, putative	0	HKIYE	non_canonical_pattern	57	-	0.000554	-	3	0.9854	0	383	unknown
PF3D7_0520500	0.341	NA	0.063	0.2	0	-	0	0	phosphomethylpyrimidine kinase, putative	0	KSIIE	non_canonical_pattern	50	-	0.002283	-	0	0.0257	0.0026	310	unknown
PF3D7_API02400	0.075	NA	0.302	0.19	0	-	0	0	probable protein, unknown function	0	-	-	-	-	0.004621	-	1	0.5388	0.0407	91	unknown
PF3D7_API01600	0.294	NA	0.083	0.19	0	-	0	0	apicoplast ribosomal protein S19	0	-	-	-	-	0.000937	-	0	0.6473	0.0036	90	unknown
PF3D7_1479200	0.072	0.056	0.437	0.19	0	Transmembrane	0.9975	0.402	Plasmodium exported protein (PHISTa), unknown function	11.532	RNLVQ	canonical_pattern	62	0.249	0.00035	-	1	0.9533	0	284	unknown
PF3D7_0819300	0.004	NA	0.383	0.19	0	-	0	0	conserved Plasmodium protein, unknown function	0	RSLKQ	canonical_pattern	924	-	0.00123	-	0	0.234	0.01	1043	unknown
PF3D7_1309400	0.006	NA	0.375	0.19	0	-	0	0	HORMA domain protein, putative	0	RNLFE	canonical_pattern	39	-	0.000578	-	0	0.0506	0.0002	1327	unknown
PF3D7_0922400	0.01	NA	0.371	0.19	0	-	0	0	para-aminobenzoic acid synthetase	0	RYLTQ	canonical_pattern	558	-	0.028573	-	0	0.0161	0.0133	979	unknown
PF3D7_1213900	0.016	NA	0.369	0.19	0	-	0	0	conserved Plasmodium protein, unknown function	0	RVLTE	canonical_pattern	519	-	0.000532	-	0	0.0284	0.0001	1137	unknown
PF3D7_1150300	0.019	NA	0.368	0.19	0	-	0	0	rifin	0	RSLCE	canonical_pattern	35	-	0.056828	-	1	0.9393	0.0008	341	unknown
PF3D7_1301900	0.03	NA	0.343	0.19	0	-	0	0	Plasmodium exported protein, unknown function	0	RALNE	canonical_pattern	50	-	0.026796	-	1	0.7969	0.039	121	unknown
PF3D7_1401600	0.239	0.108	0.209	0.19	0	Transmembrane	0.9668	0.548	Plasmodium exported protein (PHISTb), unknown function	13.7574	RSLYE	canonical_pattern	84	0.134	0.000436	-	1	0.839	0.0003	478	unknown
PF3D7_0402400	0.078	0.313	0.193	0.19	0	Transmembrane	0.9685	0.866	Plasmodium exported protein, unknown function	10.3508	RILVE	canonical_pattern	58	0.462	0.009113	-	1	0.8418	0.0009	254	unknown
PF3D7_1452000	0.257	NA	0.123	0.19	0	-	0	0	rhoptry neck protein 2	0	RALEE	canonical_pattern	981	-	0.911602	20-21.	1	0.395	0.0936	2189	unknown
PF3D7_1016700	0.234	0.227	0.118	0.19	0	Transmembrane	0.6188	0.422	Plasmodium exported protein (PHISTc), unknown function	13.4612	RLLSD	canonical_pattern	89	0.058	0.004123	-	1	0.4905	0.0097	830	unknown
PF3D7_1208700	0.004	NA	0.383	0.19	0	-	0	0	conserved protein, unknown function	0	KLIYD	non_canonical_pattern	139	-	0.000305	-	0	0.2572	0.0008	398	unknown
PF3D7_1006400	0.009	NA	0.379	0.19	0	-	0	0	heptatricopeptide repeat-containing protein, putative	0	KEICD	non_canonical_pattern	110	-	0.000195	-	0	0.2455	0.0024	870	unknown
PF3D7_1130200	0.005	NA	0.379	0.19	0	-	0	0	60S ribosomal protein P0	0	HLIKQ	non_canonical_pattern	158	-	0.000226	-	0	0.0214	0.0007	316	unknown
PF3D7_1363400	0.004	NA	0.378	0.19	0	-	0	0	polyubiquitin binding protein, putative	0	HLIAE	non_canonical_pattern	560	-	0.000326	-	0	0.0195	0.001	905	unknown
PF3D7_0922500	0.005	NA	0.376	0.19	0	-	0	0	phosphoglycerate kinase	0	HLKKE	non_canonical_pattern	48	-	0.000803	-	0	0.039	0.0043	416
PF3D7_1462200	0.006	NA	0.374	0.19	0	-	0	0	conserved protein, unknown function	0	KLKEQ	non_canonical_pattern	8	-	0.001378	-	0	0.3317	0.0415	73	unknown
PF3D7_1326400	0.016	NA	0.368	0.19	0	-	0	0	translation initiation factor eIF-2B subunit gamma, putative	0	KNIIE	non_canonical_pattern	54	-	0.002917	-	0	0.0353	0.0075	473	unknown
PF3D7_1320800	0.004	NA	0.367	0.19	0	-	0	0	dihydrolipoyllysine-residue succinyltransferase component of 2-oxoglutarate dehydrogenase complex	0	KRIAE	non_canonical_pattern	201	-	0.000315	-	0	0.1038	0.0001	421	unknown
PF3D7_1352100	0.008	NA	0.364	0.19	0	-	0	0	ABC transporter B family member 6, putative	0	KNIVE	non_canonical_pattern	151	-	0.005242	-	5	0.8346	0.0003	1049	unknown
PF3D7_0907600	0.022	NA	0.362	0.19	0	-	0	0	translation initiation factor SUI1, putative	0	HIEKE	non_canonical_pattern	30	-	0.000808	-	0	0.0266	0.0005	818	unknown
PF3D7_1454700	0.022	NA	0.358	0.19	0	-	0	0	6-phosphogluconate dehydrogenase, decarboxylating	0	KEILE	non_canonical_pattern	152	-	0.023548	-	0	0.0077	0.1437	468	unknown
PF3D7_0916200	0.046	NA	0.327	0.19	0	-	0	0	conserved Plasmodium protein, unknown function	0	KTLLE	non_canonical_pattern	68	-	0.036563	-	1	0.7651	0.0007	1144	unknown
PF3D7_0608200	0.091	NA	0.289	0.19	0	-	0	0	conserved Plasmodium protein, unknown function	0	KFSFE	non_canonical_pattern	5	-	0.000732	-	0	0.1049	0.0003	156	unknown
PF3D7_1366200	0.125	NA	0.25	0.19	0	-	0	0	conserved protein, unknown function	0	KLRKE	non_canonical_pattern	52	-	0.050273	-	2	0.7753	0.0019	150	unknown
PF3D7_1346400	0.194	NA	0.186	0.19	0	-	0	0	VPS13 domain-containing protein, putative	0	KNISE	non_canonical_pattern	255	-	0.002377	-	0	0.0329	0.0001	5988	unknown
PF3D7_0403100	0.256	NA	0.127	0.19	0	-	0	0	regulator of chromosome condensation, putative	0	KKIND	non_canonical_pattern	486	-	0.052854	-	0	0.2139	0.2311	626	unknown
PF3D7_1315900	0.252	NA	0.126	0.19	0	-	0	0	exportin-T, putative	0	HVIVE	non_canonical_pattern	58	-	0.00151	-	0	0.0361	0.001	1232	SUBCELLULAR LOCATION: Nucleus {ECO:0000256|RuleBase:RU366037}. Cytoplasm {ECO:0000256|RuleBase:RU366037}. Note=Shuttles between the nucleus and the cytoplasm. {ECO:0000256|RuleBase:RU366037}.
PF3D7_1368600	0.262	NA	0.109	0.19	0	-	0	0	mitochondrial import inner membrane translocase subunit TIM9, putative	0	KSDRD	non_canonical_pattern	11	-	0.000691	-	0	0.8176	0.0036	92	unknown
PF3D7_1446400	0.291	NA	0.093	0.19	0	-	0	0	pyruvate dehydrogenase E1 component subunit beta	0	KNGKD	non_canonical_pattern	286	-	0.481894	-	1	0.406	0.0817	415	unknown
PF3D7_1433300	0.292	NA	0.08	0.19	0	-	0	0	chromatin assembly factor 1 P55 subunit, putative	0	KNDEE	non_canonical_pattern	65	-	0.000672	-	0	0.0964	0.0116	428	SUBCELLULAR LOCATION: Nucleus {ECO:0000256|SAAS:SAAS00694420}.
PF3D7_0407600	0.3	NA	0.074	0.19	0	-	0	0	conserved Plasmodium protein, unknown function	0	HIISE	non_canonical_pattern	55	-	0.001256	-	0	0.0657	0.0027	1212	unknown
PF3D7_1353600	0.014	NA	0.337	0.18	0	-	0	0	ER lumen protein retaining receptor	0	-	-	-	-	0.002322	-	4	0.9992	0	221
PF3D7_1308300	0.304	NA	0.06	0.18	0	-	0	0	40S ribosomal protein S27	0	-	-	-	-	0.001848	-	0	0.0638	0.3092	82	unknown
PF3D7_0425700	0.04	0.116	0.382	0.18	0	-	0	0	rifin	0	RLLCE	canonical_pattern	35	-	0.092391	-	1	0.9547	0.0009	324	unknown
PF3D7_1254800	0.041	NA	0.325	0.18	0	-	0	0	rifin	0	RLLCE	canonical_pattern	35	-	0.116351	-	1	0.9813	0.0001	317	unknown
PF3D7_1255100	0.037	NA	0.318	0.18	0	-	0	0	rifin	0	RLLCE	canonical_pattern	38	-	0.073707	-	1	0.9762	0.0004	350	unknown
PF3D7_0425900	0.048	NA	0.307	0.18	0	-	0	0	rifin	0	RTLCE	canonical_pattern	35	-	0.044221	-	1	0.9276	0.0036	324	unknown
PF3D7_1101100	0.088	NA	0.279	0.18	0	-	0	0	rifin	0	RLLCE	canonical_pattern	38	-	0.050614	-	1	0.9936	0.0003	349	unknown
PF3D7_0732900	0.084	NA	0.279	0.18	0	-	0	0	rifin	0	RLLCE	canonical_pattern	38	-	0.064557	-	1	0.9887	0.0001	339	unknown
PF3D7_0936800	0.109	NA	0.261	0.18	0	-	0	0	Plasmodium exported protein (PHISTc), unknown function	0	RKLKQ	canonical_pattern	239	-	0.054567	-	1	0.9236	0.0038	383	unknown
PF3D7_0827700	0.141	NA	0.225	0.18	0	-	0	0	magnesium transporter, putative	0	RKLFQ	canonical_pattern	269	-	0.192312	-	9	0.9623	0.0001	943	unknown
PF3D7_1434500	0.229	NA	0.132	0.18	0	-	0	0	dynein-related AAA-type ATPase, putative	0	RILDD	canonical_pattern	1699	-	0.004172	-	9	0.036	0.0001	8105	unknown
PF3D7_0301800	0.071	0.333	0.121	0.18	0	Transmembrane	0.9291	0.887	Plasmodium exported protein, unknown function	15.0916	RNLAD	canonical_pattern	84	0.19	0.000603	-	1	0.9834	0.0002	257	unknown
PF3D7_1353000	0.268	NA	0.086	0.18	0	-	0	0	tryptophan-rich protein, pseudogene	0	RILHE	canonical_pattern	115	-	0.000108	-	0	0.2817	0.0001	801
PF3D7_0928000	0.292	NA	0.063	0.18	0	-	0	0	cytochrome c oxidase subunit 6B, putative	0	RELGE	canonical_pattern	50	-	0.001097	-	0	0.3196	0.0156	103
mal_mito_2	0.183	NA	NA	0.18	0	-	0	0	unspecified product	0	KNLRE	non_canonical_pattern	440	-	0.0018	-	13	0.9749	0	508
PF3D7_0525000	0.005	0.044	0.484	0.18	0	-	0	0	zinc finger protein, putative	0	KEINE	non_canonical_pattern	322	-	0.001006	-	0	0.0395	0.003	704	unknown
PF3D7_1328400	0.001	NA	0.368	0.18	0	-	0	0	conserved protein, unknown function	0	KKIIQ	non_canonical_pattern	175	-	0.00183	-	1	0.9401	0.0011	500	unknown
PF3D7_1432800	0.002	NA	0.365	0.18	0	-	0	0	HP12 protein homolog, putative	0	KNIKD	non_canonical_pattern	254	-	0.002695	-	1	0.7616	0.0038	733	unknown
PF3D7_0616700	0.006	NA	0.364	0.18	0	-	0	0	ras GTPAse, putative	0	KLISE	non_canonical_pattern	20	-	0.000631	-	0	0.0841	0.0203	516	unknown
PF3D7_1116400	0.001	NA	0.363	0.18	0	-	0	0	guanine nucleotide-exchange factor SEC12	0	KVIMD	non_canonical_pattern	476	-	0.000957	-	1	0.7979	0.0039	485	unknown
PF3D7_1325200	0.007	NA	0.36	0.18	0	-	0	0	lactate dehydrogenase, putative	0	HMICE	non_canonical_pattern	22	-	0.003229	-	0	0.0073	0.0004	334	unknown
PF3D7_1310700	0.005	NA	0.357	0.18	0	-	0	0	RNA-binding protein, putative	0	KVIEE	non_canonical_pattern	90	-	0.001226	-	0	0.2523	0.0009	143	unknown
PF3D7_1459600	0.005	NA	0.356	0.18	0	-	0	0	conserved Plasmodium protein, unknown function	0	KIIQD	non_canonical_pattern	356	-	0.000506	-	0	0.0398	0.0021	801	unknown
PF3D7_1450100	0.009	NA	0.355	0.18	0	-	0	0	signal recognition particle subunit SRP54	0	KNNIE	non_canonical_pattern	56	-	0.001208	-	0	0.0338	0.0041	500	SUBCELLULAR LOCATION: Cytoplasm {ECO:0000256|RuleBase:RU364034}.
PF3D7_1037700	0.005	NA	0.352	0.18	0	-	0	0	enhancer of rudimentary homolog, putative	0	HIKDQ	non_canonical_pattern	97	-	0.005391	-	0	0.0972	0.0806	105	unknown
PF3D7_1308100	0.007	NA	0.347	0.18	0	-	0	0	CCAAT-binding transcription factor, putative	0	KEALE	non_canonical_pattern	41	-	0.000336	-	0	0.1217	0.0005	152	SUBCELLULAR LOCATION: Nucleus {ECO:0000256|SAAS:SAAS01259577}.
PF3D7_1231500	0.006	NA	0.346	0.18	0	-	0	0	mitosis protein dim1, putative	0	HSGWD	non_canonical_pattern	5	-	0.001202	-	0	0.073	0.0237	139	SUBCELLULAR LOCATION: Nucleus {ECO:0000256|PIRNR:PIRNR017199}.
PF3D7_1241500	0.005	NA	0.346	0.18	0	-	0	0	conserved Plasmodium protein, unknown function	0	KNIYE	non_canonical_pattern	305	-	0.000177	-	0	0.1377	0.0003	420	unknown
PF3D7_1109900	0.018	NA	0.343	0.18	0	-	0	0	60S ribosomal protein L36	0	KRIIE	non_canonical_pattern	58	-	0.00076	-	0	0.3114	0.0004	112	unknown
PF3D7_1455900	0.014	NA	0.343	0.18	0	-	0	0	polyprenol reductase, putative	0	KSIFD	non_canonical_pattern	64	-	0.000735	-	7	0.9998	0	285	unknown
PF3D7_1442700	0.013	NA	0.34	0.18	0	-	0	0	conserved Plasmodium protein, unknown function	0	KNINE	non_canonical_pattern	28	-	0.000351	-	0	0.0315	0.0002	2511	unknown
PF3D7_1404000	0.014	NA	0.339	0.18	0	-	0	0	DNA-directed RNA polymerase II subunit RPB4, putative	0	KEIYE	non_canonical_pattern	45	-	0.000639	-	0	0.0205	0.002	165	unknown
PF3D7_0215900	0.022	NA	0.337	0.18	0	-	0	0	palmitoyltransferase DHHC11, putative	0	HFVSD	non_canonical_pattern	77	-	0.00187	-	4	0.9763	0	260	unknown
PF3D7_1360000	0.074	NA	0.277	0.18	0	-	0	0	ATP synthase-associated protein, putative	0	KRNIE	non_canonical_pattern	14	-	0.000769	-	1	0.9598	0.0009	177	unknown
PF3D7_API03600	0.101	NA	0.268	0.18	0	-	0	0	chaperone protein ClpM	0	HIILE	non_canonical_pattern	191	-	0.001169	-	0	0.6616	0.0112	767	unknown
PF3D7_1034600	0.138	NA	0.228	0.18	0	-	0	0	translation initiation factor IF-3, putative	0	KQIAQ	non_canonical_pattern	140	-	0.000419	-	0	0.2625	0.0057	310	unknown
PF3D7_1450900	0.176	NA	0.188	0.18	0	-	0	0	acetyl-CoA acetyltransferase, putative	0	KEHID	non_canonical_pattern	49	-	0.026848	-	0	0.3793	0.0024	398	unknown
PF3D7_0932700	0.01	0.415	0.115	0.18	0	-	0	0	conserved Plasmodium protein, unknown function	0	KKIKQ	non_canonical_pattern	18	-	0.000777	-	2	0.159	0.0008	1236	unknown
PF3D7_1014200	0.261	NA	0.092	0.18	0	-	0	0	male gamete fusion factor HAP2, putative	0	KQIKD	non_canonical_pattern	136	-	0.541892	32-33.	2	0.9822	0.0004	889	unknown
PF3D7_1027500	0.271	NA	0.08	0.18	0	-	0	0	conserved Plasmodium protein, unknown function	0	KYKLD	non_canonical_pattern	44	-	0.000315	-	0	0.4001	0.0318	72	unknown
PF3D7_1038900	0.277	NA	0.075	0.18	0	-	0	0	esterase, putative	0	HSIND	non_canonical_pattern	299	-	0.000434	-	0	0.2932	0.0256	359	unknown
PF3D7_0416700	0.282	NA	0.071	0.18	0	-	0	0	CDGSH iron-sulfur domain-containing protein, putative	0	HQKLQ	non_canonical_pattern	61	-	0.001035	-	0	0.2228	0.1828	89	unknown
PF3D7_1324700	0.075	0.415	0.06	0.18	0	-	0	0	SNARE protein, putative	0	KNIED	non_canonical_pattern	177	-	0.000273	-	0	0.6291	0.003	221	unknown
mal_mito_1	0.174	NA	NA	0.17	0	-	0	0	unspecified product	0	-	-	-	-	0.482961	-	7	0.9997	0	261
PF3D7_0731300	0.017	0.079	0.405	0.17	0	Transmembrane	0.9921	0.344	Plasmodium exported protein (PHISTb), unknown function	16.158	RILSE	canonical_pattern	51	0.417	0.007712	-	1	0.9673	0.0001	317	unknown
PF3D7_0103300	0.003	NA	0.345	0.17	0	-	0	0	conserved protein, unknown function	0	RELNQ	canonical_pattern	450	-	0.001456	-	0	0.0398	0.0013	918	unknown
PF3D7_1224200	0.004	NA	0.332	0.17	0	-	0	0	BRO1 domain-containing protein, putative	0	RNLKE	canonical_pattern	24	-	0.000376	-	0	0.0577	0.0004	819	unknown
PF3D7_0323200	0.068	NA	0.27	0.17	0	-	0	0	conserved Plasmodium protein, unknown function	0	RNLSQ	canonical_pattern	325	-	0.004015	-	1	0.851	0.0009	441	unknown
PF3D7_0103500	0.074	NA	0.26	0.17	0	-	0	0	conserved Plasmodium protein, unknown function	0	RMLKE	canonical_pattern	610	-	0.000836	-	1	0.0914	0.001	1823	unknown
PF3D7_0830500	0.073	NA	0.259	0.17	0	-	0	0	sporozoite and liver stage tryptophan-rich protein, putative	0	RWLED	canonical_pattern	264	-	0.000126	-	1	0.8924	0.0004	675	unknown
PF3D7_0600700	0.081	NA	0.253	0.17	0	-	0	0	rifin	0	RLLCE	canonical_pattern	36	-	0.118102	-	1	0.9914	0.0002	349	unknown
PF3D7_0726400	0.214	NA	0.136	0.17	0	-	0	0	conserved Plasmodium membrane protein, unknown function	0	RLLID	canonical_pattern	4152	-	0.00073	-	8	0.0746	0.0005	4944	unknown
PF3D7_1039100	0.222	NA	0.127	0.17	0	-	0	0	DnaJ protein, putative, pseudogene	0	RRLYE	canonical_pattern	82	-	0.000256	-	1	0.7726	0.0007	566
PF3D7_0701800	0.24	NA	0.094	0.17	0	-	0	0	rifin	0	RLLCE	canonical_pattern	49	-	0.725721	21-22.	1	0.998	0.0001	331	unknown
PF3D7_0305500	0.252	NA	0.084	0.17	0	-	0	0	conserved Plasmodium protein, unknown function	0	RRLSQ	canonical_pattern	63	-	0.00044	-	0	0.0463	0.0002	3933
PF3D7_1149600	0.225	0.205	0.079	0.17	0	Transmembrane	0.9864	0.536	DnaJ protein, putative	13.9108	RNLSE	canonical_pattern	70	0.136	0.000207	-	1	0.8654	0.0005	714	unknown
PF3D7_1464700	0.005	NA	0.345	0.17	0	-	0	0	ATP synthase (C/AC39) subunit, putative	0	KKLTE	non_canonical_pattern	30	-	0.000438	-	0	0.0633	0.0231	382	unknown
PF3D7_1363500	0.005	NA	0.344	0.17	0	-	0	0	CCR4 domain-containing protein 2, putative	0	KHIKE	non_canonical_pattern	96	-	0.000499	-	0	0.0497	0.0056	836	unknown
PF3D7_1134800	0.005	NA	0.34	0.17	0	-	0	0	coatomer subunit delta	0	KVIVE	non_canonical_pattern	291	-	0.000953	-	0	0.0681	0.0016	487	SUBCELLULAR LOCATION: Cytoplasm {ECO:0000256|RuleBase:RU364018, ECO:0000256|RuleBase:RU366052}. Cytoplasmic vesicle, COPI-coated vesicle membrane {ECO:0000256|RuleBase:RU364018, ECO:0000256|RuleBase:RU366052}; Peripheral membrane protein {ECO:0000256|RuleBase:RU364018, ECO:0000256|RuleBase:RU366052}; Cytoplasmic side {ECO:0000256|RuleBase:RU364018, ECO:0000256|RuleBase:RU366052}. Golgi apparatus …
PF3D7_0318100	0.004	NA	0.34	0.17	0	-	0	0	stomatin-like protein, putative	0	KAINE	non_canonical_pattern	199	-	0.001484	-	0	0.5019	0.0003	374	unknown
PF3D7_1029300	0.004	NA	0.339	0.17	0	-	0	0	conserved protein, unknown function	0	KIILE	non_canonical_pattern	280	-	0.000728	-	0	0.2078	0.0023	735	unknown
PF3D7_1038200	0.008	NA	0.335	0.17	0	-	0	0	conserved Plasmodium protein, unknown function	0	KRTWQ	non_canonical_pattern	26	-	0.000826	-	0	0.6494	0.0085	58	unknown
PF3D7_1024400	0.004	NA	0.335	0.17	0	-	0	0	conserved Plasmodium protein, unknown function	0	KIIDE	non_canonical_pattern	64	-	0.001141	-	0	0.3483	0.0008	502	unknown
PF3D7_1125700	0.005	NA	0.333	0.17	0	-	0	0	kelch domain-containing protein, putative	0	KEIAE	non_canonical_pattern	431	-	0.000724	-	0	0.0593	0.0011	669	unknown
PF3D7_0917700	0.006	NA	0.332	0.17	0	-	0	0	GPN-loop GTPase, putative	0	HILKQ	non_canonical_pattern	23	-	0.001214	-	0	0.0382	0.0082	358	unknown
PF3D7_1236900	0.004	NA	0.332	0.17	0	-	0	0	conserved Plasmodium protein, unknown function	0	KVYGD	non_canonical_pattern	259	-	0.0015	-	0	0.1119	0.0027	372	unknown
PF3D7_1204700	0.006	NA	0.331	0.17	0	-	0	0	conserved protein, unknown function	0	KKILD	non_canonical_pattern	89	-	0.003732	-	0	0.2022	0.0003	120	unknown
PF3D7_1036900	0.005	NA	0.328	0.17	0	-	0	0	conserved Plasmodium protein, unknown function	0	KKIDQ	non_canonical_pattern	777	-	0.000492	-	0	0.1067	0.0003	1681	unknown
PF3D7_1144000	0.006	NA	0.327	0.17	0	-	0	0	40S ribosomal protein S21	0	KVLVD	non_canonical_pattern	5	-	0.001747	-	0	0.1123	0.2073	82	unknown
PF3D7_1367000	0.005	NA	0.325	0.17	0	-	0	0	suppressor of kinetochore protein 1, putative	0	KKIIE	non_canonical_pattern	53	-	0.000535	-	0	0.0299	0.0014	162	unknown
PF3D7_0506300	0.005	NA	0.325	0.17	0	-	0	0	conserved protein, unknown function	0	KKRKQ	non_canonical_pattern	58	-	0.000609	-	0	0.4191	0.0008	407	unknown
PF3D7_1118000	0.014	NA	0.323	0.17	0	-	0	0	conserved Plasmodium protein, unknown function	0	KHDVE	non_canonical_pattern	29	-	0.00059	-	0	0.0126	0.0034	200	unknown
PF3D7_0514500	0.011	NA	0.319	0.17	0	-	0	0	conserved Plasmodium membrane protein, unknown function	0	KNIFE	non_canonical_pattern	196	-	0.000224	-	4	0.9892	0	215	unknown
PF3D7_1023400	0.114	0.08	0.315	0.17	0	-	0	0	HORMA domain protein, putative	0	KRVEE	non_canonical_pattern	43	-	0.026861	-	0	0.0874	0.0092	195	unknown
PF3D7_API00100	0.033	NA	0.307	0.17	0	-	0	0	apicoplast ribosomal protein S4	0	KTILQ	non_canonical_pattern	100	-	0.007873	-	0	0.8257	0.03	208	unknown
PF3D7_0805600	0.049	NA	0.291	0.17	0	-	0	0	PAP2-like protein, putative	0	KNSSD	non_canonical_pattern	40	-	0.116955	-	7	0.9779	0.0001	308	unknown
PF3D7_0631200	0.061	NA	0.275	0.17	0	-	0	0	erythrocyte membrane protein 1 (PfEMP1), pseudogene	0	KHTND	non_canonical_pattern	68	-	0.000951	-	2	0.9161	0.0023	514
PF3D7_1353900	0.074	NA	0.265	0.17	0	-	0	0	proteasome subunit alpha type-7, putative	0	KAIFE	non_canonical_pattern	190	-	0.000595	-	0	0.0073	0.0006	241	SUBCELLULAR LOCATION: Cytoplasm {ECO:0000256|RuleBase:RU000551}. Nucleus {ECO:0000256|RuleBase:RU000551, ECO:0000256|SAAS:SAAS00594407}.
PF3D7_1340800	0.098	NA	0.252	0.17	0	-	0	0	mitochondrial pyruvate carrier protein 1, putative	0	KLKYE	non_canonical_pattern	90	-	0.140478	-	1	0.9221	0.0076	106	SUBCELLULAR LOCATION: Mitochondrion inner membrane {ECO:0000256|RuleBase:RU363100}; Multi-pass membrane protein {ECO:0000256|RuleBase:RU363100}.
PF3D7_0706000	0.106	NA	0.234	0.17	0	-	0	0	importin-7, putative	0	KDIYE	non_canonical_pattern	87	-	0.00069	-	0	0.0899	0.0007	1229	unknown
PF3D7_0727300	0.144	NA	0.192	0.17	0	-	0	0	DNA (cytosine-5)-methyltransferase	0	KNINQ	non_canonical_pattern	594	-	0.10176	-	0	0.1025	0.1146	706	unknown
PF3D7_0319700	0.185	NA	0.155	0.17	0	-	0	0	ABC transporter I family member 1, putative	0	KEIND	non_canonical_pattern	81	-	0.000879	-	13	0.7246	0.0001	3133	unknown
PF3D7_1215200	0.185	NA	0.152	0.17	0	-	0	0	peptidyl-prolyl cis-trans isomerase	0	KSIRD	non_canonical_pattern	57	-	0.002476	-	0	0.782	0.0019	280	unknown
PF3D7_0214800	0.188	NA	0.15	0.17	0	-	0	0	conserved Plasmodium membrane protein, unknown function	0	KNIND	non_canonical_pattern	163	-	0.000142	-	11	0.6154	0.0001	1371	unknown
PF3D7_1036800	0.185	NA	0.147	0.17	0	-	0	0	acetyl-CoA transporter, putative	0	KLKYD	non_canonical_pattern	18	-	0.001021	-	10	0.903	0	590	unknown
PF3D7_1360500	0.189	NA	0.145	0.17	0	-	0	0	guanylyl cyclase beta	0	KFISE	non_canonical_pattern	969	-	0.001873	-	21	0.9316	0	3179	unknown
PF3D7_1432200	0.205	NA	0.133	0.17	0	-	0	0	conserved Plasmodium protein, unknown function	0	KKIKE	non_canonical_pattern	273	-	0.000904	-	0	0.0819	0.0002	1670	unknown
PF3D7_0525500	0.231	NA	0.117	0.17	0	-	0	0	WD repeat-containing protein, putative	0	KRILE	non_canonical_pattern	302	-	0.002823	-	0	0.0875	0.0018	1863	unknown
PF3D7_0805800	0.229	NA	0.106	0.17	0	-	0	0	conserved Plasmodium protein, unknown function	0	HKNKE	non_canonical_pattern	20	-	0.002283	-	0	0.492	0.0275	436	unknown
PF3D7_0319100	0.241	NA	0.098	0.17	0	-	0	0	E3 ubiquitin-protein ligase RBX1, putative	0	KIDKE	non_canonical_pattern	60	-	0.002261	-	0	0.1989	0.2449	107	unknown
PF3D7_0610700	0.239	NA	0.098	0.17	0	-	0	0	conserved Plasmodium protein, unknown function	0	KHIIE	non_canonical_pattern	10	-	0.00034	-	0	0.2995	0.051	87	unknown
PF3D7_1332300	0.242	NA	0.096	0.17	0	-	0	0	trafficking protein particle complex subunit 2, putative	0	HQSLD	non_canonical_pattern	50	-	0.028132	-	0	0.0782	0.0343	163	unknown
PF3D7_1312300	0.006	0.412	0.093	0.17	0	-	0	0	mitochondrial ribosomal protein S35 precursor, putative	0	KLQHE	non_canonical_pattern	171	-	0.002403	-	0	0.2877	0.007	280	unknown
PF3D7_1144500	0.265	NA	0.08	0.17	0	-	0	0	SUMO-activating enzyme subunit 1	0	KSINQ	non_canonical_pattern	86	-	0.000707	-	0	0.0574	0.0052	338	unknown
PF3D7_1417900	0.262	NA	0.076	0.17	0	-	0	0	ATP synthase-associated protein, putative	0	KITGE	non_canonical_pattern	37	-	0.001651	-	0	0.092	0.0181	144	unknown
PF3D7_1253800	0.072	0.076	0.344	0.16	0	Transmembrane	0.9993	0.442	Plasmodium exported protein (PHISTa), unknown function	11.6654	RNLVQ	canonical_pattern	62	0.241	0.000459	-	1	0.8822	0	284	unknown
PF3D7_1349300	0.005	NA	0.323	0.16	0	-	0	0	tyrosine kinase-like protein	0	RNLDD	canonical_pattern	24	-	0.000818	-	0	0.0258	0.0005	1807	unknown
PF3D7_1302000	0.009	NA	0.314	0.16	0	-	0	0	EMP1-trafficking protein	0	RSLSE	canonical_pattern	90	-	0.001078	-	2	0.9879	0	312	unknown
PF3D7_0800400	0.026	NA	0.303	0.16	0	-	0	0	rifin	0	RLLCE	canonical_pattern	36	-	0.120099	-	1	0.9915	0.0003	330	unknown
PF3D7_0619300	0.014	NA	0.302	0.16	0	-	0	0	conserved Plasmodium protein, unknown function	0	RNLNQ	canonical_pattern	679	-	0.00109	-	0	0.0513	0.0001	3618	unknown
PF3D7_1471000	0.031	NA	0.295	0.16	0	-	0	0	RNA 3'-terminal phosphate cyclase-like protein, putative	0	RLLRD	canonical_pattern	425	-	0.009263	-	0	0.5794	0.0139	467	unknown
PF3D7_0628200	0.037	NA	0.293	0.16	0	-	0	0	eukaryotic translation initiation factor 2-alpha kinase	0	RMLNE	canonical_pattern	502	-	0.000389	-	1	0.3152	0.0003	3072	unknown
PF3D7_1021600	0.03	NA	0.283	0.16	0	-	0	0	deoxyribose-phosphate aldolase, putative	0	RELCE	canonical_pattern	31	-	0.008977	-	0	0.0471	0.0076	263	unknown
PF3D7_0400700	0.037	NA	0.279	0.16	0	-	0	0	rifin	0	RLLCE	canonical_pattern	38	-	0.05625	-	1	0.9458	0.0016	380	unknown
PF3D7_0600300	0.035	NA	0.279	0.16	0	-	0	0	rifin	0	RLLCE	canonical_pattern	36	-	0.104932	-	1	0.9884	0.0001	371	unknown
PF3D7_1041200	0.034	NA	0.279	0.16	0	-	0	0	rifin	0	RSLYE	canonical_pattern	36	-	0.055927	-	1	0.9939	0.0001	371	unknown
PF3D7_0701100	0.032	NA	0.279	0.16	0	-	0	0	rifin	0	RTLCE	canonical_pattern	35	-	0.055601	-	1	0.9816	0.0006	329	unknown
PF3D7_1135100	0.043	NA	0.275	0.16	0	-	0	0	protein phosphatase PPM8, putative	0	RILEE	canonical_pattern	347	-	0.052914	-	0	0.4395	0.0581	689	unknown
PF3D7_0830600	0.096	0.115	0.256	0.16	0	Transmembrane	0.9624	0.598	Plasmodium exported protein (PHISTc), unknown function	13.4922	RILYE	canonical_pattern	73	0.098	0.000872	-	1	0.4921	0.0004	456	unknown
PF3D7_0305100	0.07	NA	0.242	0.16	0	-	0	0	conserved Plasmodium protein, unknown function	0	RYLKE	canonical_pattern	3861	-	0.000415	-	2	0.1028	0.0001	3978	unknown
PF3D7_0400300	0.091	NA	0.236	0.16	0	-	0	0	rifin	0	RSLCE	canonical_pattern	35	-	0.054548	-	1	0.9256	0.0227	370	unknown
PF3D7_1123500	0.141	NA	0.182	0.16	0	-	0	0	golgi protein 2	0	RELQE	canonical_pattern	484	-	0.832612	23-24.	2	0.9296	0.0005	1336	unknown
PF3D7_0614900	0.187	NA	0.128	0.16	0	-	0	0	conserved Plasmodium membrane protein, unknown function	0	RYLND	canonical_pattern	312	-	0.011396	-	11	0.9275	0	1096	unknown
PF3D7_1341600	0.187	NA	0.124	0.16	0	-	0	0	GPI mannosyltransferase 3	0	RGLID	canonical_pattern	14	-	0.003911	-	11	0.874	0.0003	786	SUBCELLULAR LOCATION: Endoplasmic reticulum membrane {ECO:0000256|RuleBase:RU363075}; Multi-pass membrane protein {ECO:0000256|RuleBase:RU363075}.
PF3D7_1353100	0.127	0.263	0.081	0.16	0	Transmembrane	0.9937	0.51	Plasmodium exported protein, unknown function	12.7486	RILTQ	canonical_pattern	85	0.063	0.000402	-	2	0.9873	0.0002	285	unknown
PF3D7_0426000	0.006	0.415	0.071	0.16	0	-	0	0	erythrocyte membrane protein 1, PfEMP1	0	RWLHE	canonical_pattern	1140	-	0.004708	-	0	0.2007	0.0004	2149	unknown
PF3D7_0509800	0.287	NA	0.025	0.16	0	-	0	0	phosphatidylinositol 4-kinase	0	RYLYD	canonical_pattern	389	-	0.000157	-	0	0.0251	0.0001	1559	unknown
PF3D7_1451000	0.006	NA	0.323	0.16	0	-	0	0	conserved Plasmodium protein, unknown function	0	KGIYE	non_canonical_pattern	300	-	0.00098	-	0	0.1808	0.0001	804	unknown
PF3D7_1036600	0.004	NA	0.322	0.16	0	-	0	0	conserved protein, unknown function, unspecified product	0	KKKTQ	non_canonical_pattern	25	-	0.001551	-	0	0.527	0.0008	220
PF3D7_0904100	0.004	NA	0.319	0.16	0	-	0	0	AP-4 complex subunit epsilon, putative	0	KSIGE	non_canonical_pattern	17	-	0.001417	-	0	0.0687	0.0001	1388	unknown
PF3D7_0934300	0.001	NA	0.317	0.16	0	-	0	0	ATP synthase-associated protein, putative	0	HNLFQ	non_canonical_pattern	3	-	0.001748	-	1	0.9345	0.0223	145	unknown
PF3D7_1248800	0.007	NA	0.31	0.16	0	-	0	0	conserved Plasmodium protein, unknown function	0	KWGRE	non_canonical_pattern	33	-	0.004059	-	0	0.1197	0.0056	94	unknown
PF3D7_1346600	0.006	NA	0.308	0.16	0	-	0	0	conserved protein, unknown function	0	KKKKE	non_canonical_pattern	119	-	0.002251	-	0	0.2518	0.0019	221	unknown
PF3D7_0821900	0.005	NA	0.307	0.16	0	-	0	0	conserved protein, unknown function	0	KRDED	non_canonical_pattern	36	-	0.000351	-	0	0.2773	0.0008	107	unknown
PF3D7_1246500	0.004	0.16	0.302	0.16	0	-	0	0	methyltransferase, putative	0	HAILE	non_canonical_pattern	286	-	0.001016	-	0	0.1182	0.0008	568	unknown
PF3D7_0605900	0.014	NA	0.301	0.16	0	-	0	0	long chain polyunsaturated fatty acid elongation enzyme, putative	0	KSRHD	non_canonical_pattern	65	-	6.6e-05	-	7	0.9998	0	293	unknown
PF3D7_0501300	0.057	NA	0.272	0.16	0	-	0	0	skeleton-binding protein 1	0	HVAKQ	non_canonical_pattern	209	-	0.001193	-	1	0.9416	0.0008	337	unknown
PF3D7_0730000	0.074	NA	0.251	0.16	0	-	0	0	conserved protein, unknown function	0	KFVKE	non_canonical_pattern	15	-	0.002684	-	1	0.9841	0.0065	116	unknown
PF3D7_1372900	0.071	NA	0.249	0.16	0	-	0	0	erythrocyte membrane protein 1 (PfEMP1), exon 2, pseudogene	0	KMFIE	non_canonical_pattern	150	-	0.000555	-	1	0.2642	0.0083	443
PF3D7_1002600	0.107	NA	0.22	0.16	0	-	0	0	conserved Plasmodium protein, unknown function	0	HHIND	non_canonical_pattern	266	-	0.110153	-	1	0.7447	0.0119	553	unknown
PF3D7_0422900	0.134	NA	0.195	0.16	0	-	0	0	methyltransferase, putative	0	KLLSD	non_canonical_pattern	9	-	0.001624	-	0	0.2092	0.0179	242	unknown
PF3D7_1313800	0.201	NA	0.115	0.16	0	-	0	0	conserved Plasmodium membrane protein, unknown function	0	KNIPE	non_canonical_pattern	133	-	0.000585	-	8	0.2251	0.0001	3411	unknown
PF3D7_1117000	0.216	NA	0.105	0.16	0	-	0	0	conserved Plasmodium membrane protein, unknown function	0	KEDKE	non_canonical_pattern	80	-	0.037914	-	14	0.6714	0.0002	1283	unknown
PF3D7_1350000	0.015	0.372	0.089	0.16	0	-	0	0	conserved Plasmodium protein, unknown function	0	HLLKE	non_canonical_pattern	23	-	0.000301	-	0	0.0941	0.0025	267	unknown
PF3D7_1009200	0.25	0.156	0.078	0.16	0	-	0	0	ribonuclease, putative	0	KKIFD	non_canonical_pattern	317	-	0.001209	-	0	0.0134	0.0012	915	unknown
PF3D7_1130000	0.244	NA	0.074	0.16	0	-	0	0	phosphoacetylglucosamine mutase, putative	0	HIIFQ	non_canonical_pattern	34	-	0.001977	-	0	0.0815	0.0043	940	unknown
PF3D7_1031700	0.251	NA	0.066	0.16	0	-	0	0	protein phosphatase inhibitor 3	0	KLAPQ	non_canonical_pattern	35	-	0.001584	-	0	0.2133	0.0568	116	unknown
PF3D7_1306500	0.249	NA	0.065	0.16	0	-	0	0	MORN repeat protein, putative	0	KFIND	non_canonical_pattern	340	-	0.188568	-	10	0.8606	0.0005	4313	unknown
PF3D7_1325100	0.253	NA	0.062	0.16	0	-	0	0	phosphoribosylpyrophosphate synthetase	0	KRPFE	non_canonical_pattern	107	-	0.000626	-	0	0.907	0.0008	437	unknown
PF3D7_1421500	0.251	NA	0.06	0.16	0	-	0	0	mitochondrial import inner membrane translocase subunit TIM8, putative	0	KAKEE	non_canonical_pattern	3	-	0.001591	-	0	0.7318	0.0064	113	SUBCELLULAR LOCATION: Mitochondrion inner membrane {ECO:0000256|RuleBase:RU367043}; Peripheral membrane protein {ECO:0000256|RuleBase:RU367043}; Intermembrane side {ECO:0000256|RuleBase:RU367043}.
PF3D7_1458600	0.004	0.415	0.059	0.16	0	-	0	0	zinc finger protein, putative	0	KMIND	non_canonical_pattern	32	-	0.000165	-	0	0.0587	0.0046	1163	unknown
PF3D7_1467700	0.263	NA	0.049	0.16	0	-	0	0	conserved Plasmodium protein, unknown function	0	KSSQQ	non_canonical_pattern	42	-	0.001266	-	0	0.4739	0.0295	82	unknown
PF3D7_0723600	0.275	NA	0.036	0.16	0	-	0	0	proteasome assembly chaperone 4, putative	0	KNKEE	non_canonical_pattern	139	-	0.000317	-	0	0.0705	0.0252	149	unknown
PF3D7_API04600	0.227	NA	0.082	0.15	0	-	0	0	hypothetical protein	0	-	-	-	-	0.001873	-	0	0.3324	0.0781	51	unknown
PF3D7_1475900	0.004	NA	0.291	0.15	0	-	0	0	KELT protein	0	RILFE	canonical_pattern	783	-	0.000632	-	0	0.0595	0.0011	790	unknown
PF3D7_0100200	0.034	0.142	0.279	0.15	0	-	0	0	rifin	0	RLLCE	canonical_pattern	39	-	0.071619	-	1	0.9899	0.0039	331	unknown
PF3D7_0826100	0.066	NA	0.24	0.15	0	-	0	0	HECT-like E3 ubiquitin ligase, putative	0	RILPQ	canonical_pattern	4506	-	0.000347	-	2	0.0235	0.0002	8591	unknown
PF3D7_1373100	0.093	NA	0.2	0.15	0	-	0	0	rifin	0	RTLCE	canonical_pattern	41	-	0.332157	-	1	0.9891	0.0029	341	unknown
PF3D7_0832800	0.095	NA	0.197	0.15	0	-	0	0	rifin	0	RGLSE	canonical_pattern	36	-	0.156488	-	1	0.9828	0.0074	306	unknown
PF3D7_1102600	0.072	0.202	0.184	0.15	0	Transmembrane	0.6363	0.53	Plasmodium exported protein, unknown function	14.0518	RLLCE	canonical_pattern	90	0.304	0.002719	-	3	0.9056	0.0001	271	unknown
PF3D7_0702100	0.171	NA	0.122	0.15	0	-	0	0	Plasmodium exported protein (PHISTb), unknown function, pseudogene	0	RILIE	canonical_pattern	82	-	0.001405	-	0	0.3354	0.0002	671
PF3D7_1214100	0.185	NA	0.111	0.15	0	-	0	0	GPI ethanolamine phosphate transferase 3, putative	0	RYLNE	canonical_pattern	605	-	0.000381	-	16	0.7619	0	1373	unknown
PF3D7_1039000	0.168	0.186	0.11	0.15	0	Transmembrane	0.9771	0.159	serine/threonine protein kinase, FIKK family	12.5311	RHLSD	canonical_pattern	87	0.106	0.001085	-	0	0.6001	0.0014	913	unknown
PF3D7_0908200	0.215	NA	0.093	0.15	0	-	0	0	conserved Plasmodium protein, unknown function	0	RFLQD	canonical_pattern	1163	-	0.001059	-	0	0.0325	0.0003	1505	unknown
PF3D7_0809600	0.221	NA	0.082	0.15	0	-	0	0	peptidase family C50, putative	0	RYLLE	canonical_pattern	4263	-	0.000517	-	5	0.0887	0.0005	5800	unknown
PF3D7_0703900	0.231	NA	0.064	0.15	0	-	0	0	conserved Plasmodium membrane protein, unknown function	0	RILLE	canonical_pattern	909	-	0.000151	-	11	0.1249	0.0005	4358	unknown
PF3D7_1401100	0.247	NA	0.056	0.15	0	-	0	0	DnaJ protein, putative	0	RNLSE	canonical_pattern	64	-	0.005219	-	0	0.466	0.0111	492	unknown
PF3D7_0936600	0.332	0.059	0.05	0.15	0	Transmembrane	0.9801	0.552	gametocyte exported protein 5	16.1574	RKLSE	canonical_pattern	82	0.04	0.000616	-	0	0.818	0.0018	297	unknown
PF3D7_0210200	0.262	NA	0.048	0.15	0	-	0	0	conserved Plasmodium protein, unknown function	0	RELLE	canonical_pattern	110	-	0.000146	-	0	0.0504	0	2588	unknown
PF3D7_0412100	0.01	0.056	0.375	0.15	0	-	0	0	30S ribosomal protein S12, mitochondrial, putative	0	KIPYD	non_canonical_pattern	36	-	0.000761	-	0	0.2711	0.0017	336	unknown
PF3D7_1113500	0.005	NA	0.304	0.15	0	-	0	0	GTP-binding protein, putative	0	HLINQ	non_canonical_pattern	622	-	0.000187	-	0	0.2477	0.0012	698	unknown
PF3D7_1026300	0.005	NA	0.304	0.15	0	-	0	0	conserved Plasmodium protein, unknown function	0	KNIRE	non_canonical_pattern	606	-	0.000421	-	0	0.0561	0.0005	1121	unknown
PF3D7_1419300	0.006	NA	0.303	0.15	0	-	0	0	glutathione S-transferase	0	KKEKD	non_canonical_pattern	48	-	0.001459	-	0	0.0255	0.0369	211	unknown
PF3D7_1474100	0.006	NA	0.298	0.15	0	-	0	0	mitochondrial ribosomal protein L20 precursor, putative	0	KLPRE	non_canonical_pattern	1	-	0.000783	-	0	0.334	0.0006	121	unknown
PF3D7_1337700	0.006	NA	0.296	0.15	0	-	0	0	conserved Plasmodium protein, unknown function	0	HDINQ	non_canonical_pattern	43	-	0.003271	-	0	0.0642	0.0006	616	unknown
PF3D7_1234500	0.006	NA	0.295	0.15	0	-	0	0	conserved Plasmodium protein, unknown function	0	KRVSD	non_canonical_pattern	45	-	0.002037	-	0	0.163	0.011	384	unknown
PF3D7_1461100	0.005	NA	0.295	0.15	0	-	0	0	conserved Plasmodium protein, unknown function	0	HVIED	non_canonical_pattern	444	-	0.000331	-	0	0.0136	0.0004	825	unknown
PF3D7_0418200	0.005	NA	0.294	0.15	0	-	0	0	eukaryotic translation initiation factor 3 subunit M, putative	0	KNIQE	non_canonical_pattern	30	-	0.002983	-	0	0.0257	0.0038	429	SUBCELLULAR LOCATION: Cytoplasm {ECO:0000256|HAMAP-Rule:MF_03012, ECO:0000256|SAAS:SAAS01184761}.
PF3D7_1462800	0.006	NA	0.293	0.15	0	-	0	0	glyceraldehyde-3-phosphate dehydrogenase	0	KVIND	non_canonical_pattern	162	-	0.001142	-	0	0.0296	0.0036	337	unknown
PF3D7_1123200	0.005	NA	0.293	0.15	0	-	0	0	leucine-rich repeat protein	0	KLIID	non_canonical_pattern	41	-	0.000145	-	0	0.0146	0.0004	814	unknown
PF3D7_1232500	0.008	NA	0.292	0.15	0	-	0	0	CG2-related protein, putative	0	KNIYE	non_canonical_pattern	36	-	0.000447	-	0	0.1197	0.0015	1071	unknown
PF3D7_1413100	0.006	NA	0.292	0.15	0	-	0	0	conserved Plasmodium protein, unknown function	0	KSYLE	non_canonical_pattern	8	-	0.000221	-	0	0.3339	0.0004	573	unknown
PF3D7_0105200	0.005	NA	0.292	0.15	0	-	0	0	heptatricopeptide repeat and RAP domain-containing protein, putative	0	KRIED	non_canonical_pattern	104	-	0.000368	-	0	0.3377	0	568	unknown
PF3D7_0628300	0.016	NA	0.29	0.15	0	-	0	0	choline/ethanolaminephosphotransferase, putative	0	KKKSE	non_canonical_pattern	252	-	0.000417	-	8	0.9924	0	391
PF3D7_0601400	0.001	NA	0.29	0.15	0	-	0	0	erythrocyte membrane protein 1 (PfEMP1), pseudogene	0	HKIND	non_canonical_pattern	397	-	0.000963	-	1	0.8425	0.0016	516
PF3D7_1211500	0.006	NA	0.288	0.15	0	-	0	0	mitochondrial ribosomal protein S18 precursor, putative	0	HFIGE	non_canonical_pattern	244	-	0.001029	-	0	0.4372	0.0001	387	unknown
PF3D7_1320600	0.006	NA	0.286	0.15	0	-	0	0	ras-related protein Rab-11A	0	KNSFE	non_canonical_pattern	96	-	0.000795	-	0	0.7771	0.0054	216	unknown
PF3D7_0524300	0.005	NA	0.286	0.15	0	-	0	0	conserved Plasmodium protein, unknown function	0	KNKFE	non_canonical_pattern	25	-	0.000484	-	0	0.0176	0.0001	406	unknown
PF3D7_0103700	0.011	NA	0.285	0.15	0	-	0	0	L-seryl-tRNA(Sec) kinase, putative	0	KMIHE	non_canonical_pattern	484	-	0.009017	-	0	0.4584	0.0015	535	unknown
PF3D7_1142000	0.012	NA	0.281	0.15	0	-	0	0	heptatricopeptide repeat-containing protein, putative	0	KFIAD	non_canonical_pattern	189	-	0.00111	-	3	0.3953	0.0014	692	unknown
PF3D7_1436100	0.028	NA	0.269	0.15	0	-	0	0	conserved Plasmodium membrane protein, unknown function	0	KYIID	non_canonical_pattern	217	-	0.000528	-	5	0.8613	0.0007	1949	unknown
PF3D7_1324300	0.023	0.182	0.259	0.15	0	-	0	0	conserved Plasmodium membrane protein, unknown function	0	HFIND	non_canonical_pattern	401	-	0.000288	-	5	0.0466	0.0009	5415	unknown
PF3D7_0304800	0.051	NA	0.255	0.15	0	-	0	0	conserved Plasmodium membrane protein, unknown function	0	KDIWD	non_canonical_pattern	79	-	0.009152	-	6	0.6511	0.0018	1446	unknown
PF3D7_0933100	0.061	NA	0.247	0.15	0	-	0	0	conserved Plasmodium protein, unknown function	0	KCIKQ	non_canonical_pattern	284	-	0.000496	-	2	0.8793	0.0001	825	unknown
PF3D7_0524700	0.062	NA	0.235	0.15	0	-	0	0	mitochondrial import receptor subunit TOM22, putative	0	KPVFQ	non_canonical_pattern	21	-	0.000768	-	1	0.9936	0.0011	105	unknown
PF3D7_1018500	0.079	NA	0.217	0.15	0	-	0	0	pre-mRNA-splicing factor RDS3, putative	0	KHHPD	non_canonical_pattern	3	-	0.004628	-	0	0.042	0.302	111	unknown
PF3D7_0624500	0.118	NA	0.182	0.15	0	-	0	0	anaphase-promoting complex subunit 11, putative	0	KWIKQ	non_canonical_pattern	64	-	0.020633	-	0	0.0058	0.9323	89	unknown
PF3D7_1464800	0.139	NA	0.156	0.15	0	-	0	0	conserved Plasmodium protein, unknown function	0	KNVIE	non_canonical_pattern	10	-	8.7e-05	-	0	0.0509	0.0047	119	unknown
PF3D7_1217100	0.151	NA	0.153	0.15	0	-	0	0	meiotic recombination protein SPO11, putative	0	KYVVD	non_canonical_pattern	11	-	0.000581	-	0	0.185	0.0051	327
PF3D7_0108800	0.1	0.218	0.127	0.15	0	-	0	0	mitochondrial carrier protein, putative	0	KPKFD	non_canonical_pattern	8	-	0.002023	-	0	0.8819	0.0005	360	unknown
PF3D7_0104700	0.183	NA	0.121	0.15	0	-	0	0	major facilitator superfamily-related transporter, putative	0	HNIND	non_canonical_pattern	332	-	0.016951	-	12	0.6901	0.0001	711	unknown
PF3D7_1313600	0.193	NA	0.117	0.15	0	-	0	0	conserved protein, unknown function	0	KDIYE	non_canonical_pattern	562	-	0.003931	-	0	0.0335	0.0005	2029	unknown
PF3D7_1468600	0.182	NA	0.113	0.15	0	-	0	0	aminophospholipid transporter, putative	0	KQIIE	non_canonical_pattern	155	-	0.000419	-	10	0.8737	0.0001	2008	unknown
PF3D7_1149500	0.226	NA	0.071	0.15	0	-	0	0	ring-infected erythrocyte surface antigen 2, pseudogene	0	HEINE	non_canonical_pattern	364	-	0.000928	-	1	0.7575	0.0006	839
PF3D7_1459400	0.231	NA	0.067	0.15	0	-	0	0	conserved protein, unknown function	0	KEKED	non_canonical_pattern	8	-	0.000218	-	1	0.974	0.0001	340	unknown
PF3D7_1009300	0.005	0.375	0.067	0.15	0	-	0	0	conserved Plasmodium protein, unknown function	0	KQIKE	non_canonical_pattern	119	-	0.000228	-	0	0.1535	0.0058	600	unknown
PF3D7_1139900	0.232	NA	0.065	0.15	0	-	0	0	ER membrane protein complex subunit 8, putative	0	KYSCD	non_canonical_pattern	21	-	0.002755	-	0	0.0279	0.0227	198	unknown
PF3D7_1321300	0.23	NA	0.061	0.15	0	-	0	0	conserved Plasmodium membrane protein, unknown function	0	KYIND	non_canonical_pattern	185	-	0.000514	-	7	0.1611	0.0008	3347	unknown
PF3D7_1014700	0.236	NA	0.06	0.15	0	-	0	0	prohibitin 2, putative	0	KIYGE	non_canonical_pattern	81	-	0.000211	-	0	0.9845	0	304	SUBCELLULAR LOCATION: Mitochondrion inner membrane {ECO:0000256|RuleBase:RU366048}.
PF3D7_0505000	0.25	NA	0.057	0.15	0	-	0	0	MMS19-like protein, putative	0	KDIFD	non_canonical_pattern	97	-	0.000149	-	4	0.2866	0.0013	2975	unknown
PF3D7_1127200	0.254	NA	0.054	0.15	0	-	0	0	conserved Plasmodium protein, unknown function	0	KIGKE	non_canonical_pattern	23	-	0.002835	-	0	0.0539	0.8004	68	unknown
PF3D7_0423000	0.251	NA	0.053	0.15	0	-	0	0	conserved Plasmodium protein, unknown function	0	KSYSD	non_canonical_pattern	61	-	0.000661	-	0	0.0497	0.0004	260	unknown
PF3D7_API04700	0.251	NA	0.052	0.15	0	-	0	0	FeS cluster assembly protein SufB	0	KLPFE	non_canonical_pattern	447	-	0.000239	-	0	0.5765	0.0241	470	unknown
PF3D7_1312100	0.005	0.406	0.032	0.15	0	-	0	0	GYF domain-containing protein, putative	0	HNIKD	non_canonical_pattern	431	-	0.000225	-	0	0.0353	0.0003	1333	unknown
PF3D7_1476000	0.236	NA	0.063	0.15	0	-	0	0	conserved Plasmodium protein, unknown function	0	HQINIE	relaxed motif	6	-	0.000231	-	1	0.8532	0.0013	99	unknown
PF3D7_1150400	0.001	0.027	0.398	0.14	0	UPS	0.5201	0.049	erythrocyte membrane protein 1, PfEMP1	10.9467	RHLCD	canonical_pattern	128	0.079	0.000355	-	1	0.2746	0.0005	3119	unknown
PF3D7_1200100	0.003	NA	0.286	0.14	0	-	0	0	erythrocyte membrane protein 1, PfEMP1	0	RYLEE	canonical_pattern	1165	-	0.000746	-	0	0.2509	0.0003	2178	unknown
PF3D7_1459100	0.001	NA	0.283	0.14	0	-	0	0	GTP-binding protein, putative	0	RKLLQ	canonical_pattern	153	-	0.000197	-	1	0.2496	0.0004	797	unknown
PF3D7_0632700	0.031	0.117	0.279	0.14	0	-	0	0	rifin	0	RSLSE	canonical_pattern	35	-	0.036499	-	1	0.9922	0.0004	376	unknown
PF3D7_0219300	0.001	NA	0.279	0.14	0	-	0	0	conserved Plasmodium protein, unknown function	0	RNLIE	canonical_pattern	121	-	0.000694	-	1	0.9918	0.0015	139	unknown
PF3D7_0810800	0.004	NA	0.276	0.14	0	-	0	0	hydroxymethyldihydropterin pyrophosphokinase-dihydropteroate synthase	0	RILFD	canonical_pattern	570	-	0.000288	-	0	0.0362	0.0014	706	unknown
PF3D7_1246200	0.004	NA	0.272	0.14	0	-	0	0	actin I	0	RDLTE	canonical_pattern	183	-	0.00077	-	0	0.0366	0.0063	376	SUBCELLULAR LOCATION: Cytoplasm, cytoskeleton {ECO:0000256|SAAS:SAAS01255600}.
PF3D7_0100300	0.009	NA	0.269	0.14	0	-	0	0	erythrocyte membrane protein 1, PfEMP1	0	RWLTE	canonical_pattern	674	-	0.000801	-	0	0.1931	0.0036	1327	unknown
PF3D7_1121900	0.017	NA	0.262	0.14	0	-	0	0	serine/threonine protein kinase, putative	0	RKLRQ	canonical_pattern	444	-	0.000255	-	0	0.047	0.0008	525	unknown
PF3D7_1000200	0.033	NA	0.246	0.14	0	-	0	0	rifin	0	RSLCE	canonical_pattern	35	-	0.051197	-	1	0.9865	0.0024	371	unknown
PF3D7_1149100	0.07	NA	0.216	0.14	0	-	0	0	Plasmodium exported protein, unknown function	0	RVLYD	canonical_pattern	85	-	0.010022	-	0	0.3902	0.0109	450
PF3D7_0731400	0.069	NA	0.214	0.14	0	-	0	0	serine/threonine protein kinase, FIKK family, pseudogene	0	RNLSE	canonical_pattern	22	-	0.000346	-	0	0.1951	0.0131	534
PF3D7_0106100	0.068	NA	0.211	0.14	0	-	0	0	V-type proton ATPase subunit C, putative	0	RSLTD	canonical_pattern	119	-	0.01158	-	0	0.1134	0.0064	383	unknown
PF3D7_0104000	0.099	NA	0.178	0.14	0	-	0	0	thrombospondin-related sporozoite protein	0	RLLNE	canonical_pattern	52	-	0.085954	-	1	0.9968	0	163	unknown
PF3D7_1102200	0.222	0.071	0.127	0.14	0	Transmembrane	0.9645	0.565	DnaJ protein, putative	12.7019	RRLYE	canonical_pattern	82	0.075	0.000256	-	1	0.7759	0.0006	566	unknown
PF3D7_1477500	0.158	NA	0.117	0.14	0	-	0	0	Plasmodium exported protein (PHISTb), unknown function	0	RNLSD	canonical_pattern	86	-	0.000874	-	1	0.8453	0.001	500	unknown
PF3D7_0424700	0.076	0.228	0.107	0.14	0	Transmembrane	0.9407	0.351	serine/threonine protein kinase, FIKK family	15.2634	RNLSE	canonical_pattern	87	0.062	0.000475	-	1	0.3656	0.0035	1222	unknown
PF3D7_0532300	0.179	NA	0.105	0.14	0	-	0	0	Plasmodium exported protein (PHISTb), unknown function	0	RNLCE	canonical_pattern	87	-	0.001444	-	0	0.3206	0.0031	509	unknown
PF3D7_1303500	0.184	NA	0.099	0.14	0	-	0	0	sodium/hydrogen exchanger	0	RILQE	canonical_pattern	167	-	0.004651	-	14	0.8194	0.0003	1920	unknown
PF3D7_1235200	0.182	NA	0.094	0.14	0	-	0	0	V-type K+-independent H+-translocating inorganic pyrophosphatase	0	RALIE	canonical_pattern	922	-	0.000732	-	16	0.4858	0.0001	1057	unknown
PF3D7_0530300	0.184	NA	0.093	0.14	0	-	0	0	conserved Plasmodium membrane protein, unknown function	0	RLLCE	canonical_pattern	298	-	0.006356	-	11	0.7541	0.0002	1446	unknown
PF3D7_0212400	0.201	NA	0.071	0.14	0	-	0	0	conserved Plasmodium membrane protein, unknown function	0	RILIQ	canonical_pattern	392	-	0.000517	-	7	0.0647	0.0007	4091	unknown
PF3D7_1100600	0.226	NA	0.048	0.14	0	-	0	0	Plasmodium exported protein (PHISTa), unknown function, pseudogene	0	RNLSE	canonical_pattern	60	-	0.00504	-	1	0.9061	0.0015	281
PF3D7_1007200	0.095	0.038	0.302	0.14	0	-	0	0	rho GTPase-activating protein, putative	0	KTISE	non_canonical_pattern	331	-	0.000794	-	0	0.1087	0.0001	593	unknown
PF3D7_0517500	0.004	NA	0.282	0.14	0	-	0	0	UTP--glucose-1-phosphate uridylyltransferase, putative	0	KNIYD	non_canonical_pattern	37	-	0.000447	-	0	0.0399	0.0137	837	unknown
PF3D7_1312800	0.005	NA	0.277	0.14	0	-	0	0	conserved Plasmodium protein, unknown function	0	KEIHE	non_canonical_pattern	28	-	0.000274	-	0	0.0588	0.0001	2361	unknown
PF3D7_0517100	0.003	NA	0.273	0.14	0	-	0	0	conserved protein, unknown function	0	KEITQ	non_canonical_pattern	256	-	0.005833	-	0	0.4245	0.0007	476	unknown
PF3D7_1005400	0.006	NA	0.272	0.14	0	-	0	0	conserved Plasmodium protein, unknown function	0	KLIND	non_canonical_pattern	36	-	0.000663	-	0	0.1957	0.01	266	unknown
PF3D7_1306100	0.006	NA	0.271	0.14	0	-	0	0	conserved Plasmodium protein, unknown function	0	KLIEE	non_canonical_pattern	15	-	0.00129	-	0	0.2284	0.002	132	unknown
PF3D7_0914100	0.006	NA	0.271	0.14	0	-	0	0	conserved Plasmodium protein, unknown function	0	KNISE	non_canonical_pattern	176	-	0.004324	-	0	0.0371	0.0002	1166	unknown
PF3D7_1315600	0.017	NA	0.27	0.14	0	-	0	0	CDP-diacylglycerol--inositol 3-phosphatidyltransferase	0	HKKIE	non_canonical_pattern	121	-	0.004313	-	3	0.989	0	209	unknown
PF3D7_0323500	0.005	NA	0.269	0.14	0	-	0	0	survival motor neuron-like protein	0	KKIKE	non_canonical_pattern	210	-	6.9e-05	-	0	0.0641	0	315	unknown
PF3D7_1104600	0.003	NA	0.268	0.14	0	-	0	0	radial spoke head protein, putative	0	HNIFE	non_canonical_pattern	124	-	0.000542	-	0	0.1174	0.0001	643	unknown
PF3D7_1120100	0.006	NA	0.266	0.14	0	-	0	0	phosphoglycerate mutase, putative	0	KGEEE	non_canonical_pattern	32	-	0.005037	-	0	0.02	0.0049	250	unknown
PF3D7_0503300	0.005	NA	0.266	0.14	0	-	0	0	serine/arginine-rich splicing factor 12	0	KLKFD	non_canonical_pattern	17	-	0.000341	-	0	0.0315	0	308	unknown
PF3D7_1366500	0.017	NA	0.265	0.14	0	-	0	0	nucleoside diphosphate kinase	0	KLIGE	non_canonical_pattern	85	-	0.000207	-	0	0.1036	0.0134	149	unknown
PF3D7_1471500	0.011	NA	0.265	0.14	0	-	0	0	transmembrane protein 43, putative	0	KKKLE	non_canonical_pattern	173	-	0.001306	-	4	0.8243	0.0003	443	unknown
PF3D7_0322500	0.013	NA	0.264	0.14	0	-	0	0	iron-sulfur assembly protein, putative	0	KKYGD	non_canonical_pattern	142	-	0.023314	-	0	0.2243	0.0165	404	unknown
PF3D7_1003300	0.006	NA	0.264	0.14	0	-	0	0	N-terminal acetyltransferase A complex catalytic subunit ARD1, putative	0	KLEED	non_canonical_pattern	59	-	0.005453	-	0	0.1342	0.0081	152	unknown
PF3D7_1004500	0.021	NA	0.263	0.14	0	-	0	0	conserved Plasmodium protein, unknown function	0	KDIED	non_canonical_pattern	64	-	0.000639	-	0	0.0712	0.0035	202	unknown
PF3D7_0616600	0.016	NA	0.256	0.14	0	-	0	0	conserved protein, unknown function	0	KSIIQ	non_canonical_pattern	382	-	0.000362	-	0	0.055	0.0002	625	unknown
PF3D7_1301500	0.017	NA	0.255	0.14	0	-	0	0	Plasmodium exported protein (PHISTa), unknown function	0	KEISE	non_canonical_pattern	232	-	0.001056	-	1	0.9556	0.0002	308	unknown
PF3D7_0532800	0.022	NA	0.249	0.14	0	-	0	0	stevor, pseudogene	0	HKNKQ	non_canonical_pattern	29	-	0.036667	-	2	0.9887	0.0006	261
PF3D7_0933400	0.061	NA	0.22	0.14	0	-	0	0	conserved Plasmodium protein, unknown function	0	KNIQD	non_canonical_pattern	176	-	0.000246	-	2	0.9695	0.0001	268	unknown
PF3D7_0621500	0.065	NA	0.213	0.14	0	-	0	0	ribonuclease P/MRP protein subunit RPP1, putative	0	KNICD	non_canonical_pattern	117	-	0.003036	-	0	0.1899	0.01	343	unknown
PF3D7_0512800	0.072	NA	0.201	0.14	0	-	0	0	conserved Plasmodium protein, unknown function	0	KNISQ	non_canonical_pattern	114	-	0.001008	-	0	0.226	0.0016	1644	unknown
PF3D7_1468000	0.124	NA	0.163	0.14	0	-	0	0	conserved Plasmodium protein, unknown function	0	HYIYE	non_canonical_pattern	1253	-	0.001647	-	0	0.0468	0.0001	1966	unknown
PF3D7_API03500	0.136	NA	0.147	0.14	0	-	0	0	apicoplast ribosomal protein L11, putative	0	KKITE	non_canonical_pattern	37	-	0.000415	-	0	0.7222	0.007	129	unknown
PF3D7_1431700	0.124	NA	0.146	0.14	0	-	0	0	60S ribosomal protein L14, putative	0	KRFVE	non_canonical_pattern	21	-	0.000576	-	0	0.2861	0.0003	165	unknown
PF3D7_1447400	0.136	NA	0.143	0.14	0	-	0	0	conserved Plasmodium protein, unknown function	0	KDIGD	non_canonical_pattern	17	-	0.000908	-	0	0.1406	0.0026	253	unknown
PF3D7_1018400	0.152	NA	0.122	0.14	0	-	0	0	conserved Plasmodium protein, unknown function	0	KNIQE	non_canonical_pattern	133	-	0.000857	-	0	0.6379	0.0058	199	unknown
PF3D7_1476800	0.169	NA	0.117	0.14	0	-	0	0	lysophospholipase, putative	0	HGESD	non_canonical_pattern	103	-	0.000407	-	0	0.2965	0.0058	371	unknown
PF3D7_0812900	0.182	NA	0.107	0.14	0	-	0	0	conserved Plasmodium protein, unknown function	0	KKIKD	non_canonical_pattern	800	-	0.0043	-	11	0.8497	0	1567	unknown
PF3D7_0206200	0.184	NA	0.104	0.14	0	-	0	0	pantothenate transporter	0	KESFE	non_canonical_pattern	414	-	0.000537	-	11	0.5185	0	565	unknown
PF3D7_1003000	0.185	NA	0.101	0.14	0	-	0	0	conserved protein, unknown function	0	KKINQ	non_canonical_pattern	320	-	0.000174	-	11	0.8629	0.0001	1272	unknown
PF3D7_1106400	0.263	0.057	0.099	0.14	0	-	0	0	conserved Plasmodium protein, unknown function	0	KIYPD	non_canonical_pattern	31	-	0.001867	-	0	0.0864	0.1663	116	unknown
PF3D7_1471200	0.184	NA	0.096	0.14	0	-	0	0	inorganic anion exchanger, inorganic anion antiporter	0	KYLVE	non_canonical_pattern	147	-	0.001488	-	11	0.8408	0	664	unknown
PF3D7_0703200	0.192	NA	0.088	0.14	0	-	0	0	conserved Plasmodium protein, unknown function	0	KNILQ	non_canonical_pattern	14	-	0.0007	-	0	0.06	0.0009	1540	unknown
PF3D7_0516500	0.186	NA	0.085	0.14	0	-	0	0	major facilitator superfamily domain-containing protein, putative	0	KNFAQ	non_canonical_pattern	11	-	0.000502	-	10	0.8141	0	442	unknown
PF3D7_0822200	0.197	NA	0.077	0.14	0	-	0	0	phosphorylated CTD interacting factor 1 WW domain-containing protein, putative	0	HAINE	non_canonical_pattern	801	-	0.000297	-	8	0.6196	0.0012	1510	unknown
PF3D7_1410200	0.211	NA	0.066	0.14	0	-	0	0	CTP synthase	0	KWIKD	non_canonical_pattern	132	-	0.001103	-	0	0.1785	0.001	858	unknown
PF3D7_1303900	0.221	NA	0.065	0.14	0	-	0	0	conserved protein, unknown function	0	KHNDQ	non_canonical_pattern	153	-	0.000278	-	0	0.038	0.002	203	unknown
PF3D7_1349100	0.225	NA	0.059	0.14	0	-	0	0	nucleoside diphosphate hydrolase, putative	0	KNEYQ	non_canonical_pattern	22	-	0.000148	-	0	0.0232	0.0006	196	unknown
PF3D7_0221100	0.215	NA	0.058	0.14	0	-	0	0	Plasmodium exported protein, unknown function, pseudogene	0	KNVFE	non_canonical_pattern	49	-	0.000664	-	0	0.4236	0.0069	260
PF3D7_1145300	0.242	NA	0.044	0.14	0	-	0	0	cysteine-rich PDZ-binding protein, putative	0	KTITD	non_canonical_pattern	73	-	0.002347	-	0	0.0011	0.7604	87	unknown
PF3D7_0801400	0.249	NA	0.033	0.14	0	-	0	0	conserved Plasmodium protein, unknown function	0	KEVKD	non_canonical_pattern	11	-	0.001199	-	0	0.6117	0.102	78	unknown
PF3D7_1357300	0.248	NA	0.033	0.14	0	-	0	0	dynein light chain, putative	0	KAIKE	non_canonical_pattern	33	-	0.000567	-	0	0.3079	0.0099	121	SUBCELLULAR LOCATION: Cytoplasm, cytoskeleton {ECO:0000256|RuleBase:RU365010}.
PF3D7_0308800	0.009	NA	0.243	0.13	0	-	0	0	conserved protein, unknown function	0	-	-	-	-	0.000903	-	0	0.5069	0.0001	108	unknown
PF3D7_0721900	0.156	NA	0.113	0.13	0	-	0	0	V-type ATPase V0 subunit e, putative	0	-	-	-	-	0.000282	-	2	0.9996	0	78	unknown
PF3D7_API02800	0.154	NA	0.098	0.13	0	-	0	0	apicoplast ribosomal protein S7	0	-	-	-	-	0.005032	-	0	0.8296	0.0029	142	unknown
PF3D7_API03800	0.231	NA	0.033	0.13	0	-	0	0	probable protein, unknown function	0	-	-	-	-	0.00044	-	0	0.3497	0.0599	79	unknown
PF3D7_0806800	0.005	0.103	0.274	0.13	0	-	0	0	V-type proton ATPase subunit a, putative	0	RFLEE	canonical_pattern	62	-	0.000478	-	6	0.6687	0.0001	1053	unknown
PF3D7_1366100	0.005	NA	0.264	0.13	0	-	0	0	DIP13 homolog, putative	0	RSLRE	canonical_pattern	116	-	0.000166	-	0	0.054	0.0003	127	unknown
PF3D7_1355200	0.004	NA	0.263	0.13	0	-	0	0	RAP protein, putative	0	RSLKD	canonical_pattern	384	-	0.000268	-	0	0.4003	0.0032	1017	unknown
PF3D7_1303200	0.001	NA	0.255	0.13	0	-	0	0	SNARE protein, putative	0	RLLLE	canonical_pattern	29	-	0.001688	-	1	0.9508	0	208
PF3D7_1150100	0.001	NA	0.254	0.13	0	-	0	0	rifin, pseudogene	0	RMLSE	canonical_pattern	14	-	0.001059	-	1	0.9813	0.0006	286
PF3D7_1403400	0.005	NA	0.25	0.13	0	-	0	0	conserved Plasmodium protein, unknown function	0	RKLLE	canonical_pattern	307	-	0.000647	-	0	0.2543	0.001	647	unknown
PF3D7_1446200	0.004	NA	0.249	0.13	0	-	0	0	M17 leucyl aminopeptidase	0	RLLTE	canonical_pattern	593	-	0.003922	-	0	0.1316	0.0069	605	unknown
PF3D7_0313200	0.006	NA	0.247	0.13	0	-	0	0	conserved protein, unknown function	0	RILYE	canonical_pattern	44	-	0.006455	-	0	0.1073	0.0025	233	unknown
PF3D7_0424400	0.079	NA	0.177	0.13	0	-	0	0	surface-associated interspersed protein 4.2 (SURFIN 4.2)	0	RTLED	canonical_pattern	117	-	0.001235	-	0	0.4683	0.0001	2380	unknown
PF3D7_1452600	0.094	NA	0.175	0.13	0	-	0	0	conserved Plasmodium protein, unknown function	0	RILND	canonical_pattern	1593	-	0.000311	-	0	0.0771	0.0001	3347	unknown
PF3D7_0402000	0.22	0.051	0.117	0.13	0	Transmembrane	0.8881	0.051	Plasmodium exported protein (PHISTa), unknown function	11.3777	RNLSE	canonical_pattern	68	0.11	0.00167	-	1	0.8627	0.0008	428	unknown
PF3D7_1252700	0.182	NA	0.078	0.13	0	-	0	0	Plasmodium exported protein (PHISTb), unknown function	0	RTLFE	canonical_pattern	84	-	0.001045	-	0	0.4425	0.0037	450	unknown
PF3D7_1433400	0.181	NA	0.077	0.13	0	-	0	0	zinc finger protein, putative	0	RSLSE	canonical_pattern	2344	-	0.000236	-	12	0.7481	0.0005	5757	unknown
PF3D7_0112200	0.185	NA	0.076	0.13	0	-	0	0	multidrug resistance-associated protein 1	0	RALYE	canonical_pattern	798	-	0.000379	-	11	0.6367	0	1822	unknown
PF3D7_0107500	0.182	NA	0.076	0.13	0	-	0	0	Niemann-Pick type C1-related protein	0	RSLED	canonical_pattern	479	-	0.000295	-	12	0.7236	0	1470	unknown
PF3D7_1330700	0.186	NA	0.073	0.13	0	-	0	0	GPI transamidase subunit PIG-U, putative	0	RELKE	canonical_pattern	71	-	0.000708	-	10	0.991	0	611	unknown
PF3D7_0324900	0.183	NA	0.069	0.13	0	-	0	0	erythrocyte membrane protein 1, PfEMP1	0	RNLEQ	canonical_pattern	125	-	0.003271	-	0	0.2876	0.0002	2169	unknown
PF3D7_1325900	0.184	NA	0.067	0.13	0	-	0	0	conserved Plasmodium protein, unknown function	0	RQLKD	canonical_pattern	486	-	0.000959	-	0	0.0428	0.0007	2756	unknown
PF3D7_0523000	0.19	NA	0.061	0.13	0	-	0	0	multidrug resistance protein 1	0	RRLFE	canonical_pattern	864	-	0.00087	-	11	0.7044	0	1419	unknown
PF3D7_1429800	0.211	NA	0.045	0.13	0	-	0	0	coatomer subunit beta, putative	0	RVLKE	canonical_pattern	1035	-	0.000782	-	0	0.0227	0.0009	1370	unknown
PF3D7_1242900	0.093	0.024	0.269	0.13	0	-	0	0	mitochondrial import inner membrane translocase subunit TIM13, putative	0	KCIWD	non_canonical_pattern	58	-	0.001631	-	0	0.7648	0.0181	95	SUBCELLULAR LOCATION: Mitochondrion inner membrane {ECO:0000256|RuleBase:RU367043}; Peripheral membrane protein {ECO:0000256|RuleBase:RU367043}; Intermembrane side {ECO:0000256|RuleBase:RU367043}.
PF3D7_1235800	0.005	NA	0.262	0.13	0	-	0	0	conserved Plasmodium protein, unknown function	0	HLIED	non_canonical_pattern	382	-	0.00047	-	0	0.0547	0.0001	2014	unknown
PF3D7_1311300	0.004	NA	0.258	0.13	0	-	0	0	ATP synthase subunit gamma, mitochondrial	0	KDIYQ	non_canonical_pattern	240	-	0.000978	-	0	0.3703	0.0001	311	unknown
PF3D7_1124100	0.005	NA	0.256	0.13	0	-	0	0	BEACH domain-containing protein, putative	0	KHIYE	non_canonical_pattern	329	-	0.00033	-	0	0.0227	0.0002	1653	unknown
PF3D7_1001200	0.005	NA	0.256	0.13	0	-	0	0	acyl-CoA binding protein, isoform 2, ACBP2	0	KYYKQ	non_canonical_pattern	30	-	0.000419	-	0	0.3142	0.0754	90	unknown
PF3D7_1028500	0.004	NA	0.256	0.13	0	-	0	0	partial CSTF domain-containing protein, putative	0	HVICD	non_canonical_pattern	348	-	0.00612	-	0	0.0469	0.0007	838	unknown
PF3D7_1309900	0.004	NA	0.256	0.13	0	-	0	0	conserved Plasmodium protein, unknown function	0	KDIEE	non_canonical_pattern	93	-	0.000742	-	0	0.5113	0.0017	225	unknown
PF3D7_1473700	0.006	NA	0.254	0.13	0	-	0	0	nucleoporin NUP116/NSP116, putative	0	KNILQ	non_canonical_pattern	704	-	0.000796	-	0	0.0574	0	1253	unknown
PF3D7_0807300	0.008	NA	0.253	0.13	0	-	0	0	ras-related protein Rab-18	0	KNKYD	non_canonical_pattern	3	-	0.022012	-	0	0.6054	0.0459	201	unknown
PF3D7_1422800	0.006	NA	0.252	0.13	0	-	0	0	actin-related protein, putative	0	HKIRE	non_canonical_pattern	159	-	0.002405	-	0	0.0509	0.0064	522	unknown
PF3D7_0411400	0.005	NA	0.252	0.13	0	-	0	0	DEAD box ATP-dependent RNA helicase, putative	0	KKIIE	non_canonical_pattern	62	-	0.000147	-	0	0.1819	0.0007	1304	unknown
PF3D7_1017200	0.004	NA	0.252	0.13	0	-	0	0	enoyl-CoA hydratase-related protein, putative	0	KKILQ	non_canonical_pattern	150	-	0.002052	-	0	0.2876	0.0016	530	SUBCELLULAR LOCATION: Mitochondrion {ECO:0000256|RuleBase:RU363052}.
PF3D7_0718400	0.006	NA	0.248	0.13	0	-	0	0	mitochondrial ribosomal protein S8 precursor, putative	0	KPSRD	non_canonical_pattern	70	-	0.004293	-	0	0.1061	0.0308	129	unknown
PF3D7_0616300	0.005	NA	0.247	0.13	0	-	0	0	conserved Plasmodium protein, unknown function	0	KEIYE	non_canonical_pattern	158	-	0.000336	-	0	0.0714	0.0003	227	unknown
PF3D7_0934700	0.004	NA	0.247	0.13	0	-	0	0	UBX domain-containing protein, putative	0	KDISD	non_canonical_pattern	121	-	0.000243	-	0	0.044	0.0002	531	unknown
PF3D7_0308300	0.006	NA	0.246	0.13	0	-	0	0	conserved Plasmodium protein, unknown function	0	KNIDQ	non_canonical_pattern	254	-	0.001467	-	0	0.097	0.0056	337	unknown
PF3D7_1442100	0.016	NA	0.245	0.13	0	-	0	0	replication factor A protein 3, putative	0	KDGNE	non_canonical_pattern	30	-	0.000402	-	0	0.0522	0.0044	109	unknown
PF3D7_1212500	0.019	NA	0.233	0.13	0	-	0	0	glycerol-3-phosphate 1-O-acyltransferase	0	KRPQD	non_canonical_pattern	87	-	0.018415	-	3	0.9188	0	583	unknown
PF3D7_0914200	0.031	NA	0.226	0.13	0	-	0	0	phospholipid or glycerol acyltransferase, putative	0	KGKSD	non_canonical_pattern	138	-	0.004938	-	3	0.9692	0	418	unknown
PF3D7_0917100	0.042	NA	0.221	0.13	0	-	0	0	N-glycosylase/DNA lyase, putative	0	KNISE	non_canonical_pattern	39	-	0.038719	-	0	0.1749	0.0246	757	unknown
PF3D7_1472800	0.048	NA	0.212	0.13	0	-	0	0	HSP20-like chaperone, putative	0	HEIDD	non_canonical_pattern	93	-	0.061288	-	1	0.8284	0.0026	363	unknown
PF3D7_0300300	0.076	NA	0.184	0.13	0	-	0	0	erythrocyte membrane protein 1 (PfEMP1), exon 2, pseudogene	0	KMFIE	non_canonical_pattern	115	-	0.009185	-	2	0.5663	0.0002	458
PF3D7_1135000	0.015	0.185	0.183	0.13	0	-	0	0	PQ-loop repeat-containing protein, unspecified product	0	KILMQ	non_canonical_pattern	221	-	0.00053	-	6	0.9998	0	233
PF3D7_0609000	0.079	NA	0.172	0.13	0	-	0	0	nucleoporin NUP637, putative	0	KKIFQ	non_canonical_pattern	1416	-	0.000301	-	0	0.0505	0.0002	6077	unknown
PF3D7_1320400	0.003	0.248	0.153	0.13	0	-	0	0	type I signal peptidase	0	KNNKQ	non_canonical_pattern	84	-	0.001106	-	0	0.7343	0.0015	359	unknown
PF3D7_1444000	0.128	NA	0.124	0.13	0	-	0	0	conserved Plasmodium protein, unknown function	0	KELID	non_canonical_pattern	1	-	0.000474	-	0	0.2511	0.0007	227	unknown
PF3D7_1110600	0.155	NA	0.109	0.13	0	-	0	0	mitochondrial ribosomal protein L11 precursor, putative	0	KEFND	non_canonical_pattern	37	-	0.015844	-	0	0.5499	0.0003	178	unknown
PF3D7_0201600	0.157	NA	0.107	0.13	0	-	0	0	PHISTb domain-containing RESA-like protein 1	0	KLIDD	non_canonical_pattern	458	-	0.001235	-	1	0.6674	0.0006	485	unknown
PF3D7_0800800	0.169	NA	0.099	0.13	0	-	0	0	Plasmodium exported protein (hyp7), unknown function	0	KTSYE	non_canonical_pattern	91	-	0.124102	-	2	0.994	0.0001	209	unknown
PF3D7_1458300	0.083	0.217	0.094	0.13	0	Transmembrane	0.9991	0.394	conserved Plasmodium protein, unknown function	10.2462	KTNYD	non_canonical_pattern	84	0.344	0.027867	-	3	0.8033	0.0001	1528	unknown
PF3D7_1438900	0.164	NA	0.087	0.13	0	-	0	0	thioredoxin peroxidase 1	0	KPSEE	non_canonical_pattern	181	-	0.000477	-	0	0.0601	0.0041	195	unknown
PF3D7_0603500	0.183	NA	0.086	0.13	0	-	0	0	cation/H+ antiporter	0	HVTED	non_canonical_pattern	136	-	0.001152	-	11	0.5617	0.0001	441	unknown
PF3D7_1114500	0.174	NA	0.084	0.13	0	-	0	0	conserved Plasmodium protein, unknown function	0	KKIVQ	non_canonical_pattern	417	-	0.002679	-	0	0.6044	0.004	428	unknown
PF3D7_1111600	0.184	NA	0.083	0.13	0	-	0	0	endonuclease/exonuclease/phosphatase family protein, putative	0	KTIQE	non_canonical_pattern	237	-	0.000557	-	0	0.0137	0.0018	744	unknown
PF3D7_1145700	0.184	NA	0.079	0.13	0	-	0	0	bicoid-interacting protein BIN3, putative	0	KVILD	non_canonical_pattern	97	-	0.000207	-	0	0.123	0.0029	384	unknown
PF3D7_1415500	0.181	NA	0.079	0.13	0	-	0	0	conserved Plasmodium membrane protein, unknown function	0	KVIDD	non_canonical_pattern	40	-	0.000694	-	12	0.8856	0	1148	unknown
PF3D7_1229100	0.188	NA	0.078	0.13	0	-	0	0	multidrug resistance-associated protein 2	0	KSITQ	non_canonical_pattern	1147	-	0.001532	-	11	0.819	0.0001	2108	unknown
PF3D7_0209600	0.183	NA	0.077	0.13	0	-	0	0	transporter, putative	0	KYRND	non_canonical_pattern	104	-	0.001015	-	13	0.6848	0	1132	unknown
PF3D7_0319000	0.186	NA	0.076	0.13	0	-	0	0	P-type ATPase, putative	0	KDDHE	non_canonical_pattern	29	-	0.001526	-	10	0.8021	0.0001	1864	unknown
PF3D7_0516100	0.188	NA	0.073	0.13	0	-	0	0	cation-transporting ATPase 1	0	KLIND	non_canonical_pattern	311	-	0.000754	-	10	0.9443	0.0003	2400	unknown
PF3D7_0204700	0.181	NA	0.072	0.13	0	-	0	0	hexose transporter	0	KKIYE	non_canonical_pattern	249	-	0.001107	-	12	0.768	0	504	unknown
PF3D7_0815800	0.191	NA	0.061	0.13	0	-	0	0	vacuolar protein sorting-associated protein 9, putative	0	HVISQ	non_canonical_pattern	333	-	0.000154	-	0	0.0788	0.0001	1833	unknown
PF3D7_0101500	0.094	0.227	0.059	0.13	0	-	0	0	erythrocyte membrane protein 1 (PfEMP1), exon 2, pseudogene	0	KWIDD	non_canonical_pattern	415	-	0.001854	-	0	0.4963	0.0015	548
PF3D7_0602700	0.202	NA	0.057	0.13	0	-	0	0	conserved Plasmodium protein, unknown function	0	KIIFE	non_canonical_pattern	293	-	0.000384	-	0	0.1591	0.0153	466	unknown
PF3D7_1474200	0.203	NA	0.049	0.13	0	-	0	0	conserved Plasmodium membrane protein, unknown function	0	HNIND	non_canonical_pattern	14	-	0.000174	-	22	0.0781	0.0011	4765	unknown
PF3D7_0322700	0.218	NA	0.045	0.13	0	-	0	0	conserved Plasmodium protein, unknown function	0	KRIAD	non_canonical_pattern	326	-	0.001224	-	7	0.1086	0.0016	3096	unknown
PF3D7_1110500	0.226	NA	0.04	0.13	0	-	0	0	vacuolar protein sorting-associated protein 35, putative	0	KNIEE	non_canonical_pattern	663	-	0.000347	-	0	0.02	0.0008	1050	unknown
PF3D7_0500200	0.116	NA	NA	0.12	0	-	0	0	erythrocyte membrane protein 1 (PfEMP1), pseudogene	0	-	-	-	-	0.11904	-	1	0.9282	0.1131	24
PF3D7_0823100	0.005	NA	0.238	0.12	0	-	0	0	RWD domain-containing protein, putative	0	RELFE	canonical_pattern	193	-	0.000329	-	0	0.0315	0.0003	229	unknown
PF3D7_0904800	0.004	NA	0.238	0.12	0	-	0	0	replication protein A1, small fragment	0	RSLND	canonical_pattern	469	-	0.000596	-	0	0.1353	0.0079	484	unknown
PF3D7_1235300	0.01	NA	0.222	0.12	0	-	0	0	CCR4-NOT transcription complex subunit 4, putative	0	RHLYQ	canonical_pattern	1614	-	0.001566	-	0	0.1146	0	1662	unknown
PF3D7_1369400	0.05	NA	0.19	0.12	0	-	0	0	conserved Plasmodium protein, unknown function	0	RKLNE	canonical_pattern	418	-	0.000255	-	3	0.0823	0.0002	2868	unknown
PF3D7_0800700	0.065	NA	0.185	0.12	0	-	0	0	surface-associated interspersed protein 8.3 (SURFIN 8.3)	0	RPLRD	canonical_pattern	1494	-	0.000517	-	1	0.4499	0	1925	unknown
PF3D7_1013000	0.081	NA	0.162	0.12	0	-	0	0	zinc finger protein, putative	0	RPLNE	canonical_pattern	291	-	0.162769	-	1	0.7324	0.0023	520	unknown
PF3D7_0713100	0.132	NA	0.114	0.12	0	-	0	0	Pfmc-2TM Maurer's cleft two transmembrane protein	0	RMLAQ	canonical_pattern	42	-	0.435294	-	2	0.9966	0	231	unknown
PF3D7_0922600	0.125	NA	0.109	0.12	0	-	0	0	glutamine synthetase, putative	0	RALND	canonical_pattern	229	-	0.000534	-	0	0.0876	0.0031	543	unknown
PF3D7_1401300	0.125	0.118	0.105	0.12	0	Transmembrane	0.9772	0.648	epoxide hydrolase 2	13.3562	RILCD	canonical_pattern	87	0.045	0.001756	-	1	0.5072	0.0123	473	unknown
PF3D7_1001300	0.076	0.184	0.104	0.12	0	Transmembrane	0.999	0.542	Plasmodium exported protein (PHISTa), unknown function	13.7677	RTLSE	canonical_pattern	85	0.12	0.000453	-	1	0.7521	0.0003	278	unknown
PF3D7_1313300	0.148	NA	0.102	0.12	0	-	0	0	peptidyl-prolyl cis-trans isomerase, putative	0	RDLID	canonical_pattern	86	-	0.000502	-	0	0.5975	0.0009	213	unknown
PF3D7_1301200	0.231	0.055	0.076	0.12	0	Transmembrane	0.8784	0.216	GBPH2 protein	14.9686	RVLAQ	canonical_pattern	83	0.042	0.000742	-	1	0.782	0.0084	377	unknown
PF3D7_0936900	0.175	NA	0.075	0.12	0	-	0	0	Plasmodium exported protein (PHISTb), unknown function, pseudogene	0	RILSE	canonical_pattern	85	-	0.001217	-	0	0.6872	0.0074	363
PF3D7_1415100	0.179	NA	0.068	0.12	0	-	0	0	conserved protein, unknown function	0	RSLNE	canonical_pattern	549	-	0.000531	-	0	0.3156	0.0032	590	unknown
PF3D7_1430200	0.181	NA	0.066	0.12	0	-	0	0	plasmepsin IX	0	RILSD	canonical_pattern	45	-	0.004536	-	0	0.8997	0.0065	627	unknown
PF3D7_0107600	0.248	0.04	0.063	0.12	0	-	0	0	eukaryotic translation initiation factor 2-alpha kinase 2, putative	0	RILPD	canonical_pattern	1550	-	0.00232	-	1	0.675	0.0004	1595	unknown
PF3D7_0301200	0.159	0.136	0.063	0.12	0	Transmembrane	0.9116	0.258	serine/threonine protein kinase, FIKK family	13.8102	RFLSE	canonical_pattern	87	0.182	0.000763	-	0	0.7669	0.002	610	unknown
PF3D7_0321200	0.182	NA	0.059	0.12	0	-	0	0	UDP-N-acetylglucosamine--dolichyl-phosphate N-acetylglucosaminephosphotransferase, putative	0	RILLE	canonical_pattern	121	-	0.000314	-	12	0.9994	0	397	unknown
PF3D7_1138400	0.188	NA	0.057	0.12	0	-	0	0	guanylyl cyclase	0	RTLYD	canonical_pattern	1331	-	0.000479	-	19	0.9258	0.0002	4226	unknown
PF3D7_1310800	0.181	NA	0.055	0.12	0	-	0	0	tetratricopeptide repeat protein, putative	0	RELLD	canonical_pattern	1049	-	0.00029	-	0	0.0265	0.0005	1385	unknown
PF3D7_1000100	0.18	NA	0.054	0.12	0	-	0	0	erythrocyte membrane protein 1, PfEMP1	0	RYLEE	canonical_pattern	1268	-	0.000824	-	0	0.2168	0.0003	2241	unknown
PF3D7_1019500	0.186	NA	0.053	0.12	0	-	0	0	conserved Plasmodium membrane protein, unknown function	0	RNLTD	canonical_pattern	21	-	0.000796	-	10	0.824	0	1241
PF3D7_0529800	0.181	NA	0.053	0.12	0	-	0	0	conserved Plasmodium protein, unknown function	0	RKLNE	canonical_pattern	477	-	0.000177	-	0	0.0667	0.0001	1906	unknown
PF3D7_0930800	0.186	NA	0.051	0.12	0	-	0	0	conserved Plasmodium membrane protein, unknown function	0	RYLEE	canonical_pattern	3501	-	0.000224	-	9	0.1279	0.001	4568	unknown
PF3D7_1116600	0.183	NA	0.05	0.12	0	-	0	0	dolichyl-diphosphooligosaccharide--protein glycosyltransferase subunit STT3, putative	0	RTLLD	canonical_pattern	362	-	0.000454	-	13	0.7146	0	856	unknown
PF3D7_1409000	0.202	NA	0.046	0.12	0	-	0	0	WD repeat-containing protein, putative	0	RPLGE	canonical_pattern	7	-	0.000926	-	0	0.0551	0.001	566	unknown
PF3D7_1369200	0.187	NA	0.044	0.12	0	-	0	0	conserved Plasmodium protein, unknown function	0	RFLYD	canonical_pattern	710	-	0.000232	-	0	0.0175	0.0003	2170	unknown
PF3D7_1369500	0.21	NA	0.04	0.12	0	-	0	0	conserved protein, unknown function	0	RLLYD	canonical_pattern	973	-	0.000376	-	0	0.0781	0	1106	unknown
PF3D7_0704000	0.209	NA	0.033	0.12	0	-	0	0	conserved Plasmodium membrane protein, unknown function	0	RVLFE	canonical_pattern	129	-	0.000182	-	8	0.1461	0.0012	3268	unknown
PF3D7_1411300	0.006	NA	0.244	0.12	0	-	0	0	DnaJ protein, putative	0	KTPYD	non_canonical_pattern	46	-	0.002032	-	0	0.0307	0.0118	568	unknown
PF3D7_1306300	0.006	NA	0.242	0.12	0	-	0	0	SAM dependent methyltransferase, putative	0	HNIYQ	non_canonical_pattern	286	-	0.000395	-	0	0.1219	0.0039	800	unknown
PF3D7_1312600	0.005	NA	0.242	0.12	0	-	0	0	2-oxoisovalerate dehydrogenase subunit alpha, mitochondrial, putative	0	KIYSD	non_canonical_pattern	34	-	0.000735	-	0	0.1688	0.0007	429	unknown
PF3D7_1303300	0.005	NA	0.237	0.12	0	-	0	0	conserved Plasmodium protein, unknown function	0	KKILD	non_canonical_pattern	78	-	0.00029	-	0	0.1398	0.0107	320	unknown
PF3D7_0816400	0.006	NA	0.236	0.12	0	-	0	0	EF-hand calcium-binding domain-containing protein, putative	0	KKIHE	non_canonical_pattern	63	-	0.000916	-	0	0.1602	0.0027	233	unknown
PF3D7_1135200	0.013	NA	0.235	0.12	0	-	0	0	regulator of chromosome condensation, putative, pseudogene	0	KDIKD	non_canonical_pattern	140	-	0.000244	-	4	0.993	0	521
PF3D7_1130900	0.012	NA	0.235	0.12	0	-	0	0	conserved Plasmodium protein, unknown function	0	HRIYE	non_canonical_pattern	340	-	0.000672	-	4	0.367	0.0002	1352	unknown
PF3D7_1405500	0.01	NA	0.235	0.12	0	-	0	0	COBW domain-containing protein 1, putative	0	KDIND	non_canonical_pattern	52	-	0.012475	-	0	0.0582	0.0217	575	unknown
PF3D7_0927300	0.005	NA	0.235	0.12	0	-	0	0	fumarate hydratase	0	KIILQ	non_canonical_pattern	411	-	0.000303	-	0	0.1162	0.0149	681	unknown
PF3D7_1371700	0.016	NA	0.234	0.12	0	-	0	0	serine/threonine protein kinase, FIKK family	0	KNINE	non_canonical_pattern	60	-	0.001617	-	1	0.9861	0.0001	561	unknown
PF3D7_1224800	0.004	NA	0.234	0.12	0	-	0	0	conserved protein, unknown function	0	HGYEE	non_canonical_pattern	70	-	0.001007	-	0	0.3353	0.0041	320	unknown
PF3D7_1420900	0.006	NA	0.233	0.12	0	-	0	0	mannose-1-phosphate guanyltransferase, putative	0	KPIIE	non_canonical_pattern	30	-	0.002445	-	0	0.0465	0.0082	408	unknown
PF3D7_1349600	0.005	NA	0.233	0.12	0	-	0	0	conserved Plasmodium protein, unknown function	0	HNILQ	non_canonical_pattern	89	-	0.000387	-	0	0.0661	0.0001	307	unknown
PF3D7_0521500	0.006	NA	0.23	0.12	0	-	0	0	ribosomal large subunit pseudouridylate synthase, putative	0	KIIYE	non_canonical_pattern	64	-	0.001124	-	0	0.3066	0.001	487	unknown
PF3D7_1020700	0.007	NA	0.228	0.12	0	-	0	0	N-acetyltransferase, GNAT family, putative	0	KNIKE	non_canonical_pattern	421	-	0.000228	-	0	0.102	0.0002	1269	SUBCELLULAR LOCATION: Nucleus, nucleolus {ECO:0000256|HAMAP-Rule:MF_03211}.
PF3D7_0934400	0.006	NA	0.228	0.12	0	-	0	0	AP2 domain transcription factor, putative	0	KLAAE	non_canonical_pattern	148	-	0.003312	-	0	0.4361	0.0052	200	unknown
PF3D7_1468400	0.013	NA	0.227	0.12	0	-	0	0	zinc finger protein, putative	0	HSTEE	non_canonical_pattern	88	-	0.002627	-	0	0.0226	0.0009	862	unknown
PF3D7_0722100	0.005	NA	0.226	0.12	0	-	0	0	protein pelota homolog, putative	0	KRDND	non_canonical_pattern	6	-	0.00089	-	0	0.0932	0.0029	403	SUBCELLULAR LOCATION: Nucleus {ECO:0000256|RuleBase:RU362019}. Cytoplasm {ECO:0000256|RuleBase:RU362019}.
PF3D7_1410500	0.006	NA	0.225	0.12	0	-	0	0	conserved Plasmodium protein, unknown function	0	KIIEE	non_canonical_pattern	40	-	0.000338	-	0	0.3678	0.0043	133	unknown
PF3D7_1017700	0.005	NA	0.225	0.12	0	-	0	0	conserved Plasmodium protein, unknown function	0	KDLLE	non_canonical_pattern	25	-	0.000212	-	0	0.0231	0	439	unknown
PF3D7_1324400	0.017	NA	0.221	0.12	0	-	0	0	PRELI domain-containing protein, putative	0	KLFEQ	non_canonical_pattern	1	-	0.000467	-	0	0.2086	0.0296	183	unknown
PF3D7_1469800	0.015	NA	0.22	0.12	0	-	0	0	conserved Plasmodium protein, unknown function	0	KNILE	non_canonical_pattern	95	-	0.003644	-	0	0.4162	0.0079	215	unknown
PF3D7_1125500	0.018	NA	0.216	0.12	0	-	0	0	small nuclear ribonucleoprotein Sm D1, putative	0	KNIAE	non_canonical_pattern	49	-	0.001051	-	0	0.1362	0.005	126	SUBCELLULAR LOCATION: Nucleus {ECO:0000256|RuleBase:RU365054}.
PF3D7_1232800	0.06	NA	0.179	0.12	0	-	0	0	conserved Plasmodium protein, unknown function	0	KNIIE	non_canonical_pattern	39	-	0.000362	-	1	0.9828	0.0001	142	unknown
PF3D7_0202300	0.071	NA	0.173	0.12	0	-	0	0	Plasmodium exported protein (hyp11), unknown function	0	KFIND	non_canonical_pattern	190	-	0.007898	-	2	0.6191	0.0236	267	unknown
PF3D7_0406900	0.068	NA	0.166	0.12	0	-	0	0	conserved Plasmodium protein, unknown function	0	KFINE	non_canonical_pattern	134	-	0.001709	-	0	0.0437	0.0001	1751	unknown
PF3D7_1148800	0.083	NA	0.15	0.12	0	-	0	0	Plasmodium exported protein (hyp11), unknown function	0	HELAE	non_canonical_pattern	268	-	0.000288	-	1	0.54	0.0002	372	unknown
PF3D7_0507900	0.084	NA	0.147	0.12	0	-	0	0	conserved Plasmodium protein, unknown function	0	KLVDD	non_canonical_pattern	55	-	0.000298	-	0	0.5607	0.0022	117	unknown
PF3D7_0905500	0.086	NA	0.146	0.12	0	-	0	0	conserved protein, unknown function	0	KYMID	non_canonical_pattern	7	-	0.001353	-	3	0.902	0	239	unknown
PF3D7_1358700	0.1	NA	0.133	0.12	0	-	0	0	YOP1-like protein, putative	0	KKICD	non_canonical_pattern	111	-	0.015808	-	3	0.9859	0.0076	153	SUBCELLULAR LOCATION: Membrane {ECO:0000256|RuleBase:RU362006}; Multi-pass membrane protein {ECO:0000256|RuleBase:RU362006}.
PF3D7_0707200	0.106	NA	0.125	0.12	0	-	0	0	conserved Plasmodium protein, unknown function	0	KDIEE	non_canonical_pattern	82	-	0.000443	-	0	0.1138	0.0005	2129	unknown
PF3D7_0111600	0.006	0.22	0.123	0.12	0	-	0	0	conserved Plasmodium protein, unknown function	0	KEYNE	non_canonical_pattern	18	-	0.000235	-	0	0.0678	0.0032	248	unknown
PF3D7_1415700	0.129	NA	0.101	0.12	0	-	0	0	serine palmitoyltransferase, putative	0	KYIIE	non_canonical_pattern	481	-	0.004209	-	2	0.8834	0.0039	572	unknown
PF3D7_0910100	0.137	NA	0.1	0.12	0	-	0	0	exportin-7, putative	0	KVIKE	non_canonical_pattern	398	-	0.001028	-	0	0.0461	0.0007	1198	unknown
PF3D7_0806400	0.141	NA	0.096	0.12	0	-	0	0	UDP-N-acetylglucosamine transferase subunit ALG13, putative	0	KYIDD	non_canonical_pattern	20	-	0.000544	-	0	0.0355	0.0066	177	unknown
PF3D7_1441600	0.149	NA	0.087	0.12	0	-	0	0	acid cluster protein 33 homologue, putative	0	KIILE	non_canonical_pattern	164	-	0.000807	-	0	0.0319	0.0031	569	unknown
PF3D7_1463700	0.154	NA	0.08	0.12	0	-	0	0	cyclin 1	0	KYILE	non_canonical_pattern	168	-	0.000543	-	0	0.1098	0.0005	326	unknown
PF3D7_1125200	0.071	0.196	0.078	0.12	0	-	0	0	conserved Plasmodium protein, unknown function	0	KKIYD	non_canonical_pattern	211	-	0.002017	-	3	0.9806	0	238	unknown
PF3D7_1229700	0.167	NA	0.074	0.12	0	-	0	0	conserved protein, unknown function	0	KGCQE	non_canonical_pattern	61	-	0.000504	-	1	0.9371	0.023	82	unknown
PF3D7_1037300	0.031	0.245	0.07	0.12	0	-	0	0	ADP/ATP transporter on adenylate translocase	0	KMLIQ	non_canonical_pattern	33	-	0.002112	-	3	0.9619	0.0002	301	unknown
PF3D7_0529200	0.179	NA	0.069	0.12	0	-	0	0	sugar transporter, putative	0	KSKED	non_canonical_pattern	274	-	0.000774	-	12	0.9773	0	548	unknown
PF3D7_1129900	0.179	NA	0.065	0.12	0	-	0	0	major facilitator superfamily-related transporter, putative	0	KKIYD	non_canonical_pattern	320	-	0.00029	-	12	0.8298	0	609	unknown
PF3D7_1219800	0.171	NA	0.062	0.12	0	-	0	0	conserved Plasmodium protein, unknown function	0	KPSID	non_canonical_pattern	10	-	0.000227	-	1	0.9923	0	53	unknown
PF3D7_1469400	0.189	NA	0.061	0.12	0	-	0	0	nucleoside transporter 3, putative	0	KILEE	non_canonical_pattern	239	-	0.001105	-	11	0.9204	0	437	unknown
PF3D7_1428200	0.181	NA	0.061	0.12	0	-	0	0	major facilitator superfamily domain-containing protein, putative	0	KLIDD	non_canonical_pattern	145	-	0.000132	-	12	0.7976	0	809	unknown
PF3D7_0613300	0.18	NA	0.06	0.12	0	-	0	0	rhoptry protein ROP14	0	KKILE	non_canonical_pattern	968	-	0.000406	-	11	0.81	0	1422	unknown
PF3D7_1022200	0.182	NA	0.057	0.12	0	-	0	0	conserved Plasmodium membrane protein, unknown function	0	KKTSD	non_canonical_pattern	1	-	0.000424	-	12	0.8864	0	629	unknown
PF3D7_1115700	0.174	NA	0.057	0.12	0	-	0	0	cysteine proteinase falcipain 2a	0	KERFQ	non_canonical_pattern	182	-	0.000112	-	1	0.8637	0.0055	484	unknown
PF3D7_1456700	0.191	NA	0.056	0.12	0	-	0	0	conserved Plasmodium protein, unknown function	0	KNICQ	non_canonical_pattern	308	-	0.000274	-	0	0.0351	0.0015	684	unknown
PF3D7_1025400	0.183	NA	0.056	0.12	0	-	0	0	conserved Plasmodium membrane protein, unknown function	0	KSIIE	non_canonical_pattern	530	-	9.5e-05	-	11	0.7169	0	1358	unknown
PF3D7_0212800	0.183	NA	0.056	0.12	0	-	0	0	multidrug efflux pump, putative	0	HINSE	non_canonical_pattern	59	-	0.001093	-	11	0.934	0	1224	unknown
PF3D7_1406100	0.182	NA	0.056	0.12	0	-	0	0	tubby domain-containing protein, putative	0	KNISD	non_canonical_pattern	403	-	0.001447	-	0	0.0498	0.0004	1361	unknown
PF3D7_1208400	0.183	NA	0.055	0.12	0	-	0	0	amino acid transporter, putative	0	KIIAD	non_canonical_pattern	785	-	0.000724	-	10	0.7614	0.0001	1564	unknown
PF3D7_0104800	0.181	0.122	0.054	0.12	0	-	0	0	novel putative transporter 1, putative	0	KLKTD	non_canonical_pattern	16	-	0.000474	-	12	0.6367	0	577	unknown
PF3D7_1440800	0.181	NA	0.053	0.12	0	-	0	0	major facilitator superfamily domain-containing protein, putative	0	HSILQ	non_canonical_pattern	287	-	0.000509	-	12	0.8156	0	582	unknown
PF3D7_1313500	0.194	NA	0.044	0.12	0	-	0	0	conserved Plasmodium membrane protein, unknown function	0	KKISE	non_canonical_pattern	932	-	0.000666	-	14	0.7328	0	1737	unknown
PF3D7_0804500	0.196	NA	0.035	0.12	0	-	0	0	conserved Plasmodium membrane protein, unknown function	0	KNIEE	non_canonical_pattern	328	-	0.000969	-	8	0.106	0.0005	6034	unknown
PF3D7_1305600	0.014	NA	0.231	0.12	0	-	0	0	site-2 protease S2P, putative	0	RILGIE	relaxed motif	303	-	0.000753	-	7	0.9996	0	330	unknown
PF3D7_0613000	0.006	NA	0.219	0.11	0	-	0	0	conserved Plasmodium protein, unknown function	0	-	-	-	-	0.001646	-	0	0.3519	0.001	121
PF3D7_1463600	0.08	NA	0.132	0.11	0	-	0	0	conserved Plasmodium protein, unknown function	0	-	-	-	-	0.008793	-	1	0.5532	0.1547	77	unknown
PF3D7_0916800	0.127	NA	0.095	0.11	0	-	0	0	conserved Plasmodium protein, unknown function	0	-	-	-	-	0.003615	-	0	0.6928	0.0507	49	unknown
PF3D7_1433600	0.134	NA	0.084	0.11	0	-	0	0	signal peptidase complex subunit SPC1, putative	0	-	-	-	-	0.003194	-	2	0.9959	0.0001	101	unknown
PF3D7_0932000	0.148	NA	0.072	0.11	0	-	0	0	conserved Plasmodium protein, unknown function	0	-	-	-	-	0.002154	-	1	0.7875	0.0111	102	unknown
PF3D7_API01900	0.144	NA	0.068	0.11	0	-	0	0	apicoplast ribosomal protein S17	0	-	-	-	-	0.00063	-	0	0.4471	0.0249	74	unknown
PF3D7_1234800	0.006	NA	0.222	0.11	0	-	0	0	splicing factor 3B subunit 3, putative	0	RKLED	canonical_pattern	1318	-	0.000827	-	0	0.0498	0.0003	1329	unknown
PF3D7_1431000	0.005	NA	0.217	0.11	0	-	0	0	mitochondrial ribosomal protein L17-2 precursor, putative	0	RRLYE	canonical_pattern	88	-	0.000522	-	0	0.2749	0.0005	257	unknown
PF3D7_1208900	0.01	NA	0.211	0.11	0	-	0	0	protein phosphatase PPM11, putative	0	RRLMQ	canonical_pattern	1147	-	0.000746	-	0	0.0384	0.0003	1442	unknown
PF3D7_0305600	0.007	NA	0.207	0.11	0	-	0	0	DNA-(apurinic or apyrimidinic site) lyase, putative	0	RILTE	canonical_pattern	260	-	0.006023	-	0	0.1603	0.0044	617	unknown
PF3D7_0831200	0.02	NA	0.206	0.11	0	-	0	0	DnaJ protein, putative	0	RNLEE	canonical_pattern	472	-	0.001252	-	1	0.7071	0.0002	961	unknown
PF3D7_0417400	0.061	NA	0.166	0.11	0	-	0	0	conserved Plasmodium protein, unknown function	0	RVLKD	canonical_pattern	4673	-	0.000214	-	2	0.0435	0.0002	6769	unknown
PF3D7_0403400	0.066	NA	0.156	0.11	0	-	0	0	conserved Plasmodium protein, unknown function	0	RLLKE	canonical_pattern	1528	-	0.006149	-	2	0.0798	0.0006	3825	unknown
PF3D7_0301500	0.076	NA	0.149	0.11	0	-	0	0	Plasmodium exported protein, unknown function	0	RSLYE	canonical_pattern	67	-	0.000851	-	1	0.6191	0.0001	284	unknown
PF3D7_1102900	0.072	NA	0.14	0.11	0	-	0	0	Plasmodium exported protein (hyp11), unknown function	0	RILTE	canonical_pattern	71	-	0.003447	-	1	0.9378	0.0027	215	unknown
PF3D7_1252500	0.126	0.066	0.137	0.11	0	Transmembrane	0.9262	0.155	Plasmodium exported protein, unknown function	13.8536	RILEE	canonical_pattern	86	0.124	0.003193	-	2	0.8165	0.0002	394	unknown
PF3D7_0201700	0.086	NA	0.137	0.11	0	-	0	0	DnaJ protein, putative	0	RQLSE	canonical_pattern	51	-	0.031361	-	1	0.544	0.0002	900	unknown
PF3D7_0701900	0.064	0.129	0.126	0.11	0	-	0	0	Plasmodium exported protein, unknown function	0	RILIQ	canonical_pattern	59	-	0.007508	-	3	0.9767	0.0001	964	unknown
PF3D7_0711500	0.123	NA	0.102	0.11	0	-	0	0	regulator of chromosome condensation, putative	0	RDLEQ	canonical_pattern	501	-	0.101438	-	0	0.0543	0.0001	688	unknown
PF3D7_0902100	0.127	NA	0.096	0.11	0	-	0	0	serine/threonine protein kinase, FIKK family	0	RNLSE	canonical_pattern	87	-	0.000627	-	2	0.9013	0.003	521	unknown
PF3D7_0512500	0.127	NA	0.084	0.11	0	-	0	0	conserved Plasmodium protein, unknown function	0	RYLND	canonical_pattern	72	-	0.000218	-	0	0.1743	0.0007	817	unknown
PF3D7_1016300	0.207	0.041	0.072	0.11	0	Transmembrane	0.8632	0.413	GBP130 protein	17.8711	RILAE	canonical_pattern	83	0.066	0.000654	-	1	0.8972	0.0002	824	unknown
PF3D7_0424600	0.173	0.106	0.06	0.11	0	Transmembrane	0.8026	0.878	Plasmodium exported protein (PHISTb), unknown function	14.6835	RILSE	canonical_pattern	85	0.068	0.000612	-	0	0.8569	0.0085	309	unknown
PF3D7_0532400	0.077	0.209	0.057	0.11	0	Transmembrane	0.9697	0.327	lysine-rich membrane-associated PHISTb protein	11.7853	RKLCE	canonical_pattern	86	0.054	0.000606	-	1	0.6996	0.0046	528	unknown
PF3D7_1305200	0.005	NA	0.223	0.11	0	-	0	0	AP2 domain transcription factor, putative	0	KIIPD	non_canonical_pattern	247	-	0.000934	-	0	0.3913	0.0005	328	unknown
PF3D7_0407300	0.005	NA	0.223	0.11	0	-	0	0	transcription factor, putative	0	KYIFD	non_canonical_pattern	240	-	0.00047	-	0	0.0996	0.0007	320	unknown
PF3D7_0833300	0.006	NA	0.222	0.11	0	-	0	0	erythrocyte membrane protein 1 (PfEMP1), exon 2, pseudogene	0	KYIWD	non_canonical_pattern	56	-	0.001661	-	0	0.038	0.004	394
PF3D7_1010100	0.006	NA	0.221	0.11	0	-	0	0	PI31 domain-containing protein, putative	0	KNITD	non_canonical_pattern	139	-	0.000169	-	0	0.0188	0.1078	298	unknown
PF3D7_1108500	0.006	NA	0.219	0.11	0	-	0	0	succinyl-CoA synthetase alpha subunit, putative	0	KVFID	non_canonical_pattern	22	-	0.002556	-	0	0.033	0.0052	327	SUBCELLULAR LOCATION: Mitochondrion {ECO:0000256|HAMAP-Rule:MF_03222}.
PF3D7_1356600	0.005	NA	0.219	0.11	0	-	0	0	regulator of chromosome condensation, putative	0	HLITD	non_canonical_pattern	184	-	0.000471	-	0	0.0584	0.0425	480	unknown
PF3D7_0629600	0.004	NA	0.218	0.11	0	-	0	0	RNA-binding protein, putative	0	KDIVD	non_canonical_pattern	170	-	0.001742	-	0	0.085	0.0052	259	unknown
PF3D7_0824100	0.006	NA	0.217	0.11	0	-	0	0	exonuclease, putative	0	KLIHD	non_canonical_pattern	163	-	0.0002	-	0	0.2832	0.0238	406	unknown
PF3D7_0511700	0.006	NA	0.217	0.11	0	-	0	0	EKC/KEOPS complex subunit CGI121	0	KKILE	non_canonical_pattern	148	-	0.003554	-	0	0.0538	0.0047	179	unknown
PF3D7_1227100	0.005	NA	0.217	0.11	0	-	0	0	DNA helicase 60	0	KEIIQ	non_canonical_pattern	352	-	0.001023	-	0	0.1189	0.0008	742	unknown
PF3D7_1423000	0.005	NA	0.216	0.11	0	-	0	0	nucleolar GTP-binding protein 2, putative	0	KGNGQ	non_canonical_pattern	30	-	0.000464	-	0	0.1193	0	487	SUBCELLULAR LOCATION: Nucleus, nucleolus {ECO:0000256|RuleBase:RU364023}.
PF3D7_1442300	0.005	NA	0.216	0.11	0	-	0	0	tRNA import protein tRIP	0	KLVLD	non_canonical_pattern	16	-	0.001183	-	0	0.038	0.0102	402	unknown
PF3D7_1243700	0.004	NA	0.216	0.11	0	-	0	0	ubiquitin-conjugating enzyme E2, putative	0	KYINQ	non_canonical_pattern	240	-	0.001861	-	0	0.0482	0.0045	465	unknown
PF3D7_1234000	0.002	NA	0.216	0.11	0	-	0	0	conserved Plasmodium protein, unknown function	0	KEILE	non_canonical_pattern	137	-	0.008088	-	1	0.6925	0.0069	421	unknown
PF3D7_0711300	0.006	NA	0.215	0.11	0	-	0	0	conserved Plasmodium protein, unknown function	0	KYTME	non_canonical_pattern	88	-	0.004492	-	0	0.1547	0.0219	119	unknown
PF3D7_1017600	0.006	NA	0.214	0.11	0	-	0	0	conserved Plasmodium protein, unknown function	0	KIIKE	non_canonical_pattern	593	-	0.000235	-	0	0.0931	0.0001	971	unknown
PF3D7_0304200	0.004	NA	0.214	0.11	0	-	0	0	EH domain-containing protein	0	KHLIE	non_canonical_pattern	72	-	0.000443	-	0	0.1533	0.0025	525	unknown
PF3D7_0504600	0.004	NA	0.213	0.11	0	-	0	0	2-oxoisovalerate dehydrogenase subunit beta, mitochondrial, putative	0	KVIYE	non_canonical_pattern	370	-	0.00084	-	0	0.2268	0.0001	381	unknown
PF3D7_1368300	0.005	NA	0.212	0.11	0	-	0	0	conserved Plasmodium protein, unknown function	0	KNILD	non_canonical_pattern	145	-	0.000697	-	0	0.0622	0.0125	230	unknown
PF3D7_1227900	0.005	NA	0.211	0.11	0	-	0	0	RNA pseudouridylate synthase, putative	0	KEIIE	non_canonical_pattern	34	-	0.000757	-	0	0.1554	0.0003	564	unknown
PF3D7_0921100	0.005	NA	0.211	0.11	0	-	0	0	conserved Plasmodium protein, unknown function	0	KMNYD	non_canonical_pattern	3	-	0.000271	-	0	0.0896	0.001	225	unknown
PF3D7_1126900	0.006	NA	0.21	0.11	0	-	0	0	small nuclear ribonucleoprotein F, putative	0	KWGME	non_canonical_pattern	26	-	0.000641	-	0	0.1609	0.0212	86	SUBCELLULAR LOCATION: Nucleus {ECO:0000256|PIRNR:PIRNR006609}.
PF3D7_0212200	0.005	NA	0.21	0.11	0	-	0	0	ribosomal protein L12, mitochondrial, putative	0	KEHDE	non_canonical_pattern	60	-	0.000457	-	0	0.252	0.0001	255	unknown
PF3D7_0612600	0.004	NA	0.21	0.11	0	-	0	0	cytoplasmic tRNA 2-thiolation protein 1, putative	0	KNIND	non_canonical_pattern	187	-	0.000964	-	0	0.0295	0.0002	482	SUBCELLULAR LOCATION: Cytoplasm {ECO:0000256|HAMAP-Rule:MF_03053}.
PF3D7_1137900	0.013	NA	0.207	0.11	0	-	0	0	conserved Plasmodium protein, unknown function	0	KEIDD	non_canonical_pattern	247	-	0.000792	-	0	0.0617	0.0008	762	unknown
PF3D7_0323600	0.005	NA	0.207	0.11	0	-	0	0	conserved Plasmodium protein, unknown function	0	KYIQE	non_canonical_pattern	660	-	0.000112	-	0	0.0693	0.0002	670	unknown
PF3D7_0909700	0.006	NA	0.206	0.11	0	-	0	0	FHA domain protein, putative	0	HGLFD	non_canonical_pattern	28	-	0.001207	-	0	0.03	0.0009	1036	unknown
PF3D7_0907300	0.015	NA	0.204	0.11	0	-	0	0	prefoldin-like protein, putative	0	KSINE	non_canonical_pattern	35	-	0.000336	-	0	0.0577	0.0009	258	unknown
PF3D7_0308700	0.005	0.121	0.204	0.11	0	-	0	0	conserved protein, unknown function	0	KQMLE	non_canonical_pattern	100	-	0.001247	-	0	0.0843	0.0037	492	unknown
PF3D7_1407500	0.027	NA	0.201	0.11	0	-	0	0	multifunctional methyltransferase subunit TRM112, putative	0	KIIDQ	non_canonical_pattern	34	-	0.001992	-	0	0.0717	0.0579	125	unknown
PF3D7_0418700	0.015	NA	0.196	0.11	0	-	0	0	RNA-binding protein NOB1, putative	0	KEIKD	non_canonical_pattern	34	-	0.000131	-	0	0.0632	0.0001	569	unknown
PF3D7_1473000	0.04	NA	0.189	0.11	0	-	0	0	conserved Plasmodium protein, unknown function	0	KENEE	non_canonical_pattern	75	-	0.00451	-	1	0.7651	0.0795	125	unknown
PF3D7_0709300	0.039	NA	0.188	0.11	0	-	0	0	Cg2 protein	0	KYILE	non_canonical_pattern	86	-	0.000679	-	0	0.0389	0.0004	2729	SUBCELLULAR LOCATION: Nucleus {ECO:0000256|RuleBase:RU365082}.
PF3D7_1471400	0.03	NA	0.188	0.11	0	-	0	0	diacylglycerol kinase, putative	0	KKIVD	non_canonical_pattern	211	-	0.035492	-	0	0.0949	0.0266	499	unknown
PF3D7_1221700	0.039	NA	0.187	0.11	0	-	0	0	FbpA domain protein, putative	0	KLIPD	non_canonical_pattern	365	-	0.000883	-	2	0.8806	0.0002	913	unknown
PF3D7_API04400	0.054	NA	0.172	0.11	0	-	0	0	DNA-directed RNA polymerase subunit beta, putative	0	KKINQ	non_canonical_pattern	559	-	0.000754	-	5	0.927	0.0001	1024	SUBCELLULAR LOCATION: Plastid {ECO:0000256|SAAS:SAAS01158595}.
PF3D7_1010300	0.074	NA	0.156	0.11	0	-	0	0	succinate dehydrogenase subunit 4, putative	0	KKGFE	non_canonical_pattern	10	-	0.000222	-	2	0.9999	0	118	unknown
PF3D7_0304900	0.073	NA	0.155	0.11	0	-	0	0	conserved protein, unknown function	0	KNIIE	non_canonical_pattern	35	-	8.5e-05	-	0	0.1895	0.003	170	unknown
PF3D7_1136200	0.073	NA	0.148	0.11	0	-	0	0	conserved Plasmodium protein, unknown function	0	KKNYD	non_canonical_pattern	47	-	0.039243	-	0	0.8334	0.0024	679	unknown
PF3D7_0404400	0.08	NA	0.147	0.11	0	-	0	0	6-cysteine protein P36	0	KSYEE	non_canonical_pattern	118	-	0.000505	-	2	0.8826	0.0008	379
PF3D7_1003100	0.073	NA	0.147	0.11	0	-	0	0	conserved protein, unknown function	0	HGRMQ	non_canonical_pattern	29	-	0.000715	-	1	0.9434	0.003	94	unknown
PF3D7_0920100	0.08	NA	0.143	0.11	0	-	0	0	chaperone, putative	0	KNNID	non_canonical_pattern	37	-	0.007333	-	0	0.194	0.0017	249	unknown
PF3D7_0110100	0.085	NA	0.13	0.11	0	-	0	0	selenocysteine-specific elongation factor, putative	0	KKIQE	non_canonical_pattern	214	-	0.001095	-	0	0.0926	0.0046	934	unknown
PF3D7_1429400	0.096	NA	0.115	0.11	0	-	0	0	rRNA (adenosine-2'-O-)-methyltransferase, putative	0	KNISD	non_canonical_pattern	603	-	0.000353	-	0	0.1672	0.0005	2779	unknown
PF3D7_0911800	0.111	NA	0.103	0.11	0	-	0	0	conserved Plasmodium protein, unknown function	0	KKISQ	non_canonical_pattern	270	-	0.203729	-	1	0.9864	0.0044	276	unknown
PF3D7_1108300	0.109	NA	0.101	0.11	0	-	0	0	pterin-4a-carbinolamine dehydratase	0	KYISD	non_canonical_pattern	58	-	0.000886	-	0	0.1434	0.0155	107	unknown
PF3D7_0419900	0.194	0.045	0.094	0.11	0	-	0	0	phosphatidylinositol 4-kinase, putative	0	KSINE	non_canonical_pattern	1081	-	0.000324	-	17	0.3252	0.0003	5035	unknown
PF3D7_0606700	0.133	NA	0.094	0.11	0	-	0	0	coatomer alpha subunit, putative	0	KFILE	non_canonical_pattern	262	-	0.000878	-	0	0.0185	0.0013	1512	unknown
PF3D7_1034800	0.005	0.244	0.088	0.11	0	-	0	0	conserved protein, unknown function	0	HSIEE	non_canonical_pattern	168	-	0.00051	-	0	0.3625	0.0006	336	unknown
PF3D7_0527600	0.134	NA	0.084	0.11	0	-	0	0	conserved Plasmodium protein, unknown function	0	KDISE	non_canonical_pattern	81	-	0.000202	-	0	0.2496	0.0001	455	unknown
PF3D7_1451800	0.135	NA	0.083	0.11	0	-	0	0	sortilin	0	HYISE	non_canonical_pattern	159	-	0.001527	-	2	0.9977	0	895	unknown
PF3D7_1462000	0.131	NA	0.083	0.11	0	-	0	0	thioredoxin-like protein	0	KRTDD	non_canonical_pattern	1	-	0.000779	-	0	0.034	0.0021	121	unknown
PF3D7_1476700	0.134	NA	0.082	0.11	0	-	0	0	lysophospholipase, putative	0	KYIND	non_canonical_pattern	280	-	0.000357	-	0	0.2016	0.0128	353	unknown
PF3D7_1349000	0.15	NA	0.078	0.11	0	-	0	0	conserved Plasmodium protein, unknown function	0	KYIND	non_canonical_pattern	355	-	0.000745	-	0	0.1765	0.0026	475	unknown
PF3D7_0210100	0.139	NA	0.075	0.11	0	-	0	0	60S ribosomal protein L37ae, putative	0	KQKEE	non_canonical_pattern	87	-	0.002051	-	0	0.0383	0.0022	96
PF3D7_1127000	0.157	NA	0.073	0.11	0	-	0	0	protein phosphatase, putative	0	KMIEQ	non_canonical_pattern	235	-	0.000508	-	1	0.8596	0.0003	287	unknown
PF3D7_0519400	0.15	NA	0.072	0.11	0	-	0	0	40S ribosomal protein S24	0	KEVKE	non_canonical_pattern	37	-	0.000368	-	0	0.0643	0.0012	133	unknown
PF3D7_0617800	0.165	NA	0.057	0.11	0	-	0	0	histone H2A	0	KAGLQ	non_canonical_pattern	20	-	0.000483	-	0	0.116	0.0375	132	SUBCELLULAR LOCATION: Chromosome {ECO:0000256|SAAS:SAAS00534031}. Nucleus {ECO:0000256|RuleBase:RU003767, ECO:0000256|SAAS:SAAS00534029}.
PF3D7_1115300	0.174	NA	0.056	0.11	0	-	0	0	cysteine proteinase falcipain 2b	0	KERFQ	non_canonical_pattern	180	-	8.5e-05	-	1	0.8908	0.0041	482	unknown
PF3D7_0102400	0.171	NA	0.055	0.11	0	-	0	0	lysophospholipase, putative, pseudogene	0	KYIDD	non_canonical_pattern	294	-	0.000379	-	0	0.394	0.006	383
PF3D7_1115400	0.158	NA	0.055	0.11	0	-	0	0	cysteine proteinase falcipain 3	0	KQERE	non_canonical_pattern	13	-	0.000162	-	1	0.8482	0.0004	492	unknown
PF3D7_1403600	0.156	NA	0.055	0.11	0	-	0	0	selenoprotein	0	KKNAD	non_canonical_pattern	7	-	0.000246	-	1	0.7761	0.0114	116	unknown
PF3D7_0924200	0.004	0.275	0.05	0.11	0	-	0	0	heptatricopeptide repeat-containing protein, putative	0	KNIED	non_canonical_pattern	48	-	0.000928	-	0	0.1149	0.0031	1060	unknown
PF3D7_1247300	0.187	NA	0.043	0.11	0	-	0	0	GPI mannosyltransferase 2, putative	0	KIKEE	non_canonical_pattern	3	-	0.003195	-	11	0.9941	0	531	SUBCELLULAR LOCATION: Endoplasmic reticulum membrane {ECO:0000256|RuleBase:RU363112}; Multi-pass membrane protein {ECO:0000256|RuleBase:RU363112}.
PF3D7_1132500	0.183	NA	0.042	0.11	0	-	0	0	amino acid transporter, putative	0	HNINQ	non_canonical_pattern	1219	-	0.000618	-	15	0.9022	0	1439	unknown
PF3D7_0828600	0.185	NA	0.039	0.11	0	-	0	0	folate transporter 1	0	KDIND	non_canonical_pattern	37	-	0.000393	-	12	0.6432	0	505	unknown
PF3D7_1203400	0.181	NA	0.039	0.11	0	-	0	0	major facilitator superfamily domain-containing protein, putative	0	HMIND	non_canonical_pattern	434	-	0.00147	-	12	0.6939	0.0002	1250	unknown
PF3D7_0305300	0.181	NA	0.035	0.11	0	-	0	0	conserved Plasmodium membrane protein, unknown function	0	KYINE	non_canonical_pattern	134	-	0.000471	-	11	0.8053	0.0002	956	unknown
PF3D7_0916000	0.179	NA	0.035	0.11	0	-	0	0	major facilitator superfamily domain-containing protein, putative	0	KEIFQ	non_canonical_pattern	57	-	0.001026	-	11	0.8164	0.0002	1379	unknown
PF3D7_0515500	0.182	NA	0.033	0.11	0	-	0	0	amino acid transporter, putative	0	HSIEE	non_canonical_pattern	17	-	0.000309	-	14	0.9363	0	960	unknown
PF3D7_1354400	0.018	0.06	0.249	0.11	0	-	0	0	V-type proton ATPase 21 kDa proteolipid subunit, putative	0	RMLMIE	relaxed motif	151	-	0.023897	-	4	0.6816	0	181	unknown
PF3D7_1459900	0.024	NA	0.172	0.1	0	-	0	0	rhoptry protein, putative	0	-	-	-	-	0.000475	-	4	0.9999	0	193	unknown
PF3D7_0519200	0.046	NA	0.161	0.1	0	-	0	0	V-type proton ATPase 16 kDa proteolipid subunit	0	-	-	-	-	0.041827	-	4	0.1803	0.0011	165	SUBCELLULAR LOCATION: Vacuole membrane {ECO:0000256|RuleBase:RU363060}; Multi-pass membrane protein {ECO:0000256|RuleBase:RU363060}.
PF3D7_0705900	0.062	NA	0.147	0.1	0	-	0	0	ATP synthase subunit C, putative	0	-	-	-	-	0.000673	-	2	0.9773	0.0001	166	unknown
PF3D7_0720500	0.127	NA	0.073	0.1	0	-	0	0	conserved Plasmodium protein, unknown function	0	-	-	-	-	0.000198	-	2	0.9797	0.0229	134	unknown
PF3D7_1100200	0.003	0.028	0.279	0.1	0	UPS	0.521	0.05	erythrocyte membrane protein 1, PfEMP1	10.2821	RDLEE	canonical_pattern	1832	0.065	0.000674	-	1	0.2276	0.0004	2994	unknown
PF3D7_1134900	0.003	NA	0.204	0.1	0	-	0	0	conserved Plasmodium protein, unknown function	0	RNLVE	canonical_pattern	346	-	0.0007	-	0	0.0852	0.0034	682	unknown
PF3D7_1214200	0.006	NA	0.203	0.1	0	-	0	0	histone-lysine N-methyltransferase, putative	0	RNLVD	canonical_pattern	74	-	0.003385	-	0	0.324	0.011	178	unknown
PF3D7_0816000	0.005	NA	0.202	0.1	0	-	0	0	ribosome assembly protein RRB1, putative	0	RELNQ	canonical_pattern	72	-	0.000618	-	0	0.029	0.0002	491	SUBCELLULAR LOCATION: Nucleus {ECO:0000256|SAAS:SAAS00694420}.
PF3D7_1442000	0.006	NA	0.199	0.1	0	-	0	0	ADP-ribosylation factor, putative	0	RLLGE	canonical_pattern	34	-	0.000776	-	0	0.2337	0.0121	183	unknown
PF3D7_1234100	0.005	NA	0.198	0.1	0	-	0	0	bromodomain protein, putative	0	RYLVE	canonical_pattern	1937	-	0.000228	-	0	0.0389	0.0001	3896	unknown
PF3D7_0802300	0.011	NA	0.196	0.1	0	-	0	0	periodic tryptophan protein 2, putative	0	RLLGE	canonical_pattern	732	-	0.006369	-	0	0.1944	0.0042	1121	unknown
PF3D7_1231100	0.007	NA	0.196	0.1	0	-	0	0	ras-related protein Rab-2	0	RWLDE	canonical_pattern	99	-	0.001475	-	0	0.5554	0.02	213	unknown
PF3D7_1209900	0.008	NA	0.19	0.1	0	-	0	0	ABC transporter B family member 7, putative	0	RNLFQ	canonical_pattern	340	-	0.00117	-	5	0.8966	0.0003	855	unknown
PF3D7_1443500	0.003	NA	0.188	0.1	0	-	0	0	poly(A)-specific ribonuclease PARN, putative	0	RLLFD	canonical_pattern	500	-	0.000551	-	0	0.2113	0.0059	862	unknown
PF3D7_0521700	0.005	NA	0.187	0.1	0	-	0	0	ATP-dependent RNA helicase DDX1, putative	0	RDLAQ	canonical_pattern	352	-	0.001035	-	0	0.0343	0.0089	841	unknown
PF3D7_1301300	0.033	NA	0.177	0.1	0	-	0	0	Plasmodium exported protein (PHISTa-like), unknown function, pseudogene	0	RNLGE	canonical_pattern	28	-	0.04132	-	0	0.0506	0.0364	247
PF3D7_1464900	0.065	NA	0.137	0.1	0	-	0	0	ATP-dependent zinc metalloprotease FTSH, putative	0	RELFQ	canonical_pattern	335	-	0.000827	-	0	0.6165	0.0001	706	unknown
PF3D7_0902700	0.073	NA	0.134	0.1	0	-	0	0	Plasmodium exported protein (PHISTb), unknown function, pseudogene	0	RNLHE	canonical_pattern	72	-	0.000541	-	1	0.9691	0	448
PF3D7_1303000	0.073	NA	0.128	0.1	0	-	0	0	ATP synthase-associated protein, putative	0	RMLED	canonical_pattern	83	-	0.001004	-	1	0.8915	0.0025	117	unknown
PF3D7_1309700	0.093	NA	0.105	0.1	0	-	0	0	vacuolar protein sorting-associated protein 18, putative	0	RFLKE	canonical_pattern	1409	-	0.001	-	0	0.0278	0.0003	1672	unknown
PF3D7_0206300	0.09	NA	0.102	0.1	0	-	0	0	pentafunctional AROM polypeptide, putative, pseudogene	0	RILYE	canonical_pattern	628	-	0.001965	-	0	0.0566	0.0001	3066
PF3D7_0920400	0.104	NA	0.097	0.1	0	-	0	0	conserved Plasmodium protein, unknown function	0	RELYD	canonical_pattern	725	-	0.000847	-	0	0.212	0.0002	1852	unknown
PF3D7_0203800	0.129	NA	0.074	0.1	0	-	0	0	conserved Plasmodium protein, unknown function	0	RKLIQ	canonical_pattern	25	-	0.00124	-	0	0.2273	0.0003	542	unknown
PF3D7_0113400	0.137	NA	0.07	0.1	0	-	0	0	Plasmodium exported protein, unknown function	0	RVLTE	canonical_pattern	91	-	0.000773	-	1	0.8159	0.0004	431	unknown
PF3D7_1001800	0.135	NA	0.067	0.1	0	-	0	0	Plasmodium exported protein (PHISTc), unknown function	0	RTLSD	canonical_pattern	53	-	0.00134	-	1	0.9853	0.0001	260	unknown
PF3D7_1401000	0.2	0.04	0.059	0.1	0	Transmembrane	0.9421	0.739	GBPH protein	17.5369	RVLAE	canonical_pattern	83	0.047	0.00086	-	1	0.94	0.0004	307	unknown
PF3D7_0301600	0.076	0.168	0.049	0.1	0	Transmembrane	0.8462	0.267	Plasmodium exported protein (hyp1), unknown function	11.2774	RLLAQ	canonical_pattern	88	0.126	0.00094	-	1	0.5998	0.0009	732	unknown
PF3D7_1016600	0.157	NA	0.046	0.1	0	-	0	0	Plasmodium exported protein (PHISTc), unknown function	0	RILSE	canonical_pattern	67	-	0.001102	-	1	0.3629	0.0091	296	unknown
PF3D7_0726100	0.068	0.184	0.044	0.1	0	Transmembrane	0.8983	0.421	Plasmodium exported protein, unknown function	11.434	RSLYE	canonical_pattern	84	0.099	0.000357	-	2	0.8681	0.0008	803	unknown
PF3D7_0614300	0.18	NA	0.027	0.1	0	-	0	0	major facilitator superfamily-related transporter, putative	0	RELEE	canonical_pattern	279	-	0.000552	-	12	0.8776	0	853	unknown
[truncated: 3,461 more rows]

## Sheet: Plasmodium_ExportPred
ID	ExportPred	Secretome	PSSM	AA	Average	Non-classical	OutCyte Class	OutCyte	SecretomeP	ProteinName	PEXEL motif	Motif_type	Motif_loc	SignalP 3.0	SignalP 5.0	C.site	TMHMM	deeploc_Mem	deeploc_Extra	ProteinLen	UniProt_Subcellular_Location
PF3D7_0401600	14.9954	0.292	0.62	0.939	0.62	0	Signal peptide	0.9307	0.296	rifin	RTLSE	canonical_pattern	46	0.823	0.866946	24-25.	3	0.995	0.0001	347
PF3D7_1200800	10.8002	0.014	0.858	0.934	0.6	0	Transmembrane	0.7811	0.589	serine/threonine protein kinase, FIKK family	HDIME	non_canonical_pattern	299	0.632	0.016047	-	1	0.9045	0.001	567	unknown
PF3D7_1102300	10.1234	0.213	0.768	0.926	0.64	0	Transmembrane	0.8749	0.321	Plasmodium exported protein, unknown function	RILCE	canonical_pattern	47	0.558	0.188697	-	1	0.8306	0.0529	415	unknown
PF3D7_0424000	17.8775	0.366	0.176	0.923	0.49	0	Transmembrane	0.8055	0.445	Plasmodium exported protein (PHISTc), unknown function	RNLSE	canonical_pattern	46	0.633	0.149137	-	1	0.8799	0.0105	347	unknown
PF3D7_1255000	11.956	0.309	0.289	0.919	0.51	0	Signal peptide	0.8396	0.214	rifin	RVLSE	canonical_pattern	43	0.689	0.973659	23-24.	3	0.9965	0.0008	345	unknown
PF3D7_1253700	11.0459	0.307	0.226	0.917	0.48	0	Signal peptide	0.8191	0.176	rifin	RLLCE	canonical_pattern	51	0.683	0.818007	24-25.	2	0.9942	0.0001	375	unknown
PF3D7_0631500	12.4873	0.445	0.936	0.916	0.77	0	Signal peptide	0.5211	0.579	exported protein family 3	RILTE	canonical_pattern	45	0.665	0.179369	-	1	0.6805	0.0709	230	unknown
PF3D7_0222200	12.4873	0.423	0.936	0.916	0.76	0	Signal peptide	0.5211	0.579	exported protein family 3	RILTE	canonical_pattern	45	0.665	0.179369	-	1	0.6901	0.0616	230	unknown
PF3D7_0701500	12.4873	0.423	0.936	0.916	0.76	0	Signal peptide	0.5211	0.579	exported protein family 3	RILTE	canonical_pattern	45	0.665	0.179369	-	1	0.6901	0.0616	230	unknown
PF3D7_1101600	12.4873	0.423	0.936	0.916	0.76	0	Signal peptide	0.5211	0.579	exported protein family 3	RILTE	canonical_pattern	45	0.665	0.179369	-	1	0.6901	0.0616	230	unknown
PF3D7_0324200	12.4873	0.423	0.936	0.916	0.76	0	Signal peptide	0.5211	0.579	exported protein family 3	RILTE	canonical_pattern	45	0.665	0.179369	-	1	0.6901	0.0616	230	unknown
PF3D7_1039800	12.4873	0.423	0.936	0.916	0.76	0	Signal peptide	0.5211	0.579	exported protein family 3	RILTE	canonical_pattern	45	0.665	0.179369	-	1	0.6901	0.0616	230	unknown
PF3D7_0101200	12.4873	0.423	0.936	0.916	0.76	0	Signal peptide	0.5211	0.579	exported protein family 3	RILTE	canonical_pattern	45	0.665	0.179369	-	1	0.6901	0.0616	230	unknown
PF3D7_0601100	12.4873	0.158	0.936	0.916	0.67	0	Signal peptide	0.5208	0.565	exported protein family 3	RILTE	canonical_pattern	45	0.658	0.126436	-	1	0.7132	0.0533	230	unknown
PF3D7_1400300	11.0186	0.254	0.228	0.916	0.47	0	Signal peptide	0.8709	0.329	rifin	RLLSE	canonical_pattern	41	0.729	0.530884	24-25.	3	0.9976	0.0001	342	unknown
PF3D7_0631900	10.7341	0.306	0.305	0.915	0.51	0	Signal peptide	0.8689	0.46	stevor	RLLAQ	canonical_pattern	47	0.636	0.51542	21-22.	2	0.9928	0.0003	303	unknown
PF3D7_1300600	11.9389	0.459	0.24	0.914	0.54	0	Signal peptide	0.8516	0.066	rifin	RVLSE	canonical_pattern	43	0.726	0.983881	27-28.	1	0.9982	0.0001	345	unknown
PF3D7_1400800	10.7515	0.08	0.235	0.914	0.41	0	Signal peptide	0.8585	0.337	rifin	RVLSE	canonical_pattern	42	0.738	0.798717	24-25.	3	0.9984	0	316	unknown
PF3D7_1000300	11.3902	0.402	0.343	0.913	0.55	0	Signal peptide	0.9423	0.151	rifin	RMLSE	canonical_pattern	43	0.72	0.985104	23-24.	1	0.9973	0.0009	345	unknown
PF3D7_0200400	10.4186	0.305	0.358	0.913	0.53	0	Signal peptide	0.8888	0.27	stevor	RLLAQ	canonical_pattern	47	0.901	0.80785	20-21.	2	0.9862	0.0003	304	unknown
PF3D7_0201300	11.8705	0.309	0.319	0.913	0.51	0	Signal peptide	0.9005	0.232	stevor	RLLAQ	canonical_pattern	47	0.686	0.819063	21-22.	2	0.9948	0.0002	305	unknown
PF3D7_0731700	10.6094	0.514	0.902	0.912	0.78	0	Signal peptide	0.6497	0.66	Plasmodium exported protein (hyp9), unknown function	RLLSQ	canonical_pattern	45	0.656	0.400682	-	2	0.1911	0.4811	196	unknown
PF3D7_1478200	11.7186	0.182	0.93	0.912	0.67	0	Signal peptide	0.6545	0.819	Plasmodium exported protein, unknown function, pseudogene	KSKDD	non_canonical_pattern	65	0.713	0.767884	22-23.	2	0.6631	0.1477	224
PF3D7_0221400	11.0167	0.195	0.379	0.912	0.5	0	Signal peptide	0.7316	0.351	stevor	RRLAE	canonical_pattern	47	0.619	0.313306	-	3	0.9888	0.0001	307	unknown
PF3D7_0732700	10.3784	0.219	0.297	0.912	0.48	0	Signal peptide	0.8022	0.151	rifin	RVLSE	canonical_pattern	42	0.71	0.643368	24-25.	3	0.9983	0.0001	359	unknown
PF3D7_0300500	10.6765	0.217	0.228	0.912	0.45	0	Signal peptide	0.8191	0.066	rifin	RLLSE	canonical_pattern	42	0.712	0.609945	24-25.	2	0.9978	0.0001	359	unknown
PF3D7_0831400	10.7523	0.859	0.954	0.908	0.91	0	Signal peptide	0.8319	0.889	Plasmodium exported protein, unknown function	RLLTE	canonical_pattern	46	0.639	0.764532	23-24.	1	0.1388	0.3643	302	unknown
PF3D7_0114200	10.1806	0.086	0.871	0.908	0.62	0	Signal peptide	0.7743	0.607	exported protein family 3	RALTE	canonical_pattern	45	0.651	0.338757	-	1	0.8835	0.0185	347	unknown
PF3D7_0832400	11.8133	0.312	0.301	0.908	0.51	0	Signal peptide	0.7646	0.262	stevor	RLLAQ	canonical_pattern	47	0.875	0.897691	21-22.	2	0.9937	0.0002	304	unknown
PF3D7_0833200	10.867	0.382	0.182	0.906	0.49	0	Signal peptide	0.6682	0.142	rifin	RVLSE	canonical_pattern	42	0.705	0.886993	21-22.	1	0.9964	0.0001	356	unknown
PF3D7_1479400	11.6036	0.123	0.228	0.906	0.42	0	Signal peptide	0.8455	0.291	rifin	RLLSE	canonical_pattern	42	0.625	0.738706	24-25.	2	0.9984	0.0001	359	unknown
PF3D7_0222800	11.216	0.31	0.319	0.904	0.51	0	Signal peptide	0.891	0.313	stevor	RLLAQ	canonical_pattern	47	0.684	0.723395	21-22.	2	0.999	0	304	unknown
PF3D7_0732000	11.1656	0.126	0.301	0.904	0.44	0	Signal peptide	0.8628	0.143	stevor	RLLAQ	canonical_pattern	47	0.703	0.667366	21-22.	3	0.9828	0.0003	296	unknown
PF3D7_1254100	11.1684	0.123	0.303	0.904	0.44	0	Signal peptide	0.8626	0.126	stevor	RLLAQ	canonical_pattern	47	0.698	0.632683	21-22.	3	0.9988	0	295	unknown
PF3D7_1101200	12.5011	0.366	0.177	0.902	0.48	0	Signal peptide	0.9214	0.133	rifin	RVLSE	canonical_pattern	42	0.804	0.86383	24-25.	1	0.9994	0	356	unknown
PF3D7_1301400	18.1263	0.843	0.914	0.901	0.89	0	Signal peptide	0.9655	0.317	Plasmodium exported protein (hyp12), unknown function	RLLAE	canonical_pattern	47	0.681	0.680542	25-26.	1	0.3039	0.2193	381	unknown
PF3D7_0937100	11.3948	0.236	0.894	0.898	0.68	0	Signal peptide	0.5986	0.892	Plasmodium exported protein, unknown function	RILSD	canonical_pattern	45	0.758	0.222137	-	3	0.9919	0	258	unknown
PF3D7_1476600	12.7903	0.108	0.64	0.896	0.55	0	Transmembrane	0.9989	0.113	Plasmodium exported protein, unknown function	KVIRD	non_canonical_pattern	866	0.681	0.043849	-	1	0.8974	0.0018	955	unknown
PF3D7_0112800	12.0943	0.278	0.708	0.895	0.63	0	Signal peptide	0.6008	0.693	Plasmodium exported protein (hyp11), unknown function	KWIQE	non_canonical_pattern	171	0.646	0.032647	-	1	0.9125	0.0008	203	unknown
PF3D7_0401800	11.4746	0.198	0.894	0.894	0.66	0	Transmembrane	0.8718	0.417	Plasmodium exported protein (PHISTb), unknown function	RNLSE	canonical_pattern	45	0.459	0.047169	-	1	0.6047	0.1424	560	unknown
PF3D7_1254300	10.47	0.263	0.306	0.894	0.49	0	Signal peptide	0.517	0.305	stevor	RRLAQ	canonical_pattern	47	0.645	0.19902	-	2	0.9846	0.0001	302	unknown
PF3D7_0324500	12.0535	0.085	0.303	0.894	0.43	0	Signal peptide	0.7624	0.245	rifin	RVLSE	canonical_pattern	42	0.754	0.785864	26-27.	3	0.9994	0	317	unknown
PF3D7_0632300	11.8907	0.379	0.281	0.893	0.52	0	Signal peptide	0.8466	0.03	rifin	RVLSE	canonical_pattern	42	0.776	0.950017	24-25.	1	0.9993	0	359	unknown
PF3D7_0100600	12.4639	0.354	0.225	0.893	0.49	0	Signal peptide	0.8418	0	rifin	RLLSE	canonical_pattern	42	0.776	0.899926	24-25.	1	0.9988	0.0001	359	unknown
PF3D7_0102300	13.2217	0.999	0.954	0.892	0.95	0	Signal peptide	0.8786	0.9	Plasmodium exported protein, unknown function	RSLAQ	canonical_pattern	47	0.673	0.768448	22-23.	0	0.0899	0.7096	117	unknown
PF3D7_0901000	10.2319	0.236	0.132	0.892	0.42	0	Signal peptide	0.633	0.311	rifin	RVLGE	canonical_pattern	41	0.789	0.974904	24-25.	3	0.9985	0.0001	309	unknown
PF3D7_1368000	10.877	0.989	0.937	0.891	0.94	0	Signal peptide	0.9416	0.835	conserved protein, unknown function	KYLNE	non_canonical_pattern	66	0.575	0.982589	24-25.	0	0.0002	0.9994	127	unknown
PF3D7_0832900	10.2275	0.3	0.416	0.891	0.54	0	Signal peptide	0.8928	0.275	stevor	RLLAQ	canonical_pattern	45	0.718	0.894866	19-20.	2	0.9905	0.0002	304	unknown
PF3D7_1149300	13.2669	0.555	0.933	0.889	0.79	0	Signal peptide	0.7598	0.566	serine/threonine protein kinase, FIKK family	RILYE	canonical_pattern	39	0.866	0.716687	24-25.	1	0.7509	0.0061	560	unknown
PF3D7_0101000	13.059	0.38	0.238	0.889	0.5	0	Signal peptide	0.9581	0.15	rifin	RSLCE	canonical_pattern	46	0.771	0.964272	23-24.	2	0.9992	0	358	unknown
PF3D7_0324400	12.9048	0.24	0.137	0.889	0.42	0	Signal peptide	0.9402	0.162	rifin	RSLCE	canonical_pattern	46	0.765	0.924318	23-24.	3	0.9992	0	349	unknown
PF3D7_0936300	10.6872	0.246	0.17	0.888	0.43	0	Transmembrane	0.5482	0.489	ring-exported protein 3	RQLSE	canonical_pattern	45	0.392	0.012702	-	1	0.7811	0.0008	326	unknown
PF3D7_1200300	10.6826	0.527	0.228	0.883	0.55	0	Signal peptide	0.6968	0.111	rifin	RSLCE	canonical_pattern	40	0.693	0.934864	21-22.	1	0.9995	0	345	unknown
PF3D7_0831300	10.0027	0.618	0.939	0.882	0.81	0	Transmembrane	0.8294	0.209	Plasmodium exported protein, unknown function	RKLSE	canonical_pattern	48	0.593	0.208503	-	0	0.7519	0.0065	821	unknown
PF3D7_0700500	10.1009	0.492	0.237	0.882	0.54	0	Signal peptide	0.9377	0.073	rifin	RSLCE	canonical_pattern	48	0.697	0.972356	23-24.	1	0.9992	0.0001	357	unknown
PF3D7_0421200	11.8924	0.325	0.225	0.882	0.48	0	Signal peptide	0.7704	0.2	rifin	RSLCE	canonical_pattern	40	0.762	0.939105	26-27.	2	0.9989	0	346	unknown
PF3D7_0900500	10.9666	0.262	0.284	0.882	0.48	0	Signal peptide	0.7489	0.165	rifin	RVLSE	canonical_pattern	42	0.67	0.785098	21-22.	1	0.9978	0.0005	338	unknown
PF3D7_1253300	14.853	0.998	0.63	0.875	0.83	0	Signal peptide	0.8782	0.656	Plasmodium exported protein (PHISTa), unknown function, pseudogene	RNLAQ	canonical_pattern	45	0.628	0.698448	25-26.	0	0.3357	0.1697	205
PF3D7_1372800	10.8247	0.134	0.486	0.875	0.5	0	Signal peptide	0.8723	0.138	stevor	RLLAQ	canonical_pattern	45	0.705	0.460858	-	2	0.9908	0.0004	300	unknown
PF3D7_1040000	13.0561	0.302	0.244	0.875	0.47	0	Signal peptide	0.9522	0.056	rifin	RSLCE	canonical_pattern	46	0.767	0.960522	23-24.	2	0.9982	0.0001	359	unknown
PF3D7_0901600	12.4072	0.284	0.357	0.871	0.5	0	Signal peptide	0.9306	0.256	stevor	RLLAQ	canonical_pattern	47	0.649	0.824272	21-22.	2	0.9959	0.0001	303	unknown
PF3D7_0324600	10.5491	0.256	0.403	0.87	0.51	0	Signal peptide	0.8982	0.288	stevor	RLLAQ	canonical_pattern	47	0.825	0.945608	19-20.	2	0.9976	0.0004	301	unknown
PF3D7_0900900	10.5519	0.256	0.354	0.87	0.49	0	Signal peptide	0.8982	0.273	stevor	RLLAQ	canonical_pattern	47	0.825	0.945608	19-20.	2	0.9744	0.0026	300	unknown
PF3D7_1301700	16.1624	0.133	0.887	0.869	0.63	0	Signal peptide	0.5929	0.329	CX3CL1-binding protein 2	RSLAE	canonical_pattern	45	0.695	0.191932	-	3	0.9798	0.0018	245	unknown
PF3D7_1373300	10.3846	0.472	0.185	0.869	0.51	0	Signal peptide	0.8579	0.063	rifin	RSLCE	canonical_pattern	40	0.813	0.983098	26-27.	1	0.9979	0.0002	354	unknown
PF3D7_0900300	11.2555	0.36	0.297	0.869	0.51	0	Signal peptide	0.7815	0.044	rifin	RVLSE	canonical_pattern	42	0.616	0.89789	26-27.	1	0.9986	0.0001	359	unknown
PF3D7_0114600	11.7916	0.173	0.491	0.869	0.51	0	Signal peptide	0.896	0.231	stevor, pseudogene	RLLAQ	canonical_pattern	47	0.647	0.658863	21-22.	3	0.9645	0.0003	312
PF3D7_1372300	14.3585	0.998	0.503	0.867	0.79	0	Signal peptide	0.8006	0.613	Plasmodium exported protein (PHIST), unknown function	RNLAQ	canonical_pattern	45	0.644	0.736583	25-26.	0	0.3124	0.1746	206	unknown
PF3D7_1478800	10.7473	0.74	0.882	0.865	0.83	0	Signal peptide	0.8568	0.535	Plasmodium exported protein, unknown function	RRLSE	canonical_pattern	40	0.603	0.628394	17-18.	0	0.8178	0.0407	198	unknown
PF3D7_0222700	10.8449	0.248	0.18	0.864	0.43	0	Signal peptide	0.8415	0.043	rifin	RVLSE	canonical_pattern	42	0.659	0.766583	24-25.	1	0.9987	0.0001	348	unknown
PF3D7_0101800	10.5831	0.308	0.382	0.86	0.52	0	Signal peptide	0.8982	0.221	stevor	RLLAQ	canonical_pattern	47	0.825	0.945608	19-20.	3	0.9866	0.0008	289	unknown
PF3D7_0401000	11.3298	0.338	0.137	0.86	0.45	0	Signal peptide	0.8558	0.194	rifin	RVLSE	canonical_pattern	41	0.626	0.819265	21-22.	1	0.9982	0.0001	309	unknown
PF3D7_0115300	10.5191	0.373	0.112	0.858	0.45	0	Signal peptide	0.8259	0.146	rifin	RSLCE	canonical_pattern	35	0.804	0.961364	21-22.	1	0.9997	0	336	unknown
PF3D7_0402700	10.7347	0.45	0.237	0.856	0.51	0	Signal peptide	0.8308	0.054	rifin, pseudogene	RSLCE	canonical_pattern	46	0.674	0.870466	26-27.	1	0.9983	0	331
PF3D7_1479900	11.4889	0.236	0.301	0.856	0.46	0	Signal peptide	0.8588	0.166	stevor	RLLAQ	canonical_pattern	47	0.648	0.348957	-	3	0.9926	0.0003	304	unknown
PF3D7_0201400	13.4501	0.36	0.721	0.855	0.65	0	Signal peptide	0.7569	0.648	Plasmodium exported protein (hyp10), unknown function	RLLSE	canonical_pattern	45	0.62	0.400583	-	2	0.8594	0.0632	156	unknown
PF3D7_0115400	11.1975	0.154	0.372	0.855	0.46	0	Signal peptide	0.7772	0.171	stevor	RLLAQ	canonical_pattern	47	0.691	0.531874	21-22.	2	0.994	0.0002	301	unknown
PF3D7_1479500	11.94	0.325	0.296	0.851	0.49	0	Signal peptide	0.8718	0.237	stevor	RLLAQ	canonical_pattern	47	0.628	0.556832	21-22.	2	0.9938	0.0001	299	unknown
PF3D7_0300400	11.9485	0.194	0.309	0.85	0.45	0	Signal peptide	0.8722	0.11	stevor	RLLAQ	canonical_pattern	47	0.63	0.590744	21-22.	2	0.9845	0.0004	296	unknown
PF3D7_1479800	10.3751	0.244	0.231	0.841	0.44	0	Signal peptide	0.8125	0.067	rifin	RLLSE	canonical_pattern	41	0.613	0.766294	21-22.	1	0.9986	0.0001	344	unknown
PF3D7_1150000	11.3037	0.386	0.336	0.839	0.52	0	Signal peptide	0.6682	0.219	rifin	RLLCE	canonical_pattern	41	0.657	0.901675	23-24.	2	0.999	0.0001	369	unknown
PF3D7_0114500	16.1295	0.403	0.734	0.836	0.66	0	Signal peptide	0.8399	0.479	Plasmodium exported protein (hyp10), unknown function	RLLAE	canonical_pattern	45	0.679	0.331568	-	1	0.9108	0.0773	110	unknown
PF3D7_0200600	10.6054	0.602	0.234	0.836	0.56	0	Signal peptide	0.9252	0.046	rifin	RMLSE	canonical_pattern	41	0.844	0.989167	24-25.	1	0.9965	0.0001	375	unknown
PF3D7_0832600	14.658	0.339	0.499	0.829	0.56	0	Signal peptide	0.6344	0.054	stevor	RSLAE	canonical_pattern	45	0.709	0.258267	-	1	0.9955	0.0004	317	unknown
PF3D7_0201800	14.4049	0.081	0.331	0.81	0.41	0	Transmembrane	0.8159	0.627	knob associated heat shock protein 40	RNLAQ	canonical_pattern	64	0.558	0.022065	-	1	0.9761	0.0003	421	unknown
PF3D7_1040100	10.8083	0.476	0.127	0.801	0.47	0	Signal peptide	0.7969	0.455	rifin	RVLSE	canonical_pattern	41	0.677	0.908858	24-25.	1	0.9941	0.0004	309	unknown
PF3D7_0800600	10.9923	0.178	0.384	0.795	0.45	0	Transmembrane	0.9985	0.284	Plasmodium exported protein (PHISTa), unknown function	RKLYD	canonical_pattern	51	0.576	0.030264	-	1	0.9865	0.0005	291	unknown
PF3D7_0115100	10.9866	0.175	0.407	0.781	0.45	0	Transmembrane	0.9985	0.278	Plasmodium exported protein (PHISTa), unknown function	RKLYD	canonical_pattern	51	0.576	0.030264	-	1	0.987	0.0005	293	unknown
PF3D7_0301300	15.4617	0.154	0.223	0.741	0.37	0	Transmembrane	0.9951	0.479	epoxide hydrolase 1	RYLSE	canonical_pattern	52	0.53	0.004307	-	1	0.938	0.0023	437	unknown
PF3D7_0113300	16.2467	0.109	0.36	0.724	0.4	0	Transmembrane	0.9839	0.617	Plasmodium exported protein (hyp1), unknown function	RLLTE	canonical_pattern	59	0.496	0.051052	-	1	0.7934	0.0863	584
PF3D7_0221200	10.9462	0.228	0.708	0.717	0.55	0	Signal peptide	0.7936	0.488	Plasmodium exported protein (hyp15), unknown function	RSLAE	canonical_pattern	45	0.627	0.479548	-	3	0.9758	0.0002	206	unknown
PF3D7_1300900	10.398	0.33	0.301	0.694	0.44	0	Signal peptide	0.9159	0.173	stevor	RLLAQ	canonical_pattern	47	0.756	0.944802	19-20.	2	0.9952	0	308	unknown
PF3D7_1001400	11.848	0.109	0.558	0.678	0.45	0	Transmembrane	0.8919	0.311	exported lipase 1	RSLGE	canonical_pattern	49	0.609	0.136951	-	1	0.6287	0.0058	921	unknown
PF3D7_1401200	13.0425	0.525	0.659	0.663	0.62	0	Signal peptide	0.8288	0.524	Plasmodium exported protein, unknown function	RSLAE	canonical_pattern	45	0.656	0.836965	22-23.	1	0.8986	0.084	264	unknown
PF3D7_1478100	13.4477	0.11	0.192	0.647	0.32	0	Transmembrane	0.4235	0.421	Plasmodium exported protein (hyp13), unknown function	RSLAE	canonical_pattern	45	0.55	0.086925	-	2	0.9399	0.001	247	unknown
PF3D7_0102600	14.1366	0.075	0.19	0.635	0.3	0	Transmembrane	0.9917	0.417	serine/threonine protein kinase, FIKK family	RYLAE	canonical_pattern	54	0.52	0.00056	-	1	0.8863	0.0001	630	unknown
PF3D7_0113900	12.2273	0.301	0.924	0.62	0.61	0	Signal peptide	0.5765	0.167	CX3CL1-binding protein 1	RWLSE	canonical_pattern	51	0.564	0.949398	24-25.	3	0.9635	0.0052	243	unknown
PF3D7_0201500	14.1808	0.108	0.482	0.551	0.38	0	Transmembrane	0.9289	0.919	Plasmodium exported protein (hyp9), unknown function	RSLSE	canonical_pattern	59	0.531	0.094451	-	2	0.9856	0.0001	254	unknown
PF3D7_1477100	10.4701	0.171	0.349	0.519	0.35	0	Transmembrane	0.9558	0.551	Plasmodium exported protein (hyp6), unknown function	RILTE	canonical_pattern	50	0.53	0.085109	-	2	0.9784	0.0006	194	unknown
PF3D7_0220300	11.2117	0.082	0.958	0.515	0.52	0	Transmembrane	0.4754	0.425	Plasmodium exported protein, unknown function	RTLTE	canonical_pattern	48	0.616	0.412501	-	3	0.9982	0.0001	212	unknown
PF3D7_1041100	10.6146	0.076	0.116	0.511	0.23	0	Signal peptide	0.8313	0.124	rifin	RVLSE	canonical_pattern	37	0.5	0.499988	-	1	0.9963	0.0033	334	unknown
PF3D7_0202000	11.4504	0.668	0.245	0.508	0.47	0	Transmembrane	0.7808	0.491	knob-associated histidine-rich protein	RTLAQ	canonical_pattern	53	0.518	0.175806	-	0	0.7532	0.1144	654	unknown
PF3D7_0219800	10.0754	0.122	0.276	0.443	0.28	0	Transmembrane	0.9529	0.624	Plasmodium exported protein (PHISTc), unknown function	RNLAQ	canonical_pattern	53	0.452	0.047483	-	1	0.9896	0.0002	319	unknown
PF3D7_1148700	10.6559	0.266	0.906	0.442	0.54	0	Transmembrane	0.804	0.709	Plasmodium exported protein (PHISTc), unknown function	KERKQ	non_canonical_pattern	70	0.625	0.066712	-	1	0.2716	0.3042	370	unknown
PF3D7_1479200	11.532	0.072	0.056	0.437	0.19	0	Transmembrane	0.9975	0.402	Plasmodium exported protein (PHISTa), unknown function	RNLVQ	canonical_pattern	62	0.249	0.00035	-	1	0.9533	0	284	unknown
PF3D7_1016400	18.6063	0.139	0.389	0.411	0.31	0	Transmembrane	0.9032	0.467	serine/threonine protein kinase, FIKK family	RCLAE	canonical_pattern	86	0.098	0.001048	-	1	0.7787	0.0008	609	unknown
PF3D7_0731300	16.158	0.017	0.079	0.405	0.17	0	Transmembrane	0.9921	0.344	Plasmodium exported protein (PHISTb), unknown function	RILSE	canonical_pattern	51	0.417	0.007712	-	1	0.9673	0.0001	317	unknown
PF3D7_1150400	10.9467	0.001	0.027	0.398	0.14	0	UPS	0.5201	0.049	erythrocyte membrane protein 1, PfEMP1	RHLCD	canonical_pattern	128	0.079	0.000355	-	1	0.2746	0.0005	3119	unknown
PF3D7_0112900	13.9881	0.244	0.536	0.382	0.39	0	Transmembrane	0.7464	0.554	Plasmodium exported protein, unknown function	RSLAE	canonical_pattern	51	0.615	0.41396	-	2	0.8693	0.0182	188	unknown
PF3D7_1253800	11.6654	0.072	0.076	0.344	0.16	0	Transmembrane	0.9993	0.442	Plasmodium exported protein (PHISTa), unknown function	RNLVQ	canonical_pattern	62	0.241	0.000459	-	1	0.8822	0	284	unknown
PF3D7_0425300	13.2976	0.472	0.373	0.34	0.4	0	Transmembrane	0.9489	0.619	Plasmodium exported protein (PHISTa), unknown function, pseudogene	RNLSE	canonical_pattern	49	0.572	0.119472	-	1	0.8862	0.0009	232
PF3D7_0424500	12.034	0.076	0.338	0.323	0.25	0	Transmembrane	0.9917	0.403	serine/threonine protein kinase, FIKK family	RHLTE	canonical_pattern	55	0.357	0.012531	-	1	0.9723	0.0004	622	unknown
PF3D7_0220600	13.0079	0.065	0.811	0.32	0.4	0	Transmembrane	0.997	0.861	Plasmodium exported protein (hyp9), unknown function	RSLAE	canonical_pattern	54	0.463	0.008004	-	2	0.9754	0.0001	225	unknown
PF3D7_0700400	10.5662	0.181	0.302	0.281	0.25	0	Signal peptide	0.7661	0.102	stevor	RLLAQ	canonical_pattern	47	0.721	0.318546	-	3	0.995	0.0001	300	unknown
PF3D7_1100200	10.2821	0.003	0.028	0.279	0.1	0	UPS	0.521	0.05	erythrocyte membrane protein 1, PfEMP1	RDLEE	canonical_pattern	1832	0.065	0.000674	-	1	0.2276	0.0004	2994	unknown
PF3D7_0830600	13.4922	0.096	0.115	0.256	0.16	0	Transmembrane	0.9624	0.598	Plasmodium exported protein (PHISTc), unknown function	RILYE	canonical_pattern	73	0.098	0.000872	-	1	0.4921	0.0004	456	unknown
PF3D7_1401600	13.7574	0.239	0.108	0.209	0.19	0	Transmembrane	0.9668	0.548	Plasmodium exported protein (PHISTb), unknown function	RSLYE	canonical_pattern	84	0.134	0.000436	-	1	0.839	0.0003	478	unknown
PF3D7_0113700	10.0996	0.479	0.266	0.206	0.32	0	Transmembrane	0.9039	0.481	heat shock protein 40, type II	RCLAE	canonical_pattern	57	0.606	0.17501	-	1	0.7357	0.0116	402	unknown
PF3D7_0601500	11.9078	0.164	0.755	0.204	0.37	0	Transmembrane	0.9206	0.308	Plasmodium exported protein (PHISTb), unknown function	RNLSE	canonical_pattern	47	0.465	0.006973	-	1	0.6942	0.0016	467	unknown
PF3D7_0631100	11.9106	0.163	0.705	0.204	0.36	0	Transmembrane	0.9206	0.224	Plasmodium exported protein (PHISTb), unknown function	RNLSE	canonical_pattern	47	0.465	0.006973	-	1	0.6904	0.0016	466	unknown
PF3D7_0402400	10.3508	0.078	0.313	0.193	0.19	0	Transmembrane	0.9685	0.866	Plasmodium exported protein, unknown function	RILVE	canonical_pattern	58	0.462	0.009113	-	1	0.8418	0.0009	254	unknown
PF3D7_1102600	14.0518	0.072	0.202	0.184	0.15	0	Transmembrane	0.6363	0.53	Plasmodium exported protein, unknown function	RLLCE	canonical_pattern	90	0.304	0.002719	-	3	0.9056	0.0001	271	unknown
PF3D7_1038800	12.5014	0.248	0.321	0.158	0.24	0	Transmembrane	0.9215	0.3	RESA-like protein with PHIST and DnaJ domains	RDLLQ	canonical_pattern	667	0.058	0.000896	-	1	0.6359	0.0007	911	unknown
PF3D7_0500900	12.6928	0.225	0.677	0.156	0.35	0	Transmembrane	0.6537	0.595	serine/threonine protein kinase, FIKK family	RKLNE	canonical_pattern	82	0.158	0.002832	-	0	0.7386	0.0035	600	unknown
PF3D7_1016500	11.0165	0.073	0.552	0.142	0.26	0	Transmembrane	0.7252	0.585	Plasmodium exported protein (PHISTc), unknown function	RILSE	canonical_pattern	89	0.09	0.001673	-	1	0.403	0.0014	767	unknown
PF3D7_1252500	13.8536	0.126	0.066	0.137	0.11	0	Transmembrane	0.9262	0.155	Plasmodium exported protein, unknown function	RILEE	canonical_pattern	86	0.124	0.003193	-	2	0.8165	0.0002	394	unknown
PF3D7_1102200	12.7019	0.222	0.071	0.127	0.14	0	Transmembrane	0.9645	0.565	DnaJ protein, putative	RRLYE	canonical_pattern	82	0.075	0.000256	-	1	0.7759	0.0006	566	unknown
PF3D7_0301800	15.0916	0.071	0.333	0.121	0.18	0	Transmembrane	0.9291	0.887	Plasmodium exported protein, unknown function	RNLAD	canonical_pattern	84	0.19	0.000603	-	1	0.9834	0.0002	257	unknown
PF3D7_0114800	10.2236	0.257	0.837	0.12	0.4	0	Signal peptide	0.7501	0.556	Plasmodium exported protein (hyp7), unknown function	HKQYD	non_canonical_pattern	29	0.615	0.262438	-	3	0.9959	0	210	unknown
PF3D7_1016700	13.4612	0.234	0.227	0.118	0.19	0	Transmembrane	0.6188	0.422	Plasmodium exported protein (PHISTc), unknown function	RLLSD	canonical_pattern	89	0.058	0.004123	-	1	0.4905	0.0097	830	unknown
PF3D7_0402000	11.3777	0.22	0.051	0.117	0.13	0	Transmembrane	0.8881	0.051	Plasmodium exported protein (PHISTa), unknown function	RNLSE	canonical_pattern	68	0.11	0.00167	-	1	0.8627	0.0008	428	unknown
PF3D7_1039000	12.5311	0.168	0.186	0.11	0.15	0	Transmembrane	0.9771	0.159	serine/threonine protein kinase, FIKK family	RHLSD	canonical_pattern	87	0.106	0.001085	-	0	0.6001	0.0014	913	unknown
PF3D7_0424700	15.2634	0.076	0.228	0.107	0.14	0	Transmembrane	0.9407	0.351	serine/threonine protein kinase, FIKK family	RNLSE	canonical_pattern	87	0.062	0.000475	-	1	0.3656	0.0035	1222	unknown
PF3D7_0902300	12.1322	0.02	0.123	0.106	0.08	0	Transmembrane	0.9973	0.499	serine/threonine protein kinase, FIKK family	RKLAE	canonical_pattern	62	0.301	0.000413	-	1	0.9874	0.0001	608	unknown
PF3D7_1401300	13.3562	0.125	0.118	0.105	0.12	0	Transmembrane	0.9772	0.648	epoxide hydrolase 2	RILCD	canonical_pattern	87	0.045	0.001756	-	1	0.5072	0.0123	473	unknown
PF3D7_1001300	13.7677	0.076	0.184	0.104	0.12	0	Transmembrane	0.999	0.542	Plasmodium exported protein (PHISTa), unknown function	RTLSE	canonical_pattern	85	0.12	0.000453	-	1	0.7521	0.0003	278	unknown
PF3D7_1478000	12.291	0.079	0.062	0.104	0.08	0	Transmembrane	0.9947	0.61	Plasmodium exported protein (PHISTa), unknown function	RNLTE	canonical_pattern	64	0.237	0.000823	-	1	0.9224	0.0005	282	unknown
PF3D7_0412700	10.3419	0.003	0.038	0.103	0.05	0	Intracellular	0.518	0.169	erythrocyte membrane protein 1, PfEMP1	RYLEE	canonical_pattern	1273	0.019	0.00088	-	0	0.1976	0.0002	2277	unknown
PF3D7_0831500	10.2707	0.228	0.29	0.098	0.21	0	Transmembrane	0.8853	0.69	Plasmodium exported protein (PHIST), unknown function	RNLSD	canonical_pattern	83	0.036	0.000836	-	0	0.7111	0.0016	335	unknown
PF3D7_1219300	11.8284	0.003	0.035	0.098	0.05	0	Intracellular	0.56	0.136	erythrocyte membrane protein 1, PfEMP1	RFLND	canonical_pattern	644	0.026	0.00271	-	0	0.1635	0.0004	2256	unknown
PF3D7_0100100	12.7422	0.008	0.033	0.098	0.05	0	UPS	0.5022	0.159	erythrocyte membrane protein 1, PfEMP1	RYLEE	canonical_pattern	1195	0.07	0.005698	-	0	0.2963	0.0005	2163	unknown
PF3D7_1458300	10.2462	0.083	0.217	0.094	0.13	0	Transmembrane	0.9991	0.394	conserved Plasmodium protein, unknown function	KTNYD	non_canonical_pattern	84	0.344	0.027867	-	3	0.8033	0.0001	1528	unknown
PF3D7_0717000	12.9304	0.015	0.072	0.094	0.06	0	Transmembrane	0.9999	0.289	conserved Plasmodium membrane protein, unknown function	RTLQE	canonical_pattern	9	0.141	0.000621	-	8	0.9894	0	298	unknown
PF3D7_0421100	11.2483	0.003	0.034	0.094	0.04	0	UPS	0.5062	0.146	erythrocyte membrane protein 1, PfEMP1	RYLEE	canonical_pattern	1175	0.02	0.001668	-	0	0.272	0.0001	2181	unknown
PF3D7_1476200	17.1884	0.057	0.127	0.092	0.09	0	Transmembrane	0.5687	0.302	Plasmodium exported protein (PHISTb), unknown function	RCLSE	canonical_pattern	99	0.126	0.000653	-	1	0.6063	0.0002	512	unknown
PF3D7_0712000	11.738	0.003	0.032	0.09	0.04	0	UPS	0.5208	0.166	erythrocyte membrane protein 1, PfEMP1	RWLHE	canonical_pattern	1264	0.014	0.00114	-	0	0.2479	0.0001	2275	unknown
PF3D7_0104400	10.6312	0.019	0.095	0.088	0.07	0	Transmembrane	0.9981	0.432	4-hydroxy-3-methylbut-2-enyl diphosphate reductase	HMIKE	non_canonical_pattern	527	0.376	0.000913	-	1	0.9304	0.0068	535	unknown
PF3D7_0901800	16.9719	0.071	0.064	0.086	0.07	0	Transmembrane	0.5633	0.878	Plasmodium exported protein, unknown function	RSLAE	canonical_pattern	90	0.07	0.000424	-	1	0.8355	0.0046	269	unknown
PF3D7_1016800	17.8401	0.025	0.047	0.085	0.05	0	Transmembrane	0.9981	0.529	Plasmodium exported protein (PHISTc), unknown function	RVLTE	canonical_pattern	70	0.263	0.001052	-	1	0.9845	0	314	unknown
PF3D7_1253100	14.3442	0.072	0.072	0.084	0.08	0	Transmembrane	0.9916	0.53	Plasmodium exported protein (PHISTa), unknown function	RNLCE	canonical_pattern	64	0.221	0.000538	-	1	0.956	0.0031	288	unknown
PF3D7_0425400	10.7377	0.071	0.068	0.084	0.07	0	Transmembrane	0.9997	0.601	Plasmodium exported protein (PHISTa), unknown function	RNLVQ	canonical_pattern	64	0.216	0.000305	-	1	0.9069	0.005	231	unknown
PF3D7_1240900	11.1676	0.004	0.028	0.082	0.04	0	UPS	0.521	0.159	erythrocyte membrane protein 1, PfEMP1	RYLEE	canonical_pattern	1292	0.035	0.001726	-	0	0.1956	0.0001	2287	unknown
PF3D7_1353100	12.7486	0.127	0.263	0.081	0.16	0	Transmembrane	0.9937	0.51	Plasmodium exported protein, unknown function	RILTQ	canonical_pattern	85	0.063	0.000402	-	2	0.9873	0.0002	285	unknown
PF3D7_0600200	10.5088	0.003	0.039	0.08	0.04	0	UPS	0.521	0.243	erythrocyte membrane protein 1, PfEMP1	RKLEE	canonical_pattern	197	0.012	0.001466	-	0	0.0749	0.0003	2879	unknown
PF3D7_1149600	13.9108	0.225	0.205	0.079	0.17	0	Transmembrane	0.9864	0.536	DnaJ protein, putative	RNLSE	canonical_pattern	70	0.136	0.000207	-	1	0.8654	0.0005	714	unknown
PF3D7_1301200	14.9686	0.231	0.055	0.076	0.12	0	Transmembrane	0.8784	0.216	GBPH2 protein	RVLAQ	canonical_pattern	83	0.042	0.000742	-	1	0.782	0.0084	377	unknown
PF3D7_0935500	12.8895	0.074	0.045	0.074	0.06	0	Transmembrane	0.9457	0.764	Plasmodium exported protein, unknown function	RNLAE	canonical_pattern	98	0.058	0.000579	-	1	0.9105	0.0006	312	unknown
PF3D7_0900100	11.6444	0.004	0.033	0.074	0.04	0	UPS	0.521	0.22	erythrocyte membrane protein 1, PfEMP1	RFLND	canonical_pattern	650	0.066	0.001756	-	0	0.3253	0.0001	2270	unknown
PF3D7_0712300	14.2011	0.003	0.037	0.074	0.04	0	UPS	0.5212	0.179	erythrocyte membrane protein 1, PfEMP1	RWLHE	canonical_pattern	1237	0.025	0.00065	-	0	0.2853	0.0003	2267	unknown
PF3D7_0711700	13.7111	0.003	0.031	0.073	0.04	0	UPS	0.521	0.171	erythrocyte membrane protein 1, PfEMP1	RYLEE	canonical_pattern	1221	0.039	0.002151	-	0	0.223	0.0013	2215	unknown
PF3D7_1016300	17.8711	0.207	0.041	0.072	0.11	0	Transmembrane	0.8632	0.413	GBP130 protein	RILAE	canonical_pattern	83	0.066	0.000654	-	1	0.8972	0.0002	824	unknown
PF3D7_0220700	11.5529	0.126	0.041	0.072	0.08	0	Transmembrane	0.9381	0.766	Plasmodium exported protein (hyp9), unknown function	RLLVE	canonical_pattern	86	0.095	0.000483	-	2	0.955	0.0001	252	unknown
PF3D7_0424900	11.4308	0.021	0.063	0.072	0.05	0	Transmembrane	0.9998	0.598	Plasmodium exported protein (PHISTa), unknown function	RNLVQ	canonical_pattern	64	0.277	0.000449	-	1	0.9669	0.0001	283	unknown
PF3D7_0501000	15.0856	0.13	0.066	0.071	0.09	0	Transmembrane	0.9697	0.852	Plasmodium exported protein, unknown function	RVLAE	canonical_pattern	88	0.119	0.000685	-	1	0.8174	0.0003	260	unknown
PF3D7_0220100	14.4997	0.153	0.524	0.07	0.25	0	Transmembrane	0.9945	0.191	DnaJ protein, putative	RSLCE	canonical_pattern	85	0.166	0.00012	-	1	0.7865	0.0002	997	unknown
PF3D7_0420700	11.2593	0.006	0.034	0.07	0.04	0	UPS	0.521	0.141	erythrocyte membrane protein 1, PfEMP1	RWLEE	canonical_pattern	1169	0.034	0.005212	-	0	0.1372	0	2152	unknown
PF3D7_0500100	13.4471	0.008	0.032	0.069	0.04	0	UPS	0.5022	0.232	erythrocyte membrane protein 1, PfEMP1	RYLEE	canonical_pattern	1216	0.052	0.001829	-	0	0.1853	0.0006	2207	unknown
PF3D7_0712800	10.5812	0.003	0.029	0.069	0.03	0	UPS	0.521	0.205	erythrocyte membrane protein 1, PfEMP1	RYLEE	canonical_pattern	1211	0.081	0.003988	-	0	0.1792	0.0002	2239	unknown
PF3D7_0202200	14.0129	0.124	0.052	0.067	0.08	0	Transmembrane	0.9814	0.561	EMP1-trafficking protein	RSLAE	canonical_pattern	101	0.025	0.001343	-	2	0.8839	0.0028	290	unknown
PF3D7_0413100	10.244	0.004	0.034	0.067	0.04	0	UPS	0.521	0.158	erythrocyte membrane protein 1, PfEMP1	RWLHE	canonical_pattern	1310	0.034	0.001223	-	0	0.1979	0.0004	2326	unknown
PF3D7_0632800	10.3517	0.004	0.029	0.066	0.03	0	UPS	0.5199	0.141	erythrocyte membrane protein 1, PfEMP1	RYLEE	canonical_pattern	1219	0.026	0.001938	-	0	0.2217	0.0001	2238	unknown
PF3D7_1038700	11.4151	0.13	0.067	0.064	0.09	0	Transmembrane	0.983	0.479	Plasmodium exported protein, unknown function	RLLGE	canonical_pattern	92	0.064	0.000172	-	1	0.9867	0	360	unknown
PF3D7_1038500	12.175	0.126	0.044	0.064	0.08	0	Transmembrane	0.9899	0.49	Plasmodium exported protein, unknown function	RQLSE	canonical_pattern	92	0.029	0.000574	-	2	0.7794	0.0018	374	unknown
PF3D7_0832200	11.0823	0.072	0.067	0.064	0.07	0	Transmembrane	0.7967	0.688	Plasmodium exported protein (PHISTa-like), unknown function	RNLSE	canonical_pattern	64	0.244	0.002101	-	1	0.7213	0.0077	286
PF3D7_0301200	13.8102	0.159	0.136	0.063	0.12	0	Transmembrane	0.9116	0.258	serine/threonine protein kinase, FIKK family	RFLSE	canonical_pattern	87	0.182	0.000763	-	0	0.7669	0.002	610	unknown
PF3D7_0424600	14.6835	0.173	0.106	0.06	0.11	0	Transmembrane	0.8026	0.878	Plasmodium exported protein (PHISTb), unknown function	RILSE	canonical_pattern	85	0.068	0.000612	-	0	0.8569	0.0085	309	unknown
PF3D7_1401000	17.5369	0.2	0.04	0.059	0.1	0	Transmembrane	0.9421	0.739	GBPH protein	RVLAE	canonical_pattern	83	0.047	0.00086	-	1	0.94	0.0004	307	unknown
PF3D7_0420900	11.0347	0.004	0.034	0.059	0.03	0	UPS	0.5064	0.141	erythrocyte membrane protein 1, PfEMP1	RYLEE	canonical_pattern	1195	0.034	0.005212	-	0	0.2408	0.0001	2201	unknown
PF3D7_0532400	11.7853	0.077	0.209	0.057	0.11	0	Transmembrane	0.9697	0.327	lysine-rich membrane-associated PHISTb protein	RKLCE	canonical_pattern	86	0.054	0.000606	-	1	0.6996	0.0046	528	unknown
PF3D7_0808600	10.6463	0.004	0.028	0.057	0.03	0	UPS	0.5205	0.148	erythrocyte membrane protein 1, PfEMP1	RYLEE	canonical_pattern	1252	0.05	0.002183	-	0	0.3607	0.0002	2265	unknown
PF3D7_0712600	11.0347	0.005	0.031	0.055	0.03	0	UPS	0.5208	0.135	erythrocyte membrane protein 1, PfEMP1	RYLEE	canonical_pattern	1239	0.014	0.001126	-	0	0.2489	0.0001	2215	unknown
PF3D7_0400100	13.2969	0.003	0.035	0.055	0.03	0	UPS	0.521	0.146	erythrocyte membrane protein 1, PfEMP1	RYLEE	canonical_pattern	1653	0.033	0.00508	-	0	0.1683	0.0003	2646	unknown
PF3D7_0733000	12.411	0.008	0.03	0.053	0.03	0	UPS	0.5208	0.197	erythrocyte membrane protein 1, PfEMP1	RFLND	canonical_pattern	646	0.08	0.002476	-	0	0.1755	0.0003	2595	unknown
PF3D7_1100100	14.7104	0.004	0.036	0.053	0.03	0	UPS	0.5198	0.123	erythrocyte membrane protein 1, PfEMP1	RYLEE	canonical_pattern	1244	0.049	0.001391	-	0	0.2452	0.0004	2182	unknown
PF3D7_0833500	11.8466	0.003	0.028	0.053	0.03	0	UPS	0.5201	0.164	erythrocyte membrane protein 1, PfEMP1	RYLEE	canonical_pattern	1279	0.027	0.001106	-	0	0.2139	0.0001	2269	unknown
PF3D7_1477300	19.2122	0.02	0.064	0.051	0.04	0	Transmembrane	0.9985	0.747	Plasmodium exported protein (PHIST), unknown function	RSLSE	canonical_pattern	81	0.172	0.000173	-	1	0.9802	0.0001	280	unknown
PF3D7_0936600	16.1574	0.332	0.059	0.05	0.15	0	Transmembrane	0.9801	0.552	gametocyte exported protein 5	RKLSE	canonical_pattern	82	0.04	0.000616	-	0	0.818	0.0018	297	unknown
PF3D7_1038600	13.3195	0.127	0.051	0.05	0.08	0	Transmembrane	0.9919	0.256	Plasmodium exported protein, unknown function	RCLNE	canonical_pattern	90	0.068	0.00033	-	2	0.9157	0	518	unknown
PF3D7_0301600	11.2774	0.076	0.168	0.049	0.1	0	Transmembrane	0.8462	0.267	Plasmodium exported protein (hyp1), unknown function	RLLAQ	canonical_pattern	88	0.126	0.00094	-	1	0.5998	0.0009	732	unknown
PF3D7_0726100	11.434	0.068	0.184	0.044	0.1	0	Transmembrane	0.8983	0.421	Plasmodium exported protein, unknown function	RSLYE	canonical_pattern	84	0.099	0.000357	-	2	0.8681	0.0008	803	unknown
PF3D7_0832300	13.2298	0.04	0.076	0.044	0.05	0	Transmembrane	0.9934	0.45	Plasmodium exported protein (PHISTa-like), unknown function	RNLCE	canonical_pattern	71	0.193	0.000223	-	1	0.8341	0.0006	259	unknown
PF3D7_0421300	11.1512	0.179	0.034	0.041	0.08	0	UPS	0.521	0.161	erythrocyte membrane protein 1, PfEMP1	RFLND	canonical_pattern	639	0.014	0.0009	-	0	0.42	0.0001	2193	unknown
PF3D7_1201200	15.0805	0.134	0.084	0.039	0.09	0	Transmembrane	0.9269	0.089	Plasmodium exported protein (PHISTa-like), unknown function	RKLAD	canonical_pattern	84	0.113	0.000538	-	1	0.8929	0.0022	221	unknown
PF3D7_1001900	15.5012	0.07	0.062	0.035	0.06	0	Transmembrane	0.9534	0.47	Plasmodium exported protein (hyp16), unknown function	RFLSE	canonical_pattern	86	0.048	0.000358	-	3	0.9208	0.0004	276	unknown
PF3D7_1133300	11.2725	0.07	0.049	0.034	0.05	0	Transmembrane	0.8756	0.275	LEM3/CDC50 family protein, putative	KVTPE	non_canonical_pattern	98	0.152	0.000318	-	2	0.9477	0	366	unknown
PF3D7_0113200	10.4042	0.071	0.056	0.023	0.05	0	Transmembrane	0.9072	0.454	Plasmodium exported protein, unknown function	RILAD	canonical_pattern	92	0.013	0.001192	-	2	0.8623	0.0022	592	unknown

## Sheet: Plasmodium_possibly_exported
ID	Secretome	PSSM	AA	Average	Non-classical	OutCyte_Class	OutCyte	SecretomeP	ProteinName	ExportPred	PEXEL motif	Motif_type	Motif_loc	SignalP 5.0	Pos	TMHMM	deeploc_Mem	deeploc_Extra	ProteinLen	UniProt_Subcellular_Location
PF3D7_0113000	0.337	0.933	0.933	0.73	0	-	0	0	glutamic acid-rich protein GARP	0	RLLNE	canonical_pattern	47	0.501741	26-27.	1	0.2856	0.3172	673	unknown
PF3D7_0501200	0.072	0.888	0.919	0.63	0	-	0	0	parasite-infected erythrocyte surface protein	0	RTLAD	canonical_pattern	42	0.694597	25-26.	3	0.9814	0.0094	408	unknown
PF3D7_0936200	0.992	0.733	0.918	0.88	0	-	0	0	Plasmodium exported protein (hyp11), unknown function	0	RILSE	canonical_pattern	48	0.887919	21-22.	0	0.2045	0.0923	192	unknown
PF3D7_1222300	0.998	0.979	0.907	0.96	0	-	0	0	endoplasmin, putative	0	RVLCD	canonical_pattern	24	0.89649	28-29.	0	0.2041	0.0216	821	unknown
PF3D7_0732500	0.523	0.305	0.906	0.58	0	-	0	0	rifin	0	RLLCE	canonical_pattern	40	0.984574	24-25.	1	0.9981	0.0001	372	unknown
PF3D7_1254000	0.413	0.136	0.903	0.48	0	-	0	0	rifin	0	RVLSE	canonical_pattern	38	0.871241	22-23.	1	0.9952	0.0005	346	unknown
PF3D7_1207700	0.994	0.926	0.894	0.94	0	-	0	0	blood stage antigen 41-3 precursor	0	RCLSD	canonical_pattern	20	0.984278	24-25.	0	0.1836	0.0608	375	unknown
PF3D7_0937300	0.278	0.201	0.894	0.46	0	-	0	0	rifin	0	RLLCE	canonical_pattern	36	0.516104	22-23.	2	0.9963	0	371	unknown
PF3D7_0632600	0.31	0.28	0.894	0.49	0	-	0	0	rifin, pseudogene	0	RSLCE	canonical_pattern	40	0.939105	26-27.	2	0.9995	0	349
PF3D7_0221700	0.983	0.908	0.891	0.93	0	-	0	0	Plasmodium exported protein, unknown function	0	RILSD	canonical_pattern	35	0.541951	23-24.	0	0.1331	0.0928	493	unknown
PF3D7_0701200	0.345	0.069	0.891	0.43	0	-	0	0	rifin, pseudogene	0	RVLSE	canonical_pattern	36	0.962544	21-22.	1	0.9994	0	307
PF3D7_0101900	0.329	0.23	0.89	0.48	0	-	0	0	rifin	0	RVLSE	canonical_pattern	42	0.967914	24-25.	1	0.9989	0	343	unknown
PF3D7_0114300	0.163	0.916	0.887	0.66	0	-	0	0	exported protein family 4, pseudogene	0	RCLLQ	canonical_pattern	46	0.870689	26-27.	3	0.9922	0.0001	319
PF3D7_1477200	0.071	0.847	0.882	0.6	0	-	0	0	Plasmodium exported protein (hyp15), unknown function	0	RSLSE	canonical_pattern	45	0.763662	20-21.	2	0.9979	0.0001	232	unknown
PF3D7_0114700	0.377	0.19	0.882	0.48	0	-	0	0	rifin	0	RVLSE	canonical_pattern	43	0.966883	21-22.	1	0.9975	0.0006	323	unknown
PF3D7_1000800	0.265	0.515	0.88	0.55	0	-	0	0	stevor, pseudogene	0	RHLAE	canonical_pattern	40	0.981737	19-20.	3	0.9845	0.0079	292
PF3D7_1463900	0.246	0.908	0.879	0.68	0	-	0	0	EF-hand calcium-binding domain-containing protein, putative	0	RILFE	canonical_pattern	50	0.709737	20-21.	7	0.672	0.0002	1071	unknown
PF3D7_0300900	0.964	0.495	0.877	0.78	0	-	0	0	stevor-like	0	RLLTE	canonical_pattern	47	0.656048	21-22.	0	0.599	0.092	216	unknown
PF3D7_0532900	0.25	0.246	0.874	0.46	0	-	0	0	rifin	0	RSLCE	canonical_pattern	46	0.973486	23-24.	2	0.9963	0.0002	318	unknown
PF3D7_1101300	0.333	0.242	0.873	0.48	0	-	0	0	rifin	0	RLLCD	canonical_pattern	41	0.92054	24-25.	2	0.998	0.0001	330	unknown
PF3D7_0900700	0.27	0.34	0.871	0.49	0	-	0	0	rifin	0	RTLCE	canonical_pattern	40	0.854691	26-27.	1	0.9983	0.0004	381	unknown
PF3D7_0401500	0.222	0.302	0.871	0.47	0	-	0	0	stevor, pseudogene	0	RLLAQ	canonical_pattern	47	0.653459	21-22.	2	0.9836	0.0002	310
PF3D7_0631800	0.352	0.064	0.868	0.43	0	-	0	0	rifin	0	RVLSE	canonical_pattern	36	0.963781	21-22.	1	0.9987	0.0001	342	unknown
PF3D7_1040800	0.567	0.069	0.867	0.5	0	-	0	0	rifin	0	RVLSE	canonical_pattern	36	0.981369	19-20.	1	0.9992	0	295	unknown
PF3D7_1400500	0.255	0.239	0.866	0.45	0	-	0	0	rifin	0	RVLSE	canonical_pattern	43	0.886098	25-26.	1	0.9938	0.0005	339	unknown
PF3D7_1041000	0.374	0.07	0.863	0.44	0	-	0	0	rifin	0	RVLIE	canonical_pattern	36	0.974167	19-20.	1	0.999	0	370	unknown
PF3D7_0304600	0.531	0.785	0.86	0.73	0	-	0	0	circumsporozoite (CS) protein	0	RVLNE	canonical_pattern	32	0.960734	18-19.	1	0.7889	0.1501	397	unknown
PF3D7_0702000	0.981	0.873	0.86	0.9	0	-	0	0	Plasmodium exported protein (hyp12), unknown function	0	RSLAE	canonical_pattern	40	0.625406	22-23.	0	0.0159	0.6153	245	unknown
PF3D7_1252900	0.892	0.897	0.859	0.88	0	-	0	0	Plasmodium exported protein, unknown function	0	RTLVE	canonical_pattern	44	0.574749	20-21.	0	0.0718	0.5749	113	unknown
PF3D7_0402600	0.217	0.651	0.859	0.58	0	-	0	0	stevor	0	RYLAE	canonical_pattern	40	0.877066	19-20.	1	0.9551	0.0044	301	unknown
PF3D7_0901500	0.128	0.231	0.858	0.41	0	-	0	0	rifin	0	RLLCE	canonical_pattern	40	0.607278	26-27.	2	0.9945	0	365	unknown
PF3D7_0500300	0.473	0.061	0.854	0.46	0	-	0	0	rifin, pseudogene	0	RVLSE	canonical_pattern	36	0.82734	19-20.	1	0.9992	0.0001	340
PF3D7_1000600	0.089	0.301	0.852	0.41	0	-	0	0	rifin	0	RMLSE	canonical_pattern	42	0.779459	21-22.	3	0.9968	0.0002	361	unknown
PF3D7_1479600	0.314	0.371	0.842	0.51	0	-	0	0	rifin	0	RSLCE	canonical_pattern	45	0.829343	26-27.	3	0.997	0.0004	350	unknown
PF3D7_1040400	0.345	0.226	0.842	0.47	0	-	0	0	rifin	0	RVLSE	canonical_pattern	41	0.950085	24-25.	1	0.9988	0.0002	348	unknown
PF3D7_0500500	0.422	0.18	0.84	0.48	0	-	0	0	rifin	0	RVLNE	canonical_pattern	41	0.878185	22-23.	1	0.9971	0.0001	309	unknown
PF3D7_0223200	0.464	0.289	0.839	0.53	0	-	0	0	rifin	0	RVLRE	canonical_pattern	42	0.653257	26-27.	1	0.9982	0.0002	345	unknown
PF3D7_0532100	0.297	0.925	0.821	0.68	0	-	0	0	early transcribed membrane protein 5	0	RCLGD	canonical_pattern	20	0.765853	24-25.	1	0.9604	0.0237	181	unknown
PF3D7_0413300	0.362	0.141	0.82	0.44	0	-	0	0	rifin	0	RSLCE	canonical_pattern	48	0.937562	24-25.	1	0.9991	0	346	unknown
PF3D7_1040600	0.45	0.233	0.815	0.5	0	-	0	0	rifin	0	RVLSE	canonical_pattern	42	0.757924	26-27.	1	0.9968	0.0026	326	unknown
PF3D7_0617700	0.374	0.252	0.813	0.48	0	-	0	0	rifin	0	RLLCE	canonical_pattern	50	0.972816	21-22.	1	0.9979	0.0003	331	unknown
PF3D7_0425500	0.424	0.547	0.811	0.59	0	-	0	0	stevor	0	RCLAE	canonical_pattern	40	0.840326	19-20.	1	0.9838	0.0002	304	unknown
PF3D7_1000500	0.457	0.071	0.803	0.44	0	-	0	0	rifin	0	RLLCE	canonical_pattern	35	0.887362	20-21.	1	0.9991	0.0001	369	unknown
PF3D7_0402500	0.302	0.24	0.794	0.45	0	-	0	0	rifin, pseudogene	0	RSLCE	canonical_pattern	48	0.934503	23-24.	2	0.9973	0.0002	329
PF3D7_1040300	0.51	0.347	0.792	0.55	0	-	0	0	rifin	0	RSLCE	canonical_pattern	46	0.610964	26-27.	1	0.9969	0.0003	378	unknown
PF3D7_0222500	0.474	0.18	0.791	0.48	0	-	0	0	rifin	0	RVLTE	canonical_pattern	41	0.968666	24-25.	1	0.9962	0.0001	316	unknown
PF3D7_0832700	0.592	0.927	0.785	0.77	0	-	0	0	Plasmodium exported protein (PHISTa-like), unknown function, pseudogene	0	RNLSE	canonical_pattern	41	0.623066	22-23.	1	0.4057	0.1018	260
PF3D7_1254500	0.422	0.117	0.781	0.44	0	-	0	0	rifin	0	RVLIE	canonical_pattern	36	0.853183	21-22.	1	0.9954	0.0001	306	unknown
PF3D7_0700300	0.253	0.121	0.778	0.38	0	-	0	0	rifin	0	RSLCE	canonical_pattern	30	0.909501	19-20.	2	0.9992	0	316	unknown
PF3D7_0508200	0.167	0.924	0.768	0.62	0	-	0	0	longevity-assurance (LAG1) protein, putative	0	RTLNE	canonical_pattern	22	0.537536	24-25.	7	0.9904	0	355	unknown
PF3D7_0937400	0.334	0.321	0.768	0.47	0	-	0	0	rifin	0	RSLYE	canonical_pattern	42	0.934861	25-26.	1	0.9983	0	359	unknown
PF3D7_1040900	0.231	0.292	0.731	0.42	0	-	0	0	rifin	0	RVLSE	canonical_pattern	42	0.749085	26-27.	1	0.9987	0	311	unknown
PF3D7_1372500	0.273	0.611	0.727	0.54	0	-	0	0	stevor, pseudogene	0	RCLAE	canonical_pattern	40	0.846601	19-20.	1	0.9855	0.0036	301
PF3D7_1100500	0.252	0.185	0.724	0.39	0	-	0	0	rifin	0	RVLSE	canonical_pattern	41	0.915578	24-25.	2	0.9948	0	327	unknown
PF3D7_0201000	0.22	0.07	0.717	0.34	0	-	0	0	rifin	0	RVLSE	canonical_pattern	38	0.759678	19-20.	2	0.9961	0.0012	312	unknown
PF3D7_0200200	0.504	0.364	0.716	0.53	0	-	0	0	rifin	0	RTLCE	canonical_pattern	40	0.947121	21-22.	1	0.9975	0.0001	334	unknown
PF3D7_1254400	0.359	0.237	0.716	0.44	0	-	0	0	rifin	0	RLLCE	canonical_pattern	40	0.91706	21-22.	1	0.9983	0.0003	379	unknown
PF3D7_0324800	0.388	0.287	0.704	0.46	0	-	0	0	rifin	0	RSLCE	canonical_pattern	39	0.864681	26-27.	1	0.999	0.0001	371	unknown

## Sheet: Toxoplasma
ID	Secretome	PSSM	AA	Average	Non-classical	OutCyte_Class	OutCyte	SecretomeP	ProteinName	PEXEL motif	Motif_type	Motif_loc	SignalP 5.0	C.site	TMHMM	deeploc_Mem	deeploc_Extra	ProteinLen	UniProt_Subcellular_Location
TGME49_211680	0.998	0.973	0.934	0.97	0	Signal peptide	0.998	0.663	protein disulfide isomerase	KTLKE	non_canonical_pattern	70	0.992823	22-23.	0	0.0369	0.1787	471	unknown
TGME49_289870	0.997	NA	0.917	0.96	0	-	0	0	hypothetical protein	-	-	-	0.825595	26-27.	0	0.0183	0.8454	148	unknown
TGME49_261490	0.999	NA	0.912	0.96	0	-	0	0	hypothetical protein	RRLED	canonical_pattern	758	0.736681	21-22.	0	0.1552	0.2541	2356	unknown
TGME49_244450	1	NA	0.922	0.96	0	-	0	0	protein phosphatase 2C domain-containing protein	RQLIE	canonical_pattern	626	0.861084	31-32.	0	0.2219	0.2305	1198	unknown
TGME49_209985	0.996	NA	0.921	0.96	0	-	0	0	cAMP-dependent protein kinase	RNLDQ	canonical_pattern	505	0.931314	26-27.	0	0.0299	0.9162	571	unknown
TGME49_295910	0.999	0.912	0.957	0.96	0	Signal peptide	0.9847	0.337	ATP-dependent Clp protease adaptor protein ClpS protein	RRLPE	canonical_pattern	121	0.996759	24-25.	0	0.022	0.8199	389	unknown
TGME49_203790	0.991	0.947	0.932	0.96	0	Signal peptide	0.4756	0.686	hypothetical protein	RNLYD	canonical_pattern	282	0.572521	29-30.	0	0.4789	0.1045	302	unknown
TGME49_253460	0.993	0.952	0.929	0.96	0	Signal peptide	0.7443	0.52	hypothetical protein	RTLTE	canonical_pattern	132	0.995585	20-21.	0	0.0042	0.9296	193	unknown
TGME49_215910	1	NA	0.91	0.96	0	-	0	0	hypothetical protein	RRLKE	canonical_pattern	441	0.9302	28-29.	0	0.1966	0.6788	3029	unknown
TGME49_263410	0.998	0.954	0.924	0.96	0	Signal peptide	0.6275	0.676	scavenger receptor cysteine-rich domain-containing protein	RPLSQ	canonical_pattern	667	0.954095	24-25.	0	0.0089	0.9731	1251	unknown
TGME49_292150	0.996	NA	0.918	0.96	0	-	0	0	hypothetical protein	RKLEQ	canonical_pattern	118	0.968626	21-22.	0	0.2725	0.3457	388	unknown
TGME49_319690	0.993	NA	0.919	0.96	0	-	0	0	hypothetical protein	RVLKE	canonical_pattern	54	0.994724	21-22.	0	0.0004	0.9971	160	unknown
TGME49_253900	0.999	0.946	0.932	0.96	0	Signal peptide	0.9989	0.29	parasite porphobilinogen synthase PBGS	RQLVQ	canonical_pattern	334	0.992662	26-27.	0	0.0085	0.757	658	unknown
TGME49_242250	1	NA	0.914	0.96	0	-	0	0	rhoptry kinase family protein ROP19B	RDLRD	canonical_pattern	440	0.958482	27-28.	0	0.4771	0.4251	510	unknown
TGME49_291670	0.991	0.957	0.929	0.96	0	Signal peptide	0.7158	0.604	DEAD/DEAH box helicase domain-containing protein	RSLFE	canonical_pattern	523	0.884396	19-20.	0	0.2411	0.5107	682	unknown
TGME49_247940	0.999	NA	0.918	0.96	0	-	0	0	hypothetical protein	RPLQQ	canonical_pattern	603	0.957747	24-25.	0	0.035	0.5303	673	unknown
TGME49_312370	0.997	NA	0.915	0.96	0	-	0	0	RNA pseudouridine synthase superfamily protein	RGLKD	canonical_pattern	114	-	-	0	0.085	0.8164	1534	unknown
TGME49_210600	0.997	0.937	0.933	0.96	0	Signal peptide	0.4883	0.35	KRUF family protein	RKLYD	canonical_pattern	568	0.484608	-	0	0.4138	0.3628	1109	unknown
TGME49_320540	0.992	NA	0.922	0.96	0	-	0	0	hypothetical protein	RKLQE	canonical_pattern	129	0.998756	19-20.	0	0.0002	0.9692	420	unknown
TGME49_237080	0.997	0.944	0.945	0.96	0	Signal peptide	0.9681	0.352	hypothetical protein	RYLEE	canonical_pattern	58	0.993036	22-23.	0	0.0006	0.9912	388	unknown
TGME49_229270	0.997	NA	0.914	0.96	0	-	0	0	hypothetical protein	RRLQD	canonical_pattern	165	0.953963	26-27.	0	0.3175	0.3807	212	unknown
TGME49_204350	1	NA	0.917	0.96	0	-	0	0	hypothetical protein	RELRD	canonical_pattern	765	0.95016	23-24.	0	0.1897	0.6591	1352	unknown
TGME49_258400	0.995	NA	0.92	0.96	0	-	0	0	PA14 domain-containing protein	RTLAE	canonical_pattern	437	0.973163	19-20.	0	0.0002	0.9799	996	unknown
TGME49_232140	0.997	0.948	0.934	0.96	0	Signal peptide	0.7889	0.376	hypothetical protein	KPHCE	non_canonical_pattern	185	0.971652	21-22.	0	0.0037	0.7539	377	unknown
TGME49_313000	0.998	NA	0.919	0.96	0	-	0	0	Toxoplasma gondii family D protein	KKIKE	non_canonical_pattern	308	0.988683	25-26.	0	0.0569	0.7924	604	unknown
TGME49_227020	0.997	NA	0.914	0.96	0	-	0	0	histone deacetylase SIR2	HKIWE	non_canonical_pattern	170	0.913176	18-19.	0	0.0078	0.8895	360	unknown
TGME49_306455	0.993	NA	0.922	0.96	0	-	0	0	hypothetical protein	KKKKD	non_canonical_pattern	37	0.986299	21-22.	0	0	0.9997	84	unknown
TGME49_293770	0.999	NA	0.913	0.96	0	-	0	0	chitinase-like protein CLP1	KYSYE	non_canonical_pattern	144	0.548627	26-27.	0	0.2802	0.4891	714	unknown
TGME49_294300	0.994	NA	0.917	0.96	0	-	0	0	hypothetical protein	KKRMQ	non_canonical_pattern	131	0.975991	27-28.	0	0	0.9995	140	unknown
TGME49_251660	0.999	0.943	0.946	0.96	0	Signal peptide	0.7464	0.856	hypothetical protein	KKLPE	non_canonical_pattern	72	0.892648	25-26.	0	0.0479	0.9321	161	unknown
TGME49_293600	0.999	NA	0.923	0.96	0	-	0	0	ribosomal protein RPL27	HTIVE	non_canonical_pattern	63	0.90251	24-25.	0	0.0215	0.8957	396	unknown
TGME49_272240	0.998	NA	0.915	0.96	0	-	0	0	Toxoplasma gondii family D protein	KTILE	non_canonical_pattern	276	0.829339	27-28.	0	0.0261	0.8056	634	unknown
TGME49_310790	0.998	0.933	0.955	0.96	0	Signal peptide	0.9643	0.93	hypothetical protein	HEEDD	non_canonical_pattern	54	-	-	0	0.0013	0.6557	219	unknown
TGME49_290610	0.992	0.944	0.93	0.96	0	Signal peptide	0.8684	0.568	hypothetical protein	KDCLQ	non_canonical_pattern	58	0.998573	20-21.	0	0.0003	0.9768	191	unknown
TGME49_297410	1	0.941	0.925	0.96	0	Signal peptide	0.8318	0.51	hypothetical protein	KSRQE	non_canonical_pattern	41	0.921589	27-28.	0	0.2566	0.2428	564	unknown
TGME49_206610	0.999	NA	0.921	0.96	0	-	0	0	pyruvate dehydrogenase complex subunit PDH-E2	KQVGD	non_canonical_pattern	155	0.782631	24-25.	0	0.2066	0.1783	929	unknown
TGME49_262090	0.993	NA	0.921	0.96	0	-	0	0	hypothetical protein	KELQQ	non_canonical_pattern	279	0.996534	22-23.	0	0.0033	0.9718	310	unknown
TGME49_313440	0.993	0.965	0.926	0.96	0	Signal peptide	0.9987	0.899	hypothetical protein	KADLE	non_canonical_pattern	254	0.987061	19-20.	0	0.3883	0.4907	309	unknown
TGME49_236975	0.995	NA	0.916	0.96	0	-	0	0	Toxoplasma gondii family D protein	KQVSQ	non_canonical_pattern	86	0.99878	20-21.	0	0	0.9973	582	unknown
TGME49_278400	0.994	NA	0.922	0.96	0	-	0	0	Toxoplasma gondii family A protein	KTEAD	non_canonical_pattern	29	0.980938	23-24.	0	0.0008	0.9574	191	unknown
TGME49_269860	0.997	NA	0.915	0.96	0	-	0	0	hypothetical protein	KLDKE	non_canonical_pattern	173	0.997918	22-23.	0	0.001	0.8681	367	unknown
TGME49_315240	1	0.94	0.946	0.96	0	Signal peptide	0.6491	0.704	hypothetical protein	KMGVQ	non_canonical_pattern	79	0.945656	24-25.	0	0.3969	0.479	417	unknown
TGME49_272660	0.999	NA	0.921	0.96	0	-	0	0	hypothetical protein	KRGRD	non_canonical_pattern	137	0.962553	28-29.	0	0.2231	0.302	258	unknown
TGME49_209620	1	0.954	0.931	0.96	0	Signal peptide	0.7988	0.697	eukaryotic aspartyl protease superfamily protein	HRNTQ	non_canonical_pattern	63	0.880613	21-22.	0	0.011	0.6373	393	unknown
TGME49_207955	0.995	NA	0.923	0.96	0	-	0	0	hypothetical protein	HGAHE	non_canonical_pattern	79	0.994351	20-21.	0	0.0184	0.9179	150	unknown
TGME49_251910	0.997	0.914	0.95	0.95	0	Signal peptide	0.9935	0.594	hypothetical protein	-	-	-	0.996074	24-25.	0	0.0077	0.8629	188	unknown
TGME49_287040	0.995	NA	0.913	0.95	0	-	0	0	hypothetical protein	-	-	-	0.999265	22-23.	0	0.0009	0.9473	348	unknown
TGME49_259540	0.986	0.94	0.926	0.95	0	Signal peptide	0.9066	0.875	hypothetical protein	-	-	-	0.802032	24-25.	0	0.3107	0.6182	150	unknown
TGME49_233360	0.998	NA	0.907	0.95	0	-	0	0	hypothetical protein	-	-	-	0.998022	21-22.	0	0.0239	0.7022	174	unknown
TGME49_262470	0.998	NA	0.911	0.95	0	-	0	0	C protein immunoglobulin-A-binding beta antigen, putative	-	-	-	0.977623	23-24.	0	0.109	0.7799	303	unknown
TGME49_241870	0.996	NA	0.91	0.95	0	-	0	0	tRNA ligase class I (E and Q), catalytic domain-containing protein	RRLTE	canonical_pattern	440	0.965444	26-27.	0	0.043	0.8096	1420	unknown
TGME49_255460	0.995	NA	0.909	0.95	0	-	0	0	EGF family domain-containing protein	RCLED	canonical_pattern	900	0.449721	-	0	0	0.9997	1607	unknown
TGME49_230535	0.998	NA	0.907	0.95	0	-	0	0	hypothetical protein	RRLAQ	canonical_pattern	57	0.981037	23-24.	0	0.0804	0.7196	356	unknown
TGME49_250050	0.999	0.912	0.936	0.95	0	Signal peptide	0.4472	0.171	hypothetical protein	RELDE	canonical_pattern	283	0.879919	31-32.	0	0.5801	0.2498	2156	unknown
TGME49_308090	1	0.917	0.934	0.95	0	Signal peptide	0.875	0.346	rhoptry protein ROP5	RPLLD	canonical_pattern	163	0.98051	24-25.	0	0.4207	0.4654	549	unknown
TGME49_228390	0.997	NA	0.903	0.95	0	-	0	0	hypothetical protein	RVLAD	canonical_pattern	597	0.706016	26-27.	0	0.5191	0.2496	2320	unknown
TGME49_305270	0.999	NA	0.892	0.95	0	-	0	0	hypothetical protein	RPLLD	canonical_pattern	28	0.993399	20-21.	0	0.0371	0.889	738	unknown
TGME49_234940	0.999	0.913	0.925	0.95	0	Signal peptide	0.7893	0.621	hypothetical protein	RLLRE	canonical_pattern	82	0.832527	22-23.	0	0.0886	0.8288	372	unknown
TGME49_236010	0.995	NA	0.899	0.95	0	-	0	0	prenylcysteine oxidase	RCLFE	canonical_pattern	39	0.858229	22-23.	0	0.2785	0.4577	611	unknown
TGME49_309760	0.984	NA	0.913	0.95	0	-	0	0	hypothetical protein	RELLE	canonical_pattern	255	0.513491	25-26.	0	0.8191	0.0959	315	unknown
TGME49_249470	0.999	NA	0.907	0.95	0	-	0	0	Rhoptry kinase family protein, truncated (incomplete catalytic triad)	RKLGE	canonical_pattern	45	0.947241	21-22.	0	0.0406	0.4724	510	unknown
TGME49_205760	0.996	NA	0.9	0.95	0	-	0	0	membrane protein	RPLDE	canonical_pattern	67	0.92046	22-23.	0	0.0009	0.9173	347	unknown
TGME49_309110	1	NA	0.908	0.95	0	-	0	0	tRNA methyl transferase	RRLLE	canonical_pattern	1225	0.877184	28-29.	0	0.2682	0.5379	1598	unknown
TGME49_306520	0.998	NA	0.893	0.95	0	-	0	0	tRNA pseudouridine synthase B, putative	RILRE	canonical_pattern	590	0.843772	24-25.	0	0.0686	0.7121	599	unknown
TGME49_271625	0.999	0.915	0.936	0.95	0	Signal peptide	0.6744	0.382	serine--tRNA ligase	RNLIE	canonical_pattern	363	0.929566	25-26.	0	0.3065	0.4991	927	unknown
TGME49_234510	0.975	NA	0.919	0.95	0	-	0	0	ankyrin repeat-containing protein	RLLFQ	canonical_pattern	41	0.429735	-	0	0.4613	0.1227	311	unknown
TGME49_299180	0.983	NA	0.914	0.95	0	-	0	0	prenylated protein, putative	RLLHE	canonical_pattern	93	0.590348	15-16.	0	0.2224	0.1558	211	unknown
TGME49_243160	0.99	NA	0.901	0.95	0	-	0	0	Toxoplasma gondii family A protein	RRLSD	canonical_pattern	382	0.987465	23-24.	0	0.6303	0.2528	431	unknown
TGME49_276220	1	NA	0.9	0.95	0	-	0	0	hypothetical protein	RSLLE	canonical_pattern	490	0.773627	19-20.	0	0.343	0.2381	1006	unknown
TGME49_308970	0.998	0.914	0.939	0.95	0	Signal peptide	0.7542	0.65	hypothetical protein	RHLVD	canonical_pattern	3	0.874748	23-24.	0	0.3579	0.1178	342	unknown
TGME49_201520	0.999	NA	0.907	0.95	0	-	0	0	protein phosphatase 2C domain-containing protein	RLLKE	canonical_pattern	350	0.976622	24-25.	0	0.227	0.2669	373	unknown
TGME49_243120	0.992	NA	0.907	0.95	0	-	0	0	Toxoplasma gondii family A protein	RRLSD	canonical_pattern	362	0.992089	23-24.	0	0.6054	0.3435	409	unknown
TGME49_220280	0.997	NA	0.91	0.95	0	-	0	0	mucin family glycoprotein	RPLRD	canonical_pattern	36	0.752737	24-25.	0	0.024	0.8938	451	unknown
TGME49_209920	0.994	NA	0.908	0.95	0	-	0	0	PAN domain-containing protein	HSFAQ	non_canonical_pattern	38	0.968547	16-17.	0	0.0001	0.9989	991	unknown
TGME49_292375	0.992	NA	0.9	0.95	0	-	0	0	KRUF family protein	KRIGD	non_canonical_pattern	346	0.472143	-	0	0.2392	0.5925	942	unknown
TGME49_216875	0.992	NA	0.902	0.95	0	-	0	0	cpw-wpc domain-containing protein	KEAKQ	non_canonical_pattern	35	0.955907	20-21.	0	0.0001	0.9976	550	unknown
TGME49_297270	0.994	NA	0.903	0.95	0	-	0	0	hypothetical protein	HSMEE	non_canonical_pattern	336	0.944506	24-25.	0	0.5837	0.1197	491	unknown
TGME49_266335	0.995	NA	0.904	0.95	0	-	0	0	Toxoplasma gondii family A protein	KEGLQ	non_canonical_pattern	40	-	-	0	0.0026	0.8996	162	unknown
TGME49_223830	0.996	NA	0.905	0.95	0	-	0	0	fasciclin domain-containing protein	HAAMD	non_canonical_pattern	89	0.561459	36-37.	0	0.6545	0.0935	640	unknown
TGME49_318500	0.994	NA	0.896	0.95	0	-	0	0	cpw-wpc domain-containing protein	KAAWQ	non_canonical_pattern	214	0.975486	20-21.	0	0.0002	0.9988	592	unknown
TGME49_227620	0.999	0.935	0.928	0.95	0	Signal peptide	0.9258	0.892	dense granule protein GRA2	KPLDE	non_canonical_pattern	41	0.992437	23-24.	0	0.0674	0.7621	185	unknown
TGME49_225330	0.993	NA	0.897	0.95	0	-	0	0	hypothetical protein	KRAKE	non_canonical_pattern	75	0.929879	22-23.	0	0.1071	0.6663	699	unknown
TGME49_231860	0.994	NA	0.915	0.95	0	-	0	0	hypothetical protein	HSAEE	non_canonical_pattern	119	0.995407	22-23.	0	0.0036	0.9073	280	unknown
TGME49_274170	0.997	NA	0.906	0.95	0	-	0	0	protein kinase (incomplete catalytic triad)	KSFKE	non_canonical_pattern	124	0.984243	20-21.	0	0.0183	0.7617	346	unknown
TGME49_243100	0.997	NA	0.895	0.95	0	-	0	0	Toxoplasma gondii family A protein	KAEPD	non_canonical_pattern	26	0.839545	23-24.	0	0.0402	0.931	375	unknown
TGME49_262560	0.996	NA	0.897	0.95	0	-	0	0	hypothetical protein	HATAQ	non_canonical_pattern	29	0.990444	29-30.	0	0.0142	0.9051	283	unknown
TGME49_205210	0.998	0.904	0.938	0.95	0	Signal peptide	0.8734	0.822	hypothetical protein	KMLGE	non_canonical_pattern	86	0.992126	24-25.	0	0.0357	0.4295	187	unknown
TGME49_202090	0.999	NA	0.904	0.95	0	-	0	0	hypothetical protein	HSVED	non_canonical_pattern	71	0.985866	22-23.	0	0.0417	0.69	198	unknown
TGME49_240200	0.993	NA	0.914	0.95	0	-	0	0	hypothetical protein	HAATE	non_canonical_pattern	34	0.920095	23-24.	0	0.001	0.9878	372	unknown
TGME49_203450	0.999	NA	0.908	0.95	0	-	0	0	DUF3228 domain-containing protein	KAQNE	non_canonical_pattern	408	0.978892	28-29.	0	0.1101	0.282	465	unknown
TGME49_213280	0.992	NA	0.903	0.95	0	-	0	0	SAG-related sequence SRS25	HLILD	non_canonical_pattern	142	0.997767	25-26.	0	0.4992	0.2249	191	unknown
TGME49_316330	0.999	0.924	0.933	0.95	0	Signal peptide	0.7299	0.636	superoxide dismutase SOD2	HGPRQ	non_canonical_pattern	34	0.349123	-	0	0.1771	0.213	287	unknown
TGME49_292390	0.993	NA	0.916	0.95	0	-	0	0	KRUF family protein	HWENE	non_canonical_pattern	397	0.531984	17-18.	0	0.3623	0.4803	890	unknown
TGME49_284010	0.999	NA	0.898	0.95	0	-	0	0	5'-3' exonuclease, N-terminal resolvase family domain-containing protein	KAIFD	non_canonical_pattern	742	0.878157	21-22.	0	0.1523	0.66	1159	unknown
TGME49_319680	0.998	NA	0.903	0.95	0	-	0	0	hypothetical protein	HGFQE	non_canonical_pattern	121	0.757769	21-22.	0	0.0208	0.8421	350	unknown
TGME49_269170	0.999	NA	0.907	0.95	0	-	0	0	hypothetical protein	HGLDD	non_canonical_pattern	75	0.994939	24-25.	0	0.0846	0.6268	296	unknown
TGME49_289760	0.996	0.917	0.94	0.95	0	Signal peptide	0.8803	0.456	hypothetical protein	KWIND	non_canonical_pattern	528	0.973796	22-23.	0	0.27	0.5559	902	unknown
TGME49_234507	0.998	NA	0.911	0.95	0	-	0	0	hypothetical protein	KLSAD	non_canonical_pattern	88	0.982433	20-21.	0	0.0005	0.6211	301	unknown
TGME49_209470	0.995	NA	0.905	0.95	0	-	0	0	hypothetical protein	HEVKE	non_canonical_pattern	61	0.734572	28-29.	0	0.2216	0.1306	520	unknown
TGME49_323330	0.997	NA	0.908	0.95	0	-	0	0	hypothetical protein	HRVVD	non_canonical_pattern	143	0.96028	21-22.	0	0.0727	0.8751	249	unknown
TGME49_214850	1	0.929	0.927	0.95	0	Signal peptide	0.9995	0.621	1-deoxy-D-xylulose 5-phosphate reductoisomerase, putative	KRNAE	non_canonical_pattern	116	0.968892	20-21.	0	0.0846	0.4781	632	unknown
TGME49_299220	0.999	0.926	0.938	0.95	0	Signal peptide	0.762	0.869	hypothetical protein	KPRID	non_canonical_pattern	185	0.932925	19-20.	0	0.0826	0.7144	278	unknown
TGME49_224060	1	NA	0.899	0.95	0	-	0	0	thioredoxin, putative	HLLPD	non_canonical_pattern	20	0.931	20-21.	0	0.0304	0.516	622	unknown
TGME49_273400	0.995	NA	0.905	0.95	0	-	0	0	hypothetical protein	KYLID	non_canonical_pattern	52	0.997452	24-25.	0	0.0221	0.7817	174	unknown
TGME49_209705	1	NA	0.908	0.95	0	-	0	0	hypothetical protein	KERVE	non_canonical_pattern	168	0.915017	23-24.	0	0.1998	0.3235	268	unknown
TGME49_272680	0.997	0.922	0.942	0.95	0	Signal peptide	0.6838	0.926	hypothetical protein	KGESE	non_canonical_pattern	25	0.981219	22-23.	0	0.338	0.4636	222	unknown
TGME49_214940	0.997	NA	0.899	0.95	0	-	0	0	MIC2-associated protein M2AP	KTGGD	non_canonical_pattern	91	0.859577	22-23.	0	0.0313	0.8734	330	unknown
TGME49_320580	0.999	0.911	0.932	0.95	0	Signal peptide	0.7222	0.708	hypothetical protein	KGFFD	non_canonical_pattern	27	0.971209	20-21.	0	0.0126	0.7869	312	unknown
TGME49_288680	0.998	NA	0.91	0.95	0	-	0	0	endonuclease IV APN	KFIMQ	non_canonical_pattern	624	0.994031	21-22.	0	0.0762	0.6897	667	unknown
TGME49_310690	0.998	NA	0.904	0.95	0	-	0	0	hypothetical protein	KLNAE	non_canonical_pattern	43	-	-	0	0.0335	0.799	201	unknown
TGME49_319360	0.995	NA	0.896	0.95	0	-	0	0	SAG-related sequence SRS17A	KIDLD	non_canonical_pattern	51	0.749129	18-19.	0	0.5792	0.3193	391	unknown
TGME49_314670	0.995	NA	0.912	0.95	0	-	0	0	hypothetical protein	HEAAE	non_canonical_pattern	55	0.955812	22-23.	0	0.511	0.3478	404	unknown
TGME49_268880	0.999	0.933	0.925	0.95	0	Signal peptide	0.9662	0.509	hypothetical protein	KKIDE	non_canonical_pattern	47	0.947852	26-27.	0	0.2459	0.6127	400	unknown
TGME49_202205	0.997	NA	0.911	0.95	0	-	0	0	hypothetical protein	KREEE	non_canonical_pattern	57	0.959749	24-25.	0	0.0025	0.915	133	unknown
TGME49_258390	0.987	NA	0.915	0.95	0	-	0	0	DnaJ protein, putative	KYHPD	non_canonical_pattern	75	0.418082	-	0	0.5734	0.0885	397	unknown
TGME49_250930	0.998	NA	0.905	0.95	0	-	0	0	hypothetical protein	HFARD	non_canonical_pattern	58	0.934002	22-23.	0	0.0206	0.8844	126	unknown
TGME49_278878	0.999	NA	0.892	0.95	0	-	0	0	GDA1/CD39 (nucleoside phosphatase) family protein	KRTIQ	non_canonical_pattern	34	0.902583	23-24.	0	0.471	0.1604	411	unknown
TGME49_238490	0.989	NA	0.92	0.95	0	-	0	0	SAG-related sequence SRS22E	KTREE	non_canonical_pattern	140	0.998066	22-23.	0	0.3902	0.5329	181	unknown
TGME49_227970	0.991	0.946	0.927	0.95	0	Signal peptide	0.9989	0.791	histone family DNA-binding protein	KVLKD	non_canonical_pattern	202	0.971648	17-18.	0	0.0019	0.9285	235	unknown
TGME49_240610	0.999	0.879	0.958	0.95	0	Signal peptide	0.9435	0.869	hypothetical protein	HVWAE	non_canonical_pattern	199	0.99632	21-22.	0	0.0017	0.6965	270	unknown
TGME49_310990	0.995	NA	0.887	0.94	0	-	0	0	hypothetical protein	-	-	-	-	-	0	0.0323	0.8247	227	unknown
TGME49_279355	0.959	NA	0.911	0.94	0	-	0	0	hypothetical protein	-	-	-	0.17938	-	0	0.2285	0.2423	101	unknown
TGME49_290250	0.995	0.915	0.925	0.94	0	Intracellular	0.587	0.922	hypothetical protein	-	-	-	0.925961	22-23.	0	0	0.997	131	unknown
TGME49_223400	0.988	NA	0.899	0.94	0	-	0	0	hypothetical protein	-	-	-	0.999044	24-25.	0	0	0.9986	117	unknown
TGME49_234350	0.992	NA	0.882	0.94	0	-	0	0	hypothetical protein	RELVE	canonical_pattern	481	0.674374	17-18.	0	0.2001	0.332	797	unknown
TGME49_219540	0.966	0.934	0.933	0.94	0	Signal peptide	0.9447	0.304	cytosolic tRNA-Ala synthetase	RRLPQ	canonical_pattern	63	0.990146	22-23.	0	0.3442	0.2186	1280	SUBCELLULAR LOCATION: Mitochondrion {ECO:0000256|HAMAP-Rule:MF_03133}. Cytoplasm {ECO:0000256|HAMAP-Rule:MF_03133}.
TGME49_231090	0.999	0.876	0.938	0.94	0	Signal peptide	0.9352	0.385	hypothetical protein	RTLKE	canonical_pattern	66	0.939694	23-24.	0	0.0147	0.6789	542	unknown
TGME49_272290	0.989	NA	0.9	0.94	0	-	0	0	pyruvate dehydrogenase complex subunit PD-HE1Beta	RSLYQ	canonical_pattern	140	0.274152	-	0	0.1612	0.3106	470	unknown
TGME49_207610	0.95	0.946	0.933	0.94	0	Signal peptide	0.7756	0.3	rhoptry kinase family protein ROP36 (incomplete catalytic triad)	RTLDQ	canonical_pattern	294	0.961706	26-27.	0	0.4126	0.114	624	unknown
TGME49_225200	0.934	0.931	0.941	0.94	0	Signal peptide	0.9025	0.098	hypothetical protein	RKLKQ	canonical_pattern	50	0.793812	32-33.	0	0.2956	0.3519	1641	unknown
TGME49_268620	1	NA	0.877	0.94	0	-	0	0	blood stage antigen 41-3 precursor, putative	RVLAQ	canonical_pattern	418	-	-	0	0.0991	0.5254	441	unknown
TGME49_243130	0.978	NA	0.892	0.94	0	-	0	0	Toxoplasma gondii family A protein	RRLSD	canonical_pattern	382	0.97291	26-27.	0	0.6844	0.1952	433	unknown
TGME49_275740	0.978	NA	0.895	0.94	0	-	0	0	hypothetical protein	RRLPE	canonical_pattern	79	0.619076	31-32.	0	0.2925	0.3609	1477	unknown
TGME49_277240	0.999	NA	0.871	0.94	0	-	0	0	NTPase I	RLLFQ	canonical_pattern	135	0.965959	18-19.	0	0.0396	0.6069	203	unknown
TGME49_229010	0.984	NA	0.895	0.94	0	-	0	0	rhoptry neck protein RON4	RALKE	canonical_pattern	339	0.98012	26-27.	0	0.0529	0.7538	984	unknown
TGME49_225290	0.978	NA	0.91	0.94	0	-	0	0	GDA1/CD39 (nucleoside phosphatase) family protein	RQLLE	canonical_pattern	131	0.464136	-	0	0.3769	0.3028	644	unknown
TGME49_257010	0.997	NA	0.874	0.94	0	-	0	0	sporozoite developmental protein	RSLVE	canonical_pattern	234	0.959269	26-27.	0	0.3473	0.1531	1023	unknown
TGME49_222880	0.997	NA	0.89	0.94	0	-	0	0	hypothetical protein	RCLPE	canonical_pattern	154	0.606683	24-25.	0	0.3844	0.0979	729	unknown
TGME49_203688	0.97	NA	0.913	0.94	0	-	0	0	hypothetical protein	KSAEE	non_canonical_pattern	44	0.224275	-	0	0.09	0.6684	87	unknown
TGME49_209755	0.995	0.882	0.933	0.94	0	Signal peptide	0.6623	0.298	hypothetical protein	KQATE	non_canonical_pattern	66	0.867051	22-23.	0	0.4315	0.0982	1275	unknown
TGME49_202110	0.998	0.875	0.941	0.94	0	Signal peptide	0.914	0.283	hypothetical protein	HEAYD	non_canonical_pattern	51	0.980371	26-27.	0	0.0266	0.9137	279	unknown
TGME49_261040	0.986	NA	0.898	0.94	0	-	0	0	hypothetical protein	KILLQ	non_canonical_pattern	4	0.639404	28-29.	0	0.0471	0.6129	223	unknown
TGME49_245600	0.996	0.914	0.925	0.94	0	Signal peptide	0.979	0.709	hypothetical protein	KPKDE	non_canonical_pattern	69	0.992899	21-22.	0	0.0007	0.9176	428	unknown
TGME49_297460	0.999	0.883	0.936	0.94	0	Signal peptide	0.6547	0.636	hypothetical protein	HSFGQ	non_canonical_pattern	57	0.402654	-	0	0.422	0.3655	442	unknown
TGME49_258810	0.974	NA	0.903	0.94	0	-	0	0	SAG-related sequence SRS27B	KCGEQ	non_canonical_pattern	86	0.300083	-	0	0.6851	0.064	296	unknown
TGME49_292600	0.976	NA	0.894	0.94	0	-	0	0	hypothetical protein	KSIIE	non_canonical_pattern	181	0.9678	21-22.	0	0.0488	0.6411	209	unknown
TGME49_308096	0.975	NA	0.906	0.94	0	-	0	0	rhoptry kinase family protein (incomplete catalytic triad)	HRIVD	non_canonical_pattern	344	0.943057	24-25.	0	0.451	0.3943	538	unknown
TGME49_251540	0.998	0.907	0.93	0.94	0	UPS	0.5498	0.672	dense granule protein GRA9	KVPED	non_canonical_pattern	43	0.888614	18-19.	0	0.0837	0.4196	318	unknown
TGME49_256040	0.992	NA	0.893	0.94	0	-	0	0	PA14 domain-containing protein	KAGGE	non_canonical_pattern	71	0.971327	20-21.	0	0.0094	0.9264	998	unknown
TGME49_275700	0.998	NA	0.889	0.94	0	-	0	0	hypothetical protein	KAKFD	non_canonical_pattern	78	0.989678	23-24.	0	0.0776	0.5629	226	unknown
TGME49_286250	0.995	NA	0.893	0.94	0	-	0	0	hypothetical protein	KEKPE	non_canonical_pattern	158	0.911729	25-26.	0	0.0009	0.9889	512	unknown
TGME49_271050	0.991	NA	0.885	0.94	0	-	0	0	SAG-related sequence SRS34A	KECTD	non_canonical_pattern	74	0.937231	26-27.	0	0.6725	0.1831	187	unknown
TGME49_206440	0.999	NA	0.89	0.94	0	-	0	0	cpw-wpc domain-containing protein	KLAFD	non_canonical_pattern	46	0.877572	22-23.	0	0.0299	0.731	199	unknown
TGME49_281930	0.99	NA	0.899	0.94	0	-	0	0	SAG-related sequence SRS39	HCGTE	non_canonical_pattern	194	0.804878	29-30.	0	0.7629	0.0634	324	unknown
TGME49_321570	0.999	0.901	0.925	0.94	0	Signal peptide	0.8634	0.571	beta-hydroxyacyl-acyl carrier protein dehydratase (FABZ)	KAFVD	non_canonical_pattern	210	0.99656	21-22.	0	0.0514	0.6265	231	unknown
TGME49_277572	0.993	NA	0.883	0.94	0	-	0	0	Toxoplasma gondii family D protein	KQTMQ	non_canonical_pattern	82	0.997742	24-25.	0	0.0001	0.9985	584	unknown
TGME49_281360	0.998	0.872	0.936	0.94	0	Signal peptide	0.6245	0.289	hypothetical protein	KTFLD	non_canonical_pattern	31	0.976607	22-23.	0	0.0019	0.9387	265	unknown
TGME49_292270	0.999	NA	0.873	0.94	0	-	0	0	SAG-related sequence SRS36C	KTTYE	non_canonical_pattern	87	0.611353	28-29.	0	0.0873	0.7981	327	unknown
TGME49_315958	0.982	NA	0.904	0.94	0	-	0	0	radical SAM domain-containing protein	HARME	non_canonical_pattern	440	0.642396	30-31.	0	0.0859	0.6223	914	unknown
TGME49_223440	0.998	NA	0.887	0.94	0	-	0	0	DEAD/DEAH box helicase domain-containing protein	KEHPE	non_canonical_pattern	23	0.816907	21-22.	0	0.2614	0.2816	1773	unknown
TGME49_315370	0.997	NA	0.88	0.94	0	-	0	0	SAG-related sequence SRS53A	KDEEQ	non_canonical_pattern	150	0.998254	19-20.	0	0.0059	0.808	173	unknown
TGME49_258360	0.979	NA	0.896	0.94	0	-	0	0	hypothetical protein	KNGGE	non_canonical_pattern	115	0.511271	21-22.	0	0.5341	0.1229	538	unknown
TGME49_201100	0.994	NA	0.893	0.94	0	-	0	0	hypothetical protein	KEHTE	non_canonical_pattern	218	0.992339	23-24.	0	0.0004	0.9986	229	unknown
TGME49_209610	0.996	NA	0.88	0.94	0	-	0	0	oocyst wall protein OWP2	KRLKQ	non_canonical_pattern	144	0.979983	29-30.	0	0	0.9993	462	unknown
TGME49_270950	0.998	NA	0.875	0.94	0	-	0	0	hypothetical protein	KMMIE	non_canonical_pattern	88	0.971805	21-22.	0	0.016	0.9459	357	unknown
TGME49_306050	0.999	NA	0.875	0.94	0	-	0	0	hypothetical protein	KSIVD	non_canonical_pattern	28	0.95955	20-21.	0	0.0324	0.3016	196	unknown
TGME49_281350	0.993	NA	0.89	0.94	0	-	0	0	hypothetical protein	KDHTE	non_canonical_pattern	222	0.991665	23-24.	0	0.0005	0.9979	233	unknown
TGME49_234060	0.993	NA	0.89	0.94	0	-	0	0	hypothetical protein	KDHTE	non_canonical_pattern	226	0.992339	23-24.	0	0.0004	0.9984	237	unknown
TGME49_242740	0.996	NA	0.888	0.94	0	-	0	0	hypothetical protein	KMRLE	non_canonical_pattern	94	0.913089	19-20.	0	0.0165	0.9079	215	unknown
TGME49_218470	0.988	NA	0.893	0.94	0	-	0	0	protein disulfide-isomerase, putative	KDQAD	non_canonical_pattern	80	0.763206	28-29.	0	0.5941	0.0522	878	unknown
TGME49_270320	0.996	NA	0.886	0.94	0	-	0	0	protein phosphatase 2C domain-containing protein	KLIQE	non_canonical_pattern	301	0.937783	23-24.	0	0.0338	0.1985	538	unknown
TGME49_254603	1	NA	0.886	0.94	0	-	0	0	hypothetical protein	KAHLQ	non_canonical_pattern	40	0.835447	18-19.	0	0.1181	0.7223	306	unknown
TGME49_259890	0.995	NA	0.887	0.94	0	-	0	0	Kazal-type serine protease inhibitor domain-containing protein	KLEEE	non_canonical_pattern	45	0.99831	19-20.	0	0	1	882	unknown
TGME49_324700	0.991	NA	0.88	0.94	0	-	0	0	hypothetical protein	KMPSQ	non_canonical_pattern	71	0.935854	19-20.	0	0.0484	0.9533	368	unknown
TGME49_308093	0.975	NA	0.906	0.94	0	-	0	0	rhoptry kinase family protein (incomplete catalytic triad)	HRIVD	non_canonical_pattern	344	0.943057	24-25.	0	0.4722	0.3896	538	unknown
TGME49_222935	1	0.9	0.923	0.94	0	Signal peptide	0.8252	0.609	hypothetical protein	HGWSE	non_canonical_pattern	44	0.987105	21-22.	0	0.2094	0.6199	329	unknown
TGME49_215160	0.995	NA	0.881	0.94	0	-	0	0	hypothetical protein	KRLTQ	non_canonical_pattern	98	0.627536	30-31.	0	0.2128	0.178	269	unknown
TGME49_309160	0.996	NA	0.887	0.94	0	-	0	0	IgA-specific metalloendopeptidase	KTVGQ	non_canonical_pattern	100	0.978536	22-23.	0	0.001	0.9334	847	unknown
TGME49_254790	0.997	NA	0.884	0.94	0	-	0	0	hypothetical protein	KVIKQ	non_canonical_pattern	268	0.944082	25-26.	0	0.1149	0.656	1539	unknown
TGME49_203560	0.94	NA	0.914	0.93	0	-	0	0	hypothetical protein	-	-	-	0.09334	-	0	0.7177	0.0829	146	unknown
TGME49_289660	0.989	NA	0.867	0.93	0	-	0	0	hypothetical protein	-	-	-	0.969757	18-19.	0	0.0001	0.9998	141	unknown
TGME49_238480	0.992	NA	0.858	0.93	0	-	0	0	SAG-related sequence SRS22D	-	-	-	0.993003	24-25.	0	0.4817	0.4235	190	unknown
TGME49_327300	0.996	NA	0.854	0.93	0	-	0	0	Toxoplasma gondii family A protein	-	-	-	0.986231	23-24.	0	0.0035	0.8591	133	unknown
TGME49_320530	0.99	NA	0.876	0.93	0	-	0	0	hypothetical protein	RKLQD	canonical_pattern	97	0.995323	18-19.	0	0.0004	0.9726	574	unknown
TGME49_288590	0.992	NA	0.872	0.93	0	-	0	0	hypothetical protein	RELND	canonical_pattern	173	0.967159	24-25.	0	0.0811	0.5923	200	unknown
TGME49_221330	0.999	NA	0.866	0.93	0	-	0	0	DNA gyrase/topoisomerase IV, A subunit domain-containing protein	RALPD	canonical_pattern	299	0.902507	30-31.	0	0.611	0.1604	1597	unknown
TGME49_261690	0.989	NA	0.871	0.93	0	-	0	0	hypothetical protein	RFLAQ	canonical_pattern	178	0.349439	-	0	0.1899	0.0453	234	unknown
TGME49_287250	0.929	NA	0.922	0.93	0	-	0	0	hypothetical protein	RYLKE	canonical_pattern	157	0.987198	24-25.	0	0.0021	0.9643	222	unknown
TGME49_253150	0.997	NA	0.869	0.93	0	-	0	0	hypothetical protein	RKLEE	canonical_pattern	975	0.951543	28-29.	0	0.6739	0.1483	1318	unknown
TGME49_247920	0.946	0.922	0.923	0.93	0	Intracellular	0.9344	0.498	methyltransferase domain-containing protein	RVLKD	canonical_pattern	166	0.113558	-	0	0.9006	0.0083	282	unknown
TGME49_201630	0.999	NA	0.856	0.93	0	-	0	0	protein phosphatase 2C domain-containing protein	RLLRE	canonical_pattern	349	0.99528	24-25.	0	0.0242	0.623	372	unknown
TGME49_266700	0.999	NA	0.868	0.93	0	-	0	0	hypothetical protein	RALTE	canonical_pattern	75	-	-	0	0.0616	0.8092	229	unknown
TGME49_288310	0.943	NA	0.915	0.93	0	-	0	0	hypothetical protein	RNLLE	canonical_pattern	37	0.945178	18-19.	0	0.0767	0.7308	256	unknown
TGME49_311470	0.991	NA	0.869	0.93	0	-	0	0	rhoptry neck protein RON5	RPLQE	canonical_pattern	387	-	-	0	0.1382	0.4737	1702	unknown
TGME49_259920	0.998	NA	0.862	0.93	0	-	0	0	Nitric-oxide synthase	RILRE	canonical_pattern	361	0.818456	27-28.	0	0.6868	0.179	1263	unknown
TGME49_214570	0.991	NA	0.878	0.93	0	-	0	0	hypothetical protein	KEIIE	non_canonical_pattern	53	0.995371	23-24.	0	0	0.9996	629	unknown
TGME49_316560	0.994	NA	0.868	0.93	0	-	0	0	Toxoplasma gondii family D protein	HTQTE	non_canonical_pattern	47	0.995699	21-22.	0	0.0082	0.9064	569	unknown
TGME49_244515	0.996	0.848	0.933	0.93	0	Signal peptide	0.63	0.651	hypothetical protein	HNIAD	non_canonical_pattern	193	0.979591	22-23.	0	0.0028	0.9106	328	unknown
TGME49_262730	0.943	0.892	0.943	0.93	0	Signal peptide	0.917	0.471	rhoptry protein ROP16	KTIRQ	non_canonical_pattern	433	0.957922	23-24.	0	0.313	0.5937	707	unknown
TGME49_278120	0.987	NA	0.878	0.93	0	-	0	0	SCP family extracellular subfamily protein	KISSD	non_canonical_pattern	4	0.252176	-	0	0.2361	0.395	710	unknown
TGME49_291890	0.993	NA	0.869	0.93	0	-	0	0	microneme protein MIC1	KLVEE	non_canonical_pattern	132	0.990132	23-24.	0	0.0002	0.9915	456	unknown
TGME49_279440	0.982	NA	0.884	0.93	0	-	0	0	PA14 domain-containing protein	KGIRD	non_canonical_pattern	86	0.972333	20-21.	0	0.0007	0.993	878	unknown
TGME49_217490	0.996	NA	0.871	0.93	0	-	0	0	hypothetical protein	KKIPE	non_canonical_pattern	154	0.99112	22-23.	0	0.0019	0.7675	218	unknown
TGME49_300370	0.976	NA	0.882	0.93	0	-	0	0	hypothetical protein	HPVDD	non_canonical_pattern	21	0.963739	21-22.	0	0.0374	0.7358	208	unknown
TGME49_288060	0.997	NA	0.856	0.93	0	-	0	0	hypothetical protein	KPSRE	non_canonical_pattern	93	0.825386	37-38.	0	0.6107	0.0941	634	unknown
TGME49_209485	0.992	NA	0.867	0.93	0	-	0	0	hypothetical protein	KSIED	non_canonical_pattern	416	0.653028	21-22.	0	0.0194	0.9086	529	unknown
TGME49_238520	0.982	NA	0.87	0.93	0	-	0	0	SAG-related sequence SRS22G	KNSVD	non_canonical_pattern	97	0.996824	23-24.	0	0.564	0.3412	176	unknown
TGME49_208850	0.959	NA	0.91	0.93	0	-	0	0	SAG-related sequence SRS11	KSEAQ	non_canonical_pattern	106	0.956159	24-25.	0	0.8504	0.1811	190	unknown
TGME49_321580	0.933	NA	0.91	0.92	0	-	0	0	membrane protein, putative	RRLKD	canonical_pattern	38	0.952492	23-24.	0	0.2462	0.5692	262	unknown
TGME49_225400	0.999	NA	0.843	0.92	0	-	0	0	hypothetical protein	RQLKD	canonical_pattern	479	0.977533	20-21.	0	0.0828	0.7721	956	unknown
TGME49_237070	0.994	0.825	0.927	0.92	0	Signal peptide	0.7284	0.234	hypothetical protein	RILEE	canonical_pattern	66	0.988066	20-21.	0	0.0055	0.8563	264	unknown
TGME49_311170	0.997	NA	0.847	0.92	0	-	0	0	hypothetical protein	RELTE	canonical_pattern	82	-	-	0	0.0099	0.8935	187	unknown
TGME49_251930	0.997	NA	0.845	0.92	0	-	0	0	enoyl-acyl carrier reductase ENR	RKLPD	canonical_pattern	164	0.506907	27-28.	0	0.0149	0.733	417	unknown
TGME49_215520	0.988	NA	0.843	0.92	0	-	0	0	hypothetical protein	RHLRE	canonical_pattern	204	0.310297	-	0	0.7341	0.2402	462	unknown
TGME49_273040	0.999	NA	0.84	0.92	0	-	0	0	hypothetical protein	RGLLE	canonical_pattern	78	0.978688	22-23.	0	0.03	0.4466	311	unknown
TGME49_225830	0.99	NA	0.85	0.92	0	-	0	0	hypothetical protein	RRLEE	canonical_pattern	774	0.946592	18-19.	0	0.1442	0.5932	993	unknown
TGME49_260450	0.999	NA	0.831	0.92	0	-	0	0	DEAD/DEAH box helicase domain-containing protein	RNLSQ	canonical_pattern	136	0.972563	22-23.	0	0.2274	0.5722	1841	unknown
TGME49_242590	0.941	NA	0.897	0.92	0	-	0	0	hypothetical protein	RPLLE	canonical_pattern	84	0.943415	19-20.	0	0.4132	0.14	467	unknown
TGME49_273705	0.999	0.844	0.928	0.92	0	Intracellular	0.567	0.582	hypothetical protein	RKLAE	canonical_pattern	107	0.848265	27-28.	0	0.1558	0.3427	424	unknown
TGME49_267680	0.933	0.899	0.929	0.92	0	Signal peptide	0.6031	0.335	microneme protein MIC12	RQLAD	canonical_pattern	726	-	-	0	0.0559	0.842	2182	unknown
TGME49_257790	0.992	NA	0.844	0.92	0	-	0	0	histone deacetylase HDAC4	RQLNE	canonical_pattern	924	0.929567	28-29.	0	0.0406	0.8372	931	unknown
TGME49_269380	0.939	NA	0.907	0.92	0	-	0	0	hypothetical protein	HRSAD	non_canonical_pattern	468	0.992627	19-20.	0	0.0016	0.9985	1001	unknown
TGME49_294600	0.997	NA	0.842	0.92	0	-	0	0	Toxoplasma gondii family D protein	HTISE	non_canonical_pattern	77	0.999506	20-21.	0	0.0128	0.8169	565	unknown
TGME49_235590	0.999	NA	0.833	0.92	0	-	0	0	hypothetical protein	HLIPD	non_canonical_pattern	34	0.6793	29-30.	0	0.0124	0.8076	140	unknown
TGME49_313690	0.968	NA	0.878	0.92	0	-	0	0	Sel1 repeat-containing protein	KEILQ	non_canonical_pattern	281	0.974916	29-30.	0	0.285	0.2042	1012	unknown
TGME49_255380	1	0.842	0.931	0.92	0	Signal peptide	0.5254	0.83	hypothetical protein	HWSRQ	non_canonical_pattern	66	0.830831	27-28.	0	0.0981	0.5624	263	unknown
TGME49_205090	0.932	NA	0.901	0.92	0	-	0	0	Toxoplasma gondii family D protein	KKAVD	non_canonical_pattern	28	0.99789	19-20.	0	0.0014	0.9625	575	unknown
TGME49_230705	0.903	0.92	0.936	0.92	0	Signal peptide	0.8226	0.827	hypothetical protein	KTEDQ	non_canonical_pattern	59	0.757838	29-30.	1	0.0956	0.592	266	unknown
TGME49_209950	0.99	NA	0.849	0.92	0	-	0	0	thioredoxin, putative	KIRID	non_canonical_pattern	24	0.992592	23-24.	0	0.088	0.0797	424	unknown
TGME49_210370	0.927	NA	0.913	0.92	0	-	0	0	hypothetical protein	KDLKQ	non_canonical_pattern	141	0.547107	26-27.	0	0.6222	0.0849	479	unknown
TGME49_281470	0.997	NA	0.844	0.92	0	-	0	0	hypothetical protein	HRIAD	non_canonical_pattern	95	0.689992	33-34.	0	0.5565	0.1335	474	unknown
TGME49_234370	0.994	NA	0.851	0.92	0	-	0	0	SAG-related sequence SRS42	KVAIE	non_canonical_pattern	67	0.998265	18-19.	0	0.001	0.8895	174	unknown
TGME49_215540	0.928	NA	0.901	0.91	0	-	0	0	hypothetical protein	-	-	-	0.434685	-	0	0.0493	0.7478	204	unknown
TGME49_243378	1	NA	0.825	0.91	0	-	0	0	hypothetical protein	-	-	-	0.854051	29-30.	0	0.05	0.6368	134	unknown
TGME49_290000	0.997	NA	0.829	0.91	0	-	0	0	hypothetical protein	-	-	-	0.892537	29-30.	0	0.0034	0.8699	189	unknown
TGME49_306270	0.824	0.938	0.955	0.91	0	Signal peptide	0.7862	0.941	hypothetical protein	-	-	-	0.956736	26-27.	1	0.001	0.9934	147	unknown
TGME49_295050	0.997	0.809	0.925	0.91	0	Signal peptide	0.9933	0.147	tRNA ligase class II core domain (G, H, P, S and T) domain-containing protein	RILRE	canonical_pattern	105	0.988586	18-19.	0	0.051	0.8069	1480	unknown
TGME49_256035	0.998	NA	0.815	0.91	0	-	0	0	hypothetical protein	RSLAD	canonical_pattern	72	0.848974	24-25.	0	0.006	0.9397	120	unknown
TGME49_320150	0.972	NA	0.843	0.91	0	-	0	0	elongation factor Tu GTP binding domain-containing protein	RQLEE	canonical_pattern	121	0.49319	-	0	0.312	0.2647	929	unknown
TGME49_237180	0.996	NA	0.827	0.91	0	-	0	0	hypothetical protein	RELVQ	canonical_pattern	99	0.997662	18-19.	0	0.0085	0.8302	255	unknown
TGME49_305020	0.969	NA	0.86	0.91	0	-	0	0	hypothetical protein	RKLLE	canonical_pattern	1421	0.226395	-	0	0.4738	0.0538	1564	unknown
TGME49_282150	0.993	0.788	0.945	0.91	0	Transmembrane	0.635	0.356	hypothetical protein	RELTD	canonical_pattern	692	0.607481	30-31.	0	0.3953	0.0501	897	unknown
TGME49_228430	0.995	NA	0.823	0.91	0	-	0	0	hypothetical protein	RRLSE	canonical_pattern	214	0.918921	24-25.	0	0.0003	0.9971	484	unknown
TGME49_297290	0.972	NA	0.848	0.91	0	-	0	0	hypothetical protein	HESRD	non_canonical_pattern	62	0.992982	19-20.	0	0.0003	0.9949	257	unknown
TGME49_322010	0.925	NA	0.899	0.91	0	-	0	0	myosin-light-chain kinase	HRVVD	non_canonical_pattern	143	0.96028	21-22.	0	0.4747	0.3974	568	unknown
TGME49_203990	0.871	0.941	0.927	0.91	0	Signal peptide	0.9147	0.602	rhoptry protein ROP12	KAIQE	non_canonical_pattern	58	0.947712	26-27.	1	0.0005	0.9857	236	unknown
[truncated: 8,076 more rows]

## Sheet: Toxoplasma_ROP_GRA
ID	Secretome	PSSM	AA	Average	Non-classical	OutCyte_Class	OutCyte	SecretomeP	ProteinName	PEXEL motif	Motif_type	Motif_loc	SignalP 5.0	Pos	TMHMM	deeploc_Mem	deeploc_Extra	ProteinLen	UnitProt_subcellular_Location
[truncated: 38 more rows]

[truncated: 1 more sheets: Babesia_PEXEL]
