# Supplementary material for: Applying Machine Learning to Predict the Exportome of Bovine and Canine Babesia Species That Cause Babesiosis
Source: Pathogens. 2021 May 27;10(6):660. doi: 10.3390/pathogens10060660 (PMC8226867; doi:10.3390/pathogens10060660)
Supplement: Supplementary file 1 [file pathogens-10-00660-s001.zip › Supplementatry_files/Table_S2.xlsx]

## Sheet: Amino_acid_frequency
Amino acid	Count	%
L	175717	9.47
S	150091	8.09
V	123313	6.64
A	113939	6.14
D	113320	6.1
I	112919	6.08
E	112850	6.08
K	111817	6.02
G	107386	5.78
T	105676	5.69
R	99995	5.39
N	89883	4.84
P	79892	4.3
F	69799	3.76
Y	67215	3.62
Q	64949	3.5
M	48547	2.62
H	48256	2.6
C	41470	2.23
W	19360	1.04

## Sheet: Pos_start_25aa
	aa1	aa2	aa3	aa4	aa5	aa6	aa7	aa8	aa9	aa10	aa11	aa12	aa13	aa14	aa15	aa16	aa17	aa18	aa19	aa20
Pos 1	M:214:214:100.0:2.62	Y:0:7:0:3.62	W:0:2:0:1.04	V:0:14:0:6.64	T:0:12:0:5.69	S:0:17:0:8.09	R:0:11:0:5.39	Q:0:7:0:3.5	P:0:9:0:4.3	N:0:10:0:4.84	L:0:20:0:9.47	K:0:12:0:6.02	I:0:13:0:6.08	H:0:5:0:2.6	G:0:12:0:5.78	F:0:8:0:3.76	E:0:13:0:6.08	D:0:13:0:6.1	C:0:4:0:2.23	A:0:13:0:6.14
Pos 2	V:43:14:20.09:6.64	L:26:20:12.15:9.47	K:23:12:10.75:6.02	A:21:13:9.81:6.14	E:13:13:6.07:6.08	I:11:13:5.14:6.08	R:10:11:4.67:5.39	Y:9:7:4.21:3.62	S:9:17:4.21:8.09	N:9:10:4.21:4.84	M:8:5:3.74:2.62	T:7:12:3.27:5.69	W:5:2:2.34:1.04	C:5:4:2.34:2.23	Q:4:7:1.87:3.5	G:3:12:1.4:5.78	F:3:8:1.4:3.76	D:3:13:1.4:6.1	P:2:9:0.93:4.3	H:0:5:0:2.6
Pos 3	A:40:13:18.69:6.14	L:26:20:12.15:9.47	S:21:17:9.81:8.09	V:20:14:9.35:6.64	G:18:12:8.41:5.78	F:16:8:7.48:3.76	I:15:13:7.01:6.08	K:11:12:5.14:6.02	P:10:9:4.67:4.3	T:8:12:3.74:5.69	Y:6:7:2.8:3.62	R:6:11:2.8:5.39	N:5:10:2.34:4.84	W:3:2:1.4:1.04	H:2:5:0.93:2.6	E:2:13:0.93:6.08	D:2:13:0.93:6.1	Q:1:7:0.47:3.5	M:1:5:0.47:2.62	C:1:4:0.47:2.23
Pos 4	F:51:8:23.83:3.76	L:30:20:14.02:9.47	V:23:14:10.75:6.64	I:15:13:7.01:6.08	Y:13:7:6.07:3.62	R:12:11:5.61:5.39	K:12:12:5.61:6.02	A:12:13:5.61:6.14	T:11:12:5.14:5.69	H:8:5:3.74:2.6	W:5:2:2.34:1.04	M:5:5:2.34:2.62	S:4:17:1.87:8.09	P:3:9:1.4:4.3	G:3:12:1.4:5.78	Q:2:7:0.93:3.5	N:2:10:0.93:4.84	C:2:4:0.93:2.23	D:1:13:0.47:6.1	E:0:13:0:6.08
Pos 5	N:37:10:17.29:4.84	L:32:20:14.95:9.47	S:23:17:10.75:8.09	R:23:11:10.75:5.39	T:14:12:6.54:5.69	V:13:14:6.07:6.64	I:13:13:6.07:6.08	G:13:12:6.07:5.78	K:11:12:5.14:6.02	A:11:13:5.14:6.14	P:5:9:2.34:4.3	F:5:8:2.34:3.76	C:4:4:1.87:2.23	W:3:2:1.4:1.04	Q:3:7:1.4:3.5	Y:2:7:0.93:3.62	H:1:5:0.47:2.6	E:1:13:0.47:6.08	M:0:5:0:2.62	D:0:13:0:6.1
Pos 6	L:25:20:11.68:9.47	V:21:14:9.81:6.64	M:21:5:9.81:2.62	I:20:13:9.35:6.08	R:19:11:8.88:5.39	T:18:12:8.41:5.69	F:18:8:8.41:3.76	A:13:13:6.07:6.14	S:10:17:4.67:8.09	Y:8:7:3.74:3.62	K:8:12:3.74:6.02	G:8:12:3.74:5.78	C:7:4:3.27:2.23	N:5:10:2.34:4.84	P:4:9:1.87:4.3	H:4:5:1.87:2.6	W:3:2:1.4:1.04	Q:2:7:0.93:3.5	E:0:13:0:6.08	D:0:13:0:6.1
Pos 7	L:75:20:35.05:9.47	V:34:14:15.89:6.64	F:19:8:8.88:3.76	S:13:17:6.07:8.09	C:13:4:6.07:2.23	N:12:10:5.61:4.84	I:12:13:5.61:6.08	A:9:13:4.21:6.14	R:6:11:2.8:5.39	W:4:2:1.87:1.04	T:4:12:1.87:5.69	G:4:12:1.87:5.78	P:3:9:1.4:4.3	M:2:5:0.93:2.62	D:2:13:0.93:6.1	Y:1:7:0.47:3.62	H:1:5:0.47:2.6	Q:0:7:0:3.5	K:0:12:0:6.02	E:0:13:0:6.08
Pos 8	L:40:20:18.69:9.47	W:28:2:13.08:1.04	N:19:10:8.88:4.84	F:19:8:8.88:3.76	V:17:14:7.94:6.64	S:15:17:7.01:8.09	K:13:12:6.07:6.02	A:13:13:6.07:6.14	P:11:9:5.14:4.3	T:10:12:4.67:5.69	I:10:13:4.67:6.08	C:7:4:3.27:2.23	Y:4:7:1.87:3.62	R:3:11:1.4:5.39	Q:2:7:0.93:3.5	G:2:12:0.93:5.78	H:1:5:0.47:2.6	M:0:5:0:2.62	E:0:13:0:6.08	D:0:13:0:6.1
Pos 9	L:46:20:21.5:9.47	K:44:12:20.56:6.02	S:21:17:9.81:8.09	G:19:12:8.88:5.78	A:13:13:6.07:6.14	V:12:14:5.61:6.64	T:12:12:5.61:5.69	F:10:8:4.67:3.76	M:7:5:3.27:2.62	R:5:11:2.34:5.39	Y:4:7:1.87:3.62	P:4:9:1.87:4.3	I:4:13:1.87:6.08	C:4:4:1.87:2.23	W:3:2:1.4:1.04	N:2:10:0.93:4.84	H:2:5:0.93:2.6	Q:1:7:0.47:3.5	E:1:13:0.47:6.08	D:0:13:0:6.1
Pos 10	L:77:20:35.98:9.47	F:30:8:14.02:3.76	A:20:13:9.35:6.14	G:17:12:7.94:5.78	I:15:13:7.01:6.08	V:14:14:6.54:6.64	C:7:4:3.27:2.23	S:6:17:2.8:8.09	Y:5:7:2.34:3.62	W:5:2:2.34:1.04	T:5:12:2.34:5.69	P:5:9:2.34:4.3	Q:2:7:0.93:3.5	K:2:12:0.93:6.02	R:1:11:0.47:5.39	N:1:10:0.47:4.84	M:1:5:0.47:2.62	H:1:5:0.47:2.6	E:0:13:0:6.08	D:0:13:0:6.1
Pos 11	L:48:20:22.43:9.47	C:35:4:16.36:2.23	V:26:14:12.15:6.64	F:21:8:9.81:3.76	A:15:13:7.01:6.14	S:14:17:6.54:8.09	R:13:11:6.07:5.39	I:12:13:5.61:6.08	P:9:9:4.21:4.3	T:7:12:3.27:5.69	G:4:12:1.87:5.78	K:3:12:1.4:6.02	Y:2:7:0.93:3.62	W:1:2:0.47:1.04	Q:1:7:0.47:3.5	M:1:5:0.47:2.62	H:1:5:0.47:2.6	E:1:13:0.47:6.08	N:0:10:0:4.84	D:0:13:0:6.1
Pos 12	V:42:14:19.63:6.64	L:41:20:19.16:9.47	A:27:13:12.62:6.14	I:16:13:7.48:6.08	G:15:12:7.01:5.78	F:14:8:6.54:3.76	T:13:12:6.07:5.69	S:12:17:5.61:8.09	K:12:12:5.61:6.02	C:10:4:4.67:2.23	Y:4:7:1.87:3.62	H:3:5:1.4:2.6	W:2:2:0.93:1.04	R:1:11:0.47:5.39	Q:1:7:0.47:3.5	P:1:9:0.47:4.3	N:0:10:0:4.84	M:0:5:0:2.62	E:0:13:0:6.08	D:0:13:0:6.1
Pos 13	V:54:14:25.23:6.64	L:43:20:20.09:9.47	A:28:13:13.08:6.14	I:16:13:7.48:6.08	S:13:17:6.07:8.09	F:12:8:5.61:3.76	T:11:12:5.14:5.69	C:9:4:4.21:2.23	W:8:2:3.74:1.04	G:8:12:3.74:5.78	Y:2:7:0.93:3.62	P:2:9:0.93:4.3	N:2:10:0.93:4.84	R:1:11:0.47:5.39	Q:1:7:0.47:3.5	K:1:12:0.47:6.02	H:1:5:0.47:2.6	E:1:13:0.47:6.08	D:1:13:0.47:6.1	M:0:5:0:2.62
Pos 14	V:47:14:21.96:6.64	A:35:13:16.36:6.14	L:30:20:14.02:9.47	T:19:12:8.88:5.69	G:17:12:7.94:5.78	I:15:13:7.01:6.08	F:14:8:6.54:3.76	S:10:17:4.67:8.09	C:6:4:2.8:2.23	Y:5:7:2.34:3.62	R:3:11:1.4:5.39	Q:3:7:1.4:3.5	K:3:12:1.4:6.02	H:3:5:1.4:2.6	W:2:2:0.93:1.04	M:1:5:0.47:2.62	E:1:13:0.47:6.08	P:0:9:0:4.3	N:0:10:0:4.84	D:0:13:0:6.1
Pos 15	A:51:13:23.83:6.14	L:32:20:14.95:9.47	V:21:14:9.81:6.64	K:19:12:8.88:6.02	S:14:17:6.54:8.09	C:14:4:6.54:2.23	T:12:12:5.61:5.69	F:12:8:5.61:3.76	I:8:13:3.74:6.08	N:6:10:2.8:4.84	G:6:12:2.8:5.78	W:5:2:2.34:1.04	P:4:9:1.87:4.3	M:3:5:1.4:2.62	Y:2:7:0.93:3.62	R:2:11:0.93:5.39	Q:2:7:0.93:3.5	D:1:13:0.47:6.1	H:0:5:0:2.6	E:0:13:0:6.08
Pos 16	L:40:20:18.69:9.47	F:36:8:16.82:3.76	S:20:17:9.35:8.09	V:18:14:8.41:6.64	A:18:13:8.41:6.14	T:16:12:7.48:5.69	W:14:2:6.54:1.04	I:9:13:4.21:6.08	H:8:5:3.74:2.6	G:8:12:3.74:5.78	C:7:4:3.27:2.23	R:4:11:1.87:5.39	P:4:9:1.87:4.3	K:4:12:1.87:6.02	Q:3:7:1.4:3.5	E:3:13:1.4:6.08	Y:1:7:0.47:3.62	N:1:10:0.47:4.84	M:0:5:0:2.62	D:0:13:0:6.1
Pos 17	G:46:12:21.5:5.78	L:32:20:14.95:9.47	A:31:13:14.49:6.14	I:21:13:9.81:6.08	V:19:14:8.88:6.64	T:11:12:5.14:5.69	S:10:17:4.67:8.09	F:8:8:3.74:3.76	Y:6:7:2.8:3.62	Q:5:7:2.34:3.5	H:4:5:1.87:2.6	E:4:13:1.87:6.08	C:4:4:1.87:2.23	P:3:9:1.4:4.3	R:2:11:0.93:5.39	N:2:10:0.93:4.84	M:2:5:0.93:2.62	K:2:12:0.93:6.02	D:2:13:0.93:6.1	W:0:2:0:1.04
Pos 18	L:53:20:24.77:9.47	V:29:14:13.55:6.64	A:18:13:8.41:6.14	F:17:8:7.94:3.76	T:13:12:6.07:5.69	K:13:12:6.07:6.02	S:12:17:5.61:8.09	R:10:11:4.67:5.39	P:8:9:3.74:4.3	I:8:13:3.74:6.08	C:8:4:3.74:2.23	G:7:12:3.27:5.78	N:5:10:2.34:4.84	E:3:13:1.4:6.08	D:3:13:1.4:6.1	Y:2:7:0.93:3.62	M:2:5:0.93:2.62	H:2:5:0.93:2.6	Q:1:7:0.47:3.5	W:0:2:0:1.04
Pos 19	S:47:17:21.96:8.09	A:28:13:13.08:6.14	G:21:12:9.81:5.78	V:20:14:9.35:6.64	L:18:20:8.41:9.47	F:15:8:7.01:3.76	I:10:13:4.67:6.08	K:8:12:3.74:6.02	C:8:4:3.74:2.23	R:6:11:2.8:5.39	Y:5:7:2.34:3.62	P:5:9:2.34:4.3	N:5:10:2.34:4.84	T:4:12:1.87:5.69	Q:4:7:1.87:3.5	H:4:5:1.87:2.6	W:3:2:1.4:1.04	D:3:13:1.4:6.1	M:0:5:0:2.62	E:0:13:0:6.08
Pos 20	A:54:13:25.23:6.14	S:20:17:9.35:8.09	L:20:20:9.35:9.47	T:17:12:7.94:5.69	V:12:14:5.61:6.64	R:12:11:5.61:5.39	C:12:4:5.61:2.23	I:10:13:4.67:6.08	G:10:12:4.67:5.78	M:7:5:3.27:2.62	D:7:13:3.27:6.1	Y:6:7:2.8:3.62	P:6:9:2.8:4.3	W:5:2:2.34:1.04	Q:5:7:2.34:3.5	E:4:13:1.87:6.08	N:3:10:1.4:4.84	F:2:8:0.93:3.76	K:1:12:0.47:6.02	H:1:5:0.47:2.6
Pos 21	T:43:12:20.09:5.69	A:29:13:13.55:6.14	V:22:14:10.28:6.64	L:15:20:7.01:9.47	S:14:17:6.54:8.09	R:10:11:4.67:5.39	P:9:9:4.21:4.3	F:8:8:3.74:3.76	N:7:10:3.27:4.84	K:7:12:3.27:6.02	I:7:13:3.27:6.08	G:7:12:3.27:5.78	E:7:13:3.27:6.08	D:6:13:2.8:6.1	C:6:4:2.8:2.23	Y:4:7:1.87:3.62	Q:4:7:1.87:3.5	M:4:5:1.87:2.62	H:3:5:1.4:2.6	W:2:2:0.93:1.04
Pos 22	V:42:14:19.63:6.64	A:40:13:18.69:6.14	T:15:12:7.01:5.69	L:13:20:6.07:9.47	S:12:17:5.61:8.09	R:12:11:5.61:5.39	P:10:9:4.67:4.3	G:10:12:4.67:5.78	N:9:10:4.21:4.84	H:8:5:3.74:2.6	I:7:13:3.27:6.08	Q:6:7:2.8:3.5	E:6:13:2.8:6.08	M:5:5:2.34:2.62	D:5:13:2.34:6.1	Y:4:7:1.87:3.62	K:4:12:1.87:6.02	F:4:8:1.87:3.76	C:2:4:0.93:2.23	W:0:2:0:1.04
Pos 23	T:45:12:21.03:5.69	V:26:14:12.15:6.64	S:22:17:10.28:8.09	L:19:20:8.88:9.47	A:14:13:6.54:6.14	R:11:11:5.14:5.39	I:11:13:5.14:6.08	D:11:13:5.14:6.1	K:9:12:4.21:6.02	P:8:9:3.74:4.3	G:7:12:3.27:5.78	C:6:4:2.8:2.23	N:5:10:2.34:4.84	E:5:13:2.34:6.08	Q:4:7:1.87:3.5	H:4:5:1.87:2.6	M:3:5:1.4:2.62	Y:2:7:0.93:3.62	F:2:8:0.93:3.76	W:0:2:0:1.04
Pos 24	S:43:17:20.09:8.09	A:26:13:12.15:6.14	V:18:14:8.41:6.64	T:14:12:6.54:5.69	L:14:20:6.54:9.47	D:14:13:6.54:6.1	I:9:13:4.21:6.08	Y:8:7:3.74:3.62	N:8:10:3.74:4.84	K:8:12:3.74:6.02	G:8:12:3.74:5.78	E:8:13:3.74:6.08	R:7:11:3.27:5.39	H:7:5:3.27:2.6	F:6:8:2.8:3.76	Q:5:7:2.34:3.5	P:5:9:2.34:4.3	C:4:4:1.87:2.23	W:1:2:0.47:1.04	M:1:5:0.47:2.62
Pos 25	T:54:12:25.23:5.69	V:17:14:7.94:6.64	A:17:13:7.94:6.14	G:16:12:7.48:5.78	S:14:17:6.54:8.09	R:11:11:5.14:5.39	P:10:9:4.67:4.3	L:10:20:4.67:9.47	N:9:10:4.21:4.84	E:9:13:4.21:6.08	Y:7:7:3.27:3.62	K:7:12:3.27:6.02	I:7:13:3.27:6.08	H:6:5:2.8:2.6	D:6:13:2.8:6.1	Q:4:7:1.87:3.5	F:4:8:1.87:3.76	C:4:4:1.87:2.23	W:1:2:0.47:1.04	M:1:5:0.47:2.62

## Sheet: Neg_start_25aa
	aa1	aa2	aa3	aa4	aa5	aa6	aa7	aa8	aa9	aa10	aa11	aa12	aa13	aa14	aa15	aa16	aa17	aa18	aa19	aa20
Pos 1	M:214:214:100.0:2.62	Y:0:7:0:3.62	W:0:2:0:1.04	V:0:14:0:6.64	T:0:12:0:5.69	S:0:17:0:8.09	R:0:11:0:5.39	Q:0:7:0:3.5	P:0:9:0:4.3	N:0:10:0:4.84	L:0:20:0:9.47	K:0:12:0:6.02	I:0:13:0:6.08	H:0:5:0:2.6	G:0:12:0:5.78	F:0:8:0:3.76	E:0:13:0:6.08	D:0:13:0:6.1	C:0:4:0:2.23	A:0:13:0:6.14
Pos 2	A:40:13:18.69:6.14	S:28:17:13.08:8.09	D:23:13:10.75:6.1	V:15:14:7.01:6.64	E:13:13:6.07:6.08	L:11:20:5.14:9.47	G:11:12:5.14:5.78	T:10:12:4.67:5.69	I:9:13:4.21:6.08	R:8:11:3.74:5.39	P:8:9:3.74:4.3	K:7:12:3.27:6.02	F:7:8:3.27:3.76	N:6:10:2.8:4.84	M:5:5:2.34:2.62	Q:4:7:1.87:3.5	H:4:5:1.87:2.6	Y:3:7:1.4:3.62	W:1:2:0.47:1.04	C:1:4:0.47:2.23
Pos 3	T:24:12:11.21:5.69	D:24:13:11.21:6.1	R:21:11:9.81:5.39	L:20:20:9.35:9.47	S:15:17:7.01:8.09	A:13:13:6.07:6.14	K:12:12:5.61:6.02	V:11:14:5.14:6.64	P:11:9:5.14:4.3	H:10:5:4.67:2.6	N:9:10:4.21:4.84	G:7:12:3.27:5.78	I:6:13:2.8:6.08	E:6:13:2.8:6.08	Q:5:7:2.34:3.5	M:5:5:2.34:2.62	F:5:8:2.34:3.76	C:4:4:1.87:2.23	Y:3:7:1.4:3.62	W:3:2:1.4:1.04
Pos 4	S:27:17:12.62:8.09	I:22:13:10.28:6.08	L:19:20:8.88:9.47	P:15:9:7.01:4.3	N:15:10:7.01:4.84	T:12:12:5.61:5.69	Q:12:7:5.61:3.5	K:11:12:5.14:6.02	V:9:14:4.21:6.64	H:9:5:4.21:2.6	D:9:13:4.21:6.1	Y:8:7:3.74:3.62	R:8:11:3.74:5.39	E:8:13:3.74:6.08	A:8:13:3.74:6.14	G:7:12:3.27:5.78	F:6:8:2.8:3.76	C:5:4:2.34:2.23	M:3:5:1.4:2.62	W:1:2:0.47:1.04
Pos 5	S:20:17:9.35:8.09	L:18:20:8.41:9.47	G:16:12:7.48:5.78	D:15:13:7.01:6.1	I:14:13:6.54:6.08	V:13:14:6.07:6.64	Q:13:7:6.07:3.5	F:13:8:6.07:3.76	K:12:12:5.61:6.02	T:11:12:5.14:5.69	N:11:10:5.14:4.84	E:11:13:5.14:6.08	R:10:11:4.67:5.39	A:10:13:4.67:6.14	Y:7:7:3.27:3.62	P:5:9:2.34:4.3	H:5:5:2.34:2.6	W:4:2:1.87:1.04	M:3:5:1.4:2.62	C:3:4:1.4:2.23
Pos 6	S:30:17:14.02:8.09	L:17:20:7.94:9.47	G:17:12:7.94:5.78	A:17:13:7.94:6.14	K:15:12:7.01:6.02	E:13:13:6.07:6.08	T:12:12:5.61:5.69	N:12:10:5.61:4.84	I:12:13:5.61:6.08	Q:11:7:5.14:3.5	V:10:14:4.67:6.64	R:10:11:4.67:5.39	P:9:9:4.21:4.3	D:7:13:3.27:6.1	M:6:5:2.8:2.62	C:5:4:2.34:2.23	F:4:8:1.87:3.76	Y:3:7:1.4:3.62	H:3:5:1.4:2.6	W:1:2:0.47:1.04
Pos 7	L:22:20:10.28:9.47	S:18:17:8.41:8.09	E:17:13:7.94:6.08	V:15:14:7.01:6.64	K:13:12:6.07:6.02	I:13:13:6.07:6.08	G:13:12:6.07:5.78	N:12:10:5.61:4.84	A:12:13:5.61:6.14	T:11:12:5.14:5.69	R:10:11:4.67:5.39	Q:10:7:4.67:3.5	F:9:8:4.21:3.76	P:8:9:3.74:4.3	H:7:5:3.27:2.6	D:7:13:3.27:6.1	C:7:4:3.27:2.23	Y:5:7:2.34:3.62	M:3:5:1.4:2.62	W:2:2:0.93:1.04
Pos 8	S:26:17:12.15:8.09	L:20:20:9.35:9.47	T:16:12:7.48:5.69	R:16:11:7.48:5.39	I:16:13:7.48:6.08	G:15:12:7.01:5.78	N:13:10:6.07:4.84	A:13:13:6.07:6.14	D:12:13:5.61:6.1	Y:10:7:4.67:3.62	F:10:8:4.67:3.76	E:10:13:4.67:6.08	P:7:9:3.27:4.3	K:7:12:3.27:6.02	V:6:14:2.8:6.64	C:6:4:2.8:2.23	H:5:5:2.34:2.6	M:3:5:1.4:2.62	Q:2:7:0.93:3.5	W:1:2:0.47:1.04
Pos 9	L:26:20:12.15:9.47	S:19:17:8.88:8.09	I:19:13:8.88:6.08	V:17:14:7.94:6.64	D:14:13:6.54:6.1	G:12:12:5.61:5.78	R:11:11:5.14:5.39	T:10:12:4.67:5.69	P:10:9:4.67:4.3	N:9:10:4.21:4.84	K:9:12:4.21:6.02	E:9:13:4.21:6.08	A:9:13:4.21:6.14	Y:8:7:3.74:3.62	Q:8:7:3.74:3.5	F:8:8:3.74:3.76	C:7:4:3.27:2.23	M:4:5:1.87:2.62	H:4:5:1.87:2.6	W:1:2:0.47:1.04
Pos 10	S:17:17:7.94:8.09	L:17:20:7.94:9.47	G:17:12:7.94:5.78	A:16:13:7.48:6.14	V:15:14:7.01:6.64	R:15:11:7.01:5.39	T:13:12:6.07:5.69	K:13:12:6.07:6.02	I:13:13:6.07:6.08	D:12:13:5.61:6.1	P:11:9:5.14:4.3	E:11:13:5.14:6.08	N:10:10:4.67:4.84	Q:9:7:4.21:3.5	F:7:8:3.27:3.76	C:7:4:3.27:2.23	Y:6:7:2.8:3.62	W:2:2:0.93:1.04	H:2:5:0.93:2.6	M:1:5:0.47:2.62
Pos 11	S:20:17:9.35:8.09	V:19:14:8.88:6.64	K:19:12:8.88:6.02	R:14:11:6.54:5.39	L:14:20:6.54:9.47	T:13:12:6.07:5.69	I:13:13:6.07:6.08	E:13:13:6.07:6.08	D:13:13:6.07:6.1	A:13:13:6.07:6.14	G:12:12:5.61:5.78	Q:10:7:4.67:3.5	P:10:9:4.67:4.3	Y:9:7:4.21:3.62	F:6:8:2.8:3.76	N:4:10:1.87:4.84	H:4:5:1.87:2.6	C:4:4:1.87:2.23	W:3:2:1.4:1.04	M:1:5:0.47:2.62
Pos 12	S:23:17:10.75:8.09	A:17:13:7.94:6.14	K:16:12:7.48:6.02	G:16:12:7.48:5.78	L:15:20:7.01:9.47	P:14:9:6.54:4.3	I:14:13:6.54:6.08	F:13:8:6.07:3.76	V:12:14:5.61:6.64	D:12:13:5.61:6.1	T:11:12:5.14:5.69	H:9:5:4.21:2.6	Q:8:7:3.74:3.5	E:8:13:3.74:6.08	C:6:4:2.8:2.23	Y:5:7:2.34:3.62	R:5:11:2.34:5.39	N:5:10:2.34:4.84	M:3:5:1.4:2.62	W:2:2:0.93:1.04
Pos 13	A:25:13:11.68:6.14	L:23:20:10.75:9.47	S:18:17:8.41:8.09	V:17:14:7.94:6.64	K:14:12:6.54:6.02	I:14:13:6.54:6.08	G:12:12:5.61:5.78	Y:11:7:5.14:3.62	D:11:13:5.14:6.1	E:10:13:4.67:6.08	R:8:11:3.74:5.39	P:8:9:3.74:4.3	N:7:10:3.27:4.84	M:7:5:3.27:2.62	F:7:8:3.27:3.76	Q:6:7:2.8:3.5	H:6:5:2.8:2.6	T:5:12:2.34:5.69	W:3:2:1.4:1.04	C:2:4:0.93:2.23
Pos 14	S:21:17:9.81:8.09	R:21:11:9.81:5.39	L:19:20:8.88:9.47	A:19:13:8.88:6.14	T:17:12:7.94:5.69	E:17:13:7.94:6.08	V:12:14:5.61:6.64	G:12:12:5.61:5.78	I:11:13:5.14:6.08	K:9:12:4.21:6.02	D:9:13:4.21:6.1	F:7:8:3.27:3.76	C:7:4:3.27:2.23	Y:6:7:2.8:3.62	W:6:2:2.8:1.04	Q:6:7:2.8:3.5	P:5:9:2.34:4.3	N:5:10:2.34:4.84	M:3:5:1.4:2.62	H:2:5:0.93:2.6
Pos 15	S:20:17:9.35:8.09	V:19:14:8.88:6.64	L:18:20:8.41:9.47	A:15:13:7.01:6.14	R:14:11:6.54:5.39	E:14:13:6.54:6.08	P:13:9:6.07:4.3	K:12:12:5.61:6.02	D:12:13:5.61:6.1	T:11:12:5.14:5.69	N:11:10:5.14:4.84	I:11:13:5.14:6.08	G:11:12:5.14:5.78	Q:8:7:3.74:3.5	F:6:8:2.8:3.76	H:5:5:2.34:2.6	Y:4:7:1.87:3.62	M:4:5:1.87:2.62	W:3:2:1.4:1.04	C:3:4:1.4:2.23
Pos 16	L:18:20:8.41:9.47	I:18:13:8.41:6.08	S:17:17:7.94:8.09	V:16:14:7.48:6.64	R:15:11:7.01:5.39	A:15:13:7.01:6.14	K:14:12:6.54:6.02	T:13:12:6.07:5.69	P:13:9:6.07:4.3	E:13:13:6.07:6.08	G:12:12:5.61:5.78	Q:10:7:4.67:3.5	N:7:10:3.27:4.84	M:7:5:3.27:2.62	F:7:8:3.27:3.76	D:7:13:3.27:6.1	C:5:4:2.34:2.23	Y:3:7:1.4:3.62	W:2:2:0.93:1.04	H:2:5:0.93:2.6
Pos 17	S:20:17:9.35:8.09	L:17:20:7.94:9.47	P:15:9:7.01:4.3	K:14:12:6.54:6.02	F:14:8:6.54:3.76	I:13:13:6.07:6.08	G:13:12:6.07:5.78	E:13:13:6.07:6.08	D:13:13:6.07:6.1	A:12:13:5.61:6.14	V:11:14:5.14:6.64	T:10:12:4.67:5.69	R:10:11:4.67:5.39	Q:10:7:4.67:3.5	Y:7:7:3.27:3.62	N:7:10:3.27:4.84	H:6:5:2.8:2.6	M:4:5:1.87:2.62	C:3:4:1.4:2.23	W:2:2:0.93:1.04
Pos 18	R:26:11:12.15:5.39	V:20:14:9.35:6.64	S:19:17:8.88:8.09	A:17:13:7.94:6.14	L:16:20:7.48:9.47	E:16:13:7.48:6.08	G:13:12:6.07:5.78	D:13:13:6.07:6.1	P:12:9:5.61:4.3	T:10:12:4.67:5.69	Q:9:7:4.21:3.5	I:9:13:4.21:6.08	N:8:10:3.74:4.84	F:7:8:3.27:3.76	H:6:5:2.8:2.6	M:4:5:1.87:2.62	C:4:4:1.87:2.23	K:3:12:1.4:6.02	Y:2:7:0.93:3.62	W:0:2:0:1.04
Pos 19	L:26:20:12.15:9.47	S:21:17:9.81:8.09	D:19:13:8.88:6.1	I:16:13:7.48:6.08	V:15:14:7.01:6.64	A:15:13:7.01:6.14	N:13:10:6.07:4.84	G:13:12:6.07:5.78	H:11:5:5.14:2.6	K:10:12:4.67:6.02	Q:9:7:4.21:3.5	E:9:13:4.21:6.08	Y:7:7:3.27:3.62	T:7:12:3.27:5.69	R:6:11:2.8:5.39	P:6:9:2.8:4.3	F:4:8:1.87:3.76	C:3:4:1.4:2.23	W:2:2:0.93:1.04	M:2:5:0.93:2.62
Pos 20	L:24:20:11.21:9.47	S:17:17:7.94:8.09	D:17:13:7.94:6.1	G:15:12:7.01:5.78	Y:13:7:6.07:3.62	A:13:13:6.07:6.14	R:12:11:5.61:5.39	N:12:10:5.61:4.84	I:12:13:5.61:6.08	V:11:14:5.14:6.64	T:11:12:5.14:5.69	K:11:12:5.14:6.02	F:10:8:4.67:3.76	E:9:13:4.21:6.08	Q:8:7:3.74:3.5	P:8:9:3.74:4.3	C:5:4:2.34:2.23	H:3:5:1.4:2.6	W:2:2:0.93:1.04	M:1:5:0.47:2.62
Pos 21	S:20:17:9.35:8.09	L:19:20:8.88:9.47	T:17:12:7.94:5.69	I:16:13:7.48:6.08	R:14:11:6.54:5.39	G:14:12:6.54:5.78	E:13:13:6.07:6.08	A:13:13:6.07:6.14	D:11:13:5.14:6.1	N:10:10:4.67:4.84	F:10:8:4.67:3.76	V:9:14:4.21:6.64	Q:9:7:4.21:3.5	K:9:12:4.21:6.02	P:8:9:3.74:4.3	Y:6:7:2.8:3.62	H:5:5:2.34:2.6	W:4:2:1.87:1.04	C:4:4:1.87:2.23	M:3:5:1.4:2.62
Pos 22	L:17:20:7.94:9.47	G:17:12:7.94:5.78	N:16:10:7.48:4.84	I:15:13:7.01:6.08	S:14:17:6.54:8.09	R:14:11:6.54:5.39	K:14:12:6.54:6.02	E:14:13:6.54:6.08	V:13:14:6.07:6.64	T:12:12:5.61:5.69	D:12:13:5.61:6.1	Y:10:7:4.67:3.62	Q:9:7:4.21:3.5	A:9:13:4.21:6.14	P:8:9:3.74:4.3	F:6:8:2.8:3.76	C:6:4:2.8:2.23	M:4:5:1.87:2.62	H:3:5:1.4:2.6	W:1:2:0.47:1.04
Pos 23	L:25:20:11.68:9.47	S:20:17:9.35:8.09	K:18:12:8.41:6.02	A:18:13:8.41:6.14	N:15:10:7.01:4.84	G:15:12:7.01:5.78	P:13:9:6.07:4.3	D:13:13:6.07:6.1	T:12:12:5.61:5.69	V:10:14:4.67:6.64	I:10:13:4.67:6.08	R:9:11:4.21:5.39	E:8:13:3.74:6.08	Y:7:7:3.27:3.62	F:6:8:2.8:3.76	M:5:5:2.34:2.62	Q:4:7:1.87:3.5	H:3:5:1.4:2.6	W:2:2:0.93:1.04	C:1:4:0.47:2.23
Pos 24	I:20:13:9.35:6.08	R:17:11:7.94:5.39	L:17:20:7.94:9.47	F:16:8:7.48:3.76	S:14:17:6.54:8.09	G:14:12:6.54:5.78	P:13:9:6.07:4.3	K:12:12:5.61:6.02	D:12:13:5.61:6.1	A:11:13:5.14:6.14	V:10:14:4.67:6.64	T:10:12:4.67:5.69	N:10:10:4.67:4.84	Y:8:7:3.74:3.62	H:7:5:3.27:2.6	E:7:13:3.27:6.08	W:5:2:2.34:1.04	Q:5:7:2.34:3.5	M:3:5:1.4:2.62	C:3:4:1.4:2.23
Pos 25	S:27:17:12.62:8.09	A:19:13:8.88:6.14	V:17:14:7.94:6.64	L:16:20:7.48:9.47	D:16:13:7.48:6.1	E:14:13:6.54:6.08	K:13:12:6.07:6.02	N:11:10:5.14:4.84	I:11:13:5.14:6.08	G:11:12:5.14:5.78	T:10:12:4.67:5.69	P:10:9:4.67:4.3	F:10:8:4.67:3.76	R:6:11:2.8:5.39	C:6:4:2.8:2.23	Y:5:7:2.34:3.62	H:5:5:2.34:2.6	Q:4:7:1.87:3.5	W:2:2:0.93:1.04	M:1:5:0.47:2.62

## Sheet: Pos_end_25aa
	aa1	aa2	aa3	aa4	aa5	aa6	aa7	aa8	aa9	aa10	aa11	aa12	aa13	aa14	aa15	aa16	aa17	aa18	aa19	aa20
Pos 1	E:29:13:13.55:6.08	K:21:12:9.81:6.02	R:19:11:8.88:5.39	I:15:13:7.01:6.08	V:14:14:6.54:6.64	S:13:17:6.07:8.09	A:13:13:6.07:6.14	P:11:9:5.14:4.3	Y:10:7:4.67:3.62	D:10:13:4.67:6.1	N:9:10:4.21:4.84	L:9:20:4.21:9.47	F:9:8:4.21:3.76	Q:8:7:3.74:3.5	M:7:5:3.27:2.62	W:4:2:1.87:1.04	T:4:12:1.87:5.69	G:4:12:1.87:5.78	C:3:4:1.4:2.23	H:2:5:0.93:2.6
Pos 2	I:23:13:10.75:6.08	E:19:13:8.88:6.08	D:19:13:8.88:6.1	N:16:10:7.48:4.84	L:16:20:7.48:9.47	A:15:13:7.01:6.14	T:12:12:5.61:5.69	S:12:17:5.61:8.09	P:11:9:5.14:4.3	W:10:2:4.67:1.04	Y:9:7:4.21:3.62	V:9:14:4.21:6.64	R:9:11:4.21:5.39	K:8:12:3.74:6.02	G:7:12:3.27:5.78	F:5:8:2.34:3.76	Q:4:7:1.87:3.5	H:4:5:1.87:2.6	M:3:5:1.4:2.62	C:3:4:1.4:2.23
Pos 3	E:26:13:12.15:6.08	R:20:11:9.35:5.39	L:17:20:7.94:9.47	K:17:12:7.94:6.02	D:16:13:7.48:6.1	G:13:12:6.07:5.78	V:12:14:5.61:6.64	T:12:12:5.61:5.69	S:12:17:5.61:8.09	I:12:13:5.61:6.08	A:12:13:5.61:6.14	F:9:8:4.21:3.76	P:7:9:3.27:4.3	N:6:10:2.8:4.84	M:6:5:2.8:2.62	H:5:5:2.34:2.6	W:4:2:1.87:1.04	Q:4:7:1.87:3.5	Y:3:7:1.4:3.62	C:1:4:0.47:2.23
Pos 4	E:27:13:12.62:6.08	S:18:17:8.41:8.09	K:17:12:7.94:6.02	L:16:20:7.48:9.47	R:15:11:7.01:5.39	P:14:9:6.54:4.3	I:13:13:6.07:6.08	A:13:13:6.07:6.14	T:11:12:5.14:5.69	Q:11:7:5.14:3.5	G:10:12:4.67:5.78	V:9:14:4.21:6.64	F:8:8:3.74:3.76	N:7:10:3.27:4.84	M:7:5:3.27:2.62	D:7:13:3.27:6.1	H:4:5:1.87:2.6	Y:3:7:1.4:3.62	C:3:4:1.4:2.23	W:1:2:0.47:1.04
Pos 5	L:22:20:10.28:9.47	E:22:13:10.28:6.08	K:21:12:9.81:6.02	I:18:13:8.41:6.08	R:16:11:7.48:5.39	S:14:17:6.54:8.09	A:13:13:6.07:6.14	Y:12:7:5.61:3.62	D:12:13:5.61:6.1	F:10:8:4.67:3.76	V:9:14:4.21:6.64	T:8:12:3.74:5.69	M:8:5:3.74:2.62	Q:7:7:3.27:3.5	N:6:10:2.8:4.84	G:5:12:2.34:5.78	C:5:4:2.34:2.23	P:4:9:1.87:4.3	W:1:2:0.47:1.04	H:1:5:0.47:2.6
Pos 6	S:19:17:8.88:8.09	D:17:13:7.94:6.1	L:16:20:7.48:9.47	A:16:13:7.48:6.14	K:15:12:7.01:6.02	E:15:13:7.01:6.08	V:14:14:6.54:6.64	F:13:8:6.07:3.76	T:11:12:5.14:5.69	R:10:11:4.67:5.39	C:10:4:4.67:2.23	Y:9:7:4.21:3.62	I:9:13:4.21:6.08	N:8:10:3.74:4.84	H:8:5:3.74:2.6	G:8:12:3.74:5.78	P:7:9:3.27:4.3	Q:5:7:2.34:3.5	M:3:5:1.4:2.62	W:1:2:0.47:1.04
Pos 7	S:25:17:11.68:8.09	E:17:13:7.94:6.08	V:15:14:7.01:6.64	K:15:12:7.01:6.02	A:15:13:7.01:6.14	N:14:10:6.54:4.84	D:14:13:6.54:6.1	T:11:12:5.14:5.69	L:11:20:5.14:9.47	F:11:8:5.14:3.76	P:10:9:4.67:4.3	R:9:11:4.21:5.39	M:9:5:4.21:2.62	I:9:13:4.21:6.08	G:8:12:3.74:5.78	Q:7:7:3.27:3.5	H:6:5:2.8:2.6	C:5:4:2.34:2.23	Y:3:7:1.4:3.62	W:0:2:0:1.04
Pos 8	E:20:13:9.35:6.08	A:20:13:9.35:6.14	I:18:13:8.41:6.08	L:16:20:7.48:9.47	F:16:8:7.48:3.76	N:15:10:7.01:4.84	S:13:17:6.07:8.09	G:13:12:6.07:5.78	D:13:13:6.07:6.1	Q:10:7:4.67:3.5	K:10:12:4.67:6.02	Y:9:7:4.21:3.62	V:9:14:4.21:6.64	P:9:9:4.21:4.3	M:6:5:2.8:2.62	T:5:12:2.34:5.69	H:5:5:2.34:2.6	R:4:11:1.87:5.39	C:2:4:0.93:2.23	W:1:2:0.47:1.04
Pos 9	K:19:12:8.88:6.02	I:18:13:8.41:6.08	V:17:14:7.94:6.64	S:17:17:7.94:8.09	E:17:13:7.94:6.08	T:15:12:7.01:5.69	L:14:20:6.54:9.47	D:14:13:6.54:6.1	R:10:11:4.67:5.39	N:10:10:4.67:4.84	M:10:5:4.67:2.62	F:10:8:4.67:3.76	P:9:9:4.21:4.3	A:9:13:4.21:6.14	G:8:12:3.74:5.78	Q:5:7:2.34:3.5	Y:4:7:1.87:3.62	H:4:5:1.87:2.6	W:3:2:1.4:1.04	C:1:4:0.47:2.23
Pos 10	E:28:13:13.08:6.08	K:19:12:8.88:6.02	T:17:12:7.94:5.69	D:17:13:7.94:6.1	V:14:14:6.54:6.64	S:14:17:6.54:8.09	R:14:11:6.54:5.39	L:14:20:6.54:9.47	Q:13:7:6.07:3.5	N:13:10:6.07:4.84	G:13:12:6.07:5.78	I:9:13:4.21:6.08	A:8:13:3.74:6.14	P:6:9:2.8:4.3	F:6:8:2.8:3.76	Y:5:7:2.34:3.62	H:2:5:0.93:2.6	M:1:5:0.47:2.62	C:1:4:0.47:2.23	W:0:2:0:1.04
Pos 11	V:20:14:9.35:6.64	G:19:12:8.88:5.78	E:19:13:8.88:6.08	Q:16:7:7.48:3.5	T:14:12:6.54:5.69	S:14:17:6.54:8.09	K:13:12:6.07:6.02	A:13:13:6.07:6.14	N:12:10:5.61:4.84	L:11:20:5.14:9.47	I:10:13:4.67:6.08	F:10:8:4.67:3.76	R:9:11:4.21:5.39	P:8:9:3.74:4.3	Y:7:7:3.27:3.62	D:7:13:3.27:6.1	M:5:5:2.34:2.62	W:3:2:1.4:1.04	C:3:4:1.4:2.23	H:1:5:0.47:2.6
Pos 12	E:22:13:10.28:6.08	K:21:12:9.81:6.02	D:19:13:8.88:6.1	N:16:10:7.48:4.84	L:16:20:7.48:9.47	R:15:11:7.01:5.39	S:14:17:6.54:8.09	A:14:13:6.54:6.14	Q:11:7:5.14:3.5	V:10:14:4.67:6.64	F:10:8:4.67:3.76	P:9:9:4.21:4.3	G:9:12:4.21:5.78	H:8:5:3.74:2.6	T:6:12:2.8:5.69	Y:5:7:2.34:3.62	M:5:5:2.34:2.62	I:3:13:1.4:6.08	W:1:2:0.47:1.04	C:0:4:0:2.23
Pos 13	S:26:17:12.15:8.09	D:23:13:10.75:6.1	K:16:12:7.48:6.02	E:16:13:7.48:6.08	Q:14:7:6.54:3.5	V:13:14:6.07:6.64	N:13:10:6.07:4.84	T:11:12:5.14:5.69	R:11:11:5.14:5.39	I:11:13:5.14:6.08	L:10:20:4.67:9.47	G:9:12:4.21:5.78	A:8:13:3.74:6.14	H:7:5:3.27:2.6	Y:6:7:2.8:3.62	P:6:9:2.8:4.3	C:6:4:2.8:2.23	M:4:5:1.87:2.62	F:4:8:1.87:3.76	W:0:2:0:1.04
Pos 14	K:21:12:9.81:6.02	E:20:13:9.35:6.08	L:19:20:8.88:9.47	S:18:17:8.41:8.09	R:16:11:7.48:5.39	D:14:13:6.54:6.1	A:14:13:6.54:6.14	P:13:9:6.07:4.3	G:12:12:5.61:5.78	I:11:13:5.14:6.08	V:10:14:4.67:6.64	N:9:10:4.21:4.84	T:8:12:3.74:5.69	Q:8:7:3.74:3.5	Y:7:7:3.27:3.62	F:6:8:2.8:3.76	W:2:2:0.93:1.04	M:2:5:0.93:2.62	H:2:5:0.93:2.6	C:2:4:0.93:2.23
Pos 15	S:23:17:10.75:8.09	K:23:12:10.75:6.02	E:21:13:9.81:6.08	V:20:14:9.35:6.64	Q:18:7:8.41:3.5	L:14:20:6.54:9.47	A:14:13:6.54:6.14	T:13:12:6.07:5.69	I:13:13:6.07:6.08	G:9:12:4.21:5.78	D:7:13:3.27:6.1	R:6:11:2.8:5.39	P:6:9:2.8:4.3	F:6:8:2.8:3.76	C:6:4:2.8:2.23	N:4:10:1.87:4.84	H:4:5:1.87:2.6	M:3:5:1.4:2.62	Y:2:7:0.93:3.62	W:2:2:0.93:1.04
Pos 16	E:25:13:11.68:6.08	L:21:20:9.81:9.47	A:19:13:8.88:6.14	I:15:13:7.01:6.08	T:13:12:6.07:5.69	D:13:13:6.07:6.1	R:12:11:5.61:5.39	K:12:12:5.61:6.02	V:11:14:5.14:6.64	P:11:9:5.14:4.3	S:9:17:4.21:8.09	M:9:5:4.21:2.62	G:9:12:4.21:5.78	N:8:10:3.74:4.84	Y:7:7:3.27:3.62	Q:6:7:2.8:3.5	H:6:5:2.8:2.6	W:3:2:1.4:1.04	F:3:8:1.4:3.76	C:2:4:0.93:2.23
Pos 17	E:25:13:11.68:6.08	K:19:12:8.88:6.02	A:16:13:7.48:6.14	T:15:12:7.01:5.69	I:15:13:7.01:6.08	S:14:17:6.54:8.09	L:14:20:6.54:9.47	R:13:11:6.07:5.39	Q:12:7:5.61:3.5	P:12:9:5.61:4.3	N:11:10:5.14:4.84	D:10:13:4.67:6.1	V:8:14:3.74:6.64	M:8:5:3.74:2.62	G:7:12:3.27:5.78	H:6:5:2.8:2.6	F:5:8:2.34:3.76	Y:3:7:1.4:3.62	C:1:4:0.47:2.23	W:0:2:0:1.04
Pos 18	S:24:17:11.21:8.09	L:22:20:10.28:9.47	K:17:12:7.94:6.02	D:16:13:7.48:6.1	A:16:13:7.48:6.14	T:14:12:6.54:5.69	N:14:10:6.54:4.84	E:14:13:6.54:6.08	G:13:12:6.07:5.78	I:12:13:5.61:6.08	R:11:11:5.14:5.39	Q:9:7:4.21:3.5	H:7:5:3.27:2.6	V:6:14:2.8:6.64	P:5:9:2.34:4.3	M:5:5:2.34:2.62	Y:4:7:1.87:3.62	F:4:8:1.87:3.76	C:1:4:0.47:2.23	W:0:2:0:1.04
Pos 19	S:23:17:10.75:8.09	K:21:12:9.81:6.02	L:17:20:7.94:9.47	G:14:12:6.54:5.78	R:12:11:5.61:5.39	P:12:9:5.61:4.3	E:12:13:5.61:6.08	D:12:13:5.61:6.1	F:11:8:5.14:3.76	C:11:4:5.14:2.23	Q:10:7:4.67:3.5	T:9:12:4.21:5.69	N:8:10:3.74:4.84	A:8:13:3.74:6.14	M:7:5:3.27:2.62	I:7:13:3.27:6.08	H:7:5:3.27:2.6	V:6:14:2.8:6.64	W:4:2:1.87:1.04	Y:3:7:1.4:3.62
Pos 20	S:27:17:12.62:8.09	L:23:20:10.75:9.47	E:20:13:9.35:6.08	K:18:12:8.41:6.02	P:17:9:7.94:4.3	R:13:11:6.07:5.39	F:13:8:6.07:3.76	D:12:13:5.61:6.1	A:12:13:5.61:6.14	Q:8:7:3.74:3.5	I:8:13:3.74:6.08	T:7:12:3.27:5.69	Y:6:7:2.8:3.62	M:6:5:2.8:2.62	W:5:2:2.34:1.04	N:5:10:2.34:4.84	H:5:5:2.34:2.6	V:4:14:1.87:6.64	G:3:12:1.4:5.78	C:2:4:0.93:2.23
Pos 21	T:19:12:8.88:5.69	A:19:13:8.88:6.14	S:18:17:8.41:8.09	Y:15:7:7.01:3.62	L:15:20:7.01:9.47	V:14:14:6.54:6.64	E:14:13:6.54:6.08	R:12:11:5.61:5.39	G:11:12:5.14:5.78	K:10:12:4.67:6.02	I:10:13:4.67:6.08	F:10:8:4.67:3.76	P:9:9:4.21:4.3	W:8:2:3.74:1.04	N:8:10:3.74:4.84	Q:6:7:2.8:3.5	M:5:5:2.34:2.62	H:4:5:1.87:2.6	C:4:4:1.87:2.23	D:3:13:1.4:6.1
Pos 22	V:18:14:8.41:6.64	L:17:20:7.94:9.47	D:17:13:7.94:6.1	S:16:17:7.48:8.09	T:15:12:7.01:5.69	K:15:12:7.01:6.02	I:14:13:6.54:6.08	G:14:12:6.54:5.78	A:14:13:6.54:6.14	Y:12:7:5.61:3.62	P:10:9:4.67:4.3	M:9:5:4.21:2.62	R:8:11:3.74:5.39	E:7:13:3.27:6.08	Q:6:7:2.8:3.5	H:6:5:2.8:2.6	C:6:4:2.8:2.23	F:5:8:2.34:3.76	N:4:10:1.87:4.84	W:1:2:0.47:1.04
Pos 23	L:21:20:9.81:9.47	G:17:12:7.94:5.78	D:17:13:7.94:6.1	K:16:12:7.48:6.02	E:16:13:7.48:6.08	T:14:12:6.54:5.69	R:14:11:6.54:5.39	S:11:17:5.14:8.09	Q:11:7:5.14:3.5	N:11:10:5.14:4.84	A:11:13:5.14:6.14	F:10:8:4.67:3.76	P:9:9:4.21:4.3	Y:7:7:3.27:3.62	H:7:5:3.27:2.6	M:6:5:2.8:2.62	I:6:13:2.8:6.08	V:5:14:2.34:6.64	C:3:4:1.4:2.23	W:2:2:0.93:1.04
Pos 24	E:34:13:15.89:6.08	S:18:17:8.41:8.09	G:15:12:7.01:5.78	T:13:12:6.07:5.69	N:13:10:6.07:4.84	K:13:12:6.07:6.02	R:12:11:5.61:5.39	L:12:20:5.61:9.47	F:12:8:5.61:3.76	Q:10:7:4.67:3.5	H:9:5:4.21:2.6	P:8:9:3.74:4.3	C:8:4:3.74:2.23	Y:7:7:3.27:3.62	A:7:13:3.27:6.14	V:6:14:2.8:6.64	D:6:13:2.8:6.1	I:5:13:2.34:6.08	M:4:5:1.87:2.62	W:2:2:0.93:1.04
Pos 25	L:34:20:15.89:9.47	S:20:17:9.35:8.09	F:19:8:8.88:3.76	A:15:13:7.01:6.14	V:13:14:6.07:6.64	E:13:13:6.07:6.08	I:12:13:5.61:6.08	N:10:10:4.67:4.84	R:9:11:4.21:5.39	K:9:12:4.21:6.02	W:8:2:3.74:1.04	H:8:5:3.74:2.6	G:8:12:3.74:5.78	T:7:12:3.27:5.69	Q:7:7:3.27:3.5	P:7:9:3.27:4.3	Y:6:7:2.8:3.62	M:4:5:1.87:2.62	D:4:13:1.87:6.1	C:1:4:0.47:2.23

## Sheet: Neg_end_25aa
	aa1	aa2	aa3	aa4	aa5	aa6	aa7	aa8	aa9	aa10	aa11	aa12	aa13	aa14	aa15	aa16	aa17	aa18	aa19	aa20
Pos 1	S:18:17:8.41:8.09	E:17:13:7.94:6.08	I:15:13:7.01:6.08	T:14:12:6.54:5.69	Q:14:7:6.54:3.5	D:14:13:6.54:6.1	A:14:13:6.54:6.14	Y:13:7:6.07:3.62	V:13:14:6.07:6.64	G:13:12:6.07:5.78	K:12:12:5.61:6.02	L:11:20:5.14:9.47	R:10:11:4.67:5.39	P:8:9:3.74:4.3	M:8:5:3.74:2.62	N:7:10:3.27:4.84	W:5:2:2.34:1.04	F:5:8:2.34:3.76	H:2:5:0.93:2.6	C:1:4:0.47:2.23
Pos 2	I:22:13:10.28:6.08	L:17:20:7.94:9.47	V:16:14:7.48:6.64	T:16:12:7.48:5.69	R:15:11:7.01:5.39	E:15:13:7.01:6.08	A:14:13:6.54:6.14	S:13:17:6.07:8.09	Q:12:7:5.61:3.5	G:12:12:5.61:5.78	N:11:10:5.14:4.84	K:9:12:4.21:6.02	D:9:13:4.21:6.1	P:8:9:3.74:4.3	H:6:5:2.8:2.6	Y:4:7:1.87:3.62	W:4:2:1.87:1.04	F:4:8:1.87:3.76	C:4:4:1.87:2.23	M:3:5:1.4:2.62
Pos 3	E:22:13:10.28:6.08	S:19:17:8.88:8.09	R:16:11:7.48:5.39	D:15:13:7.01:6.1	V:13:14:6.07:6.64	L:13:20:6.07:9.47	I:13:13:6.07:6.08	T:12:12:5.61:5.69	N:12:10:5.61:4.84	F:12:8:5.61:3.76	A:10:13:4.67:6.14	Q:9:7:4.21:3.5	K:9:12:4.21:6.02	P:7:9:3.27:4.3	G:7:12:3.27:5.78	M:6:5:2.8:2.62	H:6:5:2.8:2.6	W:5:2:2.34:1.04	Y:4:7:1.87:3.62	C:4:4:1.87:2.23
Pos 4	L:20:20:9.35:9.47	S:18:17:8.41:8.09	D:15:13:7.01:6.1	T:14:12:6.54:5.69	V:12:14:5.61:6.64	R:12:11:5.61:5.39	N:12:10:5.61:4.84	A:12:13:5.61:6.14	Y:11:7:5.14:3.62	P:11:9:5.14:4.3	G:11:12:5.14:5.78	E:11:13:5.14:6.08	K:9:12:4.21:6.02	I:9:13:4.21:6.08	F:9:8:4.21:3.76	H:8:5:3.74:2.6	Q:7:7:3.27:3.5	C:7:4:3.27:2.23	M:5:5:2.34:2.62	W:1:2:0.47:1.04
Pos 5	L:24:20:11.21:9.47	R:21:11:9.81:5.39	S:18:17:8.41:8.09	T:15:12:7.01:5.69	K:14:12:6.54:6.02	E:14:13:6.54:6.08	A:14:13:6.54:6.14	I:12:13:5.61:6.08	D:12:13:5.61:6.1	V:9:14:4.21:6.64	N:9:10:4.21:4.84	G:9:12:4.21:5.78	M:8:5:3.74:2.62	Y:7:7:3.27:3.62	P:7:9:3.27:4.3	Q:6:7:2.8:3.5	C:5:4:2.34:2.23	W:4:2:1.87:1.04	F:4:8:1.87:3.76	H:2:5:0.93:2.6
Pos 6	S:18:17:8.41:8.09	K:17:12:7.94:6.02	L:16:20:7.48:9.47	E:16:13:7.48:6.08	T:15:12:7.01:5.69	N:14:10:6.54:4.84	Y:13:7:6.07:3.62	I:13:13:6.07:6.08	P:12:9:5.61:4.3	V:11:14:5.14:6.64	G:11:12:5.14:5.78	R:10:11:4.67:5.39	D:10:13:4.67:6.1	A:9:13:4.21:6.14	Q:8:7:3.74:3.5	W:6:2:2.8:1.04	H:6:5:2.8:2.6	F:5:8:2.34:3.76	M:3:5:1.4:2.62	C:1:4:0.47:2.23
Pos 7	V:22:14:10.28:6.64	Q:18:7:8.41:3.5	A:18:13:8.41:6.14	L:17:20:7.94:9.47	D:16:13:7.48:6.1	K:14:12:6.54:6.02	R:13:11:6.07:5.39	H:11:5:5.14:2.6	S:10:17:4.67:8.09	N:10:10:4.67:4.84	E:10:13:4.67:6.08	T:9:12:4.21:5.69	I:9:13:4.21:6.08	P:7:9:3.27:4.3	G:7:12:3.27:5.78	F:7:8:3.27:3.76	Y:6:7:2.8:3.62	M:6:5:2.8:2.62	W:2:2:0.93:1.04	C:2:4:0.93:2.23
Pos 8	L:29:20:13.55:9.47	K:18:12:8.41:6.02	I:18:13:8.41:6.08	E:18:13:8.41:6.08	S:17:17:7.94:8.09	T:16:12:7.48:5.69	G:13:12:6.07:5.78	R:12:11:5.61:5.39	V:11:14:5.14:6.64	P:11:9:5.14:4.3	A:9:13:4.21:6.14	Q:7:7:3.27:3.5	Y:6:7:2.8:3.62	H:6:5:2.8:2.6	F:5:8:2.34:3.76	N:4:10:1.87:4.84	M:4:5:1.87:2.62	D:4:13:1.87:6.1	W:3:2:1.4:1.04	C:3:4:1.4:2.23
Pos 9	L:25:20:11.68:9.47	A:19:13:8.88:6.14	K:16:12:7.48:6.02	V:15:14:7.01:6.64	T:12:12:5.61:5.69	P:12:9:5.61:4.3	I:12:13:5.61:6.08	G:12:12:5.61:5.78	D:12:13:5.61:6.1	R:11:11:5.14:5.39	S:10:17:4.67:8.09	Y:9:7:4.21:3.62	Q:9:7:4.21:3.5	E:9:13:4.21:6.08	N:8:10:3.74:4.84	M:7:5:3.27:2.62	H:7:5:3.27:2.6	F:6:8:2.8:3.76	C:2:4:0.93:2.23	W:1:2:0.47:1.04
Pos 10	L:26:20:12.15:9.47	T:18:12:8.41:5.69	G:17:12:7.94:5.78	S:16:17:7.48:8.09	E:16:13:7.48:6.08	R:15:11:7.01:5.39	A:11:13:5.14:6.14	V:10:14:4.67:6.64	K:10:12:4.67:6.02	P:9:9:4.21:4.3	N:9:10:4.21:4.84	M:9:5:4.21:2.62	I:9:13:4.21:6.08	Y:7:7:3.27:3.62	Q:7:7:3.27:3.5	W:6:2:2.8:1.04	F:5:8:2.34:3.76	D:5:13:2.34:6.1	C:5:4:2.34:2.23	H:4:5:1.87:2.6
Pos 11	L:21:20:9.81:9.47	E:20:13:9.35:6.08	S:17:17:7.94:8.09	T:15:12:7.01:5.69	A:15:13:7.01:6.14	I:14:13:6.54:6.08	G:14:12:6.54:5.78	R:13:11:6.07:5.39	K:13:12:6.07:6.02	H:13:5:6.07:2.6	Q:11:7:5.14:3.5	D:11:13:5.14:6.1	P:8:9:3.74:4.3	N:8:10:3.74:4.84	V:6:14:2.8:6.64	M:5:5:2.34:2.62	F:4:8:1.87:3.76	Y:3:7:1.4:3.62	W:2:2:0.93:1.04	C:1:4:0.47:2.23
Pos 12	S:23:17:10.75:8.09	L:20:20:9.35:9.47	K:19:12:8.88:6.02	E:17:13:7.94:6.08	I:16:13:7.48:6.08	G:15:12:7.01:5.78	V:14:14:6.54:6.64	R:14:11:6.54:5.39	A:11:13:5.14:6.14	D:10:13:4.67:6.1	M:9:5:4.21:2.62	H:9:5:4.21:2.6	N:8:10:3.74:4.84	F:8:8:3.74:3.76	T:5:12:2.34:5.69	P:5:9:2.34:4.3	Q:4:7:1.87:3.5	Y:3:7:1.4:3.62	W:3:2:1.4:1.04	C:1:4:0.47:2.23
Pos 13	K:26:12:12.15:6.02	L:21:20:9.81:9.47	I:18:13:8.41:6.08	V:15:14:7.01:6.64	R:15:11:7.01:5.39	E:15:13:7.01:6.08	A:13:13:6.07:6.14	S:11:17:5.14:8.09	G:11:12:5.14:5.78	N:10:10:4.67:4.84	T:9:12:4.21:5.69	D:9:13:4.21:6.1	Y:8:7:3.74:3.62	F:8:8:3.74:3.76	Q:6:7:2.8:3.5	P:6:9:2.8:4.3	M:5:5:2.34:2.62	H:3:5:1.4:2.6	C:3:4:1.4:2.23	W:2:2:0.93:1.04
Pos 14	K:26:12:12.15:6.02	S:20:17:9.35:8.09	L:20:20:9.35:9.47	V:19:14:8.88:6.64	I:14:13:6.54:6.08	N:13:10:6.07:4.84	G:12:12:5.61:5.78	A:12:13:5.61:6.14	R:10:11:4.67:5.39	D:10:13:4.67:6.1	T:9:12:4.21:5.69	Q:8:7:3.74:3.5	E:8:13:3.74:6.08	P:7:9:3.27:4.3	H:6:5:2.8:2.6	F:6:8:2.8:3.76	M:5:5:2.34:2.62	C:5:4:2.34:2.23	Y:4:7:1.87:3.62	W:0:2:0:1.04
Pos 15	V:19:14:8.88:6.64	S:18:17:8.41:8.09	L:18:20:8.41:9.47	G:18:12:8.41:5.78	K:14:12:6.54:6.02	A:14:13:6.54:6.14	T:12:12:5.61:5.69	I:12:13:5.61:6.08	E:12:13:5.61:6.08	P:10:9:4.67:4.3	N:10:10:4.67:4.84	F:10:8:4.67:3.76	R:8:11:3.74:5.39	Q:8:7:3.74:3.5	D:8:13:3.74:6.1	Y:7:7:3.27:3.62	H:7:5:3.27:2.6	C:5:4:2.34:2.23	M:3:5:1.4:2.62	W:1:2:0.47:1.04
Pos 16	A:20:13:9.35:6.14	S:18:17:8.41:8.09	L:18:20:8.41:9.47	K:18:12:8.41:6.02	T:16:12:7.48:5.69	G:13:12:6.07:5.78	V:12:14:5.61:6.64	I:12:13:5.61:6.08	R:11:11:5.14:5.39	E:10:13:4.67:6.08	D:10:13:4.67:6.1	P:9:9:4.21:4.3	F:9:8:4.21:3.76	Q:8:7:3.74:3.5	M:8:5:3.74:2.62	N:7:10:3.27:4.84	W:6:2:2.8:1.04	Y:3:7:1.4:3.62	H:3:5:1.4:2.6	C:3:4:1.4:2.23
Pos 17	S:24:17:11.21:8.09	R:20:11:9.35:5.39	E:19:13:8.88:6.08	K:17:12:7.94:6.02	I:17:13:7.94:6.08	L:16:20:7.48:9.47	G:12:12:5.61:5.78	V:10:14:4.67:6.64	T:10:12:4.67:5.69	N:10:10:4.67:4.84	A:10:13:4.67:6.14	P:9:9:4.21:4.3	D:9:13:4.21:6.1	Y:7:7:3.27:3.62	H:7:5:3.27:2.6	C:6:4:2.8:2.23	Q:5:7:2.34:3.5	F:5:8:2.34:3.76	W:1:2:0.47:1.04	M:0:5:0:2.62
Pos 18	L:18:20:8.41:9.47	I:18:13:8.41:6.08	S:17:17:7.94:8.09	K:16:12:7.48:6.02	D:16:13:7.48:6.1	E:15:13:7.01:6.08	P:14:9:6.54:4.3	A:14:13:6.54:6.14	R:12:11:5.61:5.39	N:11:10:5.14:4.84	G:10:12:4.67:5.78	V:9:14:4.21:6.64	T:9:12:4.21:5.69	F:8:8:3.74:3.76	M:6:5:2.8:2.62	Y:5:7:2.34:3.62	Q:5:7:2.34:3.5	H:5:5:2.34:2.6	W:3:2:1.4:1.04	C:3:4:1.4:2.23
Pos 19	L:20:20:9.35:9.47	S:18:17:8.41:8.09	K:17:12:7.94:6.02	V:15:14:7.01:6.64	I:14:13:6.54:6.08	D:14:13:6.54:6.1	R:13:11:6.07:5.39	G:13:12:6.07:5.78	A:13:13:6.07:6.14	Q:10:7:4.67:3.5	T:9:12:4.21:5.69	F:9:8:4.21:3.76	P:8:9:3.74:4.3	N:8:10:3.74:4.84	E:8:13:3.74:6.08	Y:7:7:3.27:3.62	M:6:5:2.8:2.62	H:5:5:2.34:2.6	C:5:4:2.34:2.23	W:2:2:0.93:1.04
Pos 20	L:20:20:9.35:9.47	E:20:13:9.35:6.08	R:17:11:7.94:5.39	S:15:17:7.01:8.09	K:14:12:6.54:6.02	D:14:13:6.54:6.1	A:14:13:6.54:6.14	V:12:14:5.61:6.64	I:12:13:5.61:6.08	H:11:5:5.14:2.6	G:11:12:5.14:5.78	T:9:12:4.21:5.69	N:8:10:3.74:4.84	P:7:9:3.27:4.3	Y:6:7:2.8:3.62	M:6:5:2.8:2.62	F:6:8:2.8:3.76	Q:5:7:2.34:3.5	C:4:4:1.87:2.23	W:3:2:1.4:1.04
Pos 21	L:21:20:9.81:9.47	S:16:17:7.48:8.09	R:15:11:7.01:5.39	F:15:8:7.01:3.76	V:14:14:6.54:6.64	T:13:12:6.07:5.69	P:12:9:5.61:4.3	K:12:12:5.61:6.02	I:12:13:5.61:6.08	G:12:12:5.61:5.78	E:12:13:5.61:6.08	D:11:13:5.14:6.1	A:10:13:4.67:6.14	Q:9:7:4.21:3.5	Y:8:7:3.74:3.62	N:7:10:3.27:4.84	H:6:5:2.8:2.6	C:4:4:1.87:2.23	M:3:5:1.4:2.62	W:2:2:0.93:1.04
Pos 22	L:28:20:13.08:9.47	S:19:17:8.88:8.09	K:19:12:8.88:6.02	T:13:12:6.07:5.69	Q:12:7:5.61:3.5	N:12:10:5.61:4.84	D:12:13:5.61:6.1	Y:11:7:5.14:3.62	G:11:12:5.14:5.78	I:10:13:4.67:6.08	V:9:14:4.21:6.64	R:9:11:4.21:5.39	P:9:9:4.21:4.3	H:9:5:4.21:2.6	F:8:8:3.74:3.76	A:8:13:3.74:6.14	E:5:13:2.34:6.08	M:4:5:1.87:2.62	C:4:4:1.87:2.23	W:2:2:0.93:1.04
Pos 23	V:19:14:8.88:6.64	R:19:11:8.88:5.39	G:18:12:8.41:5.78	T:17:12:7.94:5.69	L:16:20:7.48:9.47	K:16:12:7.48:6.02	E:14:13:6.54:6.08	S:13:17:6.07:8.09	Q:12:7:5.61:3.5	A:12:13:5.61:6.14	I:11:13:5.14:6.08	N:10:10:4.67:4.84	Y:7:7:3.27:3.62	P:7:9:3.27:4.3	M:5:5:2.34:2.62	F:5:8:2.34:3.76	D:5:13:2.34:6.1	H:4:5:1.87:2.6	C:4:4:1.87:2.23	W:0:2:0:1.04
Pos 24	K:23:12:10.75:6.02	S:19:17:8.88:8.09	L:18:20:8.41:9.47	I:18:13:8.41:6.08	R:13:11:6.07:5.39	N:13:10:6.07:4.84	F:12:8:5.61:3.76	A:12:13:5.61:6.14	V:11:14:5.14:6.64	G:11:12:5.14:5.78	E:11:13:5.14:6.08	T:10:12:4.67:5.69	D:10:13:4.67:6.1	Q:8:7:3.74:3.5	P:6:9:2.8:4.3	H:6:5:2.8:2.6	Y:5:7:2.34:3.62	M:4:5:1.87:2.62	W:3:2:1.4:1.04	C:1:4:0.47:2.23
Pos 25	K:21:12:9.81:6.02	T:20:12:9.35:5.69	I:16:13:7.48:6.08	S:15:17:7.01:8.09	R:15:11:7.01:5.39	V:14:14:6.54:6.64	L:13:20:6.07:9.47	N:12:10:5.61:4.84	Y:11:7:5.14:3.62	Q:11:7:5.14:3.5	G:10:12:4.67:5.78	P:9:9:4.21:4.3	D:9:13:4.21:6.1	M:8:5:3.74:2.62	F:8:8:3.74:3.76	E:7:13:3.27:6.08	A:7:13:3.27:6.14	C:4:4:1.87:2.23	W:3:2:1.4:1.04	H:1:5:0.47:2.6
