# Supplementary material for: Applying Machine Learning to Predict the Exportome of Bovine and Canine Babesia Species That Cause Babesiosis
Source: Pathogens. 2021 May 27;10(6):660. doi: 10.3390/pathogens10060660 (PMC8226867; doi:10.3390/pathogens10060660)
Supplement: Supplementary file 1 [file pathogens-10-00660-s001.zip › Supplementatry_files/Table_S3.xlsx]

## Sheet: Evaluation of algorithms
Algorithm	Accuracy	Error Rate	Sensitivity	False Positive Rate	Specificity	Positive Predictive Value	Negative Predictive Value
adaBoost	90.19	9.81	90.19	9.81	90.19	90.19	90.19
SVM	89.72	10.28	89.72	10.28	89.72	89.72	89.72
Ensemble	89.72	10.28	92.06	12.62	87.38	87.95	91.67
RF	89.49	10.51	91.12	12.15	87.85	88.24	90.82
ANN	88.55	11.45	90.65	13.55	86.45	87	90.24
kNN	81.07	18.93	94.86	32.71	67.29	74.36	92.9
NB	78.04	21.96	86.92	30.84	69.16	73.81	84.09
Algorithm	Accuracy	Error Rate	Sensitivity	False Positive Rate	Specificity	Positive Predictive Value	Negative Predictive Value
Ensemble	90.89	9.11	91.12	9.35	90.65	90.7	91.08
SVM	90.19	9.81	90.65	10.28	89.72	89.81	90.57
adaBoost	89.49	10.51	88.79	9.81	90.19	90.05	88.94
RF	89.25	10.75	91.59	13.08	86.92	87.5	91.18
ANN	87.15	12.85	87.38	13.08	86.92	86.98	87.32
Algorithm	Accuracy	Error Rate	Sensitivity	False Positive Rate	Specificity	Positive Predictive Value	Negative Predictive Value
RF	90.42	9.58	93.46	12.62	87.38	88.11	93.03
Ensemble	90.42	9.58	95.79	14.95	85.05	86.5	95.29
ANN	89.49	10.51	91.59	12.62	87.38	87.89	91.22
adaBoost	88.08	11.92	88.79	12.62	87.38	87.56	88.63
kNN	83.18	16.82	97.66	31.31	68.69	75.72	96.71
NB	80.61	19.39	92.99	31.78	68.22	74.53	90.68
SVM	67.76	32.24	64.95	29.44	70.56	68.81	66.81
Algorithm	Accuracy	Error Rate	Sensitivity	False Positive Rate	Specificity	Positive Predictive Value	Negative Predictive Value
Ensemble	90.65	9.35	92.06	10.75	89.25	89.55	91.83
RF	90.42	9.58	93.93	13.08	86.92	87.77	93.47
SVM	89.49	10.51	88.32	9.35	90.65	90.43	88.58
adaBoost	88.32	11.68	89.25	12.62	87.38	87.61	89.05
ANN	88.32	11.68	91.12	14.49	85.51	86.28	90.59
Algorithm	Accuracy	Error Rate	Sensitivity	False Positive Rate	Specificity	Positive Predictive Value	Negative Predictive Value
SVM	87.38	12.62	88.79	14.02	85.98	86.36	88.46
Ensemble	84.11	15.89	96.73	28.5	71.5	77.24	95.63
kNN	79.91	20.09	97.66	37.85	62.15	72.07	96.38
RF	75.93	24.07	54.21	2.34	97.66	95.87	68.08

## Sheet: Positives
ID	adaBoost	ANN	RF	SVM	Ensemble	%Count	Product	UnitProt existence	UniProt location	UniProt transmembrane
BBOV_IV011310	0.001	0	0.389	0.033	0.106	100	membrane protein putative	Predicted
BBOV_IV000860	0.029	0	0.411	0.067	0.127	100	conserved hypothetical protein	Inferred from homology
BBOV_IV010280	0.009	0	0.401	0.168	0.145	100	RAP-1 related antigen (RRA)	Predicted
BBOV_II004430	0.065	0	0.411	0.145	0.155	100	Plasmodium falciparum CPW-WPC domain containing protein	Predicted
BBOV_III001600	0.026	0	0.414	0.234	0.168	100	hypothetical protein	Predicted
BBOV_IV004250	0.104	0	0.482	0.31	0.224	100	membrane protein putative	Predicted
BBOV_IV009060	0.545	0	0.457	0.101	0.276	75	membrane protein putative	Predicted
BBOV_II003360	0.1	0.2	0.562	0.331	0.298	75	elongation factor TS putative	Inferred from homology	SUBCELLULAR LOCATION: Mitochondrion {ECO:0000256|HAMAP-Rule:MF_03135}.
BBOV_I000970	0.186	0.2	0.532	0.329	0.312	75	DnaJ domain containing protein	Predicted
BBOV_III010990	0.377	0	0.454	0.429	0.315	100	Ser/Thr protein phosphatase family protein	Inferred from homology
BBOV_IV011840	0.34	0.2	0.457	0.379	0.344	100	membrane protein putative	Predicted
BBOV_I001070	0.409	0	0.471	0.498	0.345	100	hypothetical protein	Evidence at transcript level
BBOV_III000390	0.627	0.2	0.501	0.163	0.373	50	hypothetical protein	Predicted
BBOV_III009440	0.455	0	0.511	0.528	0.374	50	conserved hypothetical protein	Inferred from homology
BBOV_IV004790	0.424	0.2	0.5	0.43	0.388	75	membrane protein putative	Predicted
BBOV_III007380	0.784	0	0.57	0.475	0.457	50	heat shock protein 90	Inferred from homology
BBOV_IV003470	0.966	0	0.616	0.279	0.465	50	conserved hypothetical protein	Evidence at transcript level
BBOV_III011330	0.311	0.4	0.483	0.711	0.476	75	hypothetical protein	Predicted
BBOV_III005180	0.995	0.2	0.595	0.207	0.499	50	hypothetical protein	Predicted
BBOV_IV003550	0.553	0.4	0.522	0.578	0.513		hypothetical protein	Predicted
BBOV_III001690	0.213	0.4	0.561	0.902	0.519		hypothetical protein	Predicted
BBOV_IV010790	0.094	0.8	0.481	0.72	0.524		membrane protein putative	Predicted
BBOV_III007330	0.869	0.2	0.579	0.533	0.545		hypothetical protein	Predicted
BBOV_II004780	0.486	0.6	0.535	0.569	0.548		hypothetical protein	Predicted
BBOV_I001150	0.105	1	0.483	0.649	0.559		hypothetical protein	Predicted
BBOV_IV002930	0.867	0	0.611	0.771	0.562		adenylate kinase 2	Inferred from homology
BBOV_II003960	0.414	0.8	0.525	0.512	0.563		membrane protein putative	Predicted
BBOV_III010050	0.853	0.4	0.494	0.507	0.564		ubiquitin family protein	Evidence at transcript level
BBOV_IV005880	0.647	0.8	0.584	0.257	0.572		ribosomal protein L35 putative	Inferred from homology
BBOV_III009330	0.564	0.6	0.527	0.604	0.574		hypothetical protein	Predicted
BBOV_IV005440	0.775	0.2	0.536	0.813	0.581		membrane protein putative	Predicted
BBOV_I001900	0.034	1	0.465	0.893	0.598		conserved hypothetical protein	Predicted
BBOV_IV006500	0.463	0.6	0.545	0.822	0.608		hypothetical protein	Predicted
BBOV_I001670	0.672	0.6	0.531	0.711	0.629		hypothetical protein	Predicted
BBOV_III007520	0.623	0.8	0.547	0.591	0.64		membrane-associated calcum-binding protein putative	Predicted
BBOV_II001640	0.29	1	0.548	0.751	0.647		hypothetical protein	Predicted
BBOV_IV009630	0.659	0.8	0.525	0.625	0.652		snRNP Sm-like protein putative	Inferred from homology	SUBCELLULAR LOCATION: Nucleus {ECO:0000256|RuleBase:RU365055}.
BBOV_IV008060	0.964	0.8	0.53	0.325	0.655		ribose-phosphate pyrophosphokinase putative	Predicted
BBOV_IV011670	0.197	1	0.651	0.792	0.66		membrane protein putative	Predicted
BBOV_III001500	0.972	0.2	0.683	0.788	0.661		translation elongation factor Tu	Inferred from homology
BBOV_IV001410	0.739	1	0.479	0.439	0.664		hypothetical protein	Predicted
BBOV_III011590	0.45	1	0.499	0.801	0.687		hypothetical protein	Predicted
BBOV_IV003220	0.607	1	0.505	0.672	0.696		HAD superfamily hydrolase putative	Predicted
BBOV_IV009100	0.835	0.6	0.523	0.846	0.701		protein disulfide isomerase related protein	Predicted
BBOV_I003500	0.625	0.8	0.591	0.845	0.715		membrane protein putative	Predicted
BBOV_III009100	0.529	1	0.562	0.774	0.716		Plasmodium falciparum CPW-WPC domain containing protein	Predicted
BBOV_III004080	0.537	1	0.51	0.822	0.717		hypothetical protein	Predicted
BBOV_IV009240	0.998	0.6	0.637	0.638	0.718		hypothetical protein	Predicted
BBOV_III009090	0.895	0.6	0.554	0.822	0.718		conserved hypothetical protein	Predicted
BBOV_I000160	0.998	0.8	0.575	0.506	0.719		conserved hypothetical protein	Predicted
BBOV_III006630	0.924	1	0.477	0.576	0.744		chaperonin 10 kDa family protein	Evidence at transcript level
BBOV_III001660	1	0.4	0.655	0.965	0.755		LytB protein putative	Inferred from homology
BBOV_I000820	0.901	0.8	0.61	0.724	0.759		kelch repeat domain containing protein	Predicted
BBOV_IV008700	0.97	0.6	0.569	0.903	0.761		membrane protein putative	Predicted
BBOV_IV007940	0.943	0.8	0.527	0.836	0.776		variant erythrocyte surface antigen-1 alpha subunit	Predicted
BBOV_IV005180	0.981	0.8	0.594	0.809	0.796		conserved hypothetical protein	Evidence at transcript level
BBOV_III004200	0.691	1	0.557	0.942	0.797		hypothetical protein	Predicted
BBOV_I002420	0.984	1	0.527	0.702	0.803		membrane protein putative	Predicted
BBOV_III000150	0.81	1	0.54	0.881	0.808		hypothetical protein	Evidence at transcript level
BBOV_IV002450	0.806	1	0.578	0.917	0.825		prohibitin	Predicted
BBOV_II005290	0.844	1	0.576	0.909	0.832		ADP-ribosylation factor putative	Predicted
BBOV_I002480	0.985	1	0.527	0.817	0.832		hypothetical protein	Predicted
BBOV_IV008100	0.978	1	0.567	0.804	0.837		nucleoside monophosphate kinase	Inferred from homology
BBOV_IV004940	0.891	1	0.507	0.95	0.837		membrane protein putative	Predicted
BBOV_III003290	0.826	1	0.632	0.893	0.838		hypothetical protein	Predicted
BBOV_III007790	0.915	1	0.601	0.84	0.839		casein kinase II alpha chain (CK II)	Inferred from homology
BBOV_II002880	0.998	0.8	0.657	0.912	0.842		85 kDa protein	Predicted
BBOV_III007430	0.946	1	0.593	0.836	0.844		30S ribosomal protein S15	Inferred from homology
BBOV_III008960	0.988	1	0.549	0.844	0.845		hypothetical protein	Predicted
BBOV_IV004340	0.871	1	0.603	0.912	0.847		membrane protein putative	Predicted
BBOV_III006100	0.974	1	0.554	0.872	0.85		conserved hypothetical protein	Predicted
BBOV_I003150	0.988	0.8	0.691	0.934	0.853		hypothetical protein	Predicted
BBOV_II004730	0.97	1	0.621	0.835	0.856		membrane protein putative	Predicted
BBOV_III000800	0.879	1	0.569	0.98	0.857		conserved hypothetical protein	Predicted
BBOV_III011700	1	0.8	0.715	0.934	0.862		hypothetical protein	Predicted
BBOV_IV003120	0.917	1	0.636	0.9	0.863		hypothetical protein	Predicted
BBOV_I004040	0.924	1	0.56	0.981	0.866		conserved hypothetical protein	Predicted
BBOV_I000840	0.998	1	0.647	0.847	0.873		Plasmodium falciparum CPW-WPC domain containing protein	Predicted
BBOV_IV009870	0.986	1	0.62	0.898	0.876		rhoptry-associated protein 1 (RAP-1)	Predicted
BBOV_IV009860	0.986	1	0.62	0.898	0.876		rhoptry-associated protein 1 (RAP-1)
BBOV_IV001070	0.989	1	0.595	0.924	0.877		protein disulfide-isomerase putative	Predicted
BBOV_II002590	0.967	1	0.638	0.91	0.879		membrane protein putative	Predicted
BBOV_IV001090	0.993	1	0.558	0.969	0.88		hypothetical protein	Predicted
BBOV_IV000420	0.937	1	0.619	0.969	0.881		conserved hypothetical protein	Predicted
BBOV_III003930	0.941	1	0.606	0.977	0.881		50S ribosomal subunit protein L17 putative	Evidence at transcript level
BBOV_IV005390	0.978	1	0.649	0.909	0.884		spherical body protein 4 (SBP4)	Evidence at transcript level
BBOV_IV003250	0.991	1	0.579	0.975	0.886		hypothetical protein	Predicted
BBOV_IV000410	0.987	1	0.601	0.955	0.886		surface protein D	Predicted
BBOV_II000510	0.948	1	0.659	0.943	0.887		transcription factor S-II protein putative	Inferred from homology	SUBCELLULAR LOCATION: Nucleus	nucleolus {ECO:0000256|PIRNR:PIRNR005586}.
BBOV_IV000770	0.954	1	0.627	0.97	0.888		hypothetical protein	Predicted
BBOV_IV002330	0.993	1	0.579	0.985	0.889		protein disulfide-isomerase	Inferred from homology
BBOV_III011870	0.935	1	0.658	0.976	0.892		HIT domain containing protein	Predicted
BBOV_IV000070	0.955	1	0.639	0.974	0.892		hypothetical protein	Predicted
BBOV_IV006290	0.981	1	0.628	0.957	0.892		ribosomal protein L29 putative	Predicted
BBOV_IV000780	0.989	1	0.628	0.956	0.893		hypothetical protein	Predicted
BBOV_IV003980	0.99	1	0.658	0.923	0.893		hypothetical protein	Predicted
BBOV_III011350	0.974	1	0.657	0.945	0.894		hypothetical protein	Predicted
BBOV_IV004890	0.985	1	0.615	0.975	0.894		membrane protein putative	Predicted
BBOV_II000720	0.984	1	0.641	0.956	0.895		hypothetical protein	Predicted
BBOV_IV008610	0.999	1	0.611	0.978	0.897		hypothetical protein	Evidence at transcript level
BBOV_II001760	0.998	1	0.662	0.953	0.903		hypothetical protein	Evidence at transcript level
BBOV_III007800	0.987	1	0.637	0.987	0.903		heat shock protein 70 precursor putative	Inferred from homology
BBOV_IV006480	1	1	0.662	0.956	0.904		membrane protein putative	Predicted
BBOV_I002900	1	1	0.645	0.976	0.905		hypothetical protein	Evidence at transcript level
BBOV_II002190	1	1	0.625	0.996	0.905		hypothetical protein	Predicted
BBOV_II002580	0.998	1	0.687	0.941	0.906		membrane protein putative	Predicted
BBOV_II002820	0.998	1	0.662	0.966	0.906		membrane protein putative	Predicted
BBOV_II002830	0.998	1	0.662	0.966	0.906		membrane protein putative	Predicted
BBOV_IV007750	0.991	1	0.642	0.993	0.906		membrane protein putative	Predicted
BBOV_IV002270	0.999	1	0.638	0.986	0.906		hypothetical protein	Predicted
BBOV_I004270	1	1	0.655	0.974	0.907		ATP-dependent Clp protease adaptor protein ClpS domain containing protein	Predicted
BBOV_III002950	0.997	1	0.635	0.994	0.907		hypothetical protein	Predicted
BBOV_I001020	0.999	1	0.664	0.976	0.91		hypothetical protein	Evidence at transcript level
BBOV_IV010000	0.999	1	0.662	0.984	0.911		membrane protein putative	Evidence at transcript level
BBOV_II002660	0.996	1	0.691	0.963	0.912		hypothetical protein	Predicted
BBOV_II005080	0.997	1	0.661	0.99	0.912		chain A of Ferredoxin putative	Inferred from homology
BBOV_IV008620	1	1	0.651	0.997	0.912		membrane protein putative	Predicted
BBOV_I004860	0.998	1	0.685	0.964	0.912		hypothetical protein	Predicted
BBOV_IV009170	0.994	1	0.683	0.97	0.912		membrane protein putative	Evidence at transcript level
BBOV_IV007620	1	1	0.655	0.999	0.913		hypothetical protein	Predicted
BBOV_III002860	0.995	1	0.674	0.983	0.913		conserved hypothetical protein	Predicted
BBOV_I004780	0.986	1	0.668	0.996	0.913		hypothetical protein	Predicted
BBOV_II006740	0.96	1	0.7	0.995	0.914		ubiquitin-conjugating enzyme E2	Predicted
BBOV_II004280	0.977	1	0.72	0.962	0.915		Plasmodium falciparum CPW-WPC domain containing protein	Predicted
BBOV_IV004360	0.999	1	0.662	0.998	0.915		membrane protein putative	Predicted
BBOV_III003500	1	1	0.663	0.995	0.915		conserved hypothetical protein	Inferred from homology	SUBCELLULAR LOCATION: Endoplasmic reticulum membrane {ECO:0000256|RuleBase:RU361143}; Single-pass type I membrane protein {ECO:0000256|RuleBase:RU361143}.
BBOV_I004140	1	1	0.687	0.978	0.916		hypothetical protein	Evidence at transcript level
BBOV_I005650	0.99	1	0.69	0.988	0.917		variant erythrocyte surface antigen-1 putative	Predicted
BBOV_III010940	0.999	1	0.687	0.982	0.917		peptidyl-prolyl cis-trans isomerase cyclophilin-type f domain containing protein	Inferred from homology
BBOV_III005620	0.963	1	0.76	0.955	0.919		hypothetical protein	Predicted
BBOV_III001200	1	1	0.685	0.99	0.919		hypothetical protein	Predicted
BBOV_I004210	1	1	0.694	0.996	0.922		spherical body protein 3	Predicted
BBOV_IV005750	1	1	0.695	0.995	0.922		membrane protein putative	Predicted
BBOV_IV004810	0.999	1	0.695	0.994	0.922		membrane protein putative	Predicted
BBOV_II002570	1	1	0.711	0.976	0.922		membrane protein putative	Predicted
BBOV_I001680	1	1	0.695	0.999	0.923		hypothetical protein	Predicted
BBOV_III005960	0.997	1	0.699	0.996	0.923		tRNA methyl transferase family protein	Predicted
BBOV_II007340	0.998	1	0.709	0.989	0.924		erythrocyte membrane-associated antigen	Predicted
BBOV_IV003320	1	1	0.698	0.997	0.924		hypothetical protein	Predicted
BBOV_IV008970	1	1	0.702	1	0.925		membrane protein putative	Predicted
BBOV_II007300	1	1	0.701	0.998	0.925		membrane protein putative	Predicted
BBOV_II001970	1	1	0.706	1	0.926		mac/perforin domain containing membrane protein	Predicted
BBOV_III005720	1	1	0.719	0.983	0.926		tRNA pseudouridine synthase putative	Predicted
BBOV_I001130	1	1	0.733	0.976	0.927		SmORF	Predicted
BBOV_II000990	1	1	0.727	0.985	0.928		hypothetical protein	Predicted
BBOV_III002240	0.999	1	0.723	0.994	0.929		hypothetical protein	Predicted
BBOV_IV000760	1	1	0.723	0.991	0.929		hypothetical protein	Predicted
BBOV_IV005120	0.994	1	0.731	0.995	0.93		membrane protein putative	Evidence at transcript level
BBOV_III003260	1	1	0.725	0.997	0.931		conserved hypothetical protein	Predicted
BBOV_IV003350	1	1	0.749	0.985	0.933		cysteine desulfurase	Inferred from homology
BBOV_IV005000	1	1	0.743	0.995	0.934		cyclophilin putative	Inferred from homology
BBOV_III005590	0.99	1	0.782	0.968	0.935		hypothetical protein	Predicted
BBOV_IV007010	1	1	0.751	0.998	0.937		chaperonin cpn60 putative	Inferred from homology
BBOV_III005600	0.998	1	0.791	0.965	0.939		Spherical Body Protein 2 truncated copy 1 (SBP2)	Predicted
BBOV_II006810	1	1	0.78	0.986	0.941		SmORF	Predicted
BBOV_IV008150	1	1	0.765	0.999	0.941		12D3 antigen	Evidence at transcript level
BBOV_II007780	1	1	0.789	0.988	0.944		SmORF	Predicted
BBOV_III006510	1	1	0.791	0.985	0.944		hypothetical protein	Predicted
BBOV_III006470	1	1	0.791	0.985	0.944		hypothetical protein	Predicted
BBOV_III006490	1	1	0.791	0.985	0.944		hypothetical protein	Predicted
BBOV_III005630	0.998	1	0.827	0.966	0.948		Spherical Body Protein 2 truncated copy 2 (SBP2)	Predicted
BBOV_IV001040	1	1	0.811	0.99	0.95		hypothetical protein	Predicted
BBOV_I001420	1	1	0.845	0.954	0.95		SmORF	Predicted
BBOV_II000730	1	1	0.837	0.979	0.954		hypothetical protein	Evidence at transcript level
BBOV_III005830	0.999	1	0.819	0.998	0.954		Spherical Body Protein 2 truncated copy 4 (SBP2)	Predicted
BBOV_III005800	1	1	0.824	0.997	0.955		hypothetical protein	Predicted
BBOV_III006460	1	1	0.824	0.997	0.955		Spherical Body Protein 2 truncated copy 7 (SBP2)	Predicted
BBOV_I001050	1	1	0.833	0.996	0.957		hypothetical protein	Evidence at transcript level
BBOV_III006520	1	1	0.838	0.999	0.959		Spherical Body Protein 2 truncated copy 10 (SBP2)	Predicted
BBOV_IV001030	1	1	0.846	0.991	0.959		hypothetical protein	Predicted
BBOV_III006480	1	1	0.839	0.998	0.959		Spherical Body Protein 2 truncated copy 8 (SBP2)	Predicted
BBOV_III006500	1	1	0.839	0.998	0.959		Spherical Body Protein 2 truncated copy 9 (SBP2)	Evidence at transcript level
BBOV_III001320	1	1	0.84	0.996	0.959		SmORF	Predicted
BBOV_IV007970	1	1	0.842	0.999	0.96		SmORF	Predicted
BBOV_IV006430	1	1	0.843	1	0.961		SmORF	Predicted
BBOV_II002280	1	1	0.861	0.996	0.964		SmORF	Predicted
BBOV_IV000670	0.999	1	0.867	0.989	0.964		hypothetical protein	Predicted
BBOV_I001120	1	1	0.86	1	0.965		SmORF	Evidence at transcript level
BBOV_II007820	1	1	0.859	1	0.965		SmORF	Predicted
BBOV_I003860	1	1	0.866	0.999	0.966		SmORF	Predicted
BBOV_I001090	1	1	0.874	0.998	0.968		hypothetical protein	Predicted
BBOV_III000020	1	1	0.877	0.995	0.968		SmORF	Predicted
BBOV_IV005650	1	1	0.872	1	0.968		membrane protein putative	Evidence at transcript level
BBOV_III000690	1	1	0.891	0.998	0.972		SmORF	Predicted
BBOV_IV006390	1	1	0.893	0.996	0.972		SmORF	Predicted
BBOV_IV007930	1	1	0.893	0.998	0.973		SmORF	Predicted
BBOV_IV007960	1	1	0.898	1	0.974		SmORF	Predicted
BBOV_III011960	1	1	0.899	0.998	0.974		SmORF	Predicted
BBOV_III006540	1	1	0.905	0.995	0.975		Spherical Body Protein 2 truncated copy 11 (SBP2)	Predicted
BBOV_II004160	1	1	0.909	0.997	0.977		SmORF	Predicted
BBOV_I001370	1	1	0.911	1	0.978		SmORF	Predicted
BBOV_II000710	1	1	0.915	0.995	0.978		hypothetical protein	Evidence at transcript level
BBOV_II001380	1	1	0.912	0.998	0.978		SmORF	Predicted
BBOV_II001390	1	1	0.917	1	0.979		SmORF	Predicted
BBOV_II004150	1	1	0.921	0.999	0.98		SmORF	Predicted
BBOV_II004220	1	1	0.92	0.999	0.98		SmORF	Predicted
BBOV_II000060	1	1	0.926	1	0.981		SmORF	Predicted
BBOV_I001180	1	1	0.925	0.999	0.981		SmORF	Predicted
BBOV_II002290	1	1	0.929	1	0.982		SmORF	Predicted
BBOV_I005150	1	1	0.928	0.999	0.982		SmORF	Predicted
BBOV_III011930	1	1	0.928	0.999	0.982		SmORF	Predicted
BBOV_III007740	1	1	0.927	1	0.982		SmORF	Predicted
BBOV_I001160	1	1	0.933	1	0.983		SmORF	Predicted
BBOV_II000400	1	1	0.941	0.999	0.985		SmORF	Predicted
BBOV_IV006420	1	1	0.941	0.998	0.985		SmORF	Predicted
BBOV_II006800	1	1	0.939	1	0.985		SmORF	Evidence at transcript level
BBOV_IV000090	1	1	0.945	0.999	0.986		SmORF	Predicted
BBOV_III000050	1	1	0.943	1	0.986		SmORF	Evidence at transcript level
BBOV_III002340	1	1	0.949	0.999	0.987		SmORF	Predicted
BBOV_I001170	1	1	0.948	1	0.987		Small open reading frame (SmORF)	Predicted
BBOV_IV000040	1	1	0.949	0.999	0.987		SmORF	Predicted
BBOV_IV012140	1	1	0.952	0.999	0.988		SmORF	Predicted
BBOV_III002350	1	1	0.956	1	0.989		SmORF	Predicted
BBOV_I003890	1	1	0.966	1	0.991		SmORF	Predicted

## Sheet: Negatives
ID	adaBoost	ANN	RF	SVM	Ensemble	%Count	Product	UnitProt existence	UniProt location	UniProt transmembrane
BBOV_III005850	1	1	0.723	0.983	0.926	100	membrane protein putative	Predicted		TRANSMEM 12 36 Helical. {ECO:0000256|SAM:Phobius}.
BBOV_II002020	0.999	1	0.707	0.98	0.921	100	mac/perforin domain containing protein	Predicted
BBOV_IV004710	1	1	0.679	0.988	0.917	100	translation elongation factor G (EF-G) putative	Inferred from homology	SUBCELLULAR LOCATION: Mitochondrion {ECO:0000256|HAMAP-Rule:MF_03061}.
BBOV_I000240	0.999	1	0.665	0.975	0.909	100	conserved hypothetical protein	Predicted
BBOV_II004000	0.999	1	0.625	0.997	0.905	100	conserved hypothetical protein	Predicted
BBOV_III003170	0.983	1	0.592	0.924	0.875	100	structure specific recognition protein putative	Inferred from homology	SUBCELLULAR LOCATION: Nucleus {ECO:0000256|RuleBase:RU364013}. Chromosome {ECO:0000256|RuleBase:RU364013}.
BBOV_III003040	0.95	1	0.641	0.887	0.869	100	glucose inhibited division protein A family protein	Predicted
BBOV_IV011050	0.992	1	0.571	0.905	0.867	100	WD40 repeat myosin-like protein putative	Inferred from homology
BBOV_I002260	0.953	1	0.532	0.665	0.787	100	conserved hypothetical protein	Predicted
BBOV_I004490	0.979	0.6	0.593	0.852	0.756	100	peptidyl-prolyl cis-trans isomerase cyclophilin-type	Predicted
BBOV_IV005830	0.7	1	0.597	0.725	0.756	100	ATP synthase F1 beta chain putative	Evidence at transcript level
BBOV_IV004200	0.722	0.8	0.658	0.827	0.752	100	hypothetical protein	Predicted
BBOV_III004560	0.72	1	0.507	0.747	0.744	100	membrane protein putative	Predicted		TRANSMEM 12 33 Helical. {ECO:0000256|SAM:Phobius}.
BBOV_II001800	0.908	0.8	0.583	0.674	0.741	100	hypothetical protein	Predicted
BBOV_III004230	0.991	0.4	0.541	0.539	0.618	75	hsp90 protein	Evidence at transcript level
BBOV_III007190	0.722	0.8	0.511	0.385	0.604	75	conserved hypothetical protein	Predicted
BBOV_IV001280	0.718	0.8	0.422	0.379	0.58	50	hypothetical protein	Predicted
BBOV_I000220	0.479	0.8	0.482	0.551	0.578	50	conserved hypothetical protein	Predicted
BBOV_IV005930	0.258	0.8	0.475	0.687	0.555	50	aminopeptidase putative	Predicted
BBOV_IV008420	0.242	1	0.432	0.515	0.547	50	hypothetical protein	Predicted
BBOV_III003780	0.024	0.6	0.511	0.782	0.479		conserved hypothetical protein	Predicted
BBOV_I005100	0.257	0.6	0.527	0.471	0.464		hypothetical protein	Evidence at transcript level
BBOV_IV005540	0.276	0.8	0.431	0.2	0.427		RabGAP/TBC domain-containing protein putative	Predicted
BBOV_II003270	0.136	0.6	0.466	0.461	0.416		40S ribosomal protein S24 protein putative	Evidence at transcript level
BBOV_I001590	0.066	0.8	0.479	0.296	0.41		hypothetical protein	Predicted
BBOV_IV004410	0.194	0.4	0.511	0.525	0.408		chaperone protein dnaJ-2 putative	Predicted
BBOV_III004090	0.434	0.4	0.551	0.214	0.4		hypothetical protein	Predicted
BBOV_IV004220	0.157	0.4	0.494	0.5	0.388		Bet3 transport protein putative	Inferred from homology	SUBCELLULAR LOCATION: Golgi apparatus	cis-Golgi network {ECO:0000256|PIRNR:PIRNR018293}.
BBOV_III010680	0.458	0.2	0.518	0.367	0.386		ribosomal L27e protein family protein	Predicted
BBOV_IV005480	0.537	0	0.475	0.523	0.384		actin-related putative	Inferred from homology
BBOV_I002210	0.013	1	0.383	0.131	0.382		syntaxin binding protein putative	Inferred from homology
BBOV_II004230	0.601	0	0.476	0.374	0.363		hypothetical protein	Predicted
BBOV_IV011290	0.017	0.6	0.45	0.352	0.355		oxidoreductase NAD-binding domain containing protein	Predicted
BBOV_I001770	0.296	0.4	0.433	0.254	0.346		hypothetical protein	Predicted
BBOV_III000040	0.306	0.2	0.529	0.3	0.334		variant erythrocyte surface antigen-1 alpha subunit	Predicted		TRANSMEM 187 208 Helical. {ECO:0000256|SAM:Phobius}.
BBOV_III007940	0.001	0.8	0.342	0.138	0.32		conserved hypothetical protein	Predicted
BBOV_III003880	0.07	0.6	0.427	0.172	0.317		DEAD/DEAH box helicase domain containing protein	Predicted
BBOV_II001020	0.711	0	0.453	0.097	0.315		hypothetical protein	Predicted
BBOV_III007860	0.124	0.4	0.453	0.259	0.309		phosphoglycerate mutase 1 family protein	Inferred from homology
BBOV_IV007780	0.377	0	0.423	0.365	0.291		hypothetical protein	Predicted
BBOV_III007930	0.581	0	0.501	0.045	0.282		conserved hypothetical protein	Predicted
BBOV_II005340	0.309	0	0.493	0.309	0.278		cytidine triphosphate synthetase putative	Inferred from homology
BBOV_III004470	0.019	0.4	0.447	0.228	0.273		hypothetical protein	Predicted
BBOV_III010470	0.142	0.2	0.431	0.259	0.258		dnaJ C terminal region domain containing protein	Inferred from homology
BBOV_IV010070	0.386	0	0.423	0.167	0.244		3'5'-cyclic nucleotide phosphodiesterase putative	Inferred from homology
BBOV_I002970	0.018	0.4	0.383	0.165	0.242		phosphatidylinositol 3- and 4-kinase domain containing protein	Inferred from homology
BBOV_III004660	0.034	0.2	0.395	0.285	0.228		40S ribosomal protein S6 putative	Inferred from homology
BBOV_II005810	0.038	0.2	0.366	0.305	0.227		hypothetical protein	Predicted
BBOV_IV006790	0.059	0	0.497	0.336	0.223		heat shock protein 60 putative	Inferred from homology
BBOV_IV003860	0.003	0.4	0.403	0.087	0.223		adenosine kinase	Predicted
BBOV_III002820	0.075	0	0.456	0.337	0.217		tubulin alpha chain putative	Evidence at transcript level	SUBCELLULAR LOCATION: Cytoplasm	cytoskeleton {ECO:0000256|SAAS:SAAS00103388}.
BBOV_I002150	0.236	0	0.457	0.169	0.216		conserved hypothetical protein	Predicted
BBOV_III009030	0.199	0	0.461	0.2	0.215		protein of unknown function (DUF1671) protein family	Predicted
BBOV_II000760	0.216	0	0.483	0.135	0.208		protein kinase domain containing protein	Predicted
BBOV_IV002860	0.052	0.2	0.445	0.134	0.207		variant erythrocyte surface antigen-1 alpha subunit	Predicted		TRANSMEM 64 87 Helical. {ECO:0000256|SAM:Phobius}.
BBOV_III001060	0.017	0	0.459	0.345	0.205		C2H2 zinc finger domain containing protein	Predicted
BBOV_III002560	0.001	0.2	0.403	0.215	0.205		hypothetical protein	Predicted
BBOV_III007130	0.055	0.2	0.409	0.138	0.2		HesB-like domain containing protein	Predicted
BBOV_V000300	0.314	0	0.415	0.052	0.195		hypothetical protein	Predicted		TRANSMEM 58 82 Helical. {ECO:0000256|SAM:Phobius}.; TRANSMEM 88 106 Helical. {ECO:0000256|SAM:Phobius}.
BBOV_I003570	0.004	0.2	0.4	0.175	0.195		hypothetical protein	Predicted
BBOV_II007650	0.001	0.4	0.326	0.04	0.192		hypothetical protein	Predicted
BBOV_IV001640	0.079	0	0.504	0.183	0.191		GTP binding protein putative	Predicted
BBOV_IV002350	0.139	0	0.501	0.115	0.189		U6 snRNA-associated Sm-like protein LSm8 putative	Inferred from homology	SUBCELLULAR LOCATION: Nucleus {ECO:0000256|RuleBase:RU365048}.
BBOV_I000910	0.288	0	0.429	0.033	0.188		Brix domain containing protein	Predicted
BBOV_III005540	0.035	0	0.503	0.185	0.181		hypothetical protein	Evidence at transcript level
BBOV_III002570	0	0	0.396	0.324	0.18		hypothetical protein	Predicted
BBOV_IV001810	0.001	0.4	0.286	0.009	0.174		transcriptional factor 2 subunit	Predicted
BBOV_III001280	0.005	0	0.523	0.163	0.173		variant erythrocyte surface antigen-1 alpha subunit	Predicted		TRANSMEM 1311 1334 Helical. {ECO:0000256|SAM:Phobius}.
BBOV_III004870	0.005	0.2	0.436	0.043	0.171		hypothetical protein	Predicted
BBOV_IV006780	0.004	0	0.547	0.131	0.17		conserved hypothetical protein	Predicted
BBOV_IV004060	0.003	0.2	0.389	0.085	0.169		6-phosphogluconate dehydrogenase putative	Predicted
BBOV_III004910	0.128	0	0.461	0.077	0.166		hypothetical protein	Predicted
BBOV_III004840	0.143	0	0.402	0.109	0.164		FHA domain containing protein	Predicted
BBOV_I001080	0.074	0	0.464	0.109	0.162		hypothetical protein	Predicted
BBOV_II005400	0.006	0.2	0.35	0.088	0.161		hypothetical protein	Predicted
BBOV_III009450	0.088	0	0.437	0.115	0.16		ABC transporter ATP-binding domain containing protein	Predicted
BBOV_III003610	0.13	0	0.433	0.076	0.16		26S proteasome non-ATPase regulatory subunit Nin1/mts3 family protein	Predicted
BBOV_II007470	0	0.2	0.382	0.018	0.15		1-phosphatidylinositol-4-phosphate 5-kinase putative	Predicted
BBOV_IV002290	0.004	0	0.432	0.155	0.148		nucleotide-binding protein 1 putative	Inferred from homology		TRANSMEM 12 30 Helical. {ECO:0000256|SAM:Phobius}.
BBOV_IV004930	0.094	0	0.362	0.128	0.146		hypothetical protein	Predicted
BBOV_IV000230	0.142	0	0.401	0.036	0.145		T-complex protein 1 zeta subunit	Inferred from homology	SUBCELLULAR LOCATION: Cytoplasm {ECO:0000256|SAAS:SAAS00901396}.
BBOV_I004080	0.107	0	0.434	0.038	0.145		calmodulin	Predicted
BBOV_III009720	0.001	0	0.396	0.157	0.139		hypothetical protein	Predicted
BBOV_III001740	0.002	0	0.44	0.101	0.136		Rer1 family protein	Inferred from homology		TRANSMEM 32 55 Helical. {ECO:0000256|SAM:Phobius}.; TRANSMEM 61 80 Helical. {ECO:0000256|SAM:Phobius}.; TRANSMEM 138 158 Helical. {ECO:0000256|SAM:Phobius}.; TRANSMEM 164 181 Helical. {ECO:0000256|SAM:Phobius}.
BBOV_I001340	0.023	0	0.46	0.059	0.136		variant erythrocyte surface antigen-1 beta subunit	Predicted
BBOV_III010600	0.067	0	0.383	0.091	0.135		conserved hypothetical protein	Predicted
BBOV_II004460	0.027	0	0.391	0.118	0.134		hypothetical protein	Predicted
BBOV_I000250	0.001	0	0.423	0.11	0.134		hypothetical protein	Predicted
BBOV_II004930	0	0.2	0.327	0.008	0.134		26s proteasome aaa-ATPase subunit Rpt3 putative	Inferred from homology
BBOV_III003080	0.007	0	0.401	0.122	0.133		conserved hypothetical protein	Predicted
BBOV_II003390	0.001	0	0.442	0.087	0.132		hypothetical protein	Predicted
BBOV_I000430	0.005	0	0.396	0.113	0.128		Bax inhibitor-1 putative	Evidence at transcript level		TRANSMEM 34 53 Helical. {ECO:0000256|RuleBase:RU004379}.; TRANSMEM 58 76 Helical. {ECO:0000256|RuleBase:RU004379}.; TRANSMEM 96 116 Helical. {ECO:0000256|RuleBase:RU004379}.; TRANSMEM 123 145 Helical. {ECO:0000256|RuleBase:RU004379}.; TRANSMEM 151 174 Helical. {ECO:0000256|RuleBase:RU004379}.; TRANSMEM 181 201 Helical. {ECO:0000256|RuleBase:RU004379}.; TRANSMEM 213 236 Helical. {ECO:0000256|RuleB…
BBOV_IV000530	0.025	0	0.406	0.077	0.127		orotate phosphoribosyltransferase	Inferred from homology
BBOV_II001250	0.006	0	0.433	0.056	0.124		vesicle-associated membrane protein putative	Evidence at transcript level		TRANSMEM 205 223 Helical. {ECO:0000256|SAM:Phobius}.
BBOV_II007380	0.059	0	0.363	0.07	0.123		cyclin dependent kinase binding protein putative	Predicted
BBOV_I004840	0.001	0	0.418	0.07	0.122		hypothetical protein	Predicted
BBOV_IV003070	0.006	0	0.451	0.027	0.121		MORN repeat containing protein	Predicted
BBOV_IV005090	0.006	0	0.381	0.092	0.12		translation initiation factor 3 subunit 10 putative	Inferred from homology	SUBCELLULAR LOCATION: Cytoplasm {ECO:0000256|HAMAP-Rule:MF_03000}.
BBOV_III003300	0.102	0	0.329	0.047	0.119		hypothetical protein	Predicted
BBOV_IV003080	0.009	0	0.417	0.047	0.118		replication factor C 38 kDa subunit	Predicted
BBOV_III008280	0	0	0.403	0.07	0.118		YEATS family protein	Predicted	SUBCELLULAR LOCATION: Nucleus {ECO:0000256|PROSITE-ProRule:PRU00376}.
BBOV_V000090	0.007	0	0.403	0.062	0.118		rps2	Predicted
BBOV_IV010530	0.018	0	0.407	0.033	0.115		conserved hypothetical protein	Predicted		TRANSMEM 279 297 Helical. {ECO:0000256|SAM:Phobius}.
BBOV_III011860	0	0	0.41	0.041	0.113		hypothetical protein	Predicted
BBOV_II000620	0	0	0.379	0.06	0.11		hypothetical protein	Predicted
BBOV_IV008360	0.006	0	0.395	0.035	0.109		cell division control protein 48 putative	Predicted
BBOV_II004750	0	0	0.406	0.024	0.108		ribosomal L39 protein	Evidence at transcript level
BBOV_III000180	0	0	0.393	0.035	0.107		conserved hypothetical protein	Predicted
BBOV_IV004540	0	0	0.372	0.054	0.107		phosphoriboprotein P0	Inferred from homology
BBOV_I001880	0	0	0.371	0.052	0.106		conserved hypothetical protein	Predicted
BBOV_IV003010	0.012	0	0.397	0.013	0.106		conserved hypothetical protein	Predicted
BBOV_III001350	0.001	0	0.374	0.047	0.105		40S ribosomal protein S17 putative	Inferred from homology
BBOV_IV006970	0.018	0	0.389	0.01	0.104		T-complex protein 1 eta subunit putative	Inferred from homology	SUBCELLULAR LOCATION: Cytoplasm {ECO:0000256|RuleBase:RU365042	ECO:0000256|SAAS:SAAS00901396}.
BBOV_IV008190	0	0	0.401	0.007	0.102		branched-chain alpha-keto acid dehydrogenase E1 component beta subunit putative	Predicted
BBOV_II006260	0.008	0	0.374	0.014	0.099		hypothetical protein	Predicted
BBOV_III009260	0	0	0.323	0.068	0.098		hypothetical protein	Predicted
BBOV_IV005100	0.004	0	0.359	0.024	0.097		RNA polymerase subunit 8c putative	Inferred from homology
BBOV_II006920	0	0	0.336	0.035	0.093		citrate synthase	Inferred from homology
BBOV_III001540	0.001	0	0.347	0.02	0.092		conserved hypothetical protein	Predicted		TRANSMEM 34 53 Helical. {ECO:0000256|SAM:Phobius}.; TRANSMEM 73 97 Helical. {ECO:0000256|SAM:Phobius}.; TRANSMEM 118 139 Helical. {ECO:0000256|SAM:Phobius}.; TRANSMEM 159 183 Helical. {ECO:0000256|SAM:Phobius}.; TRANSMEM 195 222 Helical. {ECO:0000256|SAM:Phobius}.; TRANSMEM 228 247 Helical. {ECO:0000256|SAM:Phobius}.
BBOV_IV005840	0.007	0	0.341	0.018	0.092		serine hydroxymethyltransferase putative	Inferred from homology
BBOV_IV007200	0.001	0	0.348	0.017	0.092		ribosomal protein L27 putative	Predicted
BBOV_IV005040	0	0	0.319	0.044	0.091		hypothetical protein	Predicted
BBOV_IV009720	0	0	0.321	0.04	0.09		u5 snRNP-associated subunit putaitve	Predicted
BBOV_III007490	0	0	0.339	0.018	0.089		conserved hypothetical protein	Predicted		TRANSMEM 60 79 Helical. {ECO:0000256|SAM:Phobius}.
BBOV_I004440	0.002	0	0.336	0.019	0.089		conserved hypothetical protein	Predicted
BBOV_III006800	0.001	0	0.331	0.019	0.088		exonuclease family protein	Predicted
BBOV_III010710	0.002	0	0.313	0.034	0.087		Pep3/Vps18/deep orange family protein	Predicted
BBOV_II003580	0	0	0.338	0.009	0.087		hypothetical protein	Predicted
BBOV_I005050	0	0	0.307	0.038	0.087		ubiquitin conjugating enzyme putative
BBOV_IV004320	0	0	0.307	0.038	0.086		glutaredoxin-like protein putative	Predicted
BBOV_IV008080	0	0	0.329	0.011	0.085		hypothetical protein	Predicted
BBOV_II006370	0.009	0	0.315	0.014	0.084		hypothetical protein	Predicted
BBOV_IV001650	0.002	0	0.319	0.016	0.084		conserved hypothetical protein	Inferred from homology
BBOV_IV011570	0.001	0	0.293	0.043	0.084		endonuclease/exonuclease/phosphatase family protein	Predicted
BBOV_I002930	0.001	0	0.334	0.002	0.084		WD domain G-beta repeat domain containing protein	Predicted		TRANSMEM 328 348 Helical. {ECO:0000256|SAM:Phobius}.
BBOV_II003570	0	0	0.311	0.024	0.084		bromodomain containing protein	Predicted
BBOV_III010670	0.001	0	0.309	0.025	0.084		conserved hypothetical protein	Evidence at transcript level
BBOV_II004080	0	0	0.331	0.004	0.084		small heat shock protein	Evidence at transcript level
BBOV_III007250	0.001	0	0.318	0.016	0.084		DNA repair protein (mre11) family protein	Predicted
BBOV_III009910	0	0	0.282	0.044	0.081		hypothetical protein	Evidence at transcript level
BBOV_IV000400	0	0	0.299	0.026	0.081		DEAD/DEAH box helicase	Inferred from homology
BBOV_IV009590	0	0	0.313	0.009	0.08		ADP-ribosylation factor GTPase-activating factor putative	Predicted
BBOV_IV006660	0	0	0.316	0.005	0.08		hypothetical protein	Predicted
BBOV_II007560	0	0	0.311	0.008	0.08		hypothetical protein	Predicted
BBOV_III004540	0	0	0.305	0.013	0.08		tubulin-tyrosine ligase family protein	Predicted
BBOV_II002440	0.001	0	0.296	0.021	0.079		hypothetical protein	Predicted
BBOV_IV003900	0	0	0.302	0.015	0.079		ubiquitin-like protein putative	Predicted
BBOV_III005990	0	0	0.295	0.021	0.079		hypothetical protein	Predicted
BBOV_II001010	0	0	0.308	0.007	0.079		periodic tryptophan protein 2-like protein putative	Predicted
BBOV_II004540	0	0	0.295	0.021	0.079		hypothetical protein	Predicted
BBOV_II005000	0.007	0	0.305	0.004	0.079		conserved hypothetical protein	Predicted
BBOV_IV010550	0	0	0.291	0.018	0.077		conserved hypothetical protein	Evidence at transcript level
BBOV_I002450	0.004	0	0.297	0.007	0.077		hypothetical protein	Predicted
BBOV_III007730	0	0	0.299	0.008	0.077		variant erythrocyte surface antigen-1 alpha subunit	Predicted
BBOV_IV008910	0	0	0.296	0.01	0.077		translation initiation factor 5A putative	Inferred from homology
BBOV_IV011970	0	0	0.299	0.007	0.076		hypothetical protein	Predicted
BBOV_IV003270	0	0	0.269	0.036	0.076		nucleosome assembly protein	Evidence at transcript level
BBOV_IV002410	0	0	0.288	0.016	0.076		mitochondrial import inner membrane translocase subunit Tim17 putative	Predicted		TRANSMEM 45 68 Helical. {ECO:0000256|SAM:Phobius}.
BBOV_I005030	0	0	0.297	0.006	0.076		conserved hypothetical protein
BBOV_III002410	0.001	0	0.297	0.003	0.075		ubiquitin family protein	Predicted
BBOV_III000650	0	0	0.282	0.018	0.075		hypothetical protein	Predicted
BBOV_III002310	0.001	0	0.288	0.01	0.075		variant erythrocyte surface antigen-1 alpha subunit	Predicted		TRANSMEM 1272 1295 Helical. {ECO:0000256|SAM:Phobius}.
BBOV_II004560	0	0	0.282	0.014	0.074		conserved hypothetical protein	Predicted
BBOV_IV004970	0	0	0.291	0.004	0.074		diacylglycerol acyltransferase putative	Inferred from homology		TRANSMEM 136 156 Helical. {ECO:0000256|SAM:Phobius}.; TRANSMEM 176 195 Helical. {ECO:0000256|SAM:Phobius}.; TRANSMEM 207 227 Helical. {ECO:0000256|SAM:Phobius}.; TRANSMEM 239 256 Helical. {ECO:0000256|SAM:Phobius}.; TRANSMEM 376 399 Helical. {ECO:0000256|SAM:Phobius}.; TRANSMEM 480 500 Helical. {ECO:0000256|SAM:Phobius}.; TRANSMEM 512 533 Helical. {ECO:0000256|SAM:Phobius}.
BBOV_III006620	0.002	0	0.286	0.007	0.074		hypothetical protein	Predicted
BBOV_II002500	0	0	0.255	0.038	0.073		hypothetical protein	Predicted
BBOV_III006110	0	0	0.285	0.006	0.073		mRNA capping enzyme C-terminal domain containing protein	Predicted
BBOV_III008270	0	0	0.278	0.012	0.072		DEAD/DEAH box helicase domain containing protein	Predicted
BBOV_IV006920	0	0	0.255	0.027	0.071		WD domain G-beta repeat containing protein	Predicted
BBOV_II003350	0	0	0.275	0.005	0.07		hypothetical protein	Predicted		TRANSMEM 21 42 Helical. {ECO:0000256|SAM:Phobius}.; TRANSMEM 116 140 Helical. {ECO:0000256|SAM:Phobius}.; TRANSMEM 161 180 Helical. {ECO:0000256|SAM:Phobius}.; TRANSMEM 219 240 Helical. {ECO:0000256|SAM:Phobius}.; TRANSMEM 261 279 Helical. {ECO:0000256|SAM:Phobius}.; TRANSMEM 411 435 Helical. {ECO:0000256|SAM:Phobius}.; TRANSMEM 442 465 Helical. {ECO:0000256|SAM:Phobius}.; TRANSMEM 503 529 Helica…
BBOV_III008640	0	0	0.261	0.017	0.07		hypothetical protein	Predicted
BBOV_III006320	0	0	0.263	0.015	0.07		PWI domain containing protein	Predicted
BBOV_IV004160	0	0	0.269	0.008	0.069		hypothetical protein	Predicted
BBOV_II003780	0	0	0.273	0.003	0.069		hypothetical protein	Predicted
BBOV_II005860	0	0	0.267	0.007	0.069		hypothetical protein	Predicted
BBOV_II004070	0	0	0.261	0.012	0.068		ATP-dependent Clp protease proteolytic subunit 1 putative	Inferred from homology
BBOV_III009800	0	0	0.265	0.009	0.068		hypothetical protein	Predicted
BBOV_III007170	0	0	0.267	0.006	0.068		conserved hypothetical protein	Predicted		TRANSMEM 85 106 Helical. {ECO:0000256|SAM:Phobius}.; TRANSMEM 152 172 Helical. {ECO:0000256|SAM:Phobius}.; TRANSMEM 184 206 Helical. {ECO:0000256|SAM:Phobius}.; TRANSMEM 266 284 Helical. {ECO:0000256|SAM:Phobius}.
BBOV_IV009940	0.003	0	0.253	0.015	0.068		26S protease regulatory subunit 7 putative	Inferred from homology
BBOV_III004820	0	0	0.257	0.013	0.068		DNA topoisomerase II putative	Inferred from homology
BBOV_IV003870	0	0	0.256	0.012	0.067		molybdenum cofactor synthesis protein 3 / molybdopterin synthase sulphurylase putative	Predicted
BBOV_III009270	0	0	0.259	0.009	0.067		plectin/S10 domain containing protein	Predicted
BBOV_I002490	0	0	0.26	0.006	0.067		hypothetical protein	Predicted
BBOV_I002820	0	0	0.258	0.007	0.066		conserved hypothetical protein	Predicted
BBOV_IV000600	0	0	0.257	0.008	0.066		hypothetical protein	Evidence at transcript level
BBOV_III009860	0	0	0.26	0.005	0.066		ubiquitin conjugating enzyme E2 putative	Inferred from homology
BBOV_IV012020	0	0	0.261	0.001	0.065		hypothetical protein	Predicted		TRANSMEM 97 118 Helical. {ECO:0000256|SAM:Phobius}.; TRANSMEM 154 181 Helical. {ECO:0000256|SAM:Phobius}.; TRANSMEM 231 251 Helical. {ECO:0000256|SAM:Phobius}.; TRANSMEM 257 278 Helical. {ECO:0000256|SAM:Phobius}.; TRANSMEM 334 352 Helical. {ECO:0000256|SAM:Phobius}.; TRANSMEM 394 419 Helical. {ECO:0000256|SAM:Phobius}.; TRANSMEM 502 523 Helical. {ECO:0000256|SAM:Phobius}.; TRANSMEM 603 626 Helic…
BBOV_II006320	0	0	0.25	0.007	0.064		pre-mRNA processing ribonucleoprotein binding region-containing protein	Predicted
BBOV_III001400	0	0	0.244	0.011	0.064		protein kinase domain containing protein	Predicted
BBOV_IV000260	0	0	0.246	0.006	0.063		EF hand domain conatining protein	Predicted
BBOV_II003730	0	0	0.239	0.002	0.06		hypothetical protein	Predicted
BBOV_III000120	0	0	0.229	0.008	0.059		cytochrome c oxidase copper chaperone (COX17) putative	Predicted
BBOV_IV000800	0	0	0.232	0.004	0.059		prefoldin subunit 5 (c-myc binding protein) putative	Predicted
BBOV_IV002190	0	0	0.221	0.013	0.059		hypothetical protein	Predicted
BBOV_III005750	0	0	0.224	0.01	0.058		U2 small nuclear ribonucleoprotein B' putative	Evidence at transcript level
BBOV_III006250	0	0	0.223	0.007	0.057		conserved hypothetical protein	Predicted
BBOV_IV011510	0	0	0.218	0.006	0.056		hypothetical protein	Predicted
BBOV_III004170	0	0	0.217	0.004	0.055		conserved hypothetical protein	Predicted
BBOV_III006650	0	0	0.207	0.003	0.053		hypothetical protein	Predicted
BBOV_I001760	0	0	0.206	0.004	0.052		hypothetical protein	Predicted
BBOV_IV007980	0	0	0.203	0.005	0.052		variant erythrocyte surface antigen-1 beta subunit	Predicted		TRANSMEM 1038 1061 Helical. {ECO:0000256|SAM:Phobius}.
BBOV_IV001860	0	0	0.203	0.005	0.052		conserved hypothetical protein	Inferred from homology	SUBCELLULAR LOCATION: Nucleus {ECO:0000256|RuleBase:RU364143}.
BBOV_I002860	0	0	0.202	0.005	0.052		hypothetical protein	Predicted
BBOV_III010250	0	0	0.192	0.001	0.048		eukaryotic translation initiation factor 4A putative	Evidence at transcript level
BBOV_I001610	0	0	0.166	0.003	0.042		hypothetical protein	Predicted
BBOV_II007490	0	0	0.165	0.002	0.042		conserved hypothetical protein	Predicted
BBOV_I005780	0	0	0.163	0.004	0.042		variant erythrocyte surface antigen-1 putative	Predicted		TRANSMEM 1036 1059 Helical. {ECO:0000256|SAM:Phobius}.
BBOV_III011900	0	0	0.156	0.004	0.04		hypothetical protein	Predicted		TRANSMEM 301 322 Helical. {ECO:0000256|SAM:Phobius}.
BBOV_I004740	0	0	0.153	0.001	0.038		RNA recognition motif. (a.k.a. RRM RBD or RNP) domain containing protein	Predicted
BBOV_IV009200	0	0	0.144	0.001	0.036		hypothetical protein	Predicted
BBOV_IV000650	0	0	0.139	0.002	0.035		conserved hypothetical protein	Predicted
BBOV_I004150	0	0	0.138	0.001	0.035		membrane skeletal protein putative	Predicted
BBOV_III003950	0	0	0.13	0.001	0.033		chromo' (CHRromatin Organization MOdifier) domain containing protein	Predicted	SUBCELLULAR LOCATION: Nucleus {ECO:0000256|SAAS:SAAS00539527}.
BBOV_III002510	0	0	0.111	0	0.028		conserved hypothetical protein	Inferred from homology

## Sheet: Test results
Algorithm	Accuracy	Error Rate	Sensitivity	False Positive Rate	Specificity	Positive Predictive Value	Negative Predictive Value
SVM	88.58	11.42	87.02	9.86	90.15	89.93	87.61
adaBoost	88.34	11.66	88.94	12.26	87.74	88.04	89.14
Ensemble	88.34	11.66	90.87	14.18	85.82	86.79	90.62
RF	87.62	12.38	86.78	11.54	88.46	88.58	87.24
ANN	87.5	12.5	87.74	12.74	87.26	87.39	87.96

## Sheet: Importance
Feature	MeanDecreaseAccuracy
SLF	11.35
SVA	10.67
SVV	10.25
SCL	9.92
SLL	9.16
SLV	8.85
SVL	8.01
SLC	7.17
SDS	6.64
SVT	6.6
SLW	6.25
SLS	6.06
SLA	6.01
SAF	5.88
SML	5.82
SAT	5.63
SFG	5.62
SMD	5.47
SIA	5.46
SDF	5.37
SRD	4.95
SIN	4.79
SGL	4.52
SLD	4.5
SVC	4.46
SDI	4.38
SNS	4.23
SQE	4.04
SFF	3.91
SVE	3.91
STE	3.9
SMS	3.72
SSD	3.65
SDQ	3.58
SAD	3.49
SAL	3.49
SMK	3.35
SRK	3.34
SLG	3.31
SKW	3.3
SMA	3.29
SGF	3.25
SNY	3.23
SDA	3.19
SGS	3.18
SYV	3.15
SES	3.12
SEL	3.11
ERG	3.06
SFE	3.03
SWI	3.02
END	3
SMY	2.91
EHT	2.9
SQA	2.84
SLE	2.8
SAK	2.76
SLI	2.75
ESD	2.75
SCV	2.74
EDQ	2.74
SPS	2.67
ESN	2.63
SIE	2.61
SWT	2.6
STS	2.59
EVK	2.57
SET	2.55
SDL	2.54
SCY	2.54
SFC	2.54
SSS	2.54
SYN	2.52
SKR	2.51
SKL	2.51
SEI	2.49
SDG	2.48
SER	2.48
SKK	2.48
SWK	2.48
SEY	2.46
SVQ	2.46
SSN	2.44
SCA	2.43
EED	2.42
EII	2.42
SFN	2.38
ENV	2.37
SGD	2.33
SIW	2.31
ELK	2.3
SAV	2.28
SWL	2.28
SDT	2.27
SKV	2.26
SYD	2.2
SDV	2.19
SSE	2.18
EKN	2.18
STA	2.15
SCF	2.13
SQG	2.13
SHF	2.13
EQQ	2.13
ECK	2.07
EEE	2.03
SQN	2.01
SSH	2.01
ENQ	2.01
EPF	2.01
EVN	2.01
SGG	1.99
EQH	1.97
EKA	1.97
ETE	1.97
SHV	1.95
SKT	1.92
EAE	1.92
SNQ	1.9
SCK	1.9
SED	1.89
EAG	1.89
SIF	1.87
ENL	1.87
EMR	1.86
EIE	1.84
EGQ	1.81
ELR	1.75
SHK	1.74
SHP	1.74
EQG	1.74
EHN	1.74
EPW	1.74
SLQ	1.73
ERR	1.73
ESY	1.73
SID	1.71
EAL	1.7
ERY	1.7
ENH	1.68
ELW	1.64
SVF	1.62
ERM	1.61
SAS	1.57
SLK	1.57
EIN	1.57
EYI	1.57
EVH	1.57
ETL	1.55
EGG	1.53
SFT	1.51
SIR	1.48
EHM	1.46
ECL	1.44
SGP	1.42
SMF	1.42
ECM	1.42
EQC	1.42
EFA	1.42
ECV	1.41
SYG	1.39
SIS	1.37
SAR	1.35
SHT	1.35
SLM	1.35
SNM	1.34
SDP	1.34
SQR	1.34
SGH	1.34
SHA	1.34
SHH	1.34
SPH	1.34
SPT	1.34
ERN	1.34
ECN	1.34
ELF	1.34
EFW	1.34
EYP	1.34
EHL	1.31
SNT	1.3
EVS	1.29
SPG	1.28
EGD	1.28
EKM	1.28
SRF	1.26
EIM	1.23
ENI	1.22
SIP	1.21
EKV	1.21
ETA	1.2
SYL	1.18
ENT	1.18
EIR	1.17
EGI	1.16
EHC	1.16
EPY	1.16
EYR	1.16
SCP	1.14
SEQ	1.14
STF	1.14
EQD	1.14
EMP	1.14
EME	1.12
EAD	1.11
SFL	1.1
ETV	1.08
SQI	1.07
SSG	1.07
EIT	1.07
EKE	1.07
EPR	1.07
EER	1.06
ELH	1.04
EYK	1.04
SDD	1.02
EIA	1.02
ESE	1.02
SAM	1
SNI	1
SNK	1
SCW	1
SEC	1
SEW	1
SGQ	1
SKA	1
SWH	1
SWF	1
SWY	1
SYF	1
ERQ	1
ENC	1
EQY	1
EEW	1
EGF	1
EHQ	1
EIC	1
EMI	1
EMM	1
EMY	1
EFR	1
EFY	1
EPD	1
EVW	1
SSL	0.98
SNG	0.96
SGK	0.96
SIQ	0.93
SKS	0.93
STV	0.93
SYT	0.93
ELV	0.93
SGT	0.92
SEA	0.91
SGW	0.91
SKI	0.91
SYA	0.91
SSI	0.9
SVY	0.9
EEV	0.9
ETQ	0.9
ETG	0.9
SIG	0.87
SME	0.87
EET	0.87
SIK	0.85
ERL	0.85
EEI	0.85
EDI	0.84
SGI	0.83
EDG	0.83
ETH	0.83
SNE	0.82
SNF	0.82
SEN	0.82
SHS	0.82
SIC	0.82
SPE	0.82
EFV	0.82
ETF	0.82
EWE	0.82
EVL	0.82
EVF	0.82
EGK	0.79
SKP	0.78
SVS	0.78
EMK	0.78
EVA	0.78
SRV	0.76
SIL	0.76
ESQ	0.76
SAG	0.73
SRL	0.73
SFS	0.73
SSF	0.73
EDE	0.73
EQR	0.73
EID	0.73
EKT	0.73
EYL	0.73
SAQ	0.71
SMC	0.71
SSW	0.71
ERS	0.71
ETM	0.71
EYA	0.71
SCI	0.69
SKE	0.69
SPV	0.69
EDS	0.69
ESF	0.69
EGE	0.67
SCC	0.65
SMV	0.65
EEK	0.65
SMR	0.64
ESK	0.64
SDC	0.63
SPR	0.63
SYI	0.63
EAA	0.63
EAR	0.63
EGN	0.6
SRG	0.58
SDY	0.58
SCN	0.58
SGC	0.58
SHN	0.58
SWP	0.58
EAH	0.58
EAY	0.58
ECA	0.58
ECP	0.58
ELL	0.58
EWN	0.58
EVM	0.58
SND	0.56
SEV	0.55
ELQ	0.54
ELY	0.54
SNP	0.53
SDN	0.53
SQD	0.53
ENK	0.53
EQV	0.53
SRR	0.52
EVI	0.52
EVT	0.51
EKY	0.5
SEG	0.49
EKQ	0.49
STI	0.47
SVR	0.47
EMV	0.47
SVK	0.46
SQS	0.45
SLN	0.45
EMQ	0.45
STH	0.43
EMS	0.43
SLY	0.41
SSR	0.41
SKC	0.39
ESI	0.39
SAC	0.38
ELT	0.38
ESM	0.38
EQN	0.35
STP	0.34
EEC	0.33
SFR	0.32
EGL	0.31
SNA	0.3
SCH	0.3
SHD	0.3
ERF	0.3
EMA	0.3
SEK	0.29
SIV	0.29
SSA	0.28
EDV	0.28
EHV	0.28
EPV	0.28
EYH	0.28
SAP	0.26
SRA	0.26
SDE	0.26
SKQ	0.26
STD	0.26
SVP	0.26
EPM	0.24
SNR	0.23
EMF	0.23
SHL	0.22
EKL	0.22
SFI	0.21
EDH	0.21
EQA	0.2
SMG	0.19
SFV	0.19
SEE	0.18
SII	0.17
ELA	0.15
ETP	0.13
SGA	0.12
EDL	0.12
SRM	0
SRP	0
SRY	0
SNC	0
SNW	0
SDH	0
SDK	0
SDM	0
SCG	0
SCM	0
SQQ	0
SQK	0
SQM	0
SQT	0
SQW	0
SEH	0
SEF	0
SEP	0
SGM	0
SGY	0
SHR	0
SHC	0
SHQ	0
SHE	0
SHM	0
SHW	0
SKM	0
SKY	0
SMQ	0
SMH	0
SFM	0
SFP	0
SPM	0
SSM	0
STR	0
STN	0
STT	0
STW	0
SWA	0
SWD	0
SWC	0
SWE	0
SWG	0
SWM	0
SWW	0
SYR	0
SYQ	0
SYW	0
SYY	0
EAC	0
EAF	0
EAW	0
ERA	0
ERP	0
EDC	0
EDW	0
ECC	0
ECE	0
ECG	0
ECH	0
ECF	0
ECT	0
ECW	0
EQI	0
EQK	0
EQM	0
EQS	0
EQW	0
EGC	0
EHR	0
EHD	0
EHH	0
EHF	0
EHP	0
EHW	0
EHY	0
EIY	0
EKD	0
EKP	0
EKW	0
EMC	0
EMW	0
EFC	0
EFQ	0
EFT	0
EPP	0
EPT	0
ESC	0
ESL	0
ETN	0
ETK	0
ETW	0
ETY	0
EWA	0
EWR	0
EWC	0
EWQ	0
EWG	0
EWH	0
EWI	0
EWK	0
EWM	0
EWP	0
EWS	0
EWT	0
EWV	0
EYQ	0
EYT	0
EYW	0
EYY	0
EVR	0
EPK	-0.11
SVI	-0.13
EGT	-0.13
SVD	-0.14
EVP	-0.14
SAY	-0.15
EFF	-0.16
ETT	-0.16
STQ	-0.17
SVG	-0.17
ETD	-0.17
EVE	-0.18
SPD	-0.19
EDA	-0.19
ELN	-0.19
EYS	-0.19
EKS	-0.2
EEM	-0.21
EPN	-0.21
STL	-0.22
SVM	-0.22
SGV	-0.24
EVQ	-0.24
EST	-0.25
SRN	-0.28
SKG	-0.28
SWR	-0.28
ERC	-0.28
EGM	-0.28
EKF	-0.28
EFD	-0.28
EFS	-0.28
SSY	-0.29
SQV	-0.3
ENE	-0.3
EEQ	-0.3
ELG	-0.3
EVD	-0.31
SSQ	-0.32
EAQ	-0.32
SQH	-0.33
SIH	-0.33
SMT	-0.33
ENN	-0.33
EDP	-0.33
EIF	-0.33
ELC	-0.33
ELM	-0.33
EMG	-0.33
EGY	-0.34
SKH	-0.38
SMW	-0.38
SWN	-0.38
EAI	-0.38
ERK	-0.39
EAV	-0.4
EIS	-0.4
SIY	-0.43
ENR	-0.43
EFN	-0.43
SFA	-0.44
SGR	-0.45
SGN	-0.45
SHY	-0.45
SKN	-0.45
SMI	-0.45
EAN	-0.45
ERT	-0.45
EDY	-0.45
EEY	-0.45
EHK	-0.45
ETS	-0.45
EFG	-0.46
ERI	-0.47
EMD	-0.47
EFL	-0.5
EGS	-0.51
ELE	-0.51
SKF	-0.53
STC	-0.53
EQF	-0.53
SST	-0.54
ERE	-0.56
EIP	-0.56
SIM	-0.58
SFD	-0.58
SFH	-0.58
STY	-0.58
SWQ	-0.58
SYK	-0.58
ERH	-0.58
ECR	-0.58
EIH	-0.58
EKH	-0.58
EYC	-0.58
SSK	-0.6
EPG	-0.6
SAE	-0.63
EYF	-0.63
SCS	-0.65
EKI	-0.65
EHA	-0.69
ESH	-0.69
SGE	-0.71
SHI	-0.71
SYP	-0.71
EYD	-0.71
SPL	-0.72
SFK	-0.73
EDM	-0.73
EIK	-0.73
SRI	-0.78
SPF	-0.78
EFI	-0.78
SQL	-0.79
SAW	-0.8
EQP	-0.82
EGR	-0.82
EFM	-0.82
EPH	-0.82
EPL	-0.82
SMP	-0.83
EPI	-0.83
EDK	-0.85
ELS	-0.87
EPS	-0.87
EIL	-0.89
EIV	-0.89
ELI	-0.89
SNN	-0.9
SNL	-0.91
SPC	-0.91
EDN	-0.93
SQP	-0.94
SLH	-0.94
SWS	-0.94
EAM	-0.94
ECI	-0.94
EEN	-0.94
EQE	-0.95
EEG	-0.97
SAA	-1
SRE	-1
SDR	-1
SDW	-1
SCR	-1
SCQ	-1
SQY	-1
SEM	-1
SHG	-1
SMN	-1
SPA	-1
SPQ	-1
SPW	-1
STM	-1
SWV	-1
SYE	-1
SYH	-1
SYM	-1
SYS	-1
SVH	-1
SVW	-1
ERW	-1
ENW	-1
EDR	-1
EDD	-1
EEH	-1
EGH	-1
EGW	-1
EIW	-1
EMH	-1
ETR	-1
ETC	-1
EWW	-1
EVC	-1
EQL	-1.03
EEF	-1.04
ELD	-1.04
SVN	-1.06
SRC	-1.07
SRH	-1.07
SPI	-1.07
SPY	-1.07
EGA	-1.07
ESV	-1.09
ESG	-1.12
SRT	-1.14
SCE	-1.14
SFW	-1.14
EES	-1.14
EHS	-1.14
EMT	-1.14
SLT	-1.16
EAS	-1.16
ERV	-1.16
EDT	-1.18
EEL	-1.19
ETI	-1.19
SPK	-1.21
EFE	-1.21
SIT	-1.23
SLR	-1.23
SFY	-1.27
EAP	-1.27
ENF	-1.27
ECQ	-1.27
EKC	-1.27
EFH	-1.27
EYN	-1.27
ENM	-1.29
EPE	-1.29
EVG	-1.3
SSV	-1.31
SAN	-1.34
SQC	-1.34
SQF	-1.34
SSC	-1.34
STG	-1.34
EML	-1.34
EPQ	-1.34
EYM	-1.34
SKD	-1.35
SCT	-1.39
ENS	-1.39
EKK	-1.39
EWY	-1.39
EGP	-1.4
SAI	-1.41
SNH	-1.42
SYC	-1.42
ECY	-1.42
EIG	-1.42
EMN	-1.42
EPC	-1.42
EWL	-1.42
EYG	-1.42
ESA	-1.46
ESP	-1.46
EAT	-1.48
EKR	-1.48
EAK	-1.5
EGV	-1.5
SFQ	-1.51
SRS	-1.52
SSP	-1.52
ESR	-1.52
EYE	-1.53
EPA	-1.54
EHI	-1.57
SAH	-1.61
SMM	-1.61
ESS	-1.61
EYV	-1.61
EDF	-1.64
EIQ	-1.64
EVY	-1.64
EHE	-1.67
ENG	-1.7
ESW	-1.7
ELP	-1.73
SPN	-1.74
SPP	-1.74
ECS	-1.74
EWD	-1.74
SLP	-1.75
ENA	-1.77
SNV	-1.81
EFP	-1.81
SRQ	-1.86
EKG	-1.86
SCD	-1.9
STK	-1.9
EHG	-1.9
ENP	-1.95
SRW	-2.01
ERD	-2.01
ENY	-2.01
ECD	-2.01
EVV	-2.01
EEA	-2.07
EEP	-2.15
EQT	-2.32
EFK	-2.52

## Sheet: Importance_evaluation
Algorithm	Accuracy	Error Rate	Sensitivity	False Positive Rate	Specificity	Positive Predictive Value	Negative Predictive Value
Ensemble	90.89	9.11	91.12	9.35	90.65	90.7	91.08
SVM	90.19	9.81	90.65	10.28	89.72	89.81	90.57
adaBoost	89.49	10.51	88.79	9.81	90.19	90.05	88.94
RF	89.25	10.75	91.59	13.08	86.92	87.5	91.18
ANN	87.15	12.85	87.38	13.08	86.92	86.98	87.32
Algorithm	Accuracy	Error Rate	Sensitivity	False Positive Rate	Specificity	Positive Predictive Value	Negative Predictive Value
RF	92.29	7.71	92.52	7.94	92.06	92.09	92.49
Ensemble	90.19	9.81	91.12	10.75	89.25	89.45	90.95
adaBoost	89.72	10.28	88.79	9.35	90.65	90.48	88.99
ANN	88.08	11.92	89.72	13.55	86.45	86.88	89.37
SVM	55.37	44.63	56.07	45.33	54.67	55.3	55.45
Algorithm	Accuracy	Error Rate	Sensitivity	False Positive Rate	Specificity	Positive Predictive Value	Negative Predictive Value
RF	92.06	7.94	92.99	8.88	91.12	91.28	92.86
adaBoost	89.95	10.05	90.19	10.28	89.72	89.77	90.14
Ensemble	89.72	10.28	90.65	11.21	88.79	88.99	90.48
ANN	87.62	12.38	88.79	13.55	86.45	86.76	88.52
SVM	60.05	39.95	58.41	38.32	61.68	60.39	59.73
Algorithm	Accuracy	Error Rate	Sensitivity	False Positive Rate	Specificity	Positive Predictive Value	Negative Predictive Value
RF	92.76	7.24	95.33	9.81	90.19	90.67	95.07
Ensemble	91.12	8.88	91.59	9.35	90.65	90.74	91.51
adaBoost	89.95	10.05	89.72	9.81	90.19	90.14	89.77
ANN	89.72	10.28	90.19	10.75	89.25	89.35	90.09
SVM	55.14	44.86	55.14	44.86	55.14	55.14	55.14
