# Supplementary material for: Applying Machine Learning to Predict the Exportome of Bovine and Canine Babesia Species That Cause Babesiosis
Source: Pathogens. 2021 May 27;10(6):660. doi: 10.3390/pathogens10060660 (PMC8226867; doi:10.3390/pathogens10060660)
Supplement: Supplementary file 1 [file pathogens-10-00660-s001.zip › Supplementatry_files/Table_S4.xlsx]

## Sheet: Evaluation of algorithms
Algorithm	Accuracy	Error Rate	Sensitivity	False Positive Rate	Specificity	Positive Predictive Value	Negative Predictive Value
SVM	83.41	16.59	82.71	15.89	84.11	83.89	82.95
adaBoost	82.94	17.06	80.84	14.95	85.05	84.39	81.61
Ensemble	82.94	17.06	81.78	15.89	84.11	83.73	82.19
RF	80.84	19.16	78.5	16.82	83.18	82.35	79.46
ANN	80.37	19.63	80.37	19.63	80.37	80.37	80.37
Algorithm	Accuracy	Error Rate	Sensitivity	False Positive Rate	Specificity	Positive Predictive Value	Negative Predictive Value
RF	89.95	10.05	88.79	8.88	91.12	90.91	89.04
adaBoost	89.25	10.75	88.79	10.28	89.72	89.62	88.89
Ensemble	88.32	11.68	87.85	11.21	88.79	88.68	87.96
SVM	88.08	11.92	87.85	11.68	88.32	88.26	87.91
ANN	84.58	15.42	85.05	15.89	84.11	84.26	84.91

## Sheet: Positives_methodology#1
#ID	adaBoost	ANN	rf	svm	Ensemble	Product	UnitProt existence	UniProt location	UniProt transmembrane
BBOV_IV004890	0.018	0	0.369	0.079	0.117	membrane protein putative	Predicted
BBOV_II000510	0.001	0	0.353	0.09	0.111	transcription factor S-II protein putative	Inferred from homology	SUBCELLULAR LOCATION: Nucleus	nucleolus {ECO:0000256|PIRNR:PIRNR005586}.
BBOV_III005600	0.043	0	0.509	0.107	0.165	Spherical Body Protein 2 truncated copy 1 (SBP2)	Predicted
BBOV_IV003220	0.237	0.2	0.391	0.113	0.235	HAD superfamily hydrolase putative	Predicted
BBOV_IV000860	0.003	0.2	0.226	0.115	0.136	conserved hypothetical protein	Inferred from homology
BBOV_III011700	0.029	0.2	0.291	0.119	0.16	hypothetical protein	Predicted
BBOV_III011870	0.437	0	0.511	0.12	0.267	HIT domain containing protein	Predicted
BBOV_IV008100	0.001	0.4	0.313	0.141	0.213	nucleoside monophosphate kinase	Inferred from homology
BBOV_II003360	0.073	0	0.439	0.146	0.165	elongation factor TS putative	Inferred from homology	SUBCELLULAR LOCATION: Mitochondrion {ECO:0000256|HAMAP-Rule:MF_03135}.
BBOV_III007520	0.043	0	0.335	0.165	0.136	membrane-associated calcum-binding protein putative	Predicted
BBOV_III003500	0.024	0	0.359	0.165	0.137	conserved hypothetical protein	Inferred from homology	SUBCELLULAR LOCATION: Endoplasmic reticulum membrane {ECO:0000256|RuleBase:RU361143}; Single-pass type I membrane protein {ECO:0000256|RuleBase:RU361143}.
BBOV_III010990	0.046	0	0.306	0.179	0.133	Ser/Thr protein phosphatase family protein	Inferred from homology
BBOV_II004730	0.597	0	0.511	0.189	0.324	membrane protein putative	Predicted
BBOV_III004080	0.001	0	0.224	0.194	0.105	hypothetical protein	Predicted
BBOV_IV011310	0.002	0	0.325	0.217	0.136	membrane protein putative	Predicted
BBOV_III005590	0.158	0	0.435	0.223	0.204	hypothetical protein	Predicted
BBOV_IV001090	0.141	0.2	0.473	0.236	0.263	hypothetical protein	Predicted
BBOV_III005180	0.006	0	0.345	0.263	0.153	hypothetical protein	Predicted
BBOV_IV003470	0.002	0	0.38	0.273	0.164	conserved hypothetical protein	Evidence at transcript level
BBOV_II004430	0.621	0.2	0.443	0.302	0.391	Plasmodium falciparum CPW-WPC domain containing protein	Predicted
BBOV_IV009630	0.247	0.4	0.455	0.316	0.354	snRNP Sm-like protein putative	Inferred from homology	SUBCELLULAR LOCATION: Nucleus {ECO:0000256|RuleBase:RU365055}.
BBOV_III005720	0.408	0.2	0.487	0.317	0.353	tRNA pseudouridine synthase putative	Predicted
BBOV_III003290	0.867	0.6	0.489	0.327	0.57	hypothetical protein	Predicted
BBOV_I000840	0.742	0.2	0.49	0.356	0.447	Plasmodium falciparum CPW-WPC domain containing protein	Predicted
BBOV_II006740	0.814	0.4	0.501	0.356	0.518	ubiquitin-conjugating enzyme E2	Predicted
BBOV_II004280	0.976	1	0.632	0.369	0.744	Plasmodium falciparum CPW-WPC domain containing protein	Predicted
BBOV_IV001410	0.022	0.4	0.418	0.382	0.305	hypothetical protein	Predicted
BBOV_III009440	0.047	0	0.399	0.397	0.211	conserved hypothetical protein	Inferred from homology
BBOV_III007430	0.726	0.8	0.571	0.406	0.626	30S ribosomal protein S15	Inferred from homology
BBOV_II005080	0.478	0.8	0.424	0.445	0.537	chain A of Ferredoxin putative	Inferred from homology
BBOV_II000730	0.348	0.8	0.503	0.451	0.526	hypothetical protein	Evidence at transcript level
BBOV_IV010280	0.056	1	0.355	0.463	0.469	RAP-1 related antigen (RRA)	Predicted
BBOV_IV004250	0.267	0.6	0.379	0.471	0.429	membrane protein putative	Predicted
BBOV_I004860	0.864	0.8	0.487	0.476	0.657	hypothetical protein	Predicted
BBOV_III010940	0.097	0.6	0.341	0.479	0.379	peptidyl-prolyl cis-trans isomerase cyclophilin-type f domain containing protein	Inferred from homology
BBOV_IV003980	0.294	0.2	0.558	0.48	0.383	hypothetical protein	Predicted
BBOV_I002420	0.574	1	0.392	0.494	0.615	membrane protein putative	Predicted
BBOV_III000390	0.868	0.8	0.603	0.513	0.696	hypothetical protein	Predicted
BBOV_IV005390	1	1	0.696	0.516	0.803	spherical body protein 4 (SBP4)	Evidence at transcript level
BBOV_III001660	0.168	0.4	0.539	0.521	0.407	LytB protein putative	Inferred from homology
BBOV_I001670	0.721	1	0.442	0.523	0.672	hypothetical protein	Predicted
BBOV_III008960	0.6	0.8	0.495	0.525	0.605	hypothetical protein	Predicted
BBOV_IV007750	0.636	1	0.558	0.535	0.682	membrane protein putative	Predicted
BBOV_I000820	0.064	0.8	0.431	0.536	0.458	kelch repeat domain containing protein	Predicted
BBOV_IV005000	0.166	0.4	0.474	0.551	0.398	cyclophilin putative	Inferred from homology
BBOV_IV003350	0.234	0.4	0.433	0.56	0.407	cysteine desulfurase	Inferred from homology
BBOV_IV005880	0.971	0.6	0.583	0.567	0.68	ribosomal protein L35 putative	Inferred from homology
BBOV_I004040	0.875	0	0.489	0.572	0.484	conserved hypothetical protein	Predicted
BBOV_III002860	0.058	0.8	0.427	0.575	0.465	conserved hypothetical protein	Predicted
BBOV_IV005180	0.728	0	0.518	0.588	0.458	conserved hypothetical protein	Evidence at transcript level
BBOV_III010050	0.666	0.2	0.639	0.593	0.525	ubiquitin family protein	Evidence at transcript level
BBOV_IV002450	0.648	0	0.493	0.604	0.436	prohibitin	Predicted
BBOV_III007790	0.995	1	0.617	0.617	0.807	casein kinase II alpha chain (CK II)	Inferred from homology
BBOV_III009100	0.936	1	0.469	0.626	0.758	Plasmodium falciparum CPW-WPC domain containing protein	Predicted
BBOV_III000150	0.999	1	0.616	0.629	0.811	hypothetical protein	Evidence at transcript level
BBOV_II007300	0.177	0.8	0.562	0.63	0.542	membrane protein putative	Predicted
BBOV_II001640	0.966	0.6	0.635	0.632	0.708	hypothetical protein	Predicted
BBOV_I003500	0.473	1	0.497	0.64	0.653	membrane protein putative	Predicted
BBOV_IV008620	0.969	0.8	0.512	0.64	0.73	membrane protein putative	Predicted
BBOV_III002950	0.99	1	0.621	0.656	0.817	hypothetical protein	Predicted
BBOV_IV004940	0.222	1	0.464	0.671	0.589	membrane protein putative	Predicted
BBOV_II007340	0.867	1	0.583	0.672	0.78	erythrocyte membrane-associated antigen	Predicted
BBOV_IV010790	0.482	0.6	0.452	0.675	0.552	membrane protein putative	Predicted
BBOV_IV004790	0.471	0.4	0.562	0.677	0.527	membrane protein putative	Predicted
BBOV_IV008060	0.169	0.2	0.453	0.688	0.378	ribose-phosphate pyrophosphokinase putative	Predicted
BBOV_II002820	0.998	0.8	0.746	0.691	0.809	membrane protein putative	Predicted
BBOV_II002830	0.811	0.6	0.673	0.692	0.694	membrane protein putative	Predicted
BBOV_I001150	0.807	1	0.611	0.692	0.778	hypothetical protein	Predicted
BBOV_III000800	0.852	1	0.518	0.695	0.766	conserved hypothetical protein	Predicted
BBOV_IV009060	0.864	0.8	0.705	0.696	0.766	membrane protein putative	Predicted
BBOV_IV008610	0.7	0.4	0.574	0.697	0.593	hypothetical protein	Evidence at transcript level
BBOV_IV000070	1	1	0.722	0.698	0.855	hypothetical protein	Predicted
BBOV_I001420	0.982	0.6	0.654	0.699	0.734	SmORF	Predicted
BBOV_III003930	0.507	0.2	0.422	0.701	0.457	50S ribosomal subunit protein L17 putative	Evidence at transcript level
BBOV_IV002930	0.928	0.4	0.553	0.703	0.646	adenylate kinase 2	Inferred from homology
BBOV_IV005120	0.437	1	0.364	0.707	0.627	membrane protein putative	Evidence at transcript level
BBOV_IV003120	0.96	0.4	0.657	0.71	0.682	hypothetical protein	Predicted
BBOV_III009090	0.846	1	0.521	0.716	0.771	conserved hypothetical protein	Predicted
BBOV_IV011840	0.987	0.8	0.605	0.725	0.779	membrane protein putative	Predicted
BBOV_III009330	0.616	1	0.486	0.729	0.708	hypothetical protein	Predicted
BBOV_II003960	0.97	0.8	0.741	0.733	0.811	membrane protein putative	Predicted
BBOV_III006630	0.947	0.4	0.65	0.738	0.684	chaperonin 10 kDa family protein	Evidence at transcript level
BBOV_IV007940	0.777	0.8	0.647	0.742	0.741	variant erythrocyte surface antigen-1 alpha subunit	Predicted
BBOV_I001130	0.999	0.6	0.735	0.743	0.769	SmORF	Predicted
BBOV_II001970	0.997	1	0.671	0.761	0.857	mac/perforin domain containing membrane protein	Predicted
BBOV_I000160	0.854	1	0.567	0.765	0.796	conserved hypothetical protein	Predicted
BBOV_III006460	0.697	0.6	0.548	0.766	0.653	Spherical Body Protein 2 truncated copy 7 (SBP2)	Predicted
BBOV_III007330	0.919	1	0.577	0.77	0.817	hypothetical protein	Predicted
BBOV_II000710	0.991	1	0.671	0.773	0.859	hypothetical protein	Evidence at transcript level
BBOV_II002570	0.995	0.6	0.761	0.777	0.783	membrane protein putative	Predicted
BBOV_III001320	0.924	0.8	0.564	0.781	0.767	SmORF	Predicted
BBOV_III003260	0.9	0.8	0.653	0.784	0.784	conserved hypothetical protein	Predicted
BBOV_I001070	0.94	0.8	0.612	0.785	0.784	hypothetical protein	Evidence at transcript level
BBOV_IV009870	1	0.8	0.811	0.795	0.852	rhoptry-associated protein 1 (RAP-1)	Predicted
BBOV_I001680	0.996	0.6	0.569	0.797	0.741	hypothetical protein	Predicted
BBOV_II002590	1	1	0.862	0.801	0.916	membrane protein putative	Predicted
BBOV_IV002330	0.902	1	0.501	0.802	0.801	protein disulfide-isomerase	Inferred from homology
BBOV_IV009860	1	1	0.811	0.802	0.903	rhoptry-associated protein 1 (RAP-1)
BBOV_II005290	0.931	1	0.621	0.822	0.844	ADP-ribosylation factor putative	Predicted
BBOV_III011350	0.991	1	0.554	0.823	0.842	hypothetical protein	Predicted
BBOV_IV001070	0.991	1	0.573	0.824	0.847	protein disulfide-isomerase putative	Predicted
BBOV_III007380	0.999	1	0.733	0.824	0.889	heat shock protein 90	Inferred from homology
BBOV_III001500	0.968	1	0.644	0.828	0.86	translation elongation factor Tu	Inferred from homology
BBOV_IV000410	0.876	1	0.613	0.832	0.83	surface protein D	Predicted
BBOV_III001690	0.994	1	0.623	0.838	0.864	hypothetical protein	Predicted
BBOV_III005830	0.787	0.8	0.637	0.839	0.766	Spherical Body Protein 2 truncated copy 4 (SBP2)	Predicted
BBOV_III006520	0.999	0.8	0.741	0.842	0.845	Spherical Body Protein 2 truncated copy 10 (SBP2)	Predicted
BBOV_I004270	0.999	1	0.675	0.844	0.88	ATP-dependent Clp protease adaptor protein ClpS domain containing protein	Predicted
BBOV_II002880	0.995	1	0.783	0.844	0.906	85 kDa protein	Predicted
BBOV_II002290	0.985	1	0.648	0.845	0.87	SmORF	Predicted
BBOV_IV002270	0.352	0.6	0.575	0.847	0.594	hypothetical protein	Predicted
BBOV_III001600	1	1	0.631	0.848	0.87	hypothetical protein	Predicted
BBOV_IV006290	0.92	1	0.654	0.849	0.856	ribosomal protein L29 putative	Predicted
BBOV_III005630	0.998	1	0.712	0.849	0.89	Spherical Body Protein 2 truncated copy 2 (SBP2)	Predicted
BBOV_III006540	0.999	1	0.776	0.849	0.906	Spherical Body Protein 2 truncated copy 11 (SBP2)	Predicted
BBOV_II004160	1	1	0.891	0.851	0.936	SmORF	Predicted
BBOV_II004780	0.998	1	0.627	0.861	0.872	hypothetical protein	Predicted
BBOV_II002190	0.995	1	0.645	0.861	0.875	hypothetical protein	Predicted
BBOV_II000720	1	1	0.659	0.861	0.88	hypothetical protein	Predicted
BBOV_III006500	0.999	1	0.718	0.861	0.895	Spherical Body Protein 2 truncated copy 9 (SBP2)	Evidence at transcript level
BBOV_II002580	1	1	0.903	0.861	0.941	membrane protein putative	Predicted
BBOV_I003150	0.989	1	0.651	0.865	0.876	hypothetical protein	Predicted
BBOV_III002240	0.993	1	0.593	0.866	0.863	hypothetical protein	Predicted
BBOV_I000970	0.992	0.8	0.683	0.869	0.836	DnaJ domain containing protein	Predicted
BBOV_IV004340	0.982	1	0.594	0.869	0.861	membrane protein putative	Predicted
BBOV_IV008700	0.999	1	0.688	0.872	0.89	membrane protein putative	Predicted
BBOV_III000020	0.998	1	0.713	0.88	0.898	SmORF	Predicted
BBOV_II004220	1	1	0.772	0.88	0.913	SmORF	Predicted
BBOV_III007800	0.992	1	0.579	0.886	0.865	heat shock protein 70 precursor putative	Inferred from homology
BBOV_IV003250	0.998	1	0.813	0.892	0.926	hypothetical protein	Predicted
BBOV_IV000420	0.918	1	0.599	0.893	0.852	conserved hypothetical protein	Predicted
BBOV_III005620	0.998	1	0.615	0.893	0.876	hypothetical protein	Predicted
BBOV_IV008150	0.998	1	0.776	0.894	0.917	12D3 antigen	Evidence at transcript level
BBOV_III006490	1	1	0.946	0.894	0.96	hypothetical protein	Predicted
BBOV_II006810	1	1	0.815	0.895	0.928	SmORF	Predicted
BBOV_IV003320	0.978	0.4	0.759	0.897	0.758	hypothetical protein	Predicted
BBOV_III005960	0.998	1	0.645	0.899	0.886	tRNA methyl transferase family protein	Predicted
BBOV_IV009100	0.768	1	0.474	0.903	0.786	protein disulfide isomerase related protein	Predicted
BBOV_III006510	1	1	0.963	0.904	0.967	hypothetical protein	Predicted
BBOV_I001900	0.999	1	0.609	0.905	0.878	conserved hypothetical protein	Predicted
BBOV_IV005650	1	1	0.805	0.905	0.927	membrane protein putative	Evidence at transcript level
BBOV_IV011670	1	1	0.787	0.906	0.923	membrane protein putative	Predicted
BBOV_IV009170	0.999	1	0.785	0.907	0.923	membrane protein putative	Evidence at transcript level
BBOV_IV000780	0.996	1	0.718	0.909	0.906	hypothetical protein	Predicted
BBOV_III006480	1	1	0.776	0.914	0.923	Spherical Body Protein 2 truncated copy 8 (SBP2)	Predicted
BBOV_II002660	1	1	0.75	0.917	0.917	hypothetical protein	Predicted
BBOV_I002480	1	1	0.769	0.917	0.921	hypothetical protein	Predicted
BBOV_II000400	1	1	0.897	0.917	0.953	SmORF	Predicted
BBOV_III006470	1	1	0.936	0.917	0.963	hypothetical protein	Predicted
BBOV_I003860	1	1	0.804	0.918	0.93	SmORF	Predicted
BBOV_II000990	0.99	1	0.701	0.921	0.903	hypothetical protein	Predicted
BBOV_II004150	1	1	0.827	0.923	0.938	SmORF	Predicted
BBOV_I004210	0.957	0.8	0.607	0.924	0.822	spherical body protein 3	Predicted
BBOV_III007740	1	1	0.889	0.924	0.953	SmORF	Predicted
BBOV_III011590	0.956	1	0.597	0.926	0.87	hypothetical protein	Predicted
BBOV_IV007010	1	1	0.867	0.928	0.949	chaperonin cpn60 putative	Inferred from homology
BBOV_I004140	0.997	1	0.683	0.929	0.902	hypothetical protein	Evidence at transcript level
BBOV_III011930	1	1	0.86	0.929	0.947	SmORF	Predicted
BBOV_IV004360	1	1	0.744	0.93	0.918	membrane protein putative	Predicted
BBOV_IV001040	1	1	0.742	0.931	0.918	hypothetical protein	Predicted
BBOV_I001090	1	1	0.795	0.931	0.931	hypothetical protein	Predicted
BBOV_III011330	0.993	1	0.638	0.932	0.891	hypothetical protein	Predicted
BBOV_II001760	1	1	0.749	0.932	0.92	hypothetical protein	Evidence at transcript level
BBOV_IV012140	1	1	0.868	0.932	0.95	SmORF	Predicted
BBOV_I001370	0.999	0.8	0.839	0.933	0.893	SmORF	Predicted
BBOV_III006100	0.999	1	0.643	0.933	0.894	conserved hypothetical protein	Predicted
BBOV_IV004810	1	1	0.823	0.933	0.939	membrane protein putative	Predicted
BBOV_IV008970	0.997	1	0.678	0.934	0.902	membrane protein putative	Predicted
BBOV_I001050	1	1	0.788	0.934	0.93	hypothetical protein	Evidence at transcript level
BBOV_II007780	1	1	0.821	0.935	0.939	SmORF	Predicted
BBOV_I001020	1	1	0.825	0.935	0.94	hypothetical protein	Evidence at transcript level
BBOV_IV006430	1	1	0.707	0.938	0.911	SmORF	Predicted
BBOV_I001120	1	1	0.833	0.938	0.943	SmORF	Evidence at transcript level
BBOV_IV007620	1	1	0.633	0.939	0.893	hypothetical protein	Predicted
BBOV_III011960	1	1	0.718	0.94	0.915	SmORF	Predicted
BBOV_III002350	1	1	0.936	0.941	0.969	SmORF	Predicted
BBOV_I005650	1	1	0.762	0.943	0.926	variant erythrocyte surface antigen-1 putative	Predicted
BBOV_IV010000	0.944	1	0.658	0.944	0.887	membrane protein putative	Evidence at transcript level
BBOV_III005800	1	1	0.794	0.944	0.934	hypothetical protein	Predicted
BBOV_III002340	1	1	0.917	0.944	0.965	SmORF	Predicted
BBOV_II001380	1	1	0.881	0.945	0.956	SmORF	Predicted
BBOV_IV000670	0.996	1	0.745	0.947	0.922	hypothetical protein	Predicted
BBOV_IV007930	1	1	0.865	0.95	0.954	SmORF	Predicted
BBOV_IV009240	1	1	0.715	0.952	0.917	hypothetical protein	Predicted
BBOV_IV007960	1	1	0.894	0.952	0.961	SmORF	Predicted
BBOV_IV000090	1	1	0.938	0.953	0.973	SmORF	Predicted
BBOV_IV006480	1	1	0.773	0.955	0.932	membrane protein putative	Predicted
BBOV_IV007970	1	1	0.887	0.955	0.961	SmORF	Predicted
BBOV_IV000760	1	1	0.826	0.956	0.946	hypothetical protein	Predicted
BBOV_I002900	1	1	0.649	0.957	0.901	hypothetical protein	Evidence at transcript level
BBOV_II000060	1	1	0.838	0.957	0.949	SmORF	Predicted
BBOV_IV006500	0.999	1	0.729	0.958	0.921	hypothetical protein	Predicted
BBOV_III000690	1	1	0.828	0.958	0.947	SmORF	Predicted
BBOV_IV005440	0.999	1	0.743	0.959	0.925	membrane protein putative	Predicted
BBOV_IV000040	1	1	0.934	0.959	0.973	SmORF	Predicted
BBOV_I004780	1	1	0.753	0.964	0.929	hypothetical protein	Predicted
BBOV_IV000770	1	1	0.821	0.964	0.946	hypothetical protein	Predicted
BBOV_I005150	1	1	0.867	0.964	0.958	SmORF	Predicted
BBOV_II007820	1	1	0.808	0.966	0.943	SmORF	Predicted
BBOV_IV006420	1	1	0.945	0.97	0.979	SmORF	Predicted
BBOV_IV006390	1	1	0.897	0.971	0.967	SmORF	Predicted
BBOV_II001390	1	1	0.909	0.972	0.97	SmORF	Predicted
BBOV_I001180	1	1	0.887	0.973	0.965	SmORF	Predicted
BBOV_I001170	1	1	0.938	0.973	0.978	Small open reading frame (SmORF)	Predicted
BBOV_IV003550	0.999	1	0.759	0.977	0.934	hypothetical protein	Predicted
BBOV_IV005750	1	1	0.849	0.977	0.957	membrane protein putative	Predicted
BBOV_IV001030	1	1	0.805	0.978	0.946	hypothetical protein	Predicted
BBOV_II006800	0.999	1	0.751	0.979	0.932	SmORF	Evidence at transcript level
BBOV_III004200	1	1	0.877	0.982	0.965	hypothetical protein	Predicted
BBOV_I001160	1	1	0.903	0.982	0.971	SmORF	Predicted
BBOV_II002280	1	1	0.891	0.983	0.969	SmORF	Predicted
BBOV_I003890	1	1	0.961	0.983	0.986	SmORF	Predicted
BBOV_III000050	1	1	0.896	0.985	0.97	SmORF	Evidence at transcript level
BBOV_III001200	1	1	0.779	0.986	0.941	hypothetical protein	Predicted

## Sheet: Negatives_methodology#1
#ID	ada	nn	rf	svm	Ensemble	Product	SignalP	TMHMM	DGPI	Vacceed_score	wolf_score	wolf_annotation	targetp_SP	tmhmm_ExpAA	tmhmm_First60	tmhmm_PredHel	signalp_D	phobius_TM	phobius_SP	UnitProt existence	UniProt location	UniProt transmembrane
BBOV_IV010530	1	1	0.731	0.995	0.931	conserved hypothetical protein	Non-secretory protein	1	no	0.913	0	not_screted_or_membrane	0.084	21.6	0	1	0.107	1	N	Predicted		TRANSMEM 279 297 Helical. {ECO:0000256|SAM:Phobius}.
BBOV_III005850	1	1	0.868	0.994	0.965	membrane protein putative	Non-secretory protein	1	yes	0.993	9	membrane	0.969	23.12	22.92	1	0.3	1	N	Predicted		TRANSMEM 12 36 Helical. {ECO:0000256|SAM:Phobius}.
BBOV_III000650	0.999	1	0.791	0.986	0.944	hypothetical protein	Non-secretory protein	0	yes	0.995	8	membrane	0.939	14.13	7.96	0	0.687	0	Y	Predicted
BBOV_III004560	1	1	0.783	0.966	0.937	membrane protein putative	Non-secretory protein	1	yes	1	10	Secreted	0.891	22.31	22.27	1	0.207	1	N	Predicted		TRANSMEM 12 33 Helical. {ECO:0000256|SAM:Phobius}.
BBOV_III002560	1	1	0.803	0.965	0.942	hypothetical protein	Non-secretory protein	0	no	0.311	26	membrane	0.142	2.51	0	0	0.288	0	N	Predicted
BBOV_II002020	0.999	1	0.645	0.941	0.896	mac/perforin domain containing protein	Non-secretory protein	0	no	0.759	0	not_screted_or_membrane	0.936	0.26	0.25	0	0.622	0	N	Predicted
BBOV_III001280	0.999	0.8	0.713	0.911	0.856	variant erythrocyte surface antigen-1 alpha subunit	Non-secretory protein	1	yes	0.937	4	membrane_and_secreted	0.184	40.33	2.51	1	0.398	2	N	Predicted		TRANSMEM 1311 1334 Helical. {ECO:0000256|SAM:Phobius}.
BBOV_IV007980	0.826	1	0.635	0.902	0.841	variant erythrocyte surface antigen-1 beta subunit	Non-secretory protein	1	no	0.994	31	membrane	0.155	26.22	0	1	0.12	1	N	Predicted		TRANSMEM 1038 1061 Helical. {ECO:0000256|SAM:Phobius}.
BBOV_II003350	0.947	1	0.621	0.887	0.864	hypothetical protein	Non-secretory protein	8	no	1	28	membrane	0.332	179.99	19.08	8	0.19	8	N	Predicted		TRANSMEM 21 42 Helical. {ECO:0000256|SAM:Phobius}.; TRANSMEM 116 140 Helical. {ECO:0000256|SAM:Phobius}.; TRANSMEM 161 180 Helical. {ECO:0000256|SAM:Phobius}.; TRANSMEM 219 240 Helical. {ECO:0000256|SAM:Phobius}.; TRANSMEM 261 279 Helical. {ECO:0000256|SAM:Phobius}.; TRANSMEM 411 435 Helical. {ECO:0000256|SAM:Phobius}.; TRANSMEM 442 465 Helical. {ECO:0000256|SAM:Phobius}.; TRANSMEM 503 529 Helica…
BBOV_I000240	0.989	0.6	0.649	0.828	0.767	conserved hypothetical protein	Non-secretory protein	0	no	0.19	20	Secreted	0.059	0.09	0.01	0	0.184	0	N	Predicted
BBOV_IV008080	0.915	1	0.523	0.815	0.813	hypothetical protein	Non-secretory protein	0	no	0.002	0	not_screted_or_membrane	0.073	0.02	0	0	0.115	0	N	Predicted
BBOV_I001590	0.981	1	0.687	0.794	0.866	hypothetical protein	Non-secretory protein	0	no	0.104	17	Secreted	0.126	0.02	0.02	0	0.154	0	N	Predicted
BBOV_III002820	0.999	1	0.693	0.793	0.871	tubulin alpha chain putative	Non-secretory protein	0	no	0.002	0	not_screted_or_membrane	0.174	0.89	0.01	0	0.14	0	N	Evidence at transcript level	SUBCELLULAR LOCATION: Cytoplasm	cytoskeleton {ECO:0000256|SAAS:SAAS00103388}.
BBOV_I000250	0.972	1	0.712	0.782	0.866	hypothetical protein	Non-secretory protein	0	no	0.011	0	not_screted_or_membrane	0.063	0.79	0	0	0.106	1	N	Predicted
BBOV_II004000	0.985	1	0.636	0.763	0.846	conserved hypothetical protein	Non-secretory protein	0	no	0.993	11	membrane	0.816	13.53	13.5	0	0.699	0	Y	Predicted
BBOV_IV011050	0.07	1	0.408	0.76	0.56	WD40 repeat myosin-like protein putative	Non-secretory protein	0	no	0.002	0	not_screted_or_membrane	0.258	0.03	0	0	0.216	0	N	Inferred from homology
BBOV_IV012020	0.819	0.6	0.723	0.724	0.716	hypothetical protein	Non-secretory protein	9	no	1	31	membrane	0.099	199.53	0	9	0.105	8	N	Predicted		TRANSMEM 97 118 Helical. {ECO:0000256|SAM:Phobius}.; TRANSMEM 154 181 Helical. {ECO:0000256|SAM:Phobius}.; TRANSMEM 231 251 Helical. {ECO:0000256|SAM:Phobius}.; TRANSMEM 257 278 Helical. {ECO:0000256|SAM:Phobius}.; TRANSMEM 334 352 Helical. {ECO:0000256|SAM:Phobius}.; TRANSMEM 394 419 Helical. {ECO:0000256|SAM:Phobius}.; TRANSMEM 502 523 Helical. {ECO:0000256|SAM:Phobius}.; TRANSMEM 603 626 Helic…
BBOV_III003040	0.973	0.8	0.606	0.722	0.775	glucose inhibited division protein A family protein	Non-secretory protein	0	no	0.88	10	Secreted	0.779	0.07	0.05	0	0.438	0	Y	Predicted
BBOV_IV005930	0.998	1	0.689	0.713	0.85	aminopeptidase putative	Non-secretory protein	0	no	0.002	0	not_screted_or_membrane	0.116	0.01	0	0	0.106	0	N	Predicted
BBOV_III003780	0.243	0.8	0.447	0.712	0.551	conserved hypothetical protein	Non-secretory protein	0	no	0.494	11	Secreted	0.558	1.68	1.68	0	0.236	0	N	Predicted
BBOV_II002440	0.845	0.6	0.559	0.699	0.676	hypothetical protein	Non-secretory protein	0	no	0.001	0	not_screted_or_membrane	0.03	0.17	0.01	0	0.139	0	N	Predicted
BBOV_IV000530	0.875	0.6	0.536	0.654	0.666	orotate phosphoribosyltransferase	Non-secretory protein	0	no	0.001	4	membrane_and_secreted	0.104	0.18	0.04	0	0.149	0	N	Inferred from homology
BBOV_IV004200	0.367	0.8	0.623	0.649	0.61	hypothetical protein	Non-secretory protein	0	no	0.999	16	Secreted	0.905	11.86	11.83	0	0.554	0	N	Predicted
BBOV_III009720	0.986	1	0.595	0.636	0.804	hypothetical protein	Non-secretory protein	0	no	0.637	0	not_screted_or_membrane	0.582	3.39	2.18	0	0.53	0	N	Predicted
BBOV_IV004930	0.983	0.2	0.683	0.633	0.625	hypothetical protein	Non-secretory protein	0	no	0.002	0	not_screted_or_membrane	0.094	3.08	1.58	0	0.112	0	N	Predicted
BBOV_I004840	0.339	0.4	0.475	0.619	0.458	hypothetical protein	Non-secretory protein	0	no	0.001	0	not_screted_or_membrane	0.027	0.02	0	0	0.139	0	N	Predicted
BBOV_V000300	0.993	1	0.586	0.597	0.794	hypothetical protein	Non-secretory protein	2	no	0.908	1	membrane	0.473	38.37	8.44	2	0.118	3	N	Predicted		TRANSMEM 58 82 Helical. {ECO:0000256|SAM:Phobius}.; TRANSMEM 88 106 Helical. {ECO:0000256|SAM:Phobius}.
BBOV_II004460	0.966	0.2	0.597	0.579	0.586	hypothetical protein	Non-secretory protein	0	no	0.002	0	not_screted_or_membrane	0.059	0.01	0	0	0.109	0	N	Predicted
BBOV_III004910	0.153	0.8	0.569	0.572	0.523	hypothetical protein	Non-secretory protein	0	no	0.002	0	not_screted_or_membrane	0.099	0.14	0	0	0.108	0	N	Predicted
BBOV_IV004320	0.899	1	0.491	0.571	0.74	glutaredoxin-like protein putative	Non-secretory protein	0	no	0.001	0	not_screted_or_membrane	0.083	0	0	0	0.203	0	N	Predicted
BBOV_IV009200	0.85	1	0.742	0.561	0.788	hypothetical protein	Non-secretory protein	0	no	0.953	31	membrane	0.083	37.7	0	0	0.106	5	N	Predicted
BBOV_III007190	0.15	0.8	0.317	0.536	0.451	conserved hypothetical protein	Non-secretory protein	0	no	0.086	15	Secreted	0.061	0	0	0	0.101	0	N	Predicted
BBOV_I001770	0.272	0.8	0.349	0.521	0.485	hypothetical protein	Non-secretory protein	0	no	0.002	0	not_screted_or_membrane	0.029	0	0	0	0.1	0	N	Predicted
BBOV_III002570	0.61	0.4	0.46	0.501	0.493	hypothetical protein	Non-secretory protein	0	no	0.001	0	not_screted_or_membrane	0.078	0.08	0.08	0	0.17	0	N	Predicted
BBOV_III010600	0.096	0.8	0.389	0.488	0.443	conserved hypothetical protein	Non-secretory protein	0	no	0.779	0	not_screted_or_membrane	0.031	33.95	0.08	0	0.109	2	N	Predicted
BBOV_IV010070	0.627	0.2	0.503	0.487	0.454	3'5'-cyclic nucleotide phosphodiesterase putative	Non-secretory protein	0	no	0.002	0	not_screted_or_membrane	0.176	0.01	0	0	0.106	0	N	Inferred from homology
BBOV_IV001280	0.059	1	0.517	0.482	0.514	hypothetical protein	Non-secretory protein	0	no	0.001	0	not_screted_or_membrane	0.123	0	0	0	0.181	0	N	Predicted
BBOV_IV002190	0.266	0.8	0.493	0.452	0.503	hypothetical protein	Non-secretory protein	0	no	0.002	0	not_screted_or_membrane	0.076	0	0	0	0.101	0	N	Predicted
BBOV_III009260	0.472	0.2	0.577	0.451	0.425	hypothetical protein	Non-secretory protein	0	no	0.002	0	not_screted_or_membrane	0.067	0.09	0	0	0.102	0	N	Predicted
BBOV_IV004710	0.037	0.2	0.459	0.449	0.286	translation elongation factor G (EF-G) putative	Non-secretory protein	0	no	0.823	4	membrane	0.86	3.86	3.84	0	0.864	0	Y	Inferred from homology	SUBCELLULAR LOCATION: Mitochondrion {ECO:0000256|HAMAP-Rule:MF_03061}.
BBOV_II006370	0.219	0.2	0.383	0.448	0.313	hypothetical protein	Non-secretory protein	0	no	0.002	0	not_screted_or_membrane	0.02	0.02	0.01	0	0.106	0	N	Predicted
BBOV_I004490	0.31	0.2	0.501	0.444	0.364	peptidyl-prolyl cis-trans isomerase cyclophilin-type	Non-secretory protein	0	no	0.19	0	not_screted_or_membrane	0.463	0.03	0.01	0	0.329	0	N	Predicted
BBOV_I000220	0.333	0.4	0.488	0.443	0.416	conserved hypothetical protein	Non-secretory protein	0	no	0.001	0	not_screted_or_membrane	0.169	0.14	0.11	0	0.189	0	N	Predicted
BBOV_II003570	0.949	0.8	0.444	0.432	0.656	bromodomain containing protein	Non-secretory protein	0	no	0.002	0	not_screted_or_membrane	0.046	0.02	0	0	0.101	0	N	Predicted
BBOV_III003880	0.258	0	0.477	0.42	0.289	DEAD/DEAH box helicase domain containing protein	Non-secretory protein	0	no	0.003	0	not_screted_or_membrane	0.285	0.01	0	0	0.179	0	N	Predicted
BBOV_II007490	0.067	0.4	0.374	0.419	0.315	conserved hypothetical protein	Non-secretory protein	0	no	0.189	20	Secreted	0.037	0	0	0	0.112	0	N	Predicted
BBOV_IV005830	0.52	0.6	0.455	0.41	0.496	ATP synthase F1 beta chain putative	Non-secretory protein	0	no	0.001	0	not_screted_or_membrane	0.014	0.05	0	0	0.184	0	N	Evidence at transcript level
BBOV_III001350	0.253	0.6	0.581	0.402	0.459	40S ribosomal protein S17 putative	Non-secretory protein	0	no	0.002	0	not_screted_or_membrane	0.054	0	0	0	0.102	0	N	Inferred from homology
BBOV_III007130	0.157	0	0.402	0.393	0.238	HesB-like domain containing protein	Non-secretory protein	0	no	0.368	29	Secreted	0.13	0.37	0.37	0	0.12	0	N	Predicted
BBOV_I005780	0.019	0.2	0.361	0.39	0.243	variant erythrocyte surface antigen-1 putative	Non-secretory protein	1	no	0.998	27	membrane	0.126	34.2	0	1	0.114	1	N	Predicted		TRANSMEM 1036 1059 Helical. {ECO:0000256|SAM:Phobius}.
BBOV_IV008910	0.4	0.2	0.492	0.387	0.37	translation initiation factor 5A putative	Non-secretory protein	0	no	0.001	5	membrane	0.063	0.21	0.2	0	0.105	0	N	Inferred from homology
BBOV_II007380	0.04	0	0.441	0.384	0.216	cyclin dependent kinase binding protein putative	Non-secretory protein	0	no	0.001	0	not_screted_or_membrane	0.098	0.29	0.05	0	0.124	0	N	Predicted
BBOV_III011860	0.153	0.4	0.446	0.38	0.345	hypothetical protein	Non-secretory protein	0	no	0.002	0	not_screted_or_membrane	0.039	0.07	0	0	0.107	0	N	Predicted
BBOV_IV008420	0.496	0	0.529	0.372	0.349	hypothetical protein	Non-secretory protein	0	no	0.941	29	Secreted	0.806	0.01	0	0	0.569	0	Y	Predicted
BBOV_IV008190	0.449	0.4	0.498	0.351	0.425	branched-chain alpha-keto acid dehydrogenase E1 component beta subunit putative	Non-secretory protein	0	no	0.003	0	not_screted_or_membrane	0.04	7.85	0.01	0	0.143	0	N	Predicted
BBOV_III004870	0.112	0	0.381	0.345	0.21	hypothetical protein	Non-secretory protein	0	no	0.001	2	membrane	0.111	0	0	0	0.104	0	N	Predicted
BBOV_III007490	0.441	0.8	0.491	0.344	0.519	conserved hypothetical protein	Non-secretory protein	1	no	0.958	0	not_screted_or_membrane	0.127	21.01	0.96	1	0.173	1	N	Predicted		TRANSMEM 60 79 Helical. {ECO:0000256|SAM:Phobius}.
BBOV_I005100	0.073	0	0.534	0.337	0.236	hypothetical protein	Non-secretory protein	0	no	0.001	0	not_screted_or_membrane	0.099	0.47	0.02	0	0.158	0	N	Evidence at transcript level
BBOV_II001250	0.348	0.2	0.48	0.327	0.339	vesicle-associated membrane protein putative	Non-secretory protein	1	no	0.993	4	membrane	0.33	19.09	0	1	0.121	1	N	Evidence at transcript level		TRANSMEM 205 223 Helical. {ECO:0000256|SAM:Phobius}.
BBOV_II004540	0.01	0	0.37	0.325	0.176	hypothetical protein	Non-secretory protein	0	no	0.001	0	not_screted_or_membrane	0.067	0.31	0.1	0	0.121	0	N	Predicted
BBOV_II001800	0.972	0	0.621	0.323	0.479	hypothetical protein	Non-secretory protein	0	no	0.852	3	membrane	0.768	18.05	16.95	0	0.213	1	N	Predicted
BBOV_III004170	0.017	0	0.279	0.323	0.155	conserved hypothetical protein	Non-secretory protein	0	no	0.002	0	not_screted_or_membrane	0.064	2.72	0.01	0	0.104	0	N	Predicted
BBOV_II005340	0.237	0.2	0.527	0.322	0.322	cytidine triphosphate synthetase putative	Non-secretory protein	0	no	0.001	3	membrane	0.125	0.1	0.01	0	0.291	0	N	Inferred from homology
BBOV_III010680	0.121	0.4	0.425	0.322	0.317	ribosomal L27e protein family protein	Non-secretory protein	0	no	0.001	0	not_screted_or_membrane	0.033	0.01	0	0	0.136	0	N	Predicted
BBOV_III010710	0.062	0.6	0.391	0.307	0.34	Pep3/Vps18/deep orange family protein	Non-secretory protein	0	no	0.001	2	membrane	0.015	0.5	0.02	0	0.123	0	N	Predicted
BBOV_IV003010	0.006	0.2	0.317	0.307	0.207	conserved hypothetical protein	Non-secretory protein	0	no	0.001	4.5	membrane	0.04	0.17	0	0	0.108	0	N	Predicted
BBOV_IV011570	0.026	0	0.432	0.293	0.188	endonuclease/exonuclease/phosphatase family protein	Non-secretory protein	0	no	0.001	0	not_screted_or_membrane	0.047	0.04	0	0	0.129	0	N	Predicted
BBOV_IV000600	0.151	0	0.303	0.291	0.186	hypothetical protein	Non-secretory protein	0	no	0.002	0	not_screted_or_membrane	0.064	0.2	0	0	0.098	0	N	Evidence at transcript level
BBOV_I001080	0.122	0.2	0.447	0.29	0.265	hypothetical protein	Non-secretory protein	0	no	0.987	19	Secreted	0.686	0.46	0.37	0	0.435	0	Y	Predicted
BBOV_III002310	0.006	0.4	0.395	0.282	0.271	variant erythrocyte surface antigen-1 alpha subunit	Non-secretory protein	1	no	0.996	0	not_screted_or_membrane	0.087	33.21	0	1	0.107	2	N	Predicted		TRANSMEM 1272 1295 Helical. {ECO:0000256|SAM:Phobius}.
BBOV_III005540	0.044	0	0.317	0.281	0.161	hypothetical protein	Non-secretory protein	0	no	0.002	0	not_screted_or_membrane	0.081	3.38	0.04	0	0.104	0	N	Evidence at transcript level
BBOV_IV007780	0.259	0.2	0.461	0.266	0.297	hypothetical protein	Non-secretory protein	0	no	0.593	0	not_screted_or_membrane	0.614	0	0	0	0.378	0	N	Predicted
BBOV_II006920	0.735	0.2	0.493	0.264	0.423	citrate synthase	Non-secretory protein	0	no	0.014	0	not_screted_or_membrane	0.072	3.64	0	0	0.102	1	N	Inferred from homology
BBOV_III010470	0.033	0	0.388	0.258	0.17	dnaJ C terminal region domain containing protein	Non-secretory protein	0	no	0.002	0	not_screted_or_membrane	0.081	0	0	0	0.114	0	N	Inferred from homology
BBOV_III007250	0.093	0	0.379	0.256	0.182	DNA repair protein (mre11) family protein	Non-secretory protein	0	no	0.002	0	not_screted_or_membrane	0.069	0	0	0	0.104	0	N	Predicted
BBOV_III000040	0.043	0.2	0.408	0.252	0.226	variant erythrocyte surface antigen-1 alpha subunit	Non-secretory protein	1	no	0.931	19	Secreted	0.216	16.33	0	1	0.428	1	N	Predicted		TRANSMEM 187 208 Helical. {ECO:0000256|SAM:Phobius}.
BBOV_III007860	0.012	0	0.402	0.246	0.165	phosphoglycerate mutase 1 family protein	Non-secretory protein	0	no	0.002	0	not_screted_or_membrane	0.201	0	0	0	0.145	0	N	Inferred from homology
BBOV_IV011290	0.009	0	0.336	0.242	0.147	oxidoreductase NAD-binding domain containing protein	Non-secretory protein	0	no	0.898	17	Secreted	0.246	27.09	25.57	0	0.218	1	Y	Predicted
BBOV_II001020	0.063	0	0.389	0.238	0.172	hypothetical protein	Non-secretory protein	0	no	0.002	0	not_screted_or_membrane	0.053	1.5	0	0	0.097	0	N	Predicted
BBOV_I003570	0.358	0	0.462	0.237	0.264	hypothetical protein	Non-secretory protein	0	no	0.002	0	not_screted_or_membrane	0.02	0	0	0	0.105	0	N	Predicted
BBOV_III009030	0.001	0	0.343	0.234	0.144	protein of unknown function (DUF1671) protein family	Non-secretory protein	1	no	0.798	4	membrane	0.166	19.55	0	1	0.226	0	Y	Predicted
BBOV_I002970	0.22	0.4	0.434	0.232	0.322	phosphatidylinositol 3- and 4-kinase domain containing protein	Non-secretory protein	0	no	0.014	0	not_screted_or_membrane	0.159	10.66	0.01	0	0.106	0	N	Inferred from homology
BBOV_III004470	0.075	0.2	0.445	0.232	0.238	hypothetical protein	Non-secretory protein	0	no	0.635	0	not_screted_or_membrane	0.962	3.47	3.39	0	0.311	0	N	Predicted
BBOV_IV000650	0.001	0.2	0.344	0.232	0.194	conserved hypothetical protein	Non-secretory protein	0	no	0.002	0	not_screted_or_membrane	0.059	0.02	0.01	0	0.101	0	N	Predicted
BBOV_II004230	0.09	0.4	0.413	0.229	0.283	hypothetical protein	Non-secretory protein	0	no	0.001	0	not_screted_or_membrane	0.092	0.04	0.03	0	0.147	0	N	Predicted
BBOV_IV006780	0.006	0.2	0.303	0.227	0.184	conserved hypothetical protein	Non-secretory protein	0	no	0.001	0	not_screted_or_membrane	0.081	0.06	0.01	0	0.149	0	N	Predicted
BBOV_IV011970	0.005	0	0.341	0.216	0.141	hypothetical protein	Non-secretory protein	0	no	0.002	0	not_screted_or_membrane	0.041	3.42	0	0	0.122	0	N	Predicted
BBOV_IV002290	0	0	0.269	0.213	0.121	nucleotide-binding protein 1 putative	Non-secretory protein	1	no	0.805	0	not_screted_or_membrane	0.202	18.49	18.41	1	0.223	1	N	Inferred from homology		TRANSMEM 12 30 Helical. {ECO:0000256|SAM:Phobius}.
BBOV_IV002860	0.003	0	0.331	0.209	0.136	variant erythrocyte surface antigen-1 alpha subunit	Non-secretory protein	1	no	0.998	7	Secreted	0.486	23.17	0.35	1	0.159	1	N	Predicted		TRANSMEM 64 87 Helical. {ECO:0000256|SAM:Phobius}.
BBOV_II002500	0.197	0	0.459	0.206	0.215	hypothetical protein	Non-secretory protein	0	no	0.002	0	not_screted_or_membrane	0.1	0	0	0	0.11	0	N	Predicted
BBOV_IV005840	0.01	0	0.247	0.2	0.114	serine hydroxymethyltransferase putative	Non-secretory protein	0	no	0.002	0	not_screted_or_membrane	0.07	0.18	0.02	0	0.107	0	N	Inferred from homology
BBOV_IV000230	0.037	0	0.386	0.198	0.155	T-complex protein 1 zeta subunit	Non-secretory protein	0	no	0.001	0	not_screted_or_membrane	0.121	0.01	0	0	0.16	0	N	Inferred from homology	SUBCELLULAR LOCATION: Cytoplasm {ECO:0000256|SAAS:SAAS00901396}.
BBOV_II007470	0.008	0.2	0.412	0.193	0.203	1-phosphatidylinositol-4-phosphate 5-kinase putative	Non-secretory protein	0	no	0.002	0	not_screted_or_membrane	0.203	0.64	0.08	0	0.141	0	N	Predicted
BBOV_III003300	0.005	0	0.296	0.193	0.123	hypothetical protein	Non-secretory protein	0	no	0.001	3	membrane	0.132	1.55	0	0	0.129	0	N	Predicted
BBOV_II005000	0.079	0.2	0.454	0.19	0.231	conserved hypothetical protein	Non-secretory protein	0	no	0.017	13	Secreted	0.134	0.61	0.01	0	0.107	0	N	Predicted
BBOV_II006320	0.053	0	0.345	0.187	0.146	pre-mRNA processing ribonucleoprotein binding region-containing protein	Non-secretory protein	0	no	0.002	0	not_screted_or_membrane	0.09	0.59	0	0	0.112	0	N	Predicted
BBOV_IV006790	0.001	0.2	0.175	0.186	0.141	heat shock protein 60 putative	Non-secretory protein	0	no	0.002	0	not_screted_or_membrane	0.016	0.01	0	0	0.117	0	N	Inferred from homology
BBOV_I004080	0.06	0.4	0.418	0.182	0.265	calmodulin	Non-secretory protein	0	no	0.006	10.5	membrane	0.11	0	0	0	0.101	0	N	Predicted
BBOV_III004540	0.06	0	0.416	0.174	0.163	tubulin-tyrosine ligase family protein	Non-secretory protein	0	no	0.002	0	not_screted_or_membrane	0.14	1.68	0.1	0	0.115	0	N	Predicted
BBOV_II007560	0.004	0	0.356	0.171	0.133	hypothetical protein	Non-secretory protein	0	no	0.002	0	not_screted_or_membrane	0.069	0	0	0	0.107	0	N	Predicted
BBOV_IV006970	0.104	0	0.385	0.17	0.165	T-complex protein 1 eta subunit putative	Non-secretory protein	0	no	0.544	0	not_screted_or_membrane	0.686	0	0	0	0.325	0	N	Inferred from homology	SUBCELLULAR LOCATION: Cytoplasm {ECO:0000256|RuleBase:RU365042	ECO:0000256|SAAS:SAAS00901396}.
BBOV_IV002350	0.168	0.6	0.379	0.168	0.329	U6 snRNA-associated Sm-like protein LSm8 putative	Non-secretory protein	0	no	0.002	0	not_screted_or_membrane	0.242	0	0	0	0.121	0	N	Inferred from homology	SUBCELLULAR LOCATION: Nucleus {ECO:0000256|RuleBase:RU365048}.
BBOV_IV007200	0.003	0	0.383	0.167	0.138	ribosomal protein L27 putative	Non-secretory protein	0	no	0.002	0	not_screted_or_membrane	0.027	0.01	0.01	0	0.103	0	N	Predicted
BBOV_IV001640	0.001	0	0.311	0.167	0.12	GTP binding protein putative	Non-secretory protein	0	no	0.001	0	not_screted_or_membrane	0.057	0.01	0	0	0.118	0	N	Predicted
BBOV_III007730	0.028	0	0.253	0.167	0.112	variant erythrocyte surface antigen-1 alpha subunit	Non-secretory protein	0	no	0.515	8.8	membrane	0.078	16.07	0	0	0.103	1	N	Predicted
BBOV_II006260	0.041	0	0.297	0.165	0.126	hypothetical protein	Non-secretory protein	0	no	0.015	13	Secreted	0.05	0	0	0	0.106	0	N	Predicted
BBOV_II000760	0.002	0	0.291	0.165	0.115	protein kinase domain containing protein	Non-secretory protein	0	no	0.002	0	not_screted_or_membrane	0.087	3.81	0	0	0.105	0	N	Predicted
BBOV_IV003080	0.001	0.2	0.283	0.162	0.162	replication factor C 38 kDa subunit	Non-secretory protein	0	no	0.002	0	not_screted_or_membrane	0.086	0.22	0	0	0.11	0	N	Predicted
BBOV_II005400	0.004	0	0.345	0.161	0.127	hypothetical protein	Non-secretory protein	0	no	0.006	11.3	membrane	0.04	0	0	0	0.101	0	N	Predicted
BBOV_IV003860	0.013	0	0.369	0.16	0.135	adenosine kinase	Non-secretory protein	0	no	0.256	9	membrane	0.13	11.73	0.05	0	0.149	0	N	Predicted
BBOV_II003780	0.022	0	0.355	0.159	0.134	hypothetical protein	Non-secretory protein	0	no	0.006	10	membrane	0.065	0	0	0	0.096	0	N	Predicted
BBOV_III004090	0	0	0.305	0.156	0.115	hypothetical protein	Non-secretory protein	0	no	0.002	0	not_screted_or_membrane	0.045	0.07	0.06	0	0.118	0	N	Predicted
BBOV_IV000800	0.002	0	0.422	0.148	0.143	prefoldin subunit 5 (c-myc binding protein) putative	Non-secretory protein	0	no	0.002	4	membrane	0.207	0.01	0	0	0.118	0	N	Predicted
BBOV_IV004220	0.005	0	0.341	0.147	0.123	Bet3 transport protein putative	Non-secretory protein	0	no	0.001	4.3	membrane	0.125	0.33	0.01	0	0.123	0	N	Inferred from homology	SUBCELLULAR LOCATION: Golgi apparatus	cis-Golgi network {ECO:0000256|PIRNR:PIRNR018293}.
BBOV_IV004160	0.002	0.2	0.239	0.146	0.147	hypothetical protein	Non-secretory protein	0	no	0.001	0	not_screted_or_membrane	0.059	0.2	0	0	0.125	0	N	Predicted
BBOV_IV008360	0.001	0	0.211	0.146	0.09	cell division control protein 48 putative	Non-secretory protein	0	no	0.002	0	not_screted_or_membrane	0.052	0	0	0	0.1	0	N	Predicted
BBOV_II004930	0.002	0.8	0.185	0.144	0.283	26s proteasome aaa-ATPase subunit Rpt3 putative	Non-secretory protein	0	no	0.002	0	not_screted_or_membrane	0.044	0	0	0	0.099	0	N	Inferred from homology
BBOV_II005810	0.266	0	0.458	0.141	0.216	hypothetical protein	Non-secretory protein	0	no	0.002	0	not_screted_or_membrane	0.184	0	0	0	0.125	0	N	Predicted
BBOV_III006650	0.001	0	0.202	0.133	0.084	hypothetical protein	Non-secretory protein	0	no	0.006	10	membrane	0.057	0.03	0	0	0.101	0	N	Predicted
BBOV_III008270	0.002	0	0.352	0.127	0.12	DEAD/DEAH box helicase domain containing protein	Non-secretory protein	0	no	0.002	0	not_screted_or_membrane	0.104	0.32	0.01	0	0.108	0	N	Predicted
BBOV_IV001650	0.004	0	0.27	0.125	0.1	conserved hypothetical protein	Non-secretory protein	0	no	0.002	0	not_screted_or_membrane	0.058	0	0	0	0.116	0	N	Inferred from homology
BBOV_III008280	0.04	0.4	0.393	0.122	0.239	YEATS family protein	Non-secretory protein	0	no	0.002	0	not_screted_or_membrane	0.044	0.17	0.15	0	0.106	0	N	Predicted	SUBCELLULAR LOCATION: Nucleus {ECO:0000256|PROSITE-ProRule:PRU00376}.
BBOV_IV009940	0	0	0.167	0.12	0.072	26S protease regulatory subunit 7 putative	Non-secretory protein	0	no	0.002	0	not_screted_or_membrane	0.073	0	0	0	0.101	0	N	Inferred from homology
BBOV_I002260	0.044	0	0.465	0.114	0.156	conserved hypothetical protein	Non-secretory protein	0	no	0.001	0	not_screted_or_membrane	0.188	0.01	0.01	0	0.196	0	N	Predicted
BBOV_I001880	0.108	0	0.443	0.113	0.166	conserved hypothetical protein	Non-secretory protein	0	no	0.001	6.5	membrane	0.122	0.65	0	0	0.135	0	N	Predicted
BBOV_II003730	0	0	0.281	0.109	0.098	hypothetical protein	Non-secretory protein	0	no	0.849	31	membrane	0.061	19.13	0	0	0.112	1	N	Predicted
BBOV_IV004970	0.112	0	0.441	0.107	0.165	diacylglycerol acyltransferase putative	Non-secretory protein	7	no	1	29	membrane	0.021	172.01	0	7	0.104	7	N	Inferred from homology		TRANSMEM 136 156 Helical. {ECO:0000256|SAM:Phobius}.; TRANSMEM 176 195 Helical. {ECO:0000256|SAM:Phobius}.; TRANSMEM 207 227 Helical. {ECO:0000256|SAM:Phobius}.; TRANSMEM 239 256 Helical. {ECO:0000256|SAM:Phobius}.; TRANSMEM 376 399 Helical. {ECO:0000256|SAM:Phobius}.; TRANSMEM 480 500 Helical. {ECO:0000256|SAM:Phobius}.; TRANSMEM 512 533 Helical. {ECO:0000256|SAM:Phobius}.
BBOV_I002150	0.002	0	0.337	0.106	0.111	conserved hypothetical protein	Non-secretory protein	0	no	0.002	0	not_screted_or_membrane	0.087	0	0	0	0.102	0	N	Predicted
BBOV_I005030	0	0	0.208	0.104	0.078	conserved hypothetical protein	Non-secretory protein	0	no	0.012	11.3	membrane	0.085	1.61	0.17	0	0.109	0	N
BBOV_II000620	0.005	0	0.358	0.101	0.116	hypothetical protein	Non-secretory protein	0	no	0.001	8.5	membrane	0.134	0	0	0	0.151	0	N	Predicted
BBOV_I002490	0.026	0	0.37	0.1	0.124	hypothetical protein	Non-secretory protein	0	no	0.002	0	not_screted_or_membrane	0.05	0	0	0	0.102	0	N	Predicted
BBOV_II005860	0.176	0	0.399	0.097	0.168	hypothetical protein	Non-secretory protein	0	no	0.002	0	not_screted_or_membrane	0.122	0	0	0	0.11	0	N	Predicted
BBOV_II004560	0.024	0.4	0.251	0.095	0.192	conserved hypothetical protein	Non-secretory protein	0	no	0.002	0	not_screted_or_membrane	0.022	0	0	0	0.106	0	N	Predicted
BBOV_III009270	0.003	0	0.337	0.095	0.109	plectin/S10 domain containing protein	Non-secretory protein	0	no	0.01	12.3	membrane	0.056	0	0	0	0.099	0	N	Predicted
BBOV_III011900	0	0	0.276	0.095	0.093	hypothetical protein	Non-secretory protein	1	no	0.964	0	not_screted_or_membrane	0.12	25.14	0.07	1	0.107	1	N	Predicted		TRANSMEM 301 322 Helical. {ECO:0000256|SAM:Phobius}.
BBOV_III004230	0.002	0	0.366	0.094	0.115	hsp90 protein	Non-secretory protein	0	no	0.001	0	not_screted_or_membrane	0.136	0.86	0.65	0	0.138	0	N	Evidence at transcript level
BBOV_III006250	0	0	0.325	0.094	0.105	conserved hypothetical protein	Non-secretory protein	0	no	0.002	0	not_screted_or_membrane	0.082	0	0	0	0.101	0	N	Predicted
BBOV_I001340	0	0	0.295	0.089	0.096	variant erythrocyte surface antigen-1 beta subunit	Non-secretory protein	0	no	0.306	0	not_screted_or_membrane	0.078	18.11	0	0	0.108	0	N	Predicted
BBOV_IV006920	0.008	0	0.358	0.088	0.114	WD domain G-beta repeat containing protein	Non-secretory protein	0	no	0.001	0	not_screted_or_membrane	0.143	0	0	0	0.132	0	N	Predicted
BBOV_IV003870	0.093	0	0.399	0.087	0.145	molybdenum cofactor synthesis protein 3 / molybdopterin synthase sulphurylase putative	Non-secretory protein	0	no	0.32	4	membrane	0.042	17.62	0.01	0	0.102	0	N	Predicted
BBOV_IV004540	0	0.4	0.25	0.085	0.184	phosphoriboprotein P0	Non-secretory protein	0	no	0.002	0	not_screted_or_membrane	0.067	5.25	0.48	0	0.12	0	N	Inferred from homology
BBOV_IV002410	0.001	0	0.281	0.085	0.092	mitochondrial import inner membrane translocase subunit Tim17 putative	Non-secretory protein	1	no	0.897	8	membrane	0.046	47.4	12.71	1	0.099	1	N	Predicted		TRANSMEM 45 68 Helical. {ECO:0000256|SAM:Phobius}.
BBOV_II001010	0	0	0.316	0.084	0.1	periodic tryptophan protein 2-like protein putative	Non-secretory protein	0	no	0.139	7	membrane_and_secreted	0.049	7.4	0.66	0	0.136	0	N	Predicted
BBOV_I002930	0.059	0	0.318	0.082	0.115	WD domain G-beta repeat domain containing protein	Non-secretory protein	1	no	0.905	0	not_screted_or_membrane	0.12	19.7	0	1	0.102	1	N	Predicted		TRANSMEM 328 348 Helical. {ECO:0000256|SAM:Phobius}.
BBOV_IV003070	0.028	0	0.323	0.081	0.108	MORN repeat containing protein	Non-secretory protein	0	no	0.002	0	not_screted_or_membrane	0.035	0	0	0	0.115	0	N	Predicted
BBOV_IV009720	0.001	0.2	0.294	0.08	0.144	u5 snRNP-associated subunit putaitve	Non-secretory protein	0	no	0.002	0	not_screted_or_membrane	0.027	0	0	0	0.114	0	N	Predicted
BBOV_III006620	0.002	0	0.167	0.078	0.062	hypothetical protein	Non-secretory protein	0	no	0.253	9.3	membrane	0.053	11.41	0	0	0.105	0	N	Predicted
BBOV_IV004060	0	0	0.284	0.077	0.09	6-phosphogluconate dehydrogenase putative	Non-secretory protein	0	no	0.001	0	not_screted_or_membrane	0.101	0.27	0.25	0	0.186	0	N	Predicted
BBOV_III009860	0	0	0.225	0.072	0.074	ubiquitin conjugating enzyme E2 putative	Non-secretory protein	0	no	0.002	0	not_screted_or_membrane	0.043	0.1	0.08	0	0.098	0	N	Inferred from homology
BBOV_II004750	0.023	0	0.367	0.071	0.115	ribosomal L39 protein	Non-secretory protein	0	no	0.002	0	not_screted_or_membrane	0.037	0	0	0	0.102	0	N	Evidence at transcript level
BBOV_III001400	0.002	0	0.316	0.071	0.097	protein kinase domain containing protein	Non-secretory protein	0	no	0.003	0	not_screted_or_membrane	0.29	0.04	0	0	0.198	0	N	Predicted
BBOV_III009800	0	0	0.28	0.07	0.087	hypothetical protein	Non-secretory protein	0	no	0.001	0	not_screted_or_membrane	0.045	0.37	0.02	0	0.135	0	N	Predicted
BBOV_III000180	0	0	0.287	0.069	0.089	conserved hypothetical protein	Non-secretory protein	0	no	0.001	0	not_screted_or_membrane	0.192	0.03	0	0	0.179	0	N	Predicted
BBOV_V000090	0	0	0.309	0.067	0.094	rps2	Non-secretory protein	0	no	0.001	0	not_screted_or_membrane	0.125	3.87	3.47	0	0.147	0	N	Predicted
BBOV_III003080	0.001	0	0.282	0.067	0.087	conserved hypothetical protein	Non-secretory protein	0	no	0.001	0	not_screted_or_membrane	0.128	0.13	0	0	0.249	0	N	Predicted
BBOV_III007930	0.057	0	0.254	0.065	0.094	conserved hypothetical protein	Non-secretory protein	0	no	0.002	0	not_screted_or_membrane	0.076	5.22	5.21	0	0.108	0	N	Predicted
BBOV_III001060	0	0	0.273	0.065	0.085	C2H2 zinc finger domain containing protein	Non-secretory protein	0	no	0.002	0	not_screted_or_membrane	0.056	0	0	0	0.106	0	N	Predicted
BBOV_II004080	0	0	0.196	0.06	0.064	small heat shock protein	Non-secretory protein	0	no	0.002	0	not_screted_or_membrane	0.065	0	0	0	0.102	0	N	Evidence at transcript level
BBOV_IV006660	0.001	0	0.322	0.059	0.095	hypothetical protein	Non-secretory protein	0	no	0.002	0	not_screted_or_membrane	0.074	0.01	0	0	0.097	0	N	Predicted
BBOV_II003580	0.001	0	0.283	0.058	0.085	hypothetical protein	Non-secretory protein	0	no	0.001	2	membrane_and_secreted	0.07	0.08	0	0	0.101	0	N	Predicted
BBOV_III003610	0	0	0.273	0.058	0.083	26S proteasome non-ATPase regulatory subunit Nin1/mts3 family protein	Non-secretory protein	0	no	0.001	0	not_screted_or_membrane	0.142	0.05	0	0	0.148	0	N	Predicted
BBOV_I005050	0	0	0.202	0.058	0.065	ubiquitin conjugating enzyme putative	Non-secretory protein	0	no	0.002	0	not_screted_or_membrane	0.035	0.01	0	0	0.108	0	N
BBOV_I002210	0	0	0.301	0.057	0.09	syntaxin binding protein putative	Non-secretory protein	0	no	0.001	0	not_screted_or_membrane	0.119	0.31	0.19	0	0.17	0	N	Inferred from homology
BBOV_IV004410	0	0	0.203	0.057	0.065	chaperone protein dnaJ-2 putative	Non-secretory protein	0	no	0.001	0	not_screted_or_membrane	0.079	0.01	0.01	0	0.198	0	N	Predicted
BBOV_I002820	0.004	0	0.231	0.053	0.072	conserved hypothetical protein	Non-secretory protein	0	no	0.002	0	not_screted_or_membrane	0.103	0	0	0	0.1	0	N	Predicted
BBOV_III001540	0.001	0	0.389	0.052	0.111	conserved hypothetical protein	Non-secretory protein	6	no	1	31	membrane	0.317	129.81	20.54	6	0.125	6	N	Predicted		TRANSMEM 34 53 Helical. {ECO:0000256|SAM:Phobius}.; TRANSMEM 73 97 Helical. {ECO:0000256|SAM:Phobius}.; TRANSMEM 118 139 Helical. {ECO:0000256|SAM:Phobius}.; TRANSMEM 159 183 Helical. {ECO:0000256|SAM:Phobius}.; TRANSMEM 195 222 Helical. {ECO:0000256|SAM:Phobius}.; TRANSMEM 228 247 Helical. {ECO:0000256|SAM:Phobius}.
BBOV_IV009590	0	0	0.233	0.051	0.071	ADP-ribosylation factor GTPase-activating factor putative	Non-secretory protein	0	no	0.001	0	not_screted_or_membrane	0.078	0.05	0.05	0	0.125	0	N	Predicted
BBOV_IV005040	0	0	0.203	0.051	0.064	hypothetical protein	Non-secretory protein	0	no	0.002	6	membrane	0.031	1.87	0	0	0.106	0	N	Predicted
BBOV_IV000400	0	0	0.239	0.05	0.072	DEAD/DEAH box helicase	Non-secretory protein	0	no	0.002	0	not_screted_or_membrane	0.042	0.02	0	0	0.102	0	N	Inferred from homology
BBOV_I000910	0	0	0.244	0.049	0.073	Brix domain containing protein	Non-secretory protein	0	no	0.002	0	not_screted_or_membrane	0.012	0	0	0	0.101	0	N	Predicted
BBOV_III000120	0	0	0.237	0.049	0.072	cytochrome c oxidase copper chaperone (COX17) putative	Non-secretory protein	0	no	0.098	16	Secreted	0.039	0	0	0	0.113	0	N	Predicted
BBOV_IV005480	0	0	0.213	0.049	0.065	actin-related putative	Non-secretory protein	0	no	0.001	0	not_screted_or_membrane	0.025	0.17	0.01	0	0.134	0	N	Inferred from homology
BBOV_II007650	0.001	0	0.247	0.045	0.073	hypothetical protein	Non-secretory protein	0	no	0.002	0	not_screted_or_membrane	0.052	0	0	0	0.1	0	N	Predicted
BBOV_III004840	0	0	0.222	0.045	0.067	FHA domain containing protein	Non-secretory protein	0	no	0.001	0	not_screted_or_membrane	0.054	0	0	0	0.13	0	N	Predicted
BBOV_III004660	0	0	0.161	0.045	0.051	40S ribosomal protein S6 putative	Non-secretory protein	0	no	0.002	0	not_screted_or_membrane	0.051	0.03	0	0	0.1	0	N	Inferred from homology
BBOV_II003270	0	0	0.228	0.044	0.068	40S ribosomal protein S24 protein putative	Non-secretory protein	1	no	0.497	0	not_screted_or_membrane	0.031	15.7	2.33	1	0.127	0	N	Evidence at transcript level
BBOV_I002450	0	0	0.105	0.044	0.037	hypothetical protein	Non-secretory protein	0	no	0.002	0	not_screted_or_membrane	0.047	0	0	0	0.099	0	N	Predicted
BBOV_IV000260	0	0	0.205	0.043	0.062	EF hand domain conatining protein	Non-secretory protein	0	no	0.002	0	not_screted_or_membrane	0.126	0	0	0	0.111	0	N	Predicted
BBOV_III010670	0	0	0.182	0.043	0.056	conserved hypothetical protein	Non-secretory protein	0	no	0.002	0	not_screted_or_membrane	0.076	0.01	0	0	0.105	0	N	Evidence at transcript level
BBOV_II004070	0	0	0.206	0.042	0.062	ATP-dependent Clp protease proteolytic subunit 1 putative	Non-secretory protein	0	no	0.002	0	not_screted_or_membrane	0.043	3.06	0	0	0.127	0	N	Inferred from homology
BBOV_IV003270	0	0	0.167	0.041	0.052	nucleosome assembly protein	Non-secretory protein	0	no	0.002	0	not_screted_or_membrane	0.068	0	0	0	0.1	0	N	Evidence at transcript level
BBOV_III005990	0.001	0	0.309	0.04	0.088	hypothetical protein	Non-secretory protein	0	no	0.002	0	not_screted_or_membrane	0.042	0.01	0	0	0.113	0	N	Predicted
BBOV_I004740	0	0	0.213	0.04	0.063	RNA recognition motif. (a.k.a. RRM RBD or RNP) domain containing protein	Non-secretory protein	0	no	0.002	0	not_screted_or_membrane	0.026	0.01	0	0	0.106	0	N	Predicted
BBOV_I000430	0.001	0.6	0.258	0.039	0.225	Bax inhibitor-1 putative	Non-secretory protein	7	no	0.997	31	membrane	0.828	144.48	24.31	7	0.289	7	N	Evidence at transcript level		TRANSMEM 34 53 Helical. {ECO:0000256|RuleBase:RU004379}.; TRANSMEM 58 76 Helical. {ECO:0000256|RuleBase:RU004379}.; TRANSMEM 96 116 Helical. {ECO:0000256|RuleBase:RU004379}.; TRANSMEM 123 145 Helical. {ECO:0000256|RuleBase:RU004379}.; TRANSMEM 151 174 Helical. {ECO:0000256|RuleBase:RU004379}.; TRANSMEM 181 201 Helical. {ECO:0000256|RuleBase:RU004379}.; TRANSMEM 213 236 Helical. {ECO:0000256|RuleB…
BBOV_IV005100	0.001	0	0.3	0.039	0.085	RNA polymerase subunit 8c putative	Non-secretory protein	0	no	0.002	0	not_screted_or_membrane	0.1	0.08	0.01	0	0.098	0	N	Inferred from homology
BBOV_III009910	0.001	0	0.217	0.039	0.064	hypothetical protein	Non-secretory protein	0	no	0.002	0	not_screted_or_membrane	0.017	0	0	0	0.111	0	N	Evidence at transcript level
BBOV_I002860	0	0	0.202	0.038	0.06	hypothetical protein	Non-secretory protein	0	no	0.002	0	not_screted_or_membrane	0.016	0	0	0	0.107	0	N	Predicted
BBOV_I004440	0	0	0.183	0.037	0.055	conserved hypothetical protein	Non-secretory protein	0	no	0.002	0	not_screted_or_membrane	0.068	1	0	0	0.115	0	N	Predicted
BBOV_III002410	0.001	0	0.315	0.033	0.087	ubiquitin family protein	Non-secretory protein	0	no	0.002	0	not_screted_or_membrane	0.067	0	0	0	0.107	0	N	Predicted
BBOV_III010250	0	0	0.191	0.033	0.056	eukaryotic translation initiation factor 4A putative	Non-secretory protein	0	no	0.002	0	not_screted_or_membrane	0.043	0.21	0	0	0.099	0	N	Evidence at transcript level
BBOV_IV001860	0	0	0.157	0.032	0.047	conserved hypothetical protein	Non-secretory protein	0	no	0.001	2	membrane_and_secreted	0.074	0.35	0	0	0.103	0	N	Inferred from homology	SUBCELLULAR LOCATION: Nucleus {ECO:0000256|RuleBase:RU364143}.
BBOV_III003170	0	0.2	0.169	0.031	0.1	structure specific recognition protein putative	Non-secretory protein	0	no	0.001	0	not_screted_or_membrane	0.081	0.05	0.02	0	0.124	0	N	Inferred from homology	SUBCELLULAR LOCATION: Nucleus {ECO:0000256|RuleBase:RU364013}. Chromosome {ECO:0000256|RuleBase:RU364013}.
BBOV_III003950	0.001	0	0.255	0.031	0.072	chromo' (CHRromatin Organization MOdifier) domain containing protein	Non-secretory protein	0	no	0.002	0	not_screted_or_membrane	0.036	0.01	0	0	0.102	0	N	Predicted	SUBCELLULAR LOCATION: Nucleus {ECO:0000256|SAAS:SAAS00539527}.
BBOV_III006110	0	0.6	0.184	0.028	0.203	mRNA capping enzyme C-terminal domain containing protein	Non-secretory protein	0	no	0.002	0	not_screted_or_membrane	0.067	0.04	0	0	0.104	0	N	Predicted
BBOV_III006800	0	0	0.175	0.028	0.051	exonuclease family protein	Non-secretory protein	0	no	0.001	0	not_screted_or_membrane	0.179	0.03	0	0	0.148	0	N	Predicted
BBOV_II003390	0	0	0.251	0.027	0.07	hypothetical protein	Non-secretory protein	0	no	0.002	0	not_screted_or_membrane	0.038	0	0	0	0.103	0	N	Predicted
BBOV_III001740	0	0	0.196	0.026	0.055	Rer1 family protein	Non-secretory protein	4	no	0.997	26	membrane	0.12	80.05	21.91	4	0.13	4	N	Inferred from homology		TRANSMEM 32 55 Helical. {ECO:0000256|SAM:Phobius}.; TRANSMEM 61 80 Helical. {ECO:0000256|SAM:Phobius}.; TRANSMEM 138 158 Helical. {ECO:0000256|SAM:Phobius}.; TRANSMEM 164 181 Helical. {ECO:0000256|SAM:Phobius}.
BBOV_IV001810	0	0	0.246	0.022	0.067	transcriptional factor 2 subunit	Non-secretory protein	0	no	0.002	0	not_screted_or_membrane	0.102	0.05	0	0	0.111	0	N	Predicted
BBOV_III002510	0	0	0.199	0.022	0.055	conserved hypothetical protein	Non-secretory protein	0	no	0.105	17	membrane	0.111	0.11	0.01	0	0.1	0	N	Inferred from homology
BBOV_III006320	0	0	0.111	0.022	0.033	PWI domain containing protein	Non-secretory protein	0	no	0.001	0	not_screted_or_membrane	0.054	0	0	0	0.121	0	N	Predicted
BBOV_IV011510	0	0	0.183	0.021	0.051	hypothetical protein	Non-secretory protein	0	no	0.002	0	not_screted_or_membrane	0.075	0.08	0	0	0.103	0	N	Predicted
BBOV_III007940	0	0	0.145	0.021	0.041	conserved hypothetical protein	Non-secretory protein	0	no	0.002	0	not_screted_or_membrane	0.045	0	0	0	0.1	0	N	Predicted
BBOV_I001610	0	0	0.201	0.02	0.055	hypothetical protein	Non-secretory protein	0	no	0.002	0	not_screted_or_membrane	0.036	0	0	0	0.104	0	N	Predicted
BBOV_I001760	0	0	0.137	0.019	0.039	hypothetical protein	Non-secretory protein	0	no	0.002	0	not_screted_or_membrane	0.063	0	0	0	0.103	0	N	Predicted
BBOV_IV005540	0	0	0.227	0.018	0.061	RabGAP/TBC domain-containing protein putative	Non-secretory protein	0	no	0.002	0	not_screted_or_membrane	0.011	1.9	0	0	0.127	0	N	Predicted
BBOV_III005750	0.001	0	0.299	0.017	0.079	U2 small nuclear ribonucleoprotein B' putative	Non-secretory protein	0	no	0.002	0	not_screted_or_membrane	0.07	0.49	0.02	0	0.101	0	N	Evidence at transcript level
BBOV_IV003900	0	0	0.184	0.017	0.05	ubiquitin-like protein putative	Non-secretory protein	0	no	0.002	0	not_screted_or_membrane	0.057	0	0	0	0.1	0	N	Predicted
BBOV_IV005090	0	0	0.109	0.017	0.032	translation initiation factor 3 subunit 10 putative	Non-secretory protein	0	no	0.128	0	not_screted_or_membrane	0.039	12.98	0	0	0.119	1	N	Inferred from homology	SUBCELLULAR LOCATION: Cytoplasm {ECO:0000256|HAMAP-Rule:MF_03000}.
BBOV_III007170	0	0	0.129	0.016	0.036	conserved hypothetical protein	Non-secretory protein	5	no	1	32	membrane	0.014	110.68	0	5	0.101	6	N	Predicted		TRANSMEM 85 106 Helical. {ECO:0000256|SAM:Phobius}.; TRANSMEM 152 172 Helical. {ECO:0000256|SAM:Phobius}.; TRANSMEM 184 206 Helical. {ECO:0000256|SAM:Phobius}.; TRANSMEM 266 284 Helical. {ECO:0000256|SAM:Phobius}.
BBOV_IV010550	0	0	0.102	0.016	0.029	conserved hypothetical protein	Non-secretory protein	0	no	0.001	0	not_screted_or_membrane	0.086	0.02	0	0	0.128	0	N	Evidence at transcript level
BBOV_III004820	0	0	0.169	0.015	0.046	DNA topoisomerase II putative	Non-secretory protein	0	no	0.002	0	not_screted_or_membrane	0.119	0.08	0.07	0	0.099	0	N	Inferred from homology
BBOV_I004150	0	0	0.107	0.013	0.03	membrane skeletal protein putative	Non-secretory protein	0	no	0.002	0	not_screted_or_membrane	0.038	0	0	0	0.108	0	N	Predicted
BBOV_III008640	0	0	0.067	0.005	0.018	hypothetical protein	Non-secretory protein	0	no	0.002	0	not_screted_or_membrane	0.065	0	0	0	0.108	0	N	Predicted
BBOV_III009450	0	0	0.147	0.004	0.038	ABC transporter ATP-binding domain containing protein	Non-secretory protein	0	no	0.006	11.1	membrane	0.124	0.02	0	0	0.131	0	N	Predicted

## Sheet: Positives_methodology#2
#ID	ada	nn	rf	svm	Ensemble	Product	SignalP	TMHMM	DGPI	Vacceed_score	wolf_score	wolf_annotation	targetp_SP	tmhmm_ExpAA	tmhmm_First60	tmhmm_PredHel	signalp_D	phobius_TM	phobius_SP	UnitProt existence	UniProt location	UniProt transmembrane
BBOV_IV008100	0	0	0.215	0.05	0.066	nucleoside monophosphate kinase	Signal peptide	0	no	0.996	17	Secreted	0.77	2.42	2.41	0	0.519	0	Y	Inferred from homology
BBOV_IV008700	0	0	0.241	0.025	0.066	membrane protein putative	Signal peptide	0	no	0.944	32	Secreted	0.967	1.09	1.09	0	0.798	0	Y	Predicted
BBOV_IV009630	0	0	0.251	0.029	0.07	snRNP Sm-like protein putative	Signal peptide	0	no	0.213	0	not_screted_or_membrane	0.509	0.13	0.13	0	0.232	0	N	Inferred from homology	SUBCELLULAR LOCATION: Nucleus {ECO:0000256|RuleBase:RU365055}.
BBOV_IV004790	0.004	0.4	0.264	0.253	0.23	membrane protein putative	Signal peptide	0	no	0.773	27	Secreted	0.522	1.48	1.48	0	0.369	0	Y	Predicted
BBOV_IV001410	0	0.2	0.266	0.229	0.174	hypothetical protein	Signal peptide	0	no	0.002	0	not_screted_or_membrane	0.053	5	5	0	0.194	0	Y	Predicted
BBOV_IV003470	0	0	0.272	0.021	0.073	conserved hypothetical protein	Signal peptide	0	no	0.177	0	not_screted_or_membrane	0.365	0.55	0.55	0	0.325	0	N	Evidence at transcript level
BBOV_II000510	0	0	0.293	0.019	0.078	transcription factor S-II protein putative	Signal peptide	0	no	0.667	0	not_screted_or_membrane	0.624	0.01	0.01	0	0.486	0	Y	Inferred from homology	SUBCELLULAR LOCATION: Nucleus	nucleolus {ECO:0000256|PIRNR:PIRNR005586}.
BBOV_IV004940	0.002	0	0.295	0.065	0.091	membrane protein putative	Signal peptide	0	no	0.944	32	Secreted	0.937	2.16	2.16	0	0.773	0	Y	Predicted
BBOV_IV000070	0.017	0.2	0.296	0.383	0.224	hypothetical protein	Signal peptide	0	no	0.998	19	Secreted	0.859	1.45	1.44	0	0.482	0	Y	Predicted
BBOV_IV007940	0.028	0	0.301	0.415	0.186	variant erythrocyte surface antigen-1 alpha subunit	Signal peptide	0	no	0.941	23	Secreted	0.761	0.04	0.04	0	0.572	0	Y	Predicted
BBOV_IV011310	0	0	0.309	0.191	0.125	membrane protein putative	Signal peptide	0	no	1	25	Secreted	0.722	6.97	5.94	0	0.818	0	Y	Predicted
BBOV_III001690	0.024	0.4	0.337	0.298	0.265	hypothetical protein	Signal peptide	0	no	0.729	0	not_screted_or_membrane	0.708	0.11	0.11	0	0.669	0	Y	Predicted
BBOV_I001900	0.135	1	0.341	0.45	0.481	conserved hypothetical protein	Signal peptide	0	no	0.931	4	membrane	0.596	21.16	3.31	0	0.303	1	N	Predicted
BBOV_IV000860	0.002	0	0.349	0.18	0.133	conserved hypothetical protein	Signal peptide	0	no	0.28	0	not_screted_or_membrane	0.251	0	0	0	0.512	0	N	Inferred from homology
BBOV_IV001090	0.032	0.2	0.358	0.129	0.18	hypothetical protein	Signal peptide	0	no	0.448	19	Secreted	0.35	0.04	0	0	0.318	0	Y	Predicted
BBOV_IV002450	0.054	0.2	0.372	0.567	0.298	prohibitin	Signal peptide	0	no	0.858	24	Secreted	0.47	0.84	0.84	0	0.454	0	Y	Predicted
BBOV_IV000410	0.027	0.4	0.398	0.268	0.273	surface protein D	Signal peptide	0	no	0.943	31	Secreted	0.94	0.15	0.15	0	0.852	0	Y	Predicted
BBOV_I000820	0.021	0	0.405	0.227	0.163	kelch repeat domain containing protein	Signal peptide	0	no	0.999	22	Secreted	0.954	10.76	10.7	0	0.466	0	Y	Predicted
BBOV_II004730	0.071	0.4	0.411	0.227	0.277	membrane protein putative	Signal peptide	0	no	0.992	18.5	membrane	0.874	0.31	0.19	0	0.397	0	Y	Predicted
BBOV_IV005180	0.459	0.6	0.431	0.357	0.462	conserved hypothetical protein	Signal peptide	0	no	0.641	0	not_screted_or_membrane	0.568	0.1	0.09	0	0.721	0	Y	Evidence at transcript level
BBOV_III007380	0.009	0	0.451	0.09	0.138	heat shock protein 90	Signal peptide	0	no	0.856	7	Secreted	0.53	4.73	4.73	0	0.528	0	Y	Inferred from homology
BBOV_III011870	0.243	0.2	0.477	0.357	0.319	HIT domain containing protein	Signal peptide	0	no	0.865	18	Secreted	0.503	2.54	2.53	0	0.435	0	Y	Predicted
BBOV_III005720	0.46	0.8	0.485	0.567	0.578	tRNA pseudouridine synthase putative	Signal peptide	0	no	1	23	Secreted	0.816	3.73	3.67	0	0.628	0	Y	Predicted
BBOV_I001150	0.96	1	0.487	0.817	0.816	hypothetical protein	Signal peptide	0	no	0.999	30	Secreted	0.964	12.01	11.99	0	0.509	0	Y	Predicted
BBOV_III010990	0.851	1	0.503	0.681	0.759	Ser/Thr protein phosphatase family protein	Signal peptide	0	no	0.894	12	Secreted	0.869	0.69	0.42	0	0.613	0	Y	Inferred from homology
BBOV_I001130	0.973	1	0.504	0.932	0.852	SmORF	Signal peptide	0	no	0.944	27	Secreted	0.872	1.22	1.2	0	0.609	0	Y	Predicted
BBOV_IV011840	0.956	0.8	0.507	0.752	0.754	membrane protein putative	Signal peptide	0	no	0.888	12	Secreted	0.647	3.58	3.57	0	0.439	0	Y	Predicted
BBOV_IV005000	0.99	0	0.51	0.507	0.502	cyclophilin putative	Signal peptide	0	no	0.944	29	Secreted	0.899	0.12	0.12	0	0.865	0	Y	Inferred from homology
BBOV_III003500	0.555	1	0.513	0.691	0.69	conserved hypothetical protein	Signal peptide	0	no	0.909	13	Secreted	0.971	1.01	0.97	0	0.81	0	Y	Inferred from homology	SUBCELLULAR LOCATION: Endoplasmic reticulum membrane {ECO:0000256|RuleBase:RU361143}; Single-pass type I membrane protein {ECO:0000256|RuleBase:RU361143}.
BBOV_III000150	0.921	0.4	0.519	0.669	0.627	hypothetical protein	Signal peptide	0	no	0.166	0	not_screted_or_membrane	0.355	0.36	0.36	0	0.289	0	N	Evidence at transcript level
BBOV_II004780	0.74	1	0.523	0.471	0.684	hypothetical protein	Signal peptide	0	no	0.686	28	Secreted	0.37	0	0	0	0.478	0	Y	Predicted
BBOV_III002240	0.877	1	0.524	0.718	0.78	hypothetical protein	Signal peptide	0	no	0.996	31	Secreted	0.937	20.61	20.21	0	0.69	0	Y	Predicted
BBOV_IV005880	0.172	0	0.528	0.304	0.251	ribosomal protein L35 putative	Signal peptide	0	no	0.898	16	Secreted	0.609	2.12	2.11	0	0.42	0	Y	Inferred from homology
BBOV_IV000780	0.927	1	0.53	0.844	0.825	hypothetical protein	Signal peptide	0	no	0.994	22	Secreted	0.758	1.91	1.87	0	0.513	0	Y	Predicted
BBOV_II003360	0.79	0	0.535	0.434	0.44	elongation factor TS putative	Signal peptide	0	no	0.258	13	Secreted	0.445	0.02	0.01	0	0.328	0	Y	Inferred from homology	SUBCELLULAR LOCATION: Mitochondrion {ECO:0000256|HAMAP-Rule:MF_03135}.
BBOV_I001670	0.963	0.8	0.539	0.925	0.807	hypothetical protein	Signal peptide	0	no	0.839	3	membrane	0.821	11.48	11.48	0	0.757	0	Y	Predicted
BBOV_III001500	0.929	1	0.544	0.773	0.812	translation elongation factor Tu	Signal peptide	0	no	0.771	13	Secreted	0.593	0.02	0.01	0	0.522	0	Y	Inferred from homology
BBOV_III005590	0.935	1	0.545	0.674	0.789	hypothetical protein	Signal peptide	0	no	0.66	18	Secreted	0.227	12.07	12.07	0	0.352	0	Y	Predicted
BBOV_I000840	0.693	1	0.55	0.522	0.691	Plasmodium falciparum CPW-WPC domain containing protein	Signal peptide	0	no	0.943	29	Secreted	0.847	1.54	1.54	0	0.55	0	Y	Predicted
BBOV_I002900	0.858	0.8	0.551	0.586	0.699	hypothetical protein	Signal peptide	0	no	0.934	25	Secreted	0.85	22.71	22.61	0	0.209	0	Y	Evidence at transcript level
BBOV_IV006430	0.939	0.6	0.553	0.864	0.739	SmORF	Signal peptide	0	no	0.944	26	Secreted	0.857	0.04	0.04	0	0.839	0	Y	Predicted
BBOV_I004210	0.999	0.4	0.555	0.779	0.683	spherical body protein 3	Signal peptide	0	no	0.886	10	Secreted	0.883	0.01	0.01	0	0.856	0	Y	Predicted
BBOV_IV003320	0.99	0.8	0.561	0.93	0.82	hypothetical protein	Signal peptide	0	no	0.929	16	Secreted	0.919	0.25	0.24	0	0.841	0	Y	Predicted
BBOV_I004860	0.928	1	0.567	0.671	0.792	hypothetical protein	Signal peptide	0	no	0.993	14	membrane_and_secreted	0.868	34.5	15.73	0	0.81	0	Y	Predicted
BBOV_IV000770	0.597	0.2	0.571	0.473	0.46	hypothetical protein	Signal peptide	0	no	0.999	30	Secreted	0.956	14.11	14.1	0	0.779	0	Y	Predicted
BBOV_III009440	0.794	0	0.575	0.511	0.47	conserved hypothetical protein	Signal peptide	0	no	0.456	17	Secreted	0.353	0.01	0.01	0	0.441	0	Y	Inferred from homology
BBOV_IV003550	0.948	1	0.576	0.708	0.808	hypothetical protein	Signal peptide	0	no	0.697	0	not_screted_or_membrane	0.953	1.96	1.94	0	0.318	0	Y	Predicted
BBOV_IV004250	0.895	1	0.578	0.419	0.723	membrane protein putative	Signal peptide	0	no	0.943	21	Secreted	0.802	0.01	0.01	0	0.653	0	Y	Predicted
BBOV_I003150	0.907	0.4	0.581	0.734	0.655	hypothetical protein	Signal peptide	0	no	0.723	0	not_screted_or_membrane	0.77	4.2	4.2	0	0.422	0	Y	Predicted
BBOV_I004270	0.996	1	0.587	0.883	0.866	ATP-dependent Clp protease adaptor protein ClpS domain containing protein	Signal peptide	0	no	1	15	Secreted	0.897	3.53	3.53	0	0.678	0	Y	Predicted
BBOV_IV002930	0.991	1	0.588	0.794	0.843	adenylate kinase 2	Signal peptide	0	no	1	25	Secreted	0.884	0.63	0.63	0	0.776	0	Y	Inferred from homology
BBOV_III009090	0.999	1	0.595	0.91	0.876	conserved hypothetical protein	Signal peptide	0	no	0.914	13	Secreted	0.683	3.83	3.82	0	0.473	0	Y	Predicted
BBOV_II004430	0.754	0.8	0.606	0.65	0.702	Plasmodium falciparum CPW-WPC domain containing protein	Signal peptide	0	no	0.998	18.5	Secreted	0.899	0.26	0.26	0	0.714	0	Y	Predicted
BBOV_IV008970	0.993	0.6	0.608	0.897	0.774	membrane protein putative	Signal peptide	0	no	1	25	Secreted	0.964	1.45	1.44	0	0.898	0	Y	Predicted
BBOV_II002190	0.973	0.6	0.609	0.754	0.734	hypothetical protein	Signal peptide	0	no	0.825	0	not_screted_or_membrane	0.942	1.47	0.9	0	0.787	0	Y	Predicted
BBOV_I001070	0.995	1	0.611	0.95	0.889	hypothetical protein	Signal peptide	0	no	0.943	30	Secreted	0.792	0.53	0.27	0	0.659	0	Y	Evidence at transcript level
BBOV_II004280	0.999	1	0.613	0.532	0.786	Plasmodium falciparum CPW-WPC domain containing protein	Signal peptide	0	no	0.997	26	Secreted	0.973	16.43	16.41	0	0.946	0	Y	Predicted
BBOV_III001200	1	1	0.617	0.884	0.875	hypothetical protein	Signal peptide	0	no	0.944	31	Secreted	0.937	3.47	3.47	0	0.622	0	Y	Predicted
BBOV_IV001070	1	1	0.619	0.973	0.898	protein disulfide-isomerase putative	Signal peptide	0	no	0.759	0	not_screted_or_membrane	0.975	4.04	3.44	0	0.694	0	Y	Predicted
BBOV_II002290	0.978	1	0.621	0.899	0.874	SmORF	Signal peptide	0	no	0.944	32	Secreted	0.947	1.45	1.38	0	0.668	0	Y	Predicted
BBOV_II002880	0.986	0.2	0.628	0.626	0.61	85 kDa protein	Signal peptide	0	no	0.998	18	Secreted	0.771	1.26	1.16	0	0.704	0	Y	Predicted
BBOV_III003260	0.945	1	0.629	0.737	0.827	conserved hypothetical protein	Signal peptide	0	no	0.823	4	membrane	0.951	2.43	2.43	0	0.885	0	Y	Predicted
BBOV_III002860	0.863	0.4	0.631	0.802	0.674	conserved hypothetical protein	Signal peptide	0	no	1	24	Secreted	0.916	0.05	0.05	0	0.859	0	Y	Predicted
BBOV_II001970	1	1	0.633	0.979	0.903	mac/perforin domain containing membrane protein	Signal peptide	0	no	1	23	Secreted	0.959	7.82	7.76	0	0.878	0	Y	Predicted
BBOV_IV004810	0.999	1	0.633	0.908	0.885	membrane protein putative	Signal peptide	0	no	0.702	0	not_screted_or_membrane	0.652	0.03	0.02	0	0.624	0	Y	Predicted
BBOV_III005960	1	1	0.635	0.963	0.899	tRNA methyl transferase family protein	Signal peptide	0	no	1	12	Secreted	0.84	6.55	5.4	0	0.83	0	Y	Predicted
BBOV_III007790	0.998	1	0.635	0.778	0.853	casein kinase II alpha chain (CK II)	Signal peptide	0	no	0.817	0	not_screted_or_membrane	0.898	1.41	1.38	0	0.592	0	Y	Inferred from homology
BBOV_II005080	0.992	1	0.641	0.857	0.873	chain A of Ferredoxin putative	Signal peptide	0	no	0.943	31	Secreted	0.963	0.32	0.32	0	0.705	0	Y	Inferred from homology
BBOV_III006630	0.986	1	0.643	0.761	0.847	chaperonin 10 kDa family protein	Signal peptide	0	no	0.744	0	not_screted_or_membrane	0.795	0.01	0.01	0	0.71	0	Y	Evidence at transcript level
BBOV_IV000420	1	1	0.645	0.906	0.888	conserved hypothetical protein	Signal peptide	0	no	1	24.5	Secreted	0.877	6.45	6.09	0	0.701	0	Y	Predicted
BBOV_IV000670	0.982	1	0.645	0.89	0.879	hypothetical protein	Signal peptide	0	no	1	27	Secreted	0.823	6.93	6.93	0	0.667	0	Y	Predicted
BBOV_IV003220	1	1	0.649	0.586	0.809	HAD superfamily hydrolase putative	Signal peptide	0	no	0.903	13	Secreted	0.892	0.02	0.02	0	0.77	0	Y	Predicted
BBOV_III005830	0.999	1	0.653	0.912	0.891	Spherical Body Protein 2 truncated copy 4 (SBP2)	Signal peptide	0	no	0.641	16	Secreted	0.277	5.23	5.23	0	0.389	0	Y	Predicted
BBOV_IV003350	1	1	0.663	0.915	0.894	cysteine desulfurase	Signal peptide	0	no	0.754	0	not_screted_or_membrane	0.898	10.34	10.33	0	0.712	0	Y	Inferred from homology
BBOV_III000800	1	1	0.663	0.889	0.888	conserved hypothetical protein	Signal peptide	0	no	0.943	22	Secreted	0.949	0.03	0.03	0	0.694	0	Y	Predicted
BBOV_II000720	0.991	1	0.671	0.959	0.905	hypothetical protein	Signal peptide	0	no	0.943	22	Secreted	0.972	0.02	0.01	0	0.878	0	Y	Predicted
BBOV_III003930	0.998	1	0.671	0.892	0.89	50S ribosomal subunit protein L17 putative	Signal peptide	0	no	0.943	25	Secreted	0.791	0.14	0.14	0	0.666	0	Y	Evidence at transcript level
BBOV_III007330	0.999	1	0.675	0.946	0.905	hypothetical protein	Signal peptide	0	no	0.94	8	membrane	0.962	2.52	2.46	0	0.877	0	Y	Predicted
BBOV_IV005390	1	1	0.679	0.984	0.916	spherical body protein 4 (SBP4)	Signal peptide	0	no	0.763	4	membrane_and_secreted	0.853	0.01	0.01	0	0.763	0	Y	Evidence at transcript level
BBOV_IV008620	0.998	0.8	0.68	0.934	0.853	membrane protein putative	Signal peptide	0	no	1	28	Secreted	0.94	7.98	7.73	0	0.71	0	Y	Predicted
BBOV_III011330	0.999	1	0.682	0.976	0.914	hypothetical protein	Signal peptide	0	no	0.963	10	Secreted	0.972	4.35	4.1	0	0.694	0	Y	Predicted
BBOV_IV009240	1	1	0.684	0.976	0.915	hypothetical protein	Signal peptide	0	no	0.94	9	membrane_and_secreted	0.967	0.44	0.43	0	0.841	0	Y	Predicted
BBOV_III007520	0.998	0.6	0.684	0.923	0.801	membrane-associated calcum-binding protein putative	Signal peptide	0	no	0.998	19	Secreted	0.863	0.19	0.19	0	0.727	0	Y	Predicted
BBOV_II001760	1	1	0.69	0.966	0.914	hypothetical protein	Signal peptide	0	no	1	23	Secreted	0.832	1.85	1.85	0	0.797	0	Y	Evidence at transcript level
BBOV_III009100	0.999	1	0.691	0.898	0.897	Plasmodium falciparum CPW-WPC domain containing protein	Signal peptide	0	no	0.939	27	Secreted	0.769	0.04	0.03	0	0.501	0	Y	Predicted
BBOV_III005180	0.997	0.8	0.691	0.844	0.833	hypothetical protein	Signal peptide	0	no	0.754	0	not_screted_or_membrane	0.868	0.07	0.05	0	0.614	0	Y	Predicted
BBOV_IV010000	0.997	1	0.693	0.947	0.909	membrane protein putative	Signal peptide	0	no	1	30	Secreted	0.964	9.4	8.12	0	0.817	0	Y	Evidence at transcript level
BBOV_I002480	0.999	1	0.694	0.952	0.911	hypothetical protein	Signal peptide	0	no	0.944	28	Secreted	0.962	0.68	0.45	0	0.758	0	Y	Predicted
BBOV_III011350	1	1	0.695	0.961	0.914	hypothetical protein	Signal peptide	0	no	0.856	14	Secreted	0.887	0.53	0.52	0	0.725	0	Y	Predicted
BBOV_IV009170	0.999	1	0.698	0.957	0.914	membrane protein putative	Signal peptide	0	no	1	30	Secreted	0.916	5.15	5.14	0	0.711	0	Y	Evidence at transcript level
BBOV_III007800	1	1	0.699	0.979	0.919	heat shock protein 70 precursor putative	Signal peptide	0	no	0.958	10	Secreted	0.906	3.63	3.62	0	0.603	0	Y	Inferred from homology
BBOV_III005630	1	1	0.701	0.921	0.906	Spherical Body Protein 2 truncated copy 2 (SBP2)	Signal peptide	0	no	0.29	3	membrane_and_secreted	0.343	2.1	2.1	0	0.403	0	Y	Predicted
BBOV_I000970	0.999	0.8	0.701	0.761	0.815	DnaJ domain containing protein	Signal peptide	0	no	1	17	Secreted	0.908	2.28	2.28	0	0.767	0	Y	Predicted
BBOV_II007340	1	1	0.703	0.977	0.92	erythrocyte membrane-associated antigen	Signal peptide	0	no	1	22	Secreted	0.952	7.91	7.88	0	0.9	0	Y	Predicted
BBOV_III010050	0.996	0.2	0.703	0.783	0.67	ubiquitin family protein	Signal peptide	0	no	0.942	21	Secreted	0.857	0	0	0	0.727	0	Y	Evidence at transcript level
BBOV_II000730	1	1	0.707	0.892	0.9	hypothetical protein	Signal peptide	0	no	0.796	26	Secreted	0.138	11.31	11.31	0	0.377	0	N	Evidence at transcript level
BBOV_I005650	0.998	1	0.708	0.946	0.913	variant erythrocyte surface antigen-1 putative	Signal peptide	0	no	0.999	30	Secreted	0.895	14.28	14.28	0	0.703	0	Y	Predicted
BBOV_IV010790	1	1	0.708	0.939	0.912	membrane protein putative	Signal peptide	0	no	0.775	19	Secreted	0.382	1.66	1.53	0	0.701	0	Y	Predicted
BBOV_II006740	1	0.8	0.709	0.769	0.82	ubiquitin-conjugating enzyme E2	Signal peptide	0	no	1	17.5	Secreted	0.822	10.53	9.28	0	0.776	0	Y	Predicted
BBOV_IV008060	1	1	0.711	0.983	0.923	ribose-phosphate pyrophosphokinase putative	Signal peptide	0	no	0.944	25	Secreted	0.861	0.08	0.06	0	0.68	0	Y	Predicted
BBOV_III002950	1	1	0.712	0.933	0.911	hypothetical protein	Signal peptide	0	no	0.943	32	Secreted	0.898	0.15	0.15	0	0.759	0	Y	Predicted
BBOV_IV007010	0.999	1	0.717	0.936	0.913	chaperonin cpn60 putative	Signal peptide	0	no	0.942	10	Secreted	0.737	1.6	1.52	0	0.805	0	Y	Inferred from homology
BBOV_III006460	1	1	0.718	0.956	0.918	Spherical Body Protein 2 truncated copy 7 (SBP2)	Signal peptide	0	no	0.485	18	Secreted	0.328	5.99	5.99	0	0.293	0	Y	Predicted
BBOV_II000990	0.986	1	0.719	0.84	0.886	hypothetical protein	Signal peptide	0	no	0.951	4	membrane	0.896	17.16	17.16	0	0.829	0	Y	Predicted
BBOV_I002420	0.984	1	0.722	0.896	0.901	membrane protein putative	Signal peptide	0	no	0.943	32	Secreted	0.921	0.11	0.11	0	0.659	0	Y	Predicted
BBOV_IV003980	1	1	0.723	0.988	0.928	hypothetical protein	Signal peptide	0	no	1	14	Secreted	0.974	5.2	5.18	0	0.715	0	Y	Predicted
BBOV_IV008150	1	1	0.723	0.929	0.913	12D3 antigen	Signal peptide	0	no	1	26	Secreted	0.911	4.41	4.4	0	0.787	0	Y	Evidence at transcript level
BBOV_I004140	1	1	0.723	0.924	0.912	hypothetical protein	Signal peptide	0	no	0.999	30	Secreted	0.979	13.56	13.56	0	0.823	0	Y	Evidence at transcript level
BBOV_IV009060	1	1	0.724	0.979	0.926	membrane protein putative	Signal peptide	0	no	1	20	Secreted	0.872	10.87	10.87	0	0.607	0	Y	Predicted
BBOV_IV000760	1	1	0.724	0.924	0.912	hypothetical protein	Signal peptide	0	no	0.943	27	Secreted	0.767	0.82	0.82	0	0.709	0	Y	Predicted
BBOV_IV008610	0.999	1	0.725	0.932	0.914	hypothetical protein	Signal peptide	0	no	0.944	27	Secreted	0.902	1.05	1.05	0	0.73	0	Y	Evidence at transcript level
BBOV_II001640	0.999	1	0.727	0.947	0.918	hypothetical protein	Signal peptide	0	no	0.944	28	Secreted	0.921	2.33	2.28	0	0.577	0	Y	Predicted
BBOV_IV003120	0.999	1	0.727	0.946	0.918	hypothetical protein	Signal peptide	0	no	0.944	23	Secreted	0.87	0.02	0.02	0	0.764	0	Y	Predicted
BBOV_IV006290	1	1	0.728	0.926	0.913	ribosomal protein L29 putative	Signal peptide	0	no	0.912	19.5	Secreted	0.714	12.24	12.24	0	0.304	0	Y	Predicted
BBOV_IV010280	0.996	1	0.731	0.967	0.923	RAP-1 related antigen (RRA)	Signal peptide	0	no	0.296	0	not_screted_or_membrane	0.463	2.85	0.48	0	0.376	0	Y	Predicted
BBOV_III001600	1	1	0.732	0.876	0.902	hypothetical protein	Signal peptide	0	no	0.893	12	Secreted	0.939	0.01	0	0	0.685	0	Y	Predicted
BBOV_II005290	1	1	0.736	0.932	0.917	ADP-ribosylation factor putative	Signal peptide	0	no	0.949	15	Secreted	0.869	5.18	5.05	0	0.346	0	Y	Predicted
BBOV_III004080	0.995	1	0.74	0.825	0.89	hypothetical protein	Signal peptide	0	no	0.849	14	Secreted	0.821	0.02	0	0	0.646	0	Y	Predicted
BBOV_III008960	1	1	0.745	0.991	0.934	hypothetical protein	Signal peptide	0	no	1	29	Secreted	0.986	3.37	3.21	0	0.811	0	Y	Predicted
BBOV_I001680	1	1	0.745	0.973	0.93	hypothetical protein	Signal peptide	0	no	0.998	25	Secreted	0.759	7.63	7.37	0	0.641	0	Y	Predicted
BBOV_III011590	1	1	0.746	0.991	0.934	hypothetical protein	Signal peptide	0	no	0.998	20	Secreted	0.913	0.03	0.02	0	0.779	0	Y	Predicted
BBOV_III001660	1	0.8	0.747	0.967	0.879	LytB protein putative	Signal peptide	0	no	0.867	14	Secreted	0.957	1.1	1.1	0	0.906	0	Y	Inferred from homology
BBOV_IV006480	1	1	0.751	0.989	0.935	membrane protein putative	Signal peptide	0	no	0.942	16	Secreted	0.884	5	0.02	0	0.722	0	Y	Predicted
BBOV_IV005440	1	1	0.755	0.975	0.932	membrane protein putative	Signal peptide	0	no	0.996	13	Secreted	0.959	18.48	12.24	0	0.766	0	Y	Predicted
BBOV_II003960	1	0.6	0.755	0.776	0.783	membrane protein putative	Signal peptide	0	no	0.95	24	Secreted	0.601	0.18	0.18	0	0.402	0	Y	Predicted
BBOV_IV002330	1	1	0.758	0.966	0.931	protein disulfide-isomerase	Signal peptide	0	no	0.923	15	Secreted	0.938	0.42	0.42	0	0.802	0	Y	Inferred from homology
BBOV_I004040	1	1	0.761	0.976	0.934	conserved hypothetical protein	Signal peptide	0	no	1	24	Secreted	0.988	17.86	17.85	0	0.539	1	Y	Predicted
BBOV_III006540	1	1	0.762	0.969	0.933	Spherical Body Protein 2 truncated copy 11 (SBP2)	Signal peptide	0	no	0.662	15	Secreted	0.277	4.56	4.56	0	0.443	0	Y	Predicted
BBOV_III007430	1	1	0.763	0.991	0.939	30S ribosomal protein S15	Signal peptide	0	no	0.778	2	membrane_and_secreted	0.958	10.86	10.85	0	0.436	1	N	Inferred from homology
BBOV_I001020	1	1	0.765	0.996	0.94	hypothetical protein	Signal peptide	0	no	0.943	31	Secreted	0.946	0.26	0.26	0	0.861	0	Y	Evidence at transcript level
BBOV_IV004340	1	1	0.78	0.982	0.94	membrane protein putative	Signal peptide	0	no	0.993	10	Secreted	0.93	9.08	9.08	0	0.866	0	Y	Predicted
BBOV_II000710	1	1	0.781	0.89	0.918	hypothetical protein	Signal peptide	0	no	0.493	24	Secreted	0.322	3.12	3.11	0	0.309	0	Y	Evidence at transcript level
BBOV_III005620	1	1	0.783	0.986	0.942	hypothetical protein	Signal peptide	0	no	1	15	Secreted	0.969	3.31	3.29	0	0.832	0	Y	Predicted
BBOV_III006100	1	1	0.787	0.993	0.945	conserved hypothetical protein	Signal peptide	0	no	0.978	12	Secreted	0.962	3.65	3.64	0	0.635	0	Y	Predicted
BBOV_IV001040	1	1	0.787	0.93	0.929	hypothetical protein	Signal peptide	0	no	0.998	30	Secreted	0.809	3.13	3.13	0	0.65	0	Y	Predicted
BBOV_III000390	1	1	0.789	0.992	0.945	hypothetical protein	Signal peptide	0	no	0.944	27	Secreted	0.865	0.18	0.18	0	0.679	0	Y	Predicted
BBOV_III006520	1	1	0.789	0.909	0.925	Spherical Body Protein 2 truncated copy 10 (SBP2)	Signal peptide	0	no	0.467	9	Secreted	0.134	2.77	2.77	0	0.434	0	Y	Predicted
BBOV_IV007750	1	0.8	0.794	0.947	0.885	membrane protein putative	Signal peptide	0	no	0.943	21	Secreted	0.954	0.25	0.25	0	0.878	0	Y	Predicted
BBOV_I004780	1	1	0.796	0.997	0.948	hypothetical protein	Signal peptide	0	no	1	26	Secreted	0.957	4.04	4.03	0	0.942	0	Y	Predicted
BBOV_II007300	1	1	0.798	0.973	0.943	membrane protein putative	Signal peptide	0	no	0.741	0	not_screted_or_membrane	0.763	0.03	0.03	0	0.58	0	Y	Predicted
BBOV_II002570	1	0.8	0.801	0.924	0.881	membrane protein putative	Signal peptide	0	no	0.938	31	Secreted	0.669	1.51	1.31	0	0.655	0	Y	Predicted
BBOV_III011700	1	0	0.805	0.819	0.656	hypothetical protein	Signal peptide	0	no	0.943	31	Secreted	0.773	0.56	0.56	0	0.625	0	Y	Predicted
BBOV_III005800	1	1	0.808	0.989	0.949	hypothetical protein	Signal peptide	0	no	0.817	0	not_screted_or_membrane	0.945	1.32	1.29	0	0.728	0	Y	Predicted
BBOV_II002590	1	0.8	0.815	0.838	0.863	membrane protein putative	Signal peptide	0	no	0.953	28	Secreted	0.564	13.8	13.71	0	0.372	0	Y	Predicted
BBOV_II006810	1	1	0.817	0.981	0.949	SmORF	Signal peptide	0	no	0.944	25	Secreted	0.817	0.05	0.03	0	0.674	0	Y	Predicted
BBOV_III010940	1	1	0.821	0.981	0.951	peptidyl-prolyl cis-trans isomerase cyclophilin-type f domain containing protein	Signal peptide	0	no	0.999	29	Secreted	0.952	13.01	12.98	0	0.651	0	Y	Inferred from homology
BBOV_III005600	1	1	0.821	0.947	0.942	Spherical Body Protein 2 truncated copy 1 (SBP2)	Signal peptide	0	no	0.251	0	not_screted_or_membrane	0.17	5.36	5.36	0	0.375	0	N	Predicted
BBOV_II002660	1	1	0.825	0.974	0.95	hypothetical protein	Signal peptide	0	no	0.944	15	membrane	0.963	15.89	0.75	0	0.764	1	Y	Predicted
BBOV_IV011670	1	1	0.827	0.976	0.951	membrane protein putative	Signal peptide	0	no	0.723	0	not_screted_or_membrane	0.667	1.27	1.27	0	0.537	0	Y	Predicted
BBOV_IV003250	1	1	0.831	0.972	0.951	hypothetical protein	Signal peptide	0	no	1	31	Secreted	0.915	4.24	4.24	0	0.694	0	Y	Predicted
BBOV_II002580	1	1	0.831	0.956	0.947	membrane protein putative	Signal peptide	0	no	0.943	31	Secreted	0.814	0.4	0.4	0	0.686	0	Y	Predicted
BBOV_IV007620	1	1	0.836	0.958	0.948	hypothetical protein	Signal peptide	0	no	1	19	Secreted	0.949	4.79	4.79	0	0.725	0	Y	Predicted
BBOV_IV002270	1	1	0.837	0.961	0.949	hypothetical protein	Signal peptide	0	no	0.999	12	Secreted	0.983	12.41	12.13	0	0.822	0	Y	Predicted
BBOV_IV005750	1	1	0.84	0.987	0.957	membrane protein putative	Signal peptide	0	no	0.763	3	membrane	0.865	1.41	1.41	0	0.704	0	Y	Predicted
BBOV_I000160	1	1	0.841	0.974	0.954	conserved hypothetical protein	Signal peptide	0	no	0.944	11	Secreted	0.8	4.09	4.09	0	0.381	0	Y	Predicted
BBOV_III001320	1	1	0.847	0.938	0.946	SmORF	Signal peptide	0	no	0.943	27	Secreted	0.85	0.56	0.56	0	0.59	0	Y	Predicted
BBOV_I001050	1	1	0.849	0.967	0.954	hypothetical protein	Signal peptide	0	no	0.942	20	Secreted	0.704	0.42	0.15	0	0.4	0	Y	Evidence at transcript level
BBOV_III009330	1	1	0.855	0.996	0.963	hypothetical protein	Signal peptide	0	no	1	24	Secreted	0.947	10.99	10.77	0	0.843	0	Y	Predicted
BBOV_II007780	1	1	0.857	0.98	0.959	SmORF	Signal peptide	0	no	0.944	27	Secreted	0.893	0.2	0.2	0	0.566	0	Y	Predicted
BBOV_II002820	1	1	0.857	0.953	0.953	membrane protein putative	Signal peptide	0	no	0.943	28	Secreted	0.738	1.36	1.36	0	0.714	0	Y	Predicted
BBOV_III004200	1	1	0.858	0.968	0.957	hypothetical protein	Signal peptide	0	no	0.937	8	membrane	0.943	0.39	0.26	0	0.763	0	Y	Predicted
BBOV_IV005650	1	1	0.86	0.953	0.953	membrane protein putative	Signal peptide	0	no	0.933	21	Secreted	0.746	0.21	0.13	0	0.424	0	Y	Evidence at transcript level
BBOV_IV006500	1	1	0.866	0.98	0.962	hypothetical protein	Signal peptide	0	no	0.939	15.5	Secreted	0.978	2.09	2.08	0	0.868	0	Y	Predicted
BBOV_I003500	1	1	0.867	0.996	0.966	membrane protein putative	Signal peptide	0	no	1	24	Secreted	0.921	0.16	0.16	0	0.736	0	Y	Predicted
BBOV_III003290	1	1	0.867	0.993	0.965	hypothetical protein	Signal peptide	0	no	0.931	17	Secreted	0.947	0.26	0.26	0	0.644	0	Y	Predicted
BBOV_IV001030	1	1	0.869	0.992	0.965	hypothetical protein	Signal peptide	0	no	0.944	27	Secreted	0.826	3.16	3.16	0	0.658	0	Y	Predicted
BBOV_III006500	1	1	0.869	0.961	0.958	Spherical Body Protein 2 truncated copy 9 (SBP2)	Signal peptide	0	no	0.48	12	Secreted	0.272	2.47	2.47	0	0.473	0	Y	Evidence at transcript level
BBOV_III006480	1	1	0.87	0.978	0.962	Spherical Body Protein 2 truncated copy 8 (SBP2)	Signal peptide	0	no	0.435	13	Secreted	0.272	2.46	2.46	0	0.473	0	Y	Predicted
BBOV_IV004360	1	1	0.873	0.995	0.967	membrane protein putative	Signal peptide	0	no	0.995	11	Secreted	0.948	15.13	14.37	0	0.723	0	Y	Predicted
BBOV_II002830	1	1	0.873	0.928	0.95	membrane protein putative	Signal peptide	0	no	0.943	27	Secreted	0.738	1.28	1.27	0	0.714	0	Y	Predicted
BBOV_IV004890	1	1	0.879	0.986	0.966	membrane protein putative	Signal peptide	0	no	0.991	30	membrane	0.901	37.07	4.14	0	0.694	0	Y	Predicted
BBOV_IV000090	1	1	0.881	0.97	0.963	SmORF	Signal peptide	0	no	0.998	19	Secreted	0.877	0.08	0.08	0	0.61	0	Y	Predicted
BBOV_I001120	1	0.8	0.883	0.942	0.906	SmORF	Signal peptide	0	no	0.943	31	Secreted	0.889	0.35	0.35	0	0.676	0	Y	Evidence at transcript level
BBOV_IV009100	1	1	0.889	0.997	0.972	protein disulfide isomerase related protein	Signal peptide	0	no	0.931	24	Secreted	0.519	0.34	0.08	0	0.773	0	Y	Predicted
BBOV_IV009870	1	1	0.891	0.979	0.968	rhoptry-associated protein 1 (RAP-1)	Signal peptide	0	no	0.762	2	membrane	0.843	4.34	4.33	0	0.712	0	Y	Predicted
BBOV_IV005120	1	1	0.897	0.998	0.974	membrane protein putative	Signal peptide	0	no	0.887	28	Secreted	0.582	0.31	0.3	0	0.753	0	Y	Evidence at transcript level
BBOV_I001090	1	1	0.899	0.973	0.968	hypothetical protein	Signal peptide	0	no	0.834	13	Secreted	0.744	0.17	0.14	0	0.397	0	Y	Predicted
BBOV_II004160	1	1	0.902	0.979	0.97	SmORF	Signal peptide	0	no	1	27	Secreted	0.923	10.34	10.34	0	0.809	0	Y	Predicted
BBOV_I003860	1	1	0.909	0.964	0.968	SmORF	Signal peptide	0	no	1	29	Secreted	0.932	5.74	5.74	0	0.803	0	Y	Predicted
BBOV_IV009860	1	1	0.911	0.99	0.975	rhoptry-associated protein 1 (RAP-1)	Signal peptide	0	no	0.762	2	membrane	0.843	4.34	4.33	0	0.712	0	Y
BBOV_II000400	1	1	0.919	0.979	0.974	SmORF	Signal peptide	0	no	1	28	Secreted	0.958	4.08	4.06	0	0.844	0	Y	Predicted
BBOV_I001170	1	1	0.925	0.995	0.98	Small open reading frame (SmORF)	Signal peptide	0	no	0.944	26	Secreted	0.932	1.75	1.75	0	0.718	0	Y	Predicted
BBOV_II004220	1	1	0.929	0.942	0.968	SmORF	Signal peptide	0	no	0.944	26	Secreted	0.942	0.64	0.59	0	0.783	0	Y	Predicted
BBOV_II006800	1	1	0.936	0.941	0.969	SmORF	Signal peptide	0	no	1	29	Secreted	0.927	6.1	6.1	0	0.852	0	Y	Evidence at transcript level
BBOV_I001420	1	1	0.941	0.976	0.979	SmORF	Signal peptide	0	no	0.929	16	Secreted	0.952	0.4	0.38	0	0.761	0	Y	Predicted
BBOV_II001390	1	1	0.942	0.995	0.984	SmORF	Signal peptide	0	no	0.944	27	Secreted	0.908	0.3	0.3	0	0.819	0	Y	Predicted
BBOV_IV007960	1	1	0.943	0.978	0.98	SmORF	Signal peptide	0	no	1	31	Secreted	0.942	3.74	3.73	0	0.755	0	Y	Predicted
BBOV_III006470	1	1	0.944	0.973	0.979	hypothetical protein	Signal peptide	0	no	0.759	0	not_screted_or_membrane	0.959	2.32	2.19	0	0.791	0	Y	Predicted
BBOV_II000060	1	1	0.948	0.972	0.98	SmORF	Signal peptide	0	no	1	24	Secreted	0.924	0.51	0.49	0	0.738	0	Y	Predicted
BBOV_IV007930	1	1	0.949	0.982	0.983	SmORF	Signal peptide	0	no	0.944	30	Secreted	0.944	0.99	0.99	0	0.72	0	Y	Predicted
BBOV_II001380	1	0.8	0.951	0.975	0.931	SmORF	Signal peptide	0	no	0.944	27	Secreted	0.927	0.33	0.33	0	0.821	0	Y	Predicted
BBOV_III000020	1	1	0.953	0.989	0.985	SmORF	Signal peptide	0	no	0.941	27	Secreted	0.765	0.38	0.38	0	0.561	0	Y	Predicted
BBOV_IV006390	1	1	0.953	0.982	0.984	SmORF	Signal peptide	0	no	0.929	16	Secreted	0.905	0.55	0.39	0	0.591	0	Y	Predicted
BBOV_III006510	1	1	0.954	0.978	0.983	hypothetical protein	Signal peptide	0	no	0.759	0	not_screted_or_membrane	0.959	2.31	2.19	0	0.791	0	Y	Predicted
BBOV_III002350	1	1	0.955	0.979	0.984	SmORF	Signal peptide	0	no	0.944	29	Secreted	0.901	2.16	2.16	0	0.761	0	Y	Predicted
BBOV_I001370	1	1	0.957	0.99	0.987	SmORF	Signal peptide	0	no	1	25	Secreted	0.915	0.85	0.78	0	0.724	0	Y	Predicted
BBOV_II007820	1	1	0.961	0.988	0.987	SmORF	Signal peptide	0	no	1	29	Secreted	0.947	4.3	4.3	0	0.838	0	Y	Predicted
BBOV_III000690	1	1	0.966	0.976	0.986	SmORF	Signal peptide	0	no	0.944	27	Secreted	0.831	1.27	1.27	0	0.664	0	Y	Predicted
BBOV_III000050	1	1	0.967	0.979	0.986	SmORF	Signal peptide	0	no	0.944	28	Secreted	0.94	0.26	0.26	0	0.761	0	Y	Evidence at transcript level
BBOV_III006490	1	1	0.967	0.977	0.986	hypothetical protein	Signal peptide	0	no	0.759	0	not_screted_or_membrane	0.959	2.32	2.19	0	0.791	0	Y	Predicted
BBOV_IV012140	1	1	0.972	0.991	0.991	SmORF	Signal peptide	0	no	0.944	27	Secreted	0.911	0.29	0.28	0	0.657	0	Y	Predicted
BBOV_I005150	1	1	0.974	0.99	0.991	SmORF	Signal peptide	0	no	1	24	Secreted	0.918	0.55	0.55	0	0.669	0	Y	Predicted
BBOV_III011930	1	1	0.975	0.992	0.992	SmORF	Signal peptide	0	no	1	23	Secreted	0.945	0.44	0.44	0	0.748	0	Y	Predicted
BBOV_II002280	1	1	0.977	0.982	0.99	SmORF	Signal peptide	0	no	0.944	31	Secreted	0.902	1.01	0.92	0	0.659	0	Y	Predicted
BBOV_III011960	1	1	0.979	0.994	0.993	SmORF	Signal peptide	0	no	1	23	Secreted	0.93	0.56	0.56	0	0.669	0	Y	Predicted
BBOV_II004150	1	1	0.98	0.996	0.994	SmORF	Signal peptide	0	no	1	29	Secreted	0.929	4.13	4.13	0	0.733	0	Y	Predicted
BBOV_III007740	1	1	0.981	0.993	0.994	SmORF	Signal peptide	0	no	0.944	30	Secreted	0.913	2.64	2.64	0	0.695	0	Y	Predicted
BBOV_I001180	1	1	0.982	0.973	0.989	SmORF	Signal peptide	0	no	1	29	Secreted	0.933	3.61	3.61	0	0.794	0	Y	Predicted
BBOV_III002340	1	1	0.983	0.988	0.993	SmORF	Signal peptide	0	no	0.944	29	Secreted	0.925	1.09	1.08	0	0.762	0	Y	Predicted
BBOV_IV007970	1	1	0.983	0.981	0.991	SmORF	Signal peptide	0	no	1	29	Secreted	0.955	5.51	5.51	0	0.799	0	Y	Predicted
BBOV_IV000040	1	1	0.985	0.996	0.995	SmORF	Signal peptide	0	no	0.944	23	Secreted	0.92	0.14	0.13	0	0.649	0	Y	Predicted
BBOV_I003890	1	1	0.985	0.975	0.99	SmORF	Signal peptide	0	no	0.944	28	Secreted	0.932	0.45	0.45	0	0.724	0	Y	Predicted
BBOV_I001160	1	1	0.987	0.991	0.995	SmORF	Signal peptide	0	no	0.944	29	Secreted	0.938	0.59	0.59	0	0.756	0	Y	Predicted
BBOV_IV006420	1	1	0.989	0.994	0.996	SmORF	Signal peptide	0	no	1	21	Secreted	0.902	2.51	2.51	0	0.722	0	Y	Predicted

## Sheet: Negatives_methodology#2
#ID	adaBoost	ANN	RF	SVM	Ensemble	Product	UnitProt existence	UniProt location	UniProt transmembrane
BBOV_IV004200	1	1	0.729	0.964	0.923	hypothetical protein	Predicted
BBOV_III005850	1	1	0.713	0.929	0.91	membrane protein putative	Predicted		TRANSMEM 12 36 Helical. {ECO:0000256|SAM:Phobius}.
BBOV_II004000	1	1	0.697	0.966	0.916	conserved hypothetical protein	Predicted
BBOV_IV007780	0.993	0.6	0.657	0.866	0.779	hypothetical protein	Predicted
BBOV_III004470	1	1	0.639	0.933	0.893	hypothetical protein	Predicted
BBOV_I004490	0.948	0	0.633	0.543	0.531	peptidyl-prolyl cis-trans isomerase cyclophilin-type	Predicted
BBOV_III009720	0.999	1	0.632	0.908	0.885	hypothetical protein	Predicted
BBOV_IV008420	0.918	1	0.621	0.807	0.837	hypothetical protein	Predicted
BBOV_III000650	0.404	0	0.615	0.612	0.408	hypothetical protein	Predicted
BBOV_II001800	0.961	1	0.611	0.731	0.826	hypothetical protein	Predicted
BBOV_IV012020	0.992	0.8	0.593	0.863	0.812	hypothetical protein	Predicted		TRANSMEM 97 118 Helical. {ECO:0000256|SAM:Phobius}.; TRANSMEM 154 181 Helical. {ECO:0000256|SAM:Phobius}.; TRANSMEM 231 251 Helical. {ECO:0000256|SAM:Phobius}.; TRANSMEM 257 278 Helical. {ECO:0000256|SAM:Phobius}.; TRANSMEM 334 352 Helical. {ECO:0000256|SAM:Phobius}.; TRANSMEM 394 419 Helical. {ECO:0000256|SAM:Phobius}.; TRANSMEM 502 523 Helical. {ECO:0000256|SAM:Phobius}.; TRANSMEM 603 626 Helic…
BBOV_II006260	0.471	0.6	0.559	0.444	0.518	hypothetical protein	Predicted
BBOV_II002020	0.677	0.2	0.545	0.817	0.56	mac/perforin domain containing protein	Predicted
BBOV_I001080	0.82	0.2	0.544	0.639	0.551	hypothetical protein	Predicted
BBOV_III002560	0.931	0.6	0.535	0.796	0.716	hypothetical protein	Predicted
BBOV_III004090	0.712	1	0.528	0.611	0.713	hypothetical protein	Predicted
BBOV_IV011970	0.939	0.8	0.513	0.767	0.755	hypothetical protein	Predicted
BBOV_IV004710	0.917	0.8	0.508	0.774	0.75	translation elongation factor G (EF-G) putative	Inferred from homology	SUBCELLULAR LOCATION: Mitochondrion {ECO:0000256|HAMAP-Rule:MF_03061}.
BBOV_III003780	0.945	0.8	0.503	0.782	0.757	conserved hypothetical protein	Predicted
BBOV_I004840	0.858	0.4	0.493	0.574	0.581	hypothetical protein	Predicted
BBOV_I001590	0.986	0.8	0.492	0.713	0.748	hypothetical protein	Predicted
BBOV_IV002290	0.649	1	0.48	0.69	0.705	nucleotide-binding protein 1 putative	Inferred from homology		TRANSMEM 12 30 Helical. {ECO:0000256|SAM:Phobius}.
BBOV_III003040	0.484	0	0.471	0.138	0.273	glucose inhibited division protein A family protein	Predicted
BBOV_IV000530	0.773	1	0.47	0.716	0.74	orotate phosphoribosyltransferase	Inferred from homology
BBOV_IV006790	0.434	0.8	0.467	0.413	0.529	heat shock protein 60 putative	Inferred from homology
BBOV_I002970	0.384	0.4	0.464	0.098	0.336	phosphatidylinositol 3- and 4-kinase domain containing protein	Inferred from homology
BBOV_IV011570	0.545	1	0.439	0.683	0.667	endonuclease/exonuclease/phosphatase family protein	Predicted
BBOV_I000250	0.067	0.4	0.436	0.462	0.341	hypothetical protein	Predicted
BBOV_IV010070	0.046	0.6	0.435	0.456	0.384	3'5'-cyclic nucleotide phosphodiesterase putative	Inferred from homology
BBOV_III004560	0.258	0.2	0.431	0.563	0.363	membrane protein putative	Predicted		TRANSMEM 12 33 Helical. {ECO:0000256|SAM:Phobius}.
BBOV_I003570	0.121	0	0.429	0.327	0.219	hypothetical protein	Predicted
BBOV_III005540	0.017	0	0.421	0.236	0.169	hypothetical protein	Evidence at transcript level
BBOV_III010470	0.072	0.8	0.418	0.354	0.411	dnaJ C terminal region domain containing protein	Inferred from homology
BBOV_III004170	0.131	0.6	0.417	0.268	0.354	conserved hypothetical protein	Predicted
BBOV_III001400	0.055	0	0.417	0.09	0.141	protein kinase domain containing protein	Predicted
BBOV_III009030	0.063	0	0.413	0.04	0.129	protein of unknown function (DUF1671) protein family	Predicted
BBOV_III002820	0.006	0	0.412	0.242	0.165	tubulin alpha chain putative	Evidence at transcript level	SUBCELLULAR LOCATION: Cytoplasm	cytoskeleton {ECO:0000256|SAAS:SAAS00103388}.
BBOV_II003570	0.162	0.2	0.41	0.215	0.247	bromodomain containing protein	Predicted
BBOV_II002500	0.168	0	0.404	0.251	0.206	hypothetical protein	Predicted
BBOV_V000300	0.241	0	0.397	0.261	0.225	hypothetical protein	Predicted		TRANSMEM 58 82 Helical. {ECO:0000256|SAM:Phobius}.; TRANSMEM 88 106 Helical. {ECO:0000256|SAM:Phobius}.
BBOV_III004870	0.004	0	0.389	0.435	0.207	hypothetical protein	Predicted
BBOV_IV010530	0.063	0.2	0.383	0.263	0.227	conserved hypothetical protein	Predicted		TRANSMEM 279 297 Helical. {ECO:0000256|SAM:Phobius}.
BBOV_III007930	0.008	0	0.381	0.165	0.139	conserved hypothetical protein	Predicted
BBOV_IV005930	0.015	0	0.38	0.132	0.132	aminopeptidase putative	Predicted
BBOV_II006920	0.111	0.6	0.379	0.365	0.364	citrate synthase	Inferred from homology
BBOV_III000040	0.199	0.6	0.376	0.286	0.365	variant erythrocyte surface antigen-1 alpha subunit	Predicted		TRANSMEM 187 208 Helical. {ECO:0000256|SAM:Phobius}.
BBOV_III002570	0.015	0.6	0.375	0.465	0.364	hypothetical protein	Predicted
BBOV_II004540	0.014	0	0.373	0.102	0.122	hypothetical protein	Predicted
BBOV_IV001280	0.007	0.8	0.369	0.374	0.387	hypothetical protein	Predicted
BBOV_I001610	0.051	0	0.368	0.11	0.132	hypothetical protein	Predicted
BBOV_I005100	0.001	0	0.365	0.218	0.146	hypothetical protein	Evidence at transcript level
BBOV_IV007980	0.006	0.2	0.362	0.348	0.229	variant erythrocyte surface antigen-1 beta subunit	Predicted		TRANSMEM 1038 1061 Helical. {ECO:0000256|SAM:Phobius}.
BBOV_IV004060	0.006	0	0.362	0.268	0.159	6-phosphogluconate dehydrogenase putative	Predicted
BBOV_IV011050	0.041	0.8	0.361	0.371	0.393	WD40 repeat myosin-like protein putative	Inferred from homology
BBOV_III006250	0.007	0.4	0.361	0.103	0.218	conserved hypothetical protein	Predicted
BBOV_I002260	0.003	0	0.357	0.253	0.153	conserved hypothetical protein	Predicted
BBOV_I001880	0.061	0.2	0.356	0.517	0.283	conserved hypothetical protein	Predicted
BBOV_I005030	0.001	0	0.353	0.152	0.126	conserved hypothetical protein
BBOV_III006650	0.013	0.2	0.349	0.272	0.208	hypothetical protein	Predicted
BBOV_III004910	0.045	0.2	0.348	0.208	0.2	hypothetical protein	Predicted
BBOV_IV000400	0.022	0	0.348	0.092	0.116	DEAD/DEAH box helicase	Inferred from homology
BBOV_III007490	0.046	0.4	0.345	0.305	0.274	conserved hypothetical protein	Predicted		TRANSMEM 60 79 Helical. {ECO:0000256|SAM:Phobius}.
BBOV_III006800	0.008	0	0.343	0.065	0.104	exonuclease family protein	Predicted
BBOV_IV008080	0.002	0	0.339	0.153	0.123	hypothetical protein	Predicted
BBOV_I000430	0.004	0.4	0.336	0.078	0.204	Bax inhibitor-1 putative	Evidence at transcript level		TRANSMEM 34 53 Helical. {ECO:0000256|RuleBase:RU004379}.; TRANSMEM 58 76 Helical. {ECO:0000256|RuleBase:RU004379}.; TRANSMEM 96 116 Helical. {ECO:0000256|RuleBase:RU004379}.; TRANSMEM 123 145 Helical. {ECO:0000256|RuleBase:RU004379}.; TRANSMEM 151 174 Helical. {ECO:0000256|RuleBase:RU004379}.; TRANSMEM 181 201 Helical. {ECO:0000256|RuleBase:RU004379}.; TRANSMEM 213 236 Helical. {ECO:0000256|RuleB…
BBOV_II004230	0.003	0	0.335	0.213	0.138	hypothetical protein	Predicted
BBOV_III009800	0.016	0	0.335	0.196	0.137	hypothetical protein	Predicted
BBOV_IV008190	0.06	0	0.333	0.114	0.127	branched-chain alpha-keto acid dehydrogenase E1 component beta subunit putative	Predicted
BBOV_III001280	0	0	0.331	0.023	0.089	variant erythrocyte surface antigen-1 alpha subunit	Predicted		TRANSMEM 1311 1334 Helical. {ECO:0000256|SAM:Phobius}.
BBOV_II007470	0.01	0	0.329	0.092	0.108	1-phosphatidylinositol-4-phosphate 5-kinase putative	Predicted
BBOV_IV011290	0.016	1	0.327	0.265	0.402	oxidoreductase NAD-binding domain containing protein	Predicted
BBOV_III001350	0.004	0	0.323	0.241	0.142	40S ribosomal protein S17 putative	Inferred from homology
BBOV_III009260	0.016	0	0.323	0.198	0.134	hypothetical protein	Predicted
BBOV_I002450	0.001	0	0.323	0.07	0.098	hypothetical protein	Predicted
BBOV_I005780	0.001	0	0.323	0.064	0.097	variant erythrocyte surface antigen-1 putative	Predicted		TRANSMEM 1036 1059 Helical. {ECO:0000256|SAM:Phobius}.
BBOV_III003080	0.001	0	0.323	0.046	0.092	conserved hypothetical protein	Predicted
BBOV_I001770	0.001	0	0.323	0.044	0.092	hypothetical protein	Predicted
BBOV_I004080	0	0	0.322	0.056	0.095	calmodulin	Predicted
BBOV_I001340	0.008	0.4	0.321	0.273	0.251	variant erythrocyte surface antigen-1 beta subunit	Predicted
BBOV_I004740	0	0	0.319	0.1	0.105	RNA recognition motif. (a.k.a. RRM RBD or RNP) domain containing protein	Predicted
BBOV_IV005840	0.003	0	0.317	0.044	0.091	serine hydroxymethyltransferase putative	Inferred from homology
BBOV_IV002190	0.001	0.6	0.315	0.248	0.291	hypothetical protein	Predicted
BBOV_III002410	0.001	0	0.314	0.107	0.105	ubiquitin family protein	Predicted
BBOV_II005340	0.001	0	0.313	0.247	0.14	cytidine triphosphate synthetase putative	Inferred from homology
BBOV_II004070	0.001	0	0.311	0.047	0.09	ATP-dependent Clp protease proteolytic subunit 1 putative	Inferred from homology
BBOV_IV002860	0.001	0.4	0.31	0.329	0.26	variant erythrocyte surface antigen-1 alpha subunit	Predicted		TRANSMEM 64 87 Helical. {ECO:0000256|SAM:Phobius}.
BBOV_III003610	0	0.4	0.308	0.048	0.189	26S proteasome non-ATPase regulatory subunit Nin1/mts3 family protein	Predicted
BBOV_III009860	0.001	0	0.307	0.184	0.123	ubiquitin conjugating enzyme E2 putative	Inferred from homology
BBOV_II007380	0.001	0	0.305	0.162	0.117	cyclin dependent kinase binding protein putative	Predicted
BBOV_II002440	0.002	0	0.305	0.133	0.11	hypothetical protein	Predicted
BBOV_II003580	0	0	0.304	0.118	0.106	hypothetical protein	Predicted
BBOV_IV007200	0	0	0.303	0.115	0.105	ribosomal protein L27 putative	Predicted
BBOV_IV004320	0.002	0	0.303	0.072	0.094	glutaredoxin-like protein putative	Predicted
BBOV_III001540	0.001	0	0.3	0.13	0.108	conserved hypothetical protein	Predicted		TRANSMEM 34 53 Helical. {ECO:0000256|SAM:Phobius}.; TRANSMEM 73 97 Helical. {ECO:0000256|SAM:Phobius}.; TRANSMEM 118 139 Helical. {ECO:0000256|SAM:Phobius}.; TRANSMEM 159 183 Helical. {ECO:0000256|SAM:Phobius}.; TRANSMEM 195 222 Helical. {ECO:0000256|SAM:Phobius}.; TRANSMEM 228 247 Helical. {ECO:0000256|SAM:Phobius}.
BBOV_II005810	0.001	0	0.299	0.08	0.095	hypothetical protein	Predicted
BBOV_IV005100	0.001	0.6	0.299	0.062	0.241	RNA polymerase subunit 8c putative	Inferred from homology
BBOV_III008280	0.003	0	0.298	0.079	0.095	YEATS family protein	Predicted	SUBCELLULAR LOCATION: Nucleus {ECO:0000256|PROSITE-ProRule:PRU00376}.
BBOV_III011900	0.002	0	0.297	0.071	0.093	hypothetical protein	Predicted		TRANSMEM 301 322 Helical. {ECO:0000256|SAM:Phobius}.
BBOV_II007560	0.002	0	0.296	0.122	0.105	hypothetical protein	Predicted
BBOV_III003170	0.001	0.2	0.296	0.108	0.151	structure specific recognition protein putative	Inferred from homology	SUBCELLULAR LOCATION: Nucleus {ECO:0000256|RuleBase:RU364013}. Chromosome {ECO:0000256|RuleBase:RU364013}.
BBOV_III010680	0	0	0.295	0.109	0.101	ribosomal L27e protein family protein	Predicted
BBOV_III007190	0.002	0	0.295	0.079	0.094	conserved hypothetical protein	Predicted
BBOV_IV000260	0.001	0	0.295	0.071	0.092	EF hand domain conatining protein	Predicted
BBOV_I002210	0	0	0.293	0.09	0.096	syntaxin binding protein putative	Inferred from homology
BBOV_II001250	0.002	1	0.291	0.077	0.343	vesicle-associated membrane protein putative	Evidence at transcript level		TRANSMEM 205 223 Helical. {ECO:0000256|SAM:Phobius}.
BBOV_II005860	0	0	0.291	0.068	0.09	hypothetical protein	Predicted
BBOV_IV001810	0.001	0	0.289	0.017	0.077	transcriptional factor 2 subunit	Predicted
BBOV_III011860	0.001	0.2	0.288	0.245	0.183	hypothetical protein	Predicted
BBOV_IV002410	0	0	0.286	0.033	0.08	mitochondrial import inner membrane translocase subunit Tim17 putative	Predicted		TRANSMEM 45 68 Helical. {ECO:0000256|SAM:Phobius}.
BBOV_I000240	0	0	0.283	0.04	0.081	conserved hypothetical protein	Predicted
BBOV_I004440	0	0	0.282	0.028	0.078	conserved hypothetical protein	Predicted
BBOV_IV004220	0	0.2	0.281	0.091	0.143	Bet3 transport protein putative	Inferred from homology	SUBCELLULAR LOCATION: Golgi apparatus	cis-Golgi network {ECO:0000256|PIRNR:PIRNR018293}.
BBOV_III007730	0	0	0.281	0.025	0.077	variant erythrocyte surface antigen-1 alpha subunit	Predicted
BBOV_II000760	0.004	0	0.279	0.101	0.096	protein kinase domain containing protein	Predicted
BBOV_III007860	0	0	0.279	0.057	0.084	phosphoglycerate mutase 1 family protein	Inferred from homology
BBOV_III010710	0	0	0.279	0.051	0.083	Pep3/Vps18/deep orange family protein	Predicted
BBOV_I001760	0	0	0.279	0.015	0.073	hypothetical protein	Predicted
BBOV_II005000	0	0	0.277	0.02	0.074	conserved hypothetical protein	Predicted
BBOV_I002150	0	0	0.275	0.073	0.087	conserved hypothetical protein	Predicted
BBOV_IV006920	0	0	0.275	0.042	0.079	WD domain G-beta repeat containing protein	Predicted
BBOV_IV003010	0	0	0.275	0.01	0.071	conserved hypothetical protein	Predicted
BBOV_II000620	0	0.6	0.273	0.057	0.233	hypothetical protein	Predicted
BBOV_IV003860	0	0	0.272	0.085	0.089	adenosine kinase	Predicted
BBOV_I002820	0	0	0.271	0.054	0.081	conserved hypothetical protein	Predicted
BBOV_IV005480	0	0	0.269	0.014	0.071	actin-related putative	Inferred from homology
BBOV_III003880	0	0	0.268	0.046	0.079	DEAD/DEAH box helicase domain containing protein	Predicted
BBOV_IV001650	0	0	0.267	0.049	0.079	conserved hypothetical protein	Inferred from homology
BBOV_II004750	0.001	0	0.265	0.06	0.081	ribosomal L39 protein	Evidence at transcript level
BBOV_III010600	0	0	0.264	0.102	0.091	conserved hypothetical protein	Predicted
BBOV_III000180	0	0	0.263	0.04	0.076	conserved hypothetical protein	Predicted
BBOV_II006370	0.001	0	0.261	0.128	0.097	hypothetical protein	Predicted
BBOV_III005990	0	0	0.26	0.032	0.073	hypothetical protein	Predicted
BBOV_IV003070	0	1	0.259	0.044	0.326	MORN repeat containing protein	Predicted
BBOV_III004540	0	0	0.257	0.113	0.093	tubulin-tyrosine ligase family protein	Predicted
BBOV_III004230	0.001	0	0.257	0.069	0.082	hsp90 protein	Evidence at transcript level
BBOV_IV002350	0	0.2	0.256	0.08	0.134	U6 snRNA-associated Sm-like protein LSm8 putative	Inferred from homology	SUBCELLULAR LOCATION: Nucleus {ECO:0000256|RuleBase:RU365048}.
BBOV_II005400	0	0	0.256	0.074	0.083	hypothetical protein	Predicted
BBOV_II004460	0	0	0.252	0.266	0.13	hypothetical protein	Predicted
BBOV_IV004410	0	0	0.251	0.018	0.067	chaperone protein dnaJ-2 putative	Predicted
BBOV_IV009720	0	0.4	0.25	0.13	0.195	u5 snRNP-associated subunit putaitve	Predicted
BBOV_IV003080	0	0	0.25	0.031	0.07	replication factor C 38 kDa subunit	Predicted
BBOV_II001020	0.004	0	0.249	0.071	0.081	hypothetical protein	Predicted
BBOV_II004080	0	0	0.248	0.07	0.08	small heat shock protein	Evidence at transcript level
BBOV_II004930	0	0	0.247	0.04	0.072	26s proteasome aaa-ATPase subunit Rpt3 putative	Inferred from homology
BBOV_IV004930	0.002	0	0.245	0.076	0.081	hypothetical protein	Predicted
BBOV_II003730	0	0	0.245	0.014	0.065	hypothetical protein	Predicted
BBOV_I004150	0	0	0.243	0.058	0.075	membrane skeletal protein putative	Predicted
BBOV_III007170	0	0	0.242	0.014	0.064	conserved hypothetical protein	Predicted		TRANSMEM 85 106 Helical. {ECO:0000256|SAM:Phobius}.; TRANSMEM 152 172 Helical. {ECO:0000256|SAM:Phobius}.; TRANSMEM 184 206 Helical. {ECO:0000256|SAM:Phobius}.; TRANSMEM 266 284 Helical. {ECO:0000256|SAM:Phobius}.
BBOV_IV000230	0	0	0.241	0.056	0.074	T-complex protein 1 zeta subunit	Inferred from homology	SUBCELLULAR LOCATION: Cytoplasm {ECO:0000256|SAAS:SAAS00901396}.
BBOV_IV004970	0	0	0.241	0.007	0.062	diacylglycerol acyltransferase putative	Inferred from homology		TRANSMEM 136 156 Helical. {ECO:0000256|SAM:Phobius}.; TRANSMEM 176 195 Helical. {ECO:0000256|SAM:Phobius}.; TRANSMEM 207 227 Helical. {ECO:0000256|SAM:Phobius}.; TRANSMEM 239 256 Helical. {ECO:0000256|SAM:Phobius}.; TRANSMEM 376 399 Helical. {ECO:0000256|SAM:Phobius}.; TRANSMEM 480 500 Helical. {ECO:0000256|SAM:Phobius}.; TRANSMEM 512 533 Helical. {ECO:0000256|SAM:Phobius}.
BBOV_I000220	0	0.2	0.24	0.098	0.134	conserved hypothetical protein	Predicted
BBOV_IV009590	0	0	0.24	0.005	0.061	ADP-ribosylation factor GTPase-activating factor putative	Predicted
BBOV_IV001640	0	0	0.238	0.054	0.073	GTP binding protein putative	Predicted
BBOV_II003390	0	0	0.238	0.019	0.064	hypothetical protein	Predicted
BBOV_IV006970	0	0	0.237	0.018	0.064	T-complex protein 1 eta subunit putative	Inferred from homology	SUBCELLULAR LOCATION: Cytoplasm {ECO:0000256|RuleBase:RU365042	ECO:0000256|SAAS:SAAS00901396}.
BBOV_III008270	0	0	0.236	0.058	0.074	DEAD/DEAH box helicase domain containing protein	Predicted
BBOV_III007130	0	0	0.235	0.035	0.067	HesB-like domain containing protein	Predicted
BBOV_III002310	0	0	0.235	0.035	0.067	variant erythrocyte surface antigen-1 alpha subunit	Predicted		TRANSMEM 1272 1295 Helical. {ECO:0000256|SAM:Phobius}.
BBOV_III007940	0	0	0.235	0.013	0.062	conserved hypothetical protein	Predicted
BBOV_III004660	0	0	0.233	0.043	0.069	40S ribosomal protein S6 putative	Inferred from homology
BBOV_IV006780	0	0	0.233	0.027	0.065	conserved hypothetical protein	Predicted
BBOV_II003350	0	0	0.233	0.022	0.064	hypothetical protein	Predicted		TRANSMEM 21 42 Helical. {ECO:0000256|SAM:Phobius}.; TRANSMEM 116 140 Helical. {ECO:0000256|SAM:Phobius}.; TRANSMEM 161 180 Helical. {ECO:0000256|SAM:Phobius}.; TRANSMEM 219 240 Helical. {ECO:0000256|SAM:Phobius}.; TRANSMEM 261 279 Helical. {ECO:0000256|SAM:Phobius}.; TRANSMEM 411 435 Helical. {ECO:0000256|SAM:Phobius}.; TRANSMEM 442 465 Helical. {ECO:0000256|SAM:Phobius}.; TRANSMEM 503 529 Helica…
BBOV_III001060	0	0	0.232	0.005	0.059	C2H2 zinc finger domain containing protein	Predicted
BBOV_II004560	0	0	0.231	0.041	0.068	conserved hypothetical protein	Predicted
BBOV_IV003870	0	0	0.231	0.027	0.065	molybdenum cofactor synthesis protein 3 / molybdopterin synthase sulphurylase putative	Predicted
BBOV_III010670	0	0	0.23	0.031	0.065	conserved hypothetical protein	Evidence at transcript level
BBOV_II003780	0	0	0.23	0.01	0.06	hypothetical protein	Predicted
BBOV_IV005830	0.003	0.2	0.229	0.135	0.142	ATP synthase F1 beta chain putative	Evidence at transcript level
BBOV_IV011510	0	0	0.229	0.015	0.061	hypothetical protein	Predicted
BBOV_III005750	0	0	0.228	0.012	0.06	U2 small nuclear ribonucleoprotein B' putative	Evidence at transcript level
BBOV_II007490	0	0	0.227	0.058	0.071	conserved hypothetical protein	Predicted
BBOV_III007250	0	0	0.227	0.042	0.067	DNA repair protein (mre11) family protein	Predicted
BBOV_III001740	0	0	0.226	0.007	0.058	Rer1 family protein	Inferred from homology		TRANSMEM 32 55 Helical. {ECO:0000256|SAM:Phobius}.; TRANSMEM 61 80 Helical. {ECO:0000256|SAM:Phobius}.; TRANSMEM 138 158 Helical. {ECO:0000256|SAM:Phobius}.; TRANSMEM 164 181 Helical. {ECO:0000256|SAM:Phobius}.
BBOV_IV010550	0	0	0.223	0.018	0.06	conserved hypothetical protein	Evidence at transcript level
BBOV_I002930	0	0	0.223	0.009	0.058	WD domain G-beta repeat domain containing protein	Predicted		TRANSMEM 328 348 Helical. {ECO:0000256|SAM:Phobius}.
BBOV_IV001860	0	0	0.222	0.016	0.06	conserved hypothetical protein	Inferred from homology	SUBCELLULAR LOCATION: Nucleus {ECO:0000256|RuleBase:RU364143}.
BBOV_III009270	0	0	0.221	0.084	0.076	plectin/S10 domain containing protein	Predicted
BBOV_IV005090	0	0	0.221	0.051	0.068	translation initiation factor 3 subunit 10 putative	Inferred from homology	SUBCELLULAR LOCATION: Cytoplasm {ECO:0000256|HAMAP-Rule:MF_03000}.
BBOV_IV005540	0	0	0.221	0.018	0.06	RabGAP/TBC domain-containing protein putative	Predicted
BBOV_III006320	0	0	0.218	0.016	0.058	PWI domain containing protein	Predicted
BBOV_III004820	0	0	0.217	0.022	0.06	DNA topoisomerase II putative	Inferred from homology
BBOV_IV008910	0	0	0.217	0.017	0.058	translation initiation factor 5A putative	Inferred from homology
BBOV_IV005040	0	0.2	0.216	0.036	0.113	hypothetical protein	Predicted
BBOV_II001010	0	0	0.215	0.032	0.062	periodic tryptophan protein 2-like protein putative	Predicted
BBOV_III009910	0	0	0.211	0.085	0.074	hypothetical protein	Evidence at transcript level
BBOV_II006320	0	0	0.209	0.019	0.057	pre-mRNA processing ribonucleoprotein binding region-containing protein	Predicted
BBOV_I000910	0	0	0.207	0.014	0.055	Brix domain containing protein	Predicted
BBOV_V000090	0	0	0.206	0.02	0.056	rps2	Predicted
BBOV_I005050	0	0	0.205	0.014	0.055	ubiquitin conjugating enzyme putative
BBOV_I002860	0	0	0.202	0.025	0.057	hypothetical protein	Predicted
BBOV_IV000650	0	0	0.202	0.023	0.056	conserved hypothetical protein	Predicted
BBOV_II003270	0	0	0.202	0.006	0.052	40S ribosomal protein S24 protein putative	Evidence at transcript level
BBOV_IV004160	0	0	0.198	0.005	0.051	hypothetical protein	Predicted
BBOV_II007650	0	0	0.197	0.041	0.059	hypothetical protein	Predicted
BBOV_IV000600	0	0	0.197	0.035	0.058	hypothetical protein	Evidence at transcript level
BBOV_III004840	0	0	0.197	0.01	0.052	FHA domain containing protein	Predicted
BBOV_III006110	0	0	0.193	0.012	0.051	mRNA capping enzyme C-terminal domain containing protein	Predicted
BBOV_IV006660	0	0	0.19	0.034	0.056	hypothetical protein	Predicted
BBOV_IV003900	0	0	0.189	0.012	0.05	ubiquitin-like protein putative	Predicted
BBOV_I002490	0	0	0.185	0.028	0.053	hypothetical protein	Predicted
BBOV_III002510	0	0	0.179	0.015	0.048	conserved hypothetical protein	Inferred from homology
BBOV_III003300	0	0	0.179	0.013	0.048	hypothetical protein	Predicted
BBOV_IV009200	0	0	0.176	0.016	0.048	hypothetical protein	Predicted
BBOV_III008640	0	0	0.176	0.004	0.045	hypothetical protein	Predicted
BBOV_IV000800	0	0	0.173	0.027	0.05	prefoldin subunit 5 (c-myc binding protein) putative	Predicted
BBOV_III010250	0	0	0.171	0.005	0.044	eukaryotic translation initiation factor 4A putative	Evidence at transcript level
BBOV_IV004540	0	0	0.161	0.011	0.043	phosphoriboprotein P0	Inferred from homology
BBOV_III000120	0	0	0.161	0.004	0.041	cytochrome c oxidase copper chaperone (COX17) putative	Predicted
BBOV_IV008360	0	0	0.159	0.016	0.044	cell division control protein 48 putative	Predicted
BBOV_III009450	0	0	0.145	0.002	0.037	ABC transporter ATP-binding domain containing protein	Predicted
BBOV_III006620	0	0	0.129	0.003	0.033	hypothetical protein	Predicted
BBOV_IV009940	0	0	0.114	0.001	0.029	26S protease regulatory subunit 7 putative	Inferred from homology
BBOV_III003950	0	0	0.113	0.002	0.029	chromo' (CHRromatin Organization MOdifier) domain containing protein	Predicted	SUBCELLULAR LOCATION: Nucleus {ECO:0000256|SAAS:SAAS00539527}.
BBOV_IV003270	0	0	0.091	0.002	0.023	nucleosome assembly protein	Evidence at transcript level

## Sheet: Test results
Algorithm	Accuracy	Error Rate	Sensitivity	False Positive Rate	Specificity	Positive Predictive Value	Negative Predictive Value
RF	92.81	7.19	91.82	6.2	93.8	93.78	92.01
adaBoost	92.45	7.55	93.08	8.17	91.83	92.1	93.01
Ensemble	92.09	7.91	92.59	8.41	91.59	91.84	92.55
ANN	91.21	8.79	91.33	8.91	91.09	91.29	91.45
SVM	52.72	47.28	50.68	45.25	54.75	52.64	52.83

## Sheet: Importance
Feature	MeanDecreaseAccuracy
P10I	5.51
P10N	5.33
P10E	5.06
P4W	4.8
P7E	4.74
P10W	4.72
P7N	4.71
P10F	4.68
P10R	4.6
P10M	4.59
P11L	4.59
P7M	4.58
P10Q	4.54
P7L	4.44
P10D	4.42
P10L	4.32
P4F	4.2
P15D	4.12
P4D	4.1
P13C	4.09
P6F	4.09
P4I	4
P7W	3.99
P4L	3.97
P7I	3.97
P13L	3.96
P16W	3.95
P7D	3.95
P7K	3.93
P14C	3.92
P13W	3.87
P10Y	3.82
P13F	3.78
P14F	3.78
P16F	3.76
P11Q	3.72
P10K	3.69
P10V	3.64
P7Q	3.64
P8E	3.64
P22C	3.58
P8N	3.54
P10C	3.5
P4Y	3.49
P8F	3.49
P20C	3.48
P3E	3.47
P6I	3.44
P12E	3.4
P6D	3.39
P14R	3.37
P2Y	3.34
P8V	3.3
P12C	3.28
P13H	3.26
P4S	3.24
P11I	3.23
P6M	3.22
P6G	3.21
P16Y	3.18
P14Y	3.17
P14E	3.15
P12F	3.14
P20T	3.14
P13M	3.13
P11F	3.11
P2M	3.11
P11W	3.1
P3V	3.09
P3G	3.08
P11E	3.06
P3F	3.04
P4V	3.03
P11M	3.02
P22A	3
P13E	2.99
P15L	2.99
P7C	2.99
P11Y	2.95
P3Q	2.92
P6L	2.92
P14V	2.91
P22M	2.91
P6Y	2.91
P14M	2.9
P25T	2.9
P11D	2.89
P15V	2.89
P12Q	2.88
P7F	2.85
P7S	2.85
P8Y	2.84
P7H	2.83
P25G	2.81
P5L	2.81
P6E	2.8
P11H	2.79
P10H	2.78
P8L	2.77
P11R	2.73
P8Q	2.72
P12T	2.69
P14L	2.65
P8D	2.65
P17W	2.64
P4P	2.59
P11K	2.58
P17L	2.58
P11N	2.57
P17A	2.57
P7P	2.57
P3W	2.56
P13N	2.55
P16D	2.55
P17V	2.55
P84S	2.54
P4Q	2.53
P85E	2.53
P82R	2.52
P14D	2.51
P17E	2.51
P3Y	2.51
P8W	2.51
P12W	2.5
P19G	2.47
P9N	2.46
P4M	2.45
P15C	2.43
P19C	2.41
P6R	2.39
P7Y	2.39
P8K	2.39
P3C	2.38
P7V	2.38
P13G	2.37
P25F	2.37
P8C	2.37
P17C	2.36
P2L	2.36
P14W	2.35
P13P	2.34
P13Q	2.34
P23V	2.34
P11V	2.31
P16L	2.31
P76Y	2.3
P99E	2.3
P13Y	2.29
P11G	2.28
P97W	2.28
P20W	2.27
P21C	2.26
P21M	2.26
P7G	2.25
P86L	2.25
P94H	2.25
P3L	2.24
P15K	2.23
P15W	2.23
P15F	2.21
P18W	2.21
P1G	2.2
P4E	2.2
P22W	2.19
P7R	2.19
P95P	2.19
P21W	2.17
P12K	2.15
P23T	2.15
P22K	2.14
P81L	2.14
P15Q	2.13
P19W	2.13
P6K	2.13
P78W	2.13
P8M	2.13
P94C	2.13
P2A	2.12
P87K	2.12
P1D	2.11
P23P	2.09
P3K	2.09
P18V	2.07
P1T	2.07
P20A	2.07
P18M	2.06
P24M	2.05
P22I	2.04
P23K	2.04
P12M	2.03
P15I	2.03
P16V	2.03
P13V	2.01
P93H	2.01
P12L	2
P6S	2
P17F	1.99
P2F	1.99
P3R	1.99
P12D	1.98
P2I	1.97
P6V	1.97
P79D	1.97
P8I	1.97
P21L	1.95
P24V	1.95
P24Y	1.95
P9D	1.95
P17G	1.93
P23M	1.92
P100C	1.9
P18R	1.9
P4G	1.9
P5D	1.9
P78E	1.9
P84P	1.9
P85D	1.9
P9V	1.9
P94Q	1.89
P14G	1.88
P2C	1.88
P79A	1.88
P84H	1.88
P98P	1.88
P20I	1.86
P20M	1.86
P15E	1.84
P9Q	1.84
P82Y	1.83
P9I	1.83
P17H	1.82
P5E	1.82
P18T	1.81
P6W	1.81
P91W	1.81
P16M	1.8
P15M	1.79
P17R	1.79
P18G	1.79
P1E	1.78
P13I	1.77
P5N	1.77
P89A	1.77
P95E	1.77
P3T	1.74
P82N	1.74
P83Q	1.74
P87S	1.74
P96N	1.74
P9R	1.74
P10P	1.73
P19A	1.73
P24A	1.73
P4N	1.72
P14I	1.71
P18F	1.71
P1Y	1.71
P22P	1.71
P18E	1.7
P4H	1.7
P86D	1.7
P93W	1.7
P12V	1.69
P13D	1.69
P23W	1.69
P13R	1.68
P17N	1.68
P17Y	1.68
P20K	1.67
P25R	1.67
P83S	1.67
P6N	1.66
P11C	1.65
P100F	1.64
P12I	1.64
P12Y	1.64
P18Y	1.64
P20P	1.64
P25A	1.64
P25L	1.64
P3I	1.64
P5S	1.64
P80S	1.64
P80Y	1.64
P88T	1.64
P96H	1.64
P98V	1.64
P1W	1.63
P18L	1.62
P95G	1.62
P14N	1.61
P17Q	1.61
P77I	1.61
P83L	1.61
P95Q	1.61
P12H	1.6
P16I	1.6
P22Y	1.6
P14A	1.57
P23S	1.57
P25S	1.57
P79S	1.57
P20V	1.56
P22R	1.53
P3A	1.53
P1Q	1.52
P21A	1.52
P16P	1.51
P18A	1.51
P24Q	1.51
P84K	1.51
P100W	1.5
P16G	1.5
P25V	1.5
P86I	1.5
P89Q	1.5
P99L	1.5
P4A	1.48
P92K	1.48
P8G	1.47
P14K	1.46
P1L	1.46
P76C	1.46
P6P	1.45
P25W	1.44
P22L	1.43
P10A	1.42
P18P	1.42
P79P	1.42
P79R	1.42
P79Y	1.42
P84C	1.42
P84M	1.42
P85M	1.42
P89K	1.42
P94T	1.42
P96V	1.42
P97P	1.42
P97S	1.42
P98F	1.42
P99P	1.42
P9K	1.42
P3N	1.41
P6Q	1.4
P19T	1.39
P3D	1.39
P81A	1.39
P82H	1.39
P83K	1.39
P85Q	1.39
P88Y	1.39
P95V	1.39
P22F	1.38
P23I	1.38
P12P	1.37
P3S	1.36
P22Q	1.35
P77W	1.35
P17D	1.34
P1I	1.34
P24E	1.34
P77Q	1.34
P77T	1.34
P81F	1.34
P82S	1.34
P82V	1.34
P87A	1.34
P91I	1.34
P92T	1.34
P94E	1.34
P9G	1.34
P9S	1.34
P11S	1.3
P15Y	1.3
P2N	1.3
P2G	1.29
P83T	1.29
P13A	1.28
P87Q	1.28
P90P	1.28
P96F	1.28
P14H	1.27
P18C	1.27
P1A	1.27
P1S	1.27
P24I	1.27
P24N	1.27
P2D	1.27
P78C	1.27
P78M	1.27
P81Q	1.27
P86C	1.27
P86N	1.27
P88K	1.27
P98Q	1.27
P24S	1.26
P20G	1.24
P15R	1.23
P21R	1.23
P90M	1.23
P21P	1.22
P100E	1.21
P78S	1.21
P89H	1.21
P91M	1.21
P92S	1.21
P97V	1.21
P24C	1.2
P18N	1.19
P96D	1.18
P100N	1.16
P18I	1.16
P24F	1.16
P24K	1.16
P3P	1.16
P5I	1.16
P79C	1.16
P80W	1.16
P86R	1.16
P92C	1.16
P16N	1.15
P19S	1.15
P77M	1.15
P93F	1.15
P95N	1.15
P100Q	1.14
P2H	1.14
P86W	1.14
P89P	1.14
P89Y	1.14
P95D	1.14
P2W	1.13
P3H	1.11
P3M	1.1
P97L	1.1
P18K	1.09
P6T	1.09
P79T	1.09
P20N	1.07
P21G	1.07
P2S	1.07
P88W	1.07
P92H	1.07
P98E	1.07
P13T	1.04
P20R	1.04
P22T	1.04
P99W	1.04
P11P	1.02
P19E	1.02
P1P	1
P20E	1
P20H	1
P22G	1
P25C	1
P25D	1
P25P	1
P4T	1
P5K	1
P76V	1
P77P	1
P79W	1
P81E	1
P81T	1
P82T	1
P83H	1
P85T	1
P86G	1
P86P	1
P88C	1
P8H	1
P90C	1
P90T	1
P92V	1
P93Y	1
P95T	1
P95W	1
P9C	1
P20Q	0.98
P22V	0.97
P5V	0.97
P23F	0.96
P97T	0.96
P16S	0.95
P94R	0.95
P6C	0.94
P79L	0.94
P87N	0.94
P96A	0.94
P99V	0.94
P19H	0.93
P9T	0.93
P22D	0.91
P2T	0.91
P6A	0.91
P85I	0.91
P89D	0.91
P91N	0.91
P85F	0.9
P85N	0.9
P5C	0.89
P15N	0.87
P16C	0.87
P17K	0.87
P80H	0.87
P16T	0.85
P92Y	0.85
P1N	0.83
P4R	0.83
P77G	0.83
P80R	0.83
P90E	0.83
P90R	0.83
P100A	0.82
P1H	0.82
P23C	0.82
P81V	0.82
P93T	0.82
P94I	0.82
P96L	0.82
P96M	0.82
P96P	0.82
P98M	0.82
P19M	0.81
P19N	0.8
P11T	0.78
P15H	0.78
P24P	0.78
P2E	0.78
P95H	0.78
P10S	0.77
P19D	0.74
P15P	0.73
P23A	0.73
P78D	0.73
P87R	0.73
P9F	0.73
P23H	0.71
P25E	0.71
P2P	0.71
P80A	0.71
P81P	0.71
P96W	0.7
P19I	0.69
P1F	0.69
P23N	0.69
P23Q	0.69
P24D	0.69
P25I	0.69
P93C	0.69
P9W	0.69
P17M	0.68
P21Y	0.65
P25H	0.65
P4K	0.65
P85A	0.65
P88D	0.65
P94A	0.65
P96G	0.65
P13K	0.64
P17S	0.63
P1M	0.63
P21D	0.63
P76N	0.63
P76T	0.63
P77C	0.63
P78R	0.63
P8R	0.63
P15A	0.6
P19F	0.6
P12N	0.58
P19P	0.58
P21S	0.58
P21V	0.58
P23D	0.58
P5T	0.58
P5Y	0.58
P76W	0.58
P77D	0.58
P79Q	0.58
P80N	0.58
P80T	0.58
P80V	0.58
P81S	0.58
P83D	0.58
P86V	0.58
P88G	0.58
P92A	0.58
P92N	0.58
P93Q	0.58
P97F	0.58
P99Y	0.58
P18D	0.57
P81K	0.56
P94P	0.56
P22E	0.55
P23L	0.54
P5M	0.54
P94K	0.54
P85C	0.53
P88I	0.53
P88V	0.53
P94D	0.53
P5Q	0.52
P100L	0.51
P88E	0.51
P9H	0.5
P12S	0.48
P98D	0.48
P100I	0.47
P17P	0.47
P88M	0.47
P99D	0.47
P80K	0.46
P22H	0.45
P24T	0.45
P76G	0.45
P76M	0.45
P80P	0.45
P80Q	0.45
P87C	0.45
P88H	0.45
P89I	0.45
P92M	0.45
P92W	0.45
P94M	0.45
P97D	0.45
P19V	0.43
P19Y	0.43
P98H	0.43
P80L	0.41
P98G	0.39
P21N	0.38
P82C	0.38
P89S	0.38
P95K	0.38
P9Y	0.38
P18Q	0.36
P14Q	0.35
P19L	0.35
P14S	0.33
P15S	0.33
P83M	0.33
P87G	0.33
P88N	0.33
P88P	0.33
P90S	0.33
P99I	0.33
P80C	0.3
P89V	0.3
P91G	0.3
P96C	0.3
P99C	0.3
P21E	0.28
P21Q	0.28
P78Y	0.28
P85L	0.28
P22N	0.26
P78K	0.26
P79K	0.26
P7T	0.26
P81G	0.26
P81W	0.26
P78F	0.25
P19Q	0.24
P80E	0.24
P16A	0.23
P90N	0.23
P77R	0.22
P19R	0.19
P86E	0.19
P90V	0.17
P9E	0.12
P21F	0.1
P100G	0
P100V	0
P100Y	0
P12R	0
P17T	0
P1C	0
P1K	0
P1V	0
P20F	0
P21I	0
P21K	0
P22S	0
P23E	0
P23Y	0
P24W	0
P25N	0
P5F	0
P5P	0
P76D	0
P76L	0
P77A	0
P78A	0
P78L	0
P78Q	0
P79I	0
P7A	0
P81D	0
P81M	0
P81R	0
P82E	0
P82K	0
P83W	0
P84G	0
P85P	0
P85W	0
P85Y	0
P86A	0
P86Q	0
P86T	0
P86Y	0
P87D	0
P88L	0
P88Q	0
P88S	0
P89L	0
P89M	0
P8T	0
P90A	0
P90G	0
P90H	0
P90K	0
P90W	0
P91C	0
P91Y	0
P92P	0
P93A	0
P93I	0
P93L	0
P93P	0
P94G	0
P94L	0
P94V	0
P95F	0
P95I	0
P95M	0
P96I	0
P96S	0
P96T	0
P97C	0
P97Q	0
P98S	0
P99F	0
P99K	0
P99R	0
P98A	-0.14
P19K	-0.15
P97M	-0.15
P8A	-0.16
P8S	-0.16
P96Y	-0.16
P89F	-0.17
P9M	-0.17
P76F	-0.18
P77S	-0.19
P87M	-0.19
P91Q	-0.2
P11A	-0.21
P84T	-0.21
P20S	-0.22
P91K	-0.22
P97G	-0.22
P77K	-0.23
P79N	-0.23
P24R	-0.24
P2V	-0.24
P85V	-0.24
P87L	-0.24
P93V	-0.24
P97I	-0.24
P10T	-0.26
P12A	-0.26
P76E	-0.26
P84F	-0.26
P97Y	-0.26
P83N	-0.28
P83P	-0.28
P93G	-0.28
P93R	-0.28
P97H	-0.28
P2R	-0.29
P23R	-0.3
P25K	-0.3
P76A	-0.3
P84A	-0.3
P94N	-0.3
P98C	-0.3
P100P	-0.33
P16K	-0.33
P24G	-0.33
P76K	-0.33
P77V	-0.33
P80F	-0.33
P84Y	-0.33
P85S	-0.33
P91V	-0.33
P93K	-0.33
P5A	-0.34
P85R	-0.34
P93D	-0.35
P5W	-0.37
P20D	-0.38
P20L	-0.38
P24H	-0.38
P76H	-0.38
P77F	-0.38
P79E	-0.38
P89G	-0.38
P92F	-0.38
P92G	-0.38
P77E	-0.39
P8P	-0.4
P81C	-0.41
P96R	-0.41
P96E	-0.42
P87V	-0.43
P100K	-0.45
P10G	-0.45
P16R	-0.45
P21T	-0.45
P79H	-0.45
P80G	-0.45
P87I	-0.45
P90D	-0.45
P91T	-0.45
P92E	-0.45
P96Q	-0.45
P98Y	-0.45
P17I	-0.47
P24L	-0.47
P5H	-0.47
P87F	-0.47
P91L	-0.49
P80D	-0.5
P5R	-0.52
P100D	-0.53
P77N	-0.53
P78I	-0.53
P87W	-0.53
P89N	-0.53
P93S	-0.53
P97K	-0.53
P25Q	-0.55
P88F	-0.56
P100R	-0.58
P18H	-0.58
P83E	-0.58
P84L	-0.58
P85H	-0.58
P86K	-0.58
P86M	-0.58
P94F	-0.58
P94S	-0.58
P96K	-0.58
P98K	-0.58
P98R	-0.58
P98W	-0.58
P25Y	-0.6
P12G	-0.63
P82Q	-0.63
P83G	-0.63
P84R	-0.63
P84W	-0.63
P86F	-0.63
P99A	-0.63
P100S	-0.65
P78V	-0.69
P92R	-0.69
P80I	-0.71
P90Y	-0.71
P20Y	-0.73
P84E	-0.73
P89T	-0.73
P2K	-0.76
P79M	-0.78
P84N	-0.78
P92D	-0.78
P98N	-0.78
P15G	-0.82
P16Q	-0.82
P25M	-0.82
P4C	-0.82
P78H	-0.82
P84Q	-0.82
P92I	-0.82
P93M	-0.82
P97N	-0.82
P9L	-0.82
P100M	-0.83
P15T	-0.83
P78T	-0.83
P83C	-0.85
P98L	-0.85
P77Y	-0.9
P81H	-0.9
P84I	-0.9
P87T	-0.9
P82F	-0.91
P89C	-0.91
P91F	-0.91
P95C	-0.91
P98T	-0.91
P99H	-0.93
P82G	-0.94
P91H	-0.94
P18S	-0.96
P91D	-0.96
P95A	-0.97
P14P	-1
P16H	-1
P21H	-1
P76S	-1
P79V	-1
P81N	-1
P82M	-1
P83A	-1
P83V	-1
P86S	-1
P87E	-1
P94W	-1
P97R	-1
P98I	-1
P99G	-1
P99Q	-1.04
P78G	-1.07
P5G	-1.09
P6H	-1.09
P84D	-1.09
P89E	-1.09
P100H	-1.14
P16E	-1.14
P76P	-1.14
P81Y	-1.14
P82L	-1.14
P88A	-1.14
P90L	-1.14
P95R	-1.14
P9A	-1.14
P76R	-1.15
P91E	-1.15
P99S	-1.15
P2Q	-1.16
P76Q	-1.16
P87P	-1.16
P91P	-1.16
P92L	-1.16
P82P	-1.21
P97E	-1.21
P99N	-1.21
P90F	-1.27
P83R	-1.29
P86H	-1.29
P89R	-1.29
P99T	-1.3
P100T	-1.34
P13S	-1.34
P1R	-1.34
P23G	-1.34
P77H	-1.34
P82A	-1.34
P83F	-1.34
P83I	-1.34
P90I	-1.34
P95Y	-1.34
P97A	-1.34
P99M	-1.35
P88R	-1.39
P85K	-1.4
P78N	-1.42
P82D	-1.42
P85G	-1.42
P89W	-1.42
P90Q	-1.42
P91R	-1.42
P95S	-1.42
P9P	-1.42
P81I	-1.46
P87Y	-1.52
P77L	-1.61
P78P	-1.61
P14T	-1.64
P91A	-1.64
P94Y	-1.64
P87H	-1.7
P83Y	-1.71
P80M	-1.74
P91S	-1.74
P95L	-1.74
P76I	-1.79
P79G	-1.89
P82W	-1.9
P84V	-1.9
P82I	-1.99
P79F	-2.01
P92Q	-2.01
P93E	-2.15
P93N	-2.31

## Sheet: Importance evaluation
Algorithm	Accuracy	Error Rate	Sensitivity	False Positive Rate	Specificity	Positive Predictive Value	Negative Predictive Value
RF	89.95	10.05	88.79	8.88	91.12	90.91	89.04
adaBoost	89.25	10.75	88.79	10.28	89.72	89.62	88.89
Ensemble	88.32	11.68	87.85	11.21	88.79	88.68	87.96
SVM	88.08	11.92	87.85	11.68	88.32	88.26	87.91
ANN	84.58	15.42	85.05	15.89	84.11	84.26	84.91
Algorithm	Accuracy	Error Rate	Sensitivity	False Positive Rate	Specificity	Positive Predictive Value	Negative Predictive Value
RF	93.1	6.9	93.33	7.14	92.86	92.89	93.3
adaBoost	91.19	8.81	92.86	10.48	89.52	89.86	92.61
Ensemble	91.19	8.81	92.86	10.48	89.52	89.86	92.61
ANN	90.71	9.29	90.95	9.52	90.48	90.52	90.91
SVM	56.67	43.33	54.29	40.95	59.05	57	56.36
Algorithm	Accuracy	Error Rate	Sensitivity	False Positive Rate	Specificity	Positive Predictive Value	Negative Predictive Value
RF	92.62	7.38	92.38	7.14	92.86	92.82	92.42
adaBoost	92.14	7.86	93.33	9.05	90.95	91.16	93.17
Ensemble	91.43	8.57	92.86	10	90	90.28	92.65
ANN	90.24	9.76	91.43	10.95	89.05	89.3	91.22
SVM	61.19	38.81	60.95	38.57	61.43	61.24	61.14
Algorithm	Accuracy	Error Rate	Sensitivity	False Positive Rate	Specificity	Positive Predictive Value	Negative Predictive Value
RF	91.9	8.1	91.9	8.1	91.9	91.9	91.9
Ensemble	91.9	8.1	93.33	9.52	90.48	90.74	93.14
adaBoost	91.67	8.33	92.86	9.52	90.48	90.7	92.68
ANN	88.81	11.19	90	12.38	87.62	87.91	89.76
SVM	68.1	31.9	65.24	29.05	70.95	69.19	67.12
