# Supplementary material for: Applying Machine Learning to Predict the Exportome of Bovine and Canine Babesia Species That Cause Babesiosis
Source: Pathogens. 2021 May 27;10(6):660. doi: 10.3390/pathogens10060660 (PMC8226867; doi:10.3390/pathogens10060660)
Supplement: Supplementary file 1 [file pathogens-10-00660-s001.zip › Supplementatry_files/Table_S5.xlsx]

## Sheet: Positives
ID	proteinName	Ensemble	deeploc_Membrane	deeploc_Extracellular	phobius_TM	phobius_SP	signalP	targetp_SP	tmhmm_ExpAA	tmhmm_First60	tmhmm_PredHel	wolf_score	wolf_annotation	existence	location	transmembrane
BBOV_IV000860	conserved hypothetical protein	0.018	0.1633	0.0591	0	0	0.005552	0.251	0	0	0	0	0	Inferred from homology
BBOV_I001900	conserved hypothetical protein	0.103	0.8343	0.0056	1	0	0.071195	0.596	21.16	3.31	0	4	0	Predicted
BBOV_IV009630	snRNP Sm-like protein; putative	0.185	0.0227	0.0186	0	0	0.0088	0.509	0.13	0.13	0	0	0	Inferred from homology	SUBCELLULAR LOCATION: Nucleus {ECO:0000256|RuleBase:RU365055}.
BBOV_IV001410	hypothetical protein	0.2	0.6385	0.0005	0	1	0.038406	0.053	5	5	0	0	0	Predicted
BBOV_I002900	hypothetical protein	0.536	0.5855	0.0389	0	1	0.043467	0.85	22.71	22.61	0	25	2	Evidence at transcript level
BBOV_II000510	transcription factor S-II protein; putative	0.542	0.2158	0.1253	0	1	0.238667	0.624	0.01	0.01	0	0	0	Inferred from homology	SUBCELLULAR LOCATION: Nucleus	nucleolus {ECO:0000256|PIRNR:PIRNR005586}.
BBOV_IV010280	RAP-1 related antigen (RRA)	0.543	0.278	0.2251	0	1	0.756959	0.463	2.85	0.48	0	0	0	Predicted
BBOV_II000990	hypothetical protein	0.592	0.1842	0.2025	0	1	0.639353	0.896	17.16	17.16	0	4	0	Predicted
BBOV_III000150	hypothetical protein	0.612	0.8703	0.0746	0	0	0.050694	0.355	0.36	0.36	0	0	0	Evidence at transcript level
BBOV_II002660	hypothetical protein	0.616	0.6475	0.2246	1	1	0.989547	0.963	15.89	0.75	0	15	0	Predicted
BBOV_III005600	Spherical Body Protein 2 truncated copy 1 (SBP2)	0.617	0.7895	0.0037	0	0	0.097513	0.17	5.36	5.36	0	0	0	Predicted
BBOV_III007430	30S ribosomal protein S15	0.618	0.5468	0.3291	1	0	0.393669	0.958	10.86	10.85	0	2	1	Inferred from homology
BBOV_IV002270	hypothetical protein	0.642	0.0737	0.5138	0	1	0.997169	0.983	12.41	12.13	0	12	2	Predicted
BBOV_I004860	hypothetical protein	0.652	0.0581	0.9174	0	1	0.982373	0.868	34.5	15.73	0	14	1	Predicted
BBOV_II007300	membrane protein; putative	0.652	0.0605	0.2972	0	1	0.736938	0.763	0.03	0.03	0	0	0	Predicted
BBOV_IV005390	spherical body protein 4 SBP4	0.664	0.054	0.077	0	1	0.89692	0.853	0.01	0.01	0	4	1	Evidence at transcript level
BBOV_IV003470	conserved hypothetical protein	0.692	0.6998	0.0005	0	0	0.18636	0.365	0.55	0.55	0	0	0	Evidence at transcript level
BBOV_IV004340	membrane protein; putative	0.697	0.177	0.4526	0	1	0.917518	0.93	9.08	9.08	0	10	2	Predicted
BBOV_I004040	conserved hypothetical protein	0.706	0.4916	0.1057	1	1	0.735152	0.988	17.86	17.85	0	24	2	Predicted
BBOV_IV001070	protein disulfide-isomerase; putative	0.712	0.1821	0.0199	0	1	0.881803	0.975	4.04	3.44	0	0	0	Predicted
BBOV_II004780	hypothetical protein	0.72	0.1789	0.2944	0	1	0.390805	0.37	0	0	0	28	2	Predicted
BBOV_IV004890	membrane protein; putative	0.723	0.0373	0.5007	0	1	0.943648	0.901	37.07	4.14	0	30	0	Predicted
BBOV_IV004360	membrane protein; putative	0.752	0.4085	0.3051	0	1	0.963342	0.948	15.13	14.37	0	11	2	Predicted
BBOV_III006520	Spherical Body Protein 2 truncated copy 10 (SBP2)	0.777	0.5749	0.023	0	1	0.441401	0.134	2.77	2.77	0	9	2	Predicted
BBOV_IV005180	conserved hypothetical protein	0.777	0.1507	0.412	0	1	0.670077	0.568	0.1	0.09	0	0	0	Evidence at transcript level
BBOV_I003150	hypothetical protein	0.789	0.6637	0.046	0	1	0.350469	0.77	4.2	4.2	0	0	0	Predicted
BBOV_III005590	hypothetical protein	0.801	0.8868	0.0019	0	1	0.254898	0.227	12.07	12.07	0	18	2	Predicted
BBOV_IV005440	membrane protein; putative	0.803	0.1553	0.267	0	1	0.8989	0.959	18.48	12.24	0	13	2	Predicted
BBOV_IV003550	hypothetical protein	0.81	0.229	0.176	0	1	0.384822	0.953	1.96	1.94	0	0	0	Predicted
BBOV_III005630	Spherical Body Protein 2 truncated copy 2 (SBP2)	0.816	0.7762	0.0091	0	1	0.2791	0.343	2.1	2.1	0	3	1	Predicted
BBOV_III009440	conserved hypothetical protein	0.826	0.3284	0.0834	0	1	0.668308	0.353	0.01	0.01	0	17	2	Inferred from homology
BBOV_I004210	spherical body protein 3	0.841	0.0022	0.595	0	1	0.998386	0.883	0.01	0.01	0	10	2	Predicted
BBOV_II002190	hypothetical protein	0.852	0.3062	0.276	0	1	0.914148	0.942	1.47	0.9	0	0	0	Predicted
BBOV_III006500	Spherical Body Protein 2 truncated copy 9 (SBP2)	0.864	0.7181	0.0078	0	1	0.496565	0.272	2.47	2.47	0	12	2	Evidence at transcript level
BBOV_IV000070	hypothetical protein	0.864	0.1909	0.0492	0	1	0.172566	0.859	1.45	1.44	0	19	2	Predicted
BBOV_III004200	hypothetical protein	0.865	0.6342	0.0305	0	1	0.966275	0.943	0.39	0.26	0	8	0	Predicted
BBOV_III006480	Spherical Body Protein 2 truncated copy 8 (SBP2)	0.866	0.7328	0.0083	0	1	0.496565	0.272	2.46	2.46	0	13	2	Predicted
BBOV_IV007010	chaperonin cpn60; putative	0.878	0.2353	0.2031	0	1	0.973738	0.737	1.6	1.52	0	10	2	Inferred from homology
BBOV_III001500	translation elongation factor Tu	0.879	0.1717	0.0382	0	1	0.287147	0.593	0.02	0.01	0	13	2	Inferred from homology
BBOV_I001050	hypothetical protein	0.883	0.0261	0.0672	0	1	0.48446	0.704	0.42	0.15	0	20	2	Evidence at transcript level
BBOV_IV001090	hypothetical protein	0.884	0.4176	0.0984	0	1	0.668895	0.35	0.04	0	0	19	2	Predicted
BBOV_IV010790	membrane protein; putative	0.886	0.2895	0.344	0	1	0.782556	0.382	1.66	1.53	0	19	2	Predicted
BBOV_IV006480	membrane protein; putative	0.887	0.0791	0.3164	0	1	0.992427	0.884	5	0.02	0	16	2	Predicted
BBOV_I001670	hypothetical protein	0.894	0.272	0.0909	0	1	0.915257	0.821	11.48	11.48	0	3	0	Predicted
BBOV_III006490	hypothetical protein	0.901	0.132	0.3261	0	1	0.994188	0.959	2.32	2.19	0	0	0	Predicted
BBOV_III006510	hypothetical protein	0.901	0.1322	0.3368	0	1	0.994188	0.959	2.31	2.19	0	0	0	Predicted
BBOV_III006470	hypothetical protein	0.903	0.1356	0.3214	0	1	0.994188	0.959	2.32	2.19	0	0	0	Predicted
BBOV_II000730	hypothetical protein	0.904	0.588	0.035	0	0	0.199833	0.138	11.31	11.31	0	26	2	Evidence at transcript level
BBOV_III007380	heat shock protein 90	0.91	0.6976	0.0139	0	1	0.830259	0.53	4.73	4.73	0	7	2	Inferred from homology
BBOV_I004270	ATP-dependent Clp protease adaptor protein ClpS domain containing protein	0.912	0.1253	0.3449	0	1	0.806748	0.897	3.53	3.53	0	15	2	Predicted
BBOV_III005180	hypothetical protein	0.913	0.2064	0.4431	0	1	0.883501	0.868	0.07	0.05	0	0	0	Predicted
BBOV_IV003350	cysteine desulfurase	0.917	0.29	0.5138	0	1	0.834346	0.898	10.34	10.33	0	0	0	Inferred from homology
BBOV_II005290	ADP-ribosylation factor; putative	0.919	0.4289	0.0272	0	1	0.088886	0.869	5.18	5.05	0	15	2	Predicted
BBOV_IV009860	rhoptry-associated protein 1 (RAP-1)	0.921	0.3339	0.1184	0	1	0.973114	0.843	4.34	4.33	0	2	0
BBOV_IV009870	rhoptry-associated protein 1 (RAP-1)	0.921	0.3339	0.1184	0	1	0.973114	0.843	4.34	4.33	0	2	0	Predicted
BBOV_III002240	hypothetical protein	0.923	0.0006	0.9264	0	1	0.900416	0.937	20.61	20.21	0	31	2	Predicted
BBOV_II004730	membrane protein; putative	0.923	0.1926	0.3204	0	1	0.467017	0.874	0.31	0.19	0	18.5	0	Predicted
BBOV_I001090	hypothetical protein	0.929	0.0294	0.033	0	1	0.440265	0.744	0.17	0.14	0	13	2	Predicted
BBOV_IV000090	SmORF	0.931	0.1158	0.6757	0	1	0.844251	0.877	0.08	0.08	0	19	2	Predicted
BBOV_I001160	SmORF	0.932	0.001	0.9792	0	1	0.969578	0.938	0.59	0.59	0	29	2	Predicted
BBOV_III007520	membrane-associated calcum-binding protein; putative	0.933	0.0216	0.3147	0	1	0.946986	0.863	0.19	0.19	0	19	2	Predicted
BBOV_II002880	85 kDa protein	0.934	0.5312	0.0601	0	1	0.927136	0.771	1.26	1.16	0	18	2	Predicted
BBOV_II006740	ubiquitin-conjugating enzyme E2	0.935	0.1618	0.666	0	1	0.912709	0.822	10.53	9.28	0	17.5	2	Predicted
BBOV_IV009240	hypothetical protein	0.935	0.0916	0.5754	0	1	0.971946	0.967	0.44	0.43	0	9	1	Predicted
BBOV_IV005000	cyclophilin; putative	0.936	0.0069	0.6564	0	1	0.997539	0.899	0.12	0.12	0	29	2	Inferred from homology
BBOV_IV005750	membrane protein; putative	0.938	0.1005	0.4785	0	1	0.96819	0.865	1.41	1.41	0	3	0	Predicted
BBOV_III003260	conserved hypothetical protein	0.94	0.4185	0.2209	0	1	0.891977	0.951	2.43	2.43	0	4	0	Predicted
BBOV_III005830	Spherical Body Protein 2 truncated copy 4 (SBP2)	0.943	0.6544	0.0012	0	1	0.185037	0.277	5.23	5.23	0	16	2	Predicted
BBOV_III007330	hypothetical protein	0.943	0.0963	0.3738	0	1	0.811159	0.962	2.52	2.46	0	8	0	Predicted
BBOV_III006540	Spherical Body Protein 2 truncated copy 11 (SBP2)	0.944	0.8459	0.0053	0	1	0.379437	0.277	4.56	4.56	0	15	2	Predicted
BBOV_IV005650	membrane protein; putative	0.944	0.0206	0.057	0	1	0.632984	0.746	0.21	0.13	0	21	2	Evidence at transcript level
BBOV_II006810	SmORF	0.944	0.1156	0.4988	0	1	0.777118	0.817	0.05	0.03	0	25	2	Predicted
BBOV_IV011670	membrane protein; putative	0.952	0.3977	0.3175	0	1	0.682401	0.667	1.27	1.27	0	0	0	Predicted
BBOV_IV005880	ribosomal protein L35; putative	0.953	0.0563	0.6117	0	1	0.822134	0.609	2.12	2.11	0	16	2	Inferred from homology
BBOV_II004430	Plasmodium falciparum CPW-WPC domain containing protein	0.953	0.0253	0.8956	0	1	0.794724	0.899	0.26	0.26	0	18.5	2	Predicted
BBOV_IV007940	variant erythrocyte surface antigen-1; alpha subunit	0.953	0.1333	0.0055	0	1	0.412685	0.761	0.04	0.04	0	23	2	Predicted
BBOV_IV009100	protein disulfide isomerase related protein	0.954	0.0195	0.7315	0	1	0.992025	0.519	0.34	0.08	0	24	2	Predicted
BBOV_III006630	chaperonin; 10 kDa family protein	0.958	0.0078	0.7713	0	1	0.954197	0.795	0.01	0.01	0	0	0	Evidence at transcript level
BBOV_III010050	ubiquitin family protein	0.958	0.0002	0.9574	0	1	0.980324	0.857	0	0	0	21	2	Evidence at transcript level
BBOV_III001600	hypothetical protein	0.96	0.0418	0.1449	0	1	0.988795	0.939	0.01	0	0	12	2	Predicted
BBOV_II002580	membrane protein; putative	0.963	0.602	0.1001	0	1	0.922979	0.814	0.4	0.4	0	31	2	Predicted
BBOV_II004280	Plasmodium falciparum CPW-WPC domain containing protein	0.964	0.0001	0.9948	0	1	0.864529	0.973	16.43	16.41	0	26	2	Predicted
BBOV_II002570	membrane protein; putative	0.965	0.7992	0.0738	0	1	0.635974	0.669	1.51	1.31	0	31	2	Predicted
BBOV_I000160	conserved hypothetical protein	0.967	0.313	0.0415	0	1	0.811186	0.8	4.09	4.09	0	11	2	Predicted
BBOV_II002820	membrane protein; putative	0.967	0.7495	0.0986	0	1	0.85811	0.738	1.36	1.36	0	28	2	Predicted
BBOV_I005650	variant erythrocyte surface antigen-1; putative	0.968	0.3759	0.6161	0	1	0.67915	0.895	14.28	14.28	0	30	2	Predicted
BBOV_II002830	membrane protein; putative	0.968	0.7853	0.0825	0	1	0.85811	0.738	1.28	1.27	0	27	2	Predicted
BBOV_III004080	hypothetical protein	0.968	0.0299	0.8518	0	1	0.980335	0.821	0.02	0	0	14	2	Predicted
BBOV_I004140	hypothetical protein	0.97	0.0051	0.7563	0	1	0.983036	0.979	13.56	13.56	0	30	2	Evidence at transcript level
BBOV_III011330	hypothetical protein	0.971	0.0602	0.101	0	1	0.604129	0.972	4.35	4.1	0	10	2	Predicted
BBOV_IV004810	membrane protein; putative	0.975	0.0321	0.6231	0	1	0.963032	0.652	0.03	0.02	0	0	0	Predicted
BBOV_IV004790	membrane protein; putative	0.976	0.1022	0.5872	0	1	0.394428	0.522	1.48	1.48	0	27	2	Predicted
BBOV_II003360	elongation factor TS; putative	0.976	0.3345	0.0385	0	1	0.649809	0.445	0.02	0.01	0	13	2	Inferred from homology	SUBCELLULAR LOCATION: Mitochondrion {ECO:0000256|HAMAP-Rule:MF_03135}.
BBOV_III009090	conserved hypothetical protein	0.977	0.11	0.4513	0	1	0.643134	0.683	3.83	3.82	0	13	2	Predicted
BBOV_III000020	SmORF	0.978	0.3535	0.3157	0	1	0.802975	0.765	0.38	0.38	0	27	2	Predicted
BBOV_I001150	hypothetical protein	0.979	0.034	0.873	0	1	0.972299	0.964	12.01	11.99	0	30	2	Predicted
BBOV_III007800	heat shock protein 70 precursor; putative	0.979	0.0674	0.2726	0	1	0.995668	0.906	3.63	3.62	0	10	2	Inferred from homology
BBOV_II000710	hypothetical protein	0.979	0.8634	0.0056	0	1	0.270961	0.322	3.12	3.11	0	24	2	Evidence at transcript level
BBOV_III007790	casein kinase II; alpha chain (CK II)	0.98	0.3307	0.1906	0	1	0.596371	0.898	1.41	1.38	0	0	0	Inferred from homology
BBOV_IV002450	prohibitin	0.98	0.716	0.0285	0	1	0.339676	0.47	0.84	0.84	0	24	2	Predicted
BBOV_IV007750	membrane protein; putative	0.98	0.0741	0.0652	0	1	0.987437	0.954	0.25	0.25	0	21	2	Predicted
BBOV_III005800	hypothetical protein	0.981	0.0407	0.4	0	1	0.968583	0.945	1.32	1.29	0	0	0	Predicted
BBOV_IV005120	membrane protein; putative	0.981	0.0207	0.54	0	1	0.98862	0.582	0.31	0.3	0	28	2	Evidence at transcript level
BBOV_III010940	peptidyl-prolyl cis-trans isomerase; cyclophilin-type f domain containing protein	0.982	0.0095	0.69	0	1	0.9726	0.952	13.01	12.98	0	29	2	Inferred from homology
BBOV_III000800	conserved hypothetical protein	0.982	0.0007	0.9259	0	1	0.840825	0.949	0.03	0.03	0	22	2	Predicted
BBOV_II002590	membrane protein; putative	0.983	0.7662	0.027	0	1	0.4338	0.564	13.8	13.71	0	28	2	Predicted
BBOV_I001070	hypothetical protein	0.983	0.1617	0.3964	0	1	0.880264	0.792	0.53	0.27	0	30	2	Evidence at transcript level
BBOV_IV003320	hypothetical protein	0.983	0.0619	0.1182	0	1	0.90608	0.919	0.25	0.24	0	16	2	Predicted
BBOV_IV000410	surface protein D	0.983	0.0001	0.9955	0	1	0.994234	0.94	0.15	0.15	0	31	2	Predicted
BBOV_III001690	hypothetical protein	0.983	0.0395	0.6393	0	1	0.944576	0.708	0.11	0.11	0	0	0	Predicted
BBOV_I002420	membrane protein; putative	0.983	0.0011	0.96	0	1	0.98276	0.921	0.11	0.11	0	32	2	Predicted
BBOV_III011870	HIT domain containing protein	0.985	0.3465	0.0305	0	1	0.296877	0.503	2.54	2.53	0	18	2	Predicted
BBOV_III002950	hypothetical protein	0.985	0	1	0	1	0.979919	0.898	0.15	0.15	0	32	2	Predicted
BBOV_III009100	Plasmodium falciparum CPW-WPC domain containing protein	0.985	0.0007	0.9826	0	1	0.970213	0.769	0.04	0.03	0	27	2	Predicted
BBOV_III006460	Spherical Body Protein 2 truncated copy 7 (SBP2)	0.986	0.8193	0.006	0	1	0.4035	0.328	5.99	5.99	0	18	2	Predicted
BBOV_I001020	hypothetical protein	0.987	0.0026	0.9039	0	1	0.999182	0.946	0.26	0.26	0	31	2	Evidence at transcript level
BBOV_IV000770	hypothetical protein	0.988	0.2782	0.2691	0	1	0.813581	0.956	14.11	14.1	0	30	2	Predicted
BBOV_IV011840	membrane protein; putative	0.988	0.1149	0.6185	0	1	0.903066	0.647	3.58	3.57	0	12	2	Predicted
BBOV_III008960	hypothetical protein	0.988	0.086	0.2553	0	1	0.994242	0.986	3.37	3.21	0	29	2	Predicted
BBOV_II005080	chain A of Ferredoxin; putative	0.988	0.0024	0.8609	0	1	0.967901	0.963	0.32	0.32	0	31	2	Inferred from homology
BBOV_II007780	SmORF	0.988	0.1095	0.7548	0	1	0.844981	0.893	0.2	0.2	0	27	2	Predicted
BBOV_IV004250	membrane protein; putative	0.988	0.0399	0.4702	0	1	0.941655	0.802	0.01	0.01	0	21	2	Predicted
BBOV_I000820	kelch repeat domain containing protein	0.989	0.0163	0.8502	0	1	0.834172	0.954	10.76	10.7	0	22	2	Predicted
BBOV_II001640	hypothetical protein	0.989	0.013	0.9527	0	1	0.683022	0.921	2.33	2.28	0	28	2	Predicted
BBOV_IV004940	membrane protein; putative	0.989	0.0007	0.9452	0	1	0.97939	0.937	2.16	2.16	0	32	2	Predicted
BBOV_I002480	hypothetical protein	0.989	0.0044	0.9538	0	1	0.970534	0.962	0.68	0.45	0	28	2	Predicted
BBOV_III002860	conserved hypothetical protein	0.989	0.0503	0.1845	0	1	0.994888	0.916	0.05	0.05	0	24	2	Predicted
BBOV_IV003250	hypothetical protein	0.99	0.0054	0.9778	0	1	0.983486	0.915	4.24	4.24	0	31	2	Predicted
BBOV_IV007960	SmORF	0.99	0.0073	0.9635	0	1	0.935232	0.942	3.74	3.73	0	31	2	Predicted
BBOV_III001320	SmORF	0.99	0.3941	0.4006	0	1	0.505002	0.85	0.56	0.56	0	27	2	Predicted
BBOV_IV006290	ribosomal protein L29; putative	0.991	0.4263	0.1842	0	1	0.348208	0.714	12.24	12.24	0	19.5	2	Predicted
BBOV_I003860	SmORF	0.991	0.0035	0.9662	0	1	0.951956	0.932	5.74	5.74	0	29	2	Predicted
BBOV_IV008100	nucleoside monophosphate kinase	0.991	0.0806	0.3227	0	1	0.490305	0.77	2.42	2.41	0	17	2	Inferred from homology
BBOV_I000840	Plasmodium falciparum CPW-WPC domain containing protein	0.991	0.041	0.7955	0	1	0.774313	0.847	1.54	1.54	0	29	2	Predicted
BBOV_II002290	SmORF	0.991	0.2103	0.6821	0	1	0.933444	0.947	1.45	1.38	0	32	2	Predicted
BBOV_III011700	hypothetical protein	0.991	0.0658	0.6941	0	1	0.89217	0.773	0.56	0.56	0	31	2	Predicted
BBOV_II003960	membrane protein; putative	0.991	0.0127	0.7229	0	1	0.878596	0.601	0.18	0.18	0	24	2	Predicted
BBOV_II004160	SmORF	0.992	0.0694	0.9076	0	1	0.916389	0.923	10.34	10.34	0	27	2	Predicted
BBOV_III006100	conserved hypothetical protein	0.992	0.0335	0.2735	0	1	0.965036	0.962	3.65	3.64	0	12	2	Predicted
BBOV_III001200	hypothetical protein	0.992	0.0507	0.8423	0	1	0.944785	0.937	3.47	3.47	0	31	2	Predicted
BBOV_II002280	SmORF	0.992	0.2453	0.5302	0	1	0.923895	0.902	1.01	0.92	0	31	2	Predicted
BBOV_IV006390	SmORF	0.992	0.4218	0.2815	0	1	0.867276	0.905	0.55	0.39	0	16	2	Predicted
BBOV_III000050	SmORF	0.992	0.0234	0.5861	0	1	0.97918	0.94	0.26	0.26	0	28	2	Evidence at transcript level
BBOV_III003290	hypothetical protein	0.992	0.0175	0.3717	0	1	0.9428	0.947	0.26	0.26	0	17	2	Predicted
BBOV_IV006430	SmORF	0.992	0.027	0.9417	0	1	0.994729	0.857	0.04	0.04	0	26	2	Predicted
BBOV_IV003120	hypothetical protein	0.992	0.1413	0.5609	0	1	0.911102	0.87	0.02	0.02	0	23	2	Predicted
BBOV_IV010000	membrane protein; putative	0.993	0.3324	0.1063	0	1	0.912777	0.964	9.4	8.12	0	30	2	Evidence at transcript level
BBOV_IV008970	membrane protein; putative	0.993	0.0158	0.223	0	1	0.994225	0.964	1.45	1.44	0	25	2	Predicted
BBOV_II004220	SmORF	0.993	0.0215	0.8061	0	1	0.976527	0.942	0.64	0.59	0	26	2	Predicted
BBOV_III011930	SmORF	0.993	0.1546	0.3965	0	1	0.933543	0.945	0.44	0.44	0	23	2	Predicted
BBOV_IV002330	protein disulfide-isomerase	0.993	0.0106	0.2692	0	1	0.994927	0.938	0.42	0.42	0	15	2	Inferred from homology
BBOV_I001420	SmORF	0.993	0.1663	0.2238	0	1	0.811193	0.952	0.4	0.38	0	16	2	Predicted
BBOV_III003930	50S ribosomal subunit protein L17; putative	0.993	0.0916	0.2783	0	1	0.53219	0.791	0.14	0.14	0	25	2	Evidence at transcript level
BBOV_IV008060	ribose-phosphate pyrophosphokinase; putative	0.993	0.0754	0.4399	0	1	0.89353	0.861	0.08	0.06	0	25	2	Predicted
BBOV_IV009060	membrane protein; putative	0.994	0.0352	0.8048	0	1	0.969159	0.872	10.87	10.87	0	20	2	Predicted
BBOV_II007340	erythrocyte membrane-associated antigen	0.994	0.0007	0.8275	0	1	0.995476	0.952	7.91	7.88	0	22	2	Predicted
BBOV_IV000670	hypothetical protein	0.994	0.3261	0.3733	0	1	0.930142	0.823	6.93	6.93	0	27	2	Predicted
BBOV_III005960	tRNA methyl transferase family protein	0.994	0.1251	0.6689	0	1	0.922989	0.84	6.55	5.4	0	12	2	Predicted
BBOV_IV003980	hypothetical protein	0.994	0.1025	0.2148	0	1	0.793364	0.974	5.2	5.18	0	14	2	Predicted
BBOV_IV009170	membrane protein; putative	0.994	0.0185	0.813	0	1	0.975192	0.916	5.15	5.14	0	30	2	Evidence at transcript level
BBOV_I001130	SmORF	0.994	0.1369	0.6269	0	1	0.78656	0.872	1.22	1.2	0	27	2	Predicted
BBOV_IV008700	membrane protein; putative	0.994	0.0815	0.6445	0	1	0.949223	0.967	1.09	1.09	0	32	2	Predicted
BBOV_III003500	conserved hypothetical protein	0.994	0.0725	0.1815	0	1	0.838599	0.971	1.01	0.97	0	13	2	Inferred from homology	SUBCELLULAR LOCATION: Endoplasmic reticulum membrane {ECO:0000256|RuleBase:RU361143}; Single-pass type I membrane protein {ECO:0000256|RuleBase:RU361143}.
BBOV_IV000760	hypothetical protein	0.994	0.1839	0.4944	0	1	0.806941	0.767	0.82	0.82	0	27	2	Predicted
BBOV_II001390	SmORF	0.994	0.1228	0.6807	0	1	0.969254	0.908	0.3	0.3	0	27	2	Predicted
BBOV_IV012140	SmORF	0.994	0.1258	0.6336	0	1	0.864009	0.911	0.29	0.28	0	27	2	Predicted
BBOV_III000390	hypothetical protein	0.994	0.0341	0.771	0	1	0.922982	0.865	0.18	0.18	0	27	2	Predicted
BBOV_I003500	membrane protein; putative	0.994	0.0029	0.8976	0	1	0.895348	0.921	0.16	0.16	0	24	2	Predicted
BBOV_IV008620	membrane protein; putative	0.995	0.0724	0.3735	0	1	0.934036	0.94	7.98	7.73	0	28	2	Predicted
BBOV_IV011310	membrane protein; putative	0.995	0.0194	0.843	0	1	0.963494	0.722	6.97	5.94	0	25	2	Predicted
BBOV_II007820	SmORF	0.995	0.1101	0.758	0	1	0.965401	0.947	4.3	4.3	0	29	2	Predicted
BBOV_II004150	SmORF	0.995	0.0507	0.5759	0	1	0.962098	0.929	4.13	4.13	0	29	2	Predicted
BBOV_IV001040	hypothetical protein	0.995	0.2251	0.5547	0	1	0.923143	0.809	3.13	3.13	0	30	2	Predicted
BBOV_I001170	SmORF	0.995	0.1421	0.7561	0	1	0.943632	0.932	1.75	1.75	0	26	2	Predicted
BBOV_III002340	SmORF	0.995	0.3497	0.3531	0	1	0.912006	0.925	1.09	1.08	0	29	2	Predicted
BBOV_IV007930	SmORF	0.995	0.1438	0.5164	0	1	0.915845	0.944	0.99	0.99	0	30	2	Predicted
BBOV_III011960	SmORF	0.995	0.0903	0.8394	0	1	0.890634	0.93	0.56	0.56	0	23	2	Predicted
BBOV_I001120	SmORF	0.995	0.2811	0.4983	0	1	0.886909	0.889	0.35	0.35	0	31	2	Evidence at transcript level
BBOV_III011590	hypothetical protein	0.995	0.0076	0.7842	0	1	0.971319	0.913	0.03	0.02	0	20	2	Predicted
BBOV_II006800	SmORF	0.996	0.1837	0.6065	0	1	0.971448	0.927	6.1	6.1	0	29	2	Evidence at transcript level
BBOV_IV007970	SmORF	0.996	0.0926	0.7493	0	1	0.96774	0.955	5.51	5.51	0	29	2	Predicted
BBOV_IV008150	12D3 antigen	0.996	0.0083	0.7993	0	1	0.994397	0.911	4.41	4.4	0	26	2	Evidence at transcript level
BBOV_I004780	hypothetical protein	0.996	0.0094	0.7211	0	1	0.997139	0.957	4.04	4.03	0	26	2	Predicted
BBOV_III005720	tRNA pseudouridine synthase; putative	0.996	0.1054	0.4313	0	1	0.882717	0.816	3.73	3.67	0	23	2	Predicted
BBOV_III007740	SmORF	0.996	0.194	0.5409	0	1	0.888664	0.913	2.64	2.64	0	30	2	Predicted
BBOV_I000970	DnaJ domain containing protein	0.996	0.0057	0.6265	0	1	0.993767	0.908	2.28	2.28	0	17	2	Predicted
BBOV_IV000780	hypothetical protein	0.996	0.4664	0.0442	0	1	0.871858	0.758	1.91	1.87	0	22	2	Predicted
BBOV_III000690	SmORF	0.996	0.2137	0.582	0	1	0.794377	0.831	1.27	1.27	0	27	2	Predicted
BBOV_III011350	hypothetical protein	0.996	0.097	0.4222	0	1	0.990752	0.887	0.53	0.52	0	14	2	Predicted
BBOV_I003890	SmORF	0.996	0.1129	0.5515	0	1	0.94156	0.932	0.45	0.45	0	28	2	Predicted
BBOV_III010990	Ser/Thr protein phosphatase family protein	0.996	0.0276	0.5778	0	1	0.915944	0.869	0.69	0.42	0	12	2	Inferred from homology
BBOV_II001380	SmORF	0.996	0.1216	0.6708	0	1	0.979909	0.927	0.33	0.33	0	27	2	Predicted
BBOV_IV000040	SmORF	0.996	0.1002	0.676	0	1	0.889261	0.92	0.14	0.13	0	23	2	Predicted
BBOV_IV003220	HAD superfamily hydrolase; putative	0.996	0.0161	0.6229	0	1	0.942922	0.892	0.02	0.02	0	13	2	Predicted
BBOV_II000720	hypothetical protein	0.996	0.0327	0.6775	0	1	0.995118	0.972	0.02	0.01	0	22	2	Predicted
BBOV_III009330	hypothetical protein	0.997	0.2687	0.2738	0	1	0.930059	0.947	10.99	10.77	0	24	2	Predicted
BBOV_II001970	mac/perforin domain containing membrane protein	0.997	0.0366	0.5742	0	1	0.942895	0.959	7.82	7.76	0	23	2	Predicted
BBOV_IV000420	conserved hypothetical protein	0.997	0.5969	0.1468	0	1	0.733529	0.877	6.45	6.09	0	24.5	2	Predicted
BBOV_II000400	SmORF	0.997	0.1527	0.6155	0	1	0.975152	0.958	4.08	4.06	0	28	2	Predicted
BBOV_I001180	SmORF	0.997	0.1537	0.6401	0	1	0.938109	0.933	3.61	3.61	0	29	2	Predicted
BBOV_III002350	SmORF	0.997	0.3379	0.5099	0	1	0.915791	0.901	2.16	2.16	0	29	2	Predicted
BBOV_II001760	hypothetical protein	0.997	0.044	0.5381	0	1	0.994778	0.832	1.85	1.85	0	23	2	Evidence at transcript level
BBOV_IV008610	hypothetical protein	0.997	0.0636	0.46	0	1	0.936454	0.902	1.05	1.05	0	27	2	Evidence at transcript level
BBOV_I001370	SmORF	0.997	0.1076	0.6446	0	1	0.943159	0.915	0.85	0.78	0	25	2	Predicted
BBOV_IV002930	adenylate kinase 2	0.997	0.0511	0.4469	0	1	0.989825	0.884	0.63	0.63	0	25	2	Inferred from homology
BBOV_I005150	SmORF	0.997	0.0774	0.8216	0	1	0.890634	0.918	0.55	0.55	0	24	2	Predicted
BBOV_II000060	SmORF	0.997	0.0252	0.4983	0	1	0.962726	0.924	0.51	0.49	0	24	2	Predicted
BBOV_I001680	hypothetical protein	0.998	0.228	0.2453	0	1	0.745893	0.759	7.63	7.37	0	25	2	Predicted
BBOV_III005620	hypothetical protein	0.998	0.0244	0.5574	0	1	0.985393	0.969	3.31	3.29	0	15	2	Predicted
BBOV_IV001030	hypothetical protein	0.998	0.3206	0.3017	0	1	0.919057	0.826	3.16	3.16	0	27	2	Predicted
BBOV_IV006500	hypothetical protein	0.998	0.0556	0.6342	0	1	0.991651	0.978	2.09	2.08	0	15.5	2	Predicted
BBOV_III001660	LytB protein; putative	0.998	0.0857	0.5108	0	1	0.976065	0.957	1.1	1.1	0	14	2	Inferred from homology
BBOV_IV007620	hypothetical protein	0.999	0.1076	0.6084	0	1	0.908309	0.949	4.79	4.79	0	19	2	Predicted
BBOV_IV006420	SmORF	0.999	0.2742	0.3599	0	1	0.920404	0.902	2.51	2.51	0	21	2	Predicted

## Sheet: Negatives
ID	proteinName	Ensemble	deeploc_Membrane	deeploc_Extracellular	phobius_TM	phobius_SP	signalP	targetp_SP	tmhmm_ExpAA	tmhmm_First60	tmhmm_PredHel	wolf_score	wolf_annotation	candidate	proteinName	Secretome_ML	existence	location	transmembrane
BBOV_IV004200	hypothetical protein	0.997	0.1396	0.3963	0	0	0.849754	0.905	11.86	11.83	0	16	2	N	hypothetical protein	0.997	Predicted
BBOV_IV004710	translation elongation factor G (EF-G); putative	0.997	0.1846	0.3641	0	1	0.910024	0.86	3.86	3.84	0	4	0	N	translation elongation factor G (EF-G); putative	0.997	Inferred from homology	SUBCELLULAR LOCATION: Mitochondrion {ECO:0000256|HAMAP-Rule:MF_03061}.
BBOV_I001080	hypothetical protein	0.991	0.1338	0.115	0	1	0.80032	0.686	0.46	0.37	0	19	2	N	hypothetical protein	0.991	Predicted
BBOV_IV008420	hypothetical protein	0.99	0.0211	0.3779	0	1	0.816819	0.806	0.01	0	0	29	2	N	hypothetical protein	0.99	Predicted
BBOV_II002020	mac/perforin domain containing protein	0.982	0.1436	0.3288	0	0	0.762698	0.936	0.26	0.25	0	0	0	N	mac/perforin domain containing protein	0.982	Predicted
BBOV_II004000	conserved hypothetical protein	0.976	0.0403	0.7397	0	1	0.86565	0.816	13.53	13.5	0	11	0	N	conserved hypothetical protein	0.976	Predicted
BBOV_III009720	hypothetical protein	0.934	0.5335	0.1038	0	0	0.641071	0.582	3.39	2.18	0	0	0	N	hypothetical protein	0.934	Predicted
BBOV_III000650	hypothetical protein	0.917	0.9508	0.0013	0	1	0.892129	0.939	14.13	7.96	0	8	0	N	hypothetical protein	0.917	Predicted
BBOV_III003040	glucose inhibited division protein A family protein	0.878	0.1094	0.312	0	1	0.664252	0.779	0.07	0.05	0	10	2	N	glucose inhibited division protein A family protein	0.878	Predicted
BBOV_III004470	hypothetical protein	0.854	0.2461	0.0881	0	0	0.081351	0.962	3.47	3.39	0	0	0	N	hypothetical protein	0.854	Predicted
BBOV_III003780	conserved hypothetical protein	0.854	0.1678	0.0221	0	0	0.138993	0.558	1.68	1.68	0	11	2	N	conserved hypothetical protein	0.854	Predicted
BBOV_IV007780	hypothetical protein	0.603	0.1183	0.0661	0	0	0.1826	0.614	0	0	0	0	0	N	hypothetical protein	0.603	Predicted
BBOV_III000040	variant erythrocyte surface antigen-1; alpha subunit	0.442	0.2005	0.5117	1	0	0.890706	0.216	16.33	0	1	19	2	N	variant erythrocyte surface antigen-1; alpha subunit	0.442	Predicted		TRANSMEM 187 208 Helical. {ECO:0000256|SAM:Phobius}.
BBOV_I004490	peptidyl-prolyl cis-trans isomerase; cyclophilin-type	0.418	0.1733	0.0894	0	0	0.135068	0.463	0.03	0.01	0	0	0	N	peptidyl-prolyl cis-trans isomerase; cyclophilin-type	0.418	Predicted
BBOV_III002560	hypothetical protein	0.383	0.4418	0.1068	0	0	0.030007	0.142	2.51	0	0	26	0	N	hypothetical protein	0.383	Predicted
BBOV_III007130	HesB-like domain containing protein	0.383	0.2181	0.0706	0	0	0.001627	0.13	0.37	0.37	0	29	2	N	HesB-like domain containing protein	0.383	Predicted
BBOV_II001800	hypothetical protein	0.348	0.6203	0.0155	1	0	0.01847	0.768	18.05	16.95	0	3	0	N	hypothetical protein	0.348	Predicted
BBOV_IV006970	T-complex protein 1 eta subunit; putative	0.342	0.0056	0.0084	0	0	0.029564	0.686	0	0	0	0	0	N	T-complex protein 1 eta subunit; putative	0.342	Inferred from homology	SUBCELLULAR LOCATION: Cytoplasm {ECO:0000256|RuleBase:RU365042	ECO:0000256|SAAS:SAAS00901396}.
BBOV_I000220	conserved hypothetical protein	0.288	0.0415	0.3132	0	0	0.026541	0.169	0.14	0.11	0	0	0	N	conserved hypothetical protein	0.288	Predicted
BBOV_IV002290	nucleotide-binding protein 1; putative	0.283	0.8386	0.0894	1	0	0.138241	0.202	18.49	18.41	1	0	0	N	nucleotide-binding protein 1; putative	0.283	Inferred from homology		TRANSMEM 12 30 Helical. {ECO:0000256|SAM:Phobius}.
BBOV_III001400	protein kinase domain containing protein	0.281	0.1619	0.139	0	0	0.146546	0.29	0.04	0	0	0	0	N	protein kinase domain containing protein	0.281	Predicted
BBOV_IV011290	oxidoreductase NAD-binding domain containing protein	0.281	0.1157	0.1822	1	1	0.069504	0.246	27.09	25.57	0	17	2	N	oxidoreductase NAD-binding domain containing protein	0.281	Predicted
BBOV_III001280	variant erythrocyte surface antigen-1; alpha subunit	0.275	0.9964	0.0001	2	0	0.424436	0.184	40.33	2.51	1	4	1	N	variant erythrocyte surface antigen-1; alpha subunit	0.275	Predicted		TRANSMEM 1311 1334 Helical. {ECO:0000256|SAM:Phobius}.
BBOV_V000090	rps2	0.266	0.6245	0.0052	0	0	0.000758	0.125	3.87	3.47	0	0	0	N	rps2	0.266	Predicted
BBOV_III007190	conserved hypothetical protein	0.255	0.0128	0.2877	0	0	0.003429	0.061	0	0	0	15	2	N	conserved hypothetical protein	0.255	Predicted
BBOV_I001590	hypothetical protein	0.241	0.1604	0.2898	0	0	0.005839	0.126	0.02	0.02	0	17	2	N	hypothetical protein	0.241	Predicted
BBOV_III005850	membrane protein; putative	0.223	0.9049	0.0056	1	0	0.062307	0.969	23.12	22.92	1	9	0	N	membrane protein; putative	0.223	Predicted		TRANSMEM 12 36 Helical. {ECO:0000256|SAM:Phobius}.
BBOV_III007930	conserved hypothetical protein	0.204	0.2841	0.0033	0	0	0.000392	0.076	5.22	5.21	0	0	0	N	conserved hypothetical protein	0.204	Predicted
BBOV_I000240	conserved hypothetical protein	0.182	0.3141	0.0191	0	0	0.00707	0.059	0.09	0.01	0	20	2	N	conserved hypothetical protein	0.182	Predicted
BBOV_II005000	conserved hypothetical protein	0.173	0.1354	0.0642	0	0	0.000811	0.134	0.61	0.01	0	13	2	N	conserved hypothetical protein	0.173	Predicted
BBOV_IV002410	mitochondrial import inner membrane translocase subunit Tim17; putative	0.159	0.9907	0.0002	1	0	0.000724	0.046	47.4	12.71	1	8	0	N	mitochondrial import inner membrane translocase subunit Tim17; putative	0.159	Predicted		TRANSMEM 45 68 Helical. {ECO:0000256|SAM:Phobius}.
BBOV_III001740	Rer1 family protein	0.149	0.998	0	4	0	0.000495	0.12	80.05	21.91	4	26	0	N	Rer1 family protein	0.149	Inferred from homology		TRANSMEM 32 55 Helical. {ECO:0000256|SAM:Phobius}.; TRANSMEM 61 80 Helical. {ECO:0000256|SAM:Phobius}.; TRANSMEM 138 158 Helical. {ECO:0000256|SAM:Phobius}.; TRANSMEM 164 181 Helical. {ECO:0000256|SAM:Phobius}.
BBOV_III002510	conserved hypothetical protein	0.142	0.0271	0.0022	0	0	0.001294	0.111	0.11	0.01	0	17	0	N	conserved hypothetical protein	0.142	Inferred from homology
BBOV_IV009200	hypothetical protein	0.14	0.0715	0.0001	5	0	0.000611	0.083	37.7	0	0	31	0	N	hypothetical protein	0.14	Predicted
BBOV_II007490	conserved hypothetical protein	0.137	0.2733	0.005	0	0	0.002304	0.037	0	0	0	20	2	N	conserved hypothetical protein	0.137	Predicted
BBOV_IV004930	hypothetical protein	0.134	0.1661	0.126	0	0	0.00133	0.094	3.08	1.58	0	0	0	N	hypothetical protein	0.134	Predicted
BBOV_II006260	hypothetical protein	0.127	0.0216	0.0028	0	0	0.002517	0.05	0	0	0	13	2	N	hypothetical protein	0.127	Predicted
BBOV_III003880	DEAD/DEAH box helicase domain containing protein	0.126	0.0355	0.0117	0	0	0.005016	0.285	0.01	0	0	0	0	N	DEAD/DEAH box helicase domain containing protein	0.126	Predicted
BBOV_III004560	membrane protein; putative	0.101	0.4733	0.0034	1	0	0.017259	0.891	22.31	22.27	1	10	2	N	membrane protein; putative	0.101	Predicted		TRANSMEM 12 33 Helical. {ECO:0000256|SAM:Phobius}.
BBOV_IV002860	variant erythrocyte surface antigen-1; alpha subunit	0.089	0.9931	0.0018	1	0	0.001845	0.486	23.17	0.35	1	7	2	N	variant erythrocyte surface antigen-1; alpha subunit	0.089	Predicted		TRANSMEM 64 87 Helical. {ECO:0000256|SAM:Phobius}.
BBOV_II001250	vesicle-associated membrane protein; putative	0.089	0.8428	0.0057	1	0	0.002041	0.33	19.09	0	1	4	0	N	vesicle-associated membrane protein; putative	0.089	Evidence at transcript level		TRANSMEM 205 223 Helical. {ECO:0000256|SAM:Phobius}.
BBOV_I002260	conserved hypothetical protein	0.087	0.3223	0.0003	0	0	0.001374	0.188	0.01	0.01	0	0	0	N	conserved hypothetical protein	0.087	Predicted
BBOV_III000120	cytochrome c oxidase copper chaperone (COX17); putative	0.078	0.4398	0.048	0	0	0.00196	0.039	0	0	0	16	2	N	cytochrome c oxidase copper chaperone (COX17); putative	0.078	Predicted
BBOV_II000620	hypothetical protein	0.076	0.0357	0.0437	0	0	0.000829	0.134	0	0	0	8.5	0	N	hypothetical protein	0.076	Predicted
BBOV_III009270	plectin/S10 domain containing protein	0.074	0.2993	0.0044	0	0	0.000725	0.056	0	0	0	12.3	0	N	plectin/S10 domain containing protein	0.074	Predicted
BBOV_III003300	hypothetical protein	0.073	0.0672	0.0019	0	0	0.00033	0.132	1.55	0	0	3	0	N	hypothetical protein	0.073	Predicted
BBOV_IV007980	variant erythrocyte surface antigen-1; beta subunit	0.069	0.9919	0.0015	1	0	0.003016	0.155	26.22	0	1	31	0	N	variant erythrocyte surface antigen-1; beta subunit	0.069	Predicted		TRANSMEM 1038 1061 Helical. {ECO:0000256|SAM:Phobius}.
BBOV_II001010	periodic tryptophan protein 2-like protein; putative	0.066	0.2559	0.0135	0	0	0.002907	0.049	7.4	0.66	0	7	1	N	periodic tryptophan protein 2-like protein; putative	0.066	Predicted
BBOV_II003730	hypothetical protein	0.063	0.4238	0.0128	1	0	0.000902	0.061	19.13	0	0	31	0	N	hypothetical protein	0.063	Predicted
BBOV_III009030	protein of unknown function (DUF1671) protein family	0.062	0.0673	0.0286	0	1	0.006491	0.166	19.55	0	1	4	0	N	protein of unknown function (DUF1671) protein family	0.062	Predicted
BBOV_IV004970	diacylglycerol acyltransferase; putative	0.062	0.9828	0	7	0	0.001477	0.021	172.01	0	7	29	0	N	diacylglycerol acyltransferase; putative	0.062	Inferred from homology		TRANSMEM 136 156 Helical. {ECO:0000256|SAM:Phobius}.; TRANSMEM 176 195 Helical. {ECO:0000256|SAM:Phobius}.; TRANSMEM 207 227 Helical. {ECO:0000256|SAM:Phobius}.; TRANSMEM 239 256 Helical. {ECO:0000256|SAM:Phobius}.; TRANSMEM 376 399 Helical. {ECO:0000256|SAM:Phobius}.; TRANSMEM 480 500 Helical. {ECO:0000256|SAM:Phobius}.; TRANSMEM 512 533 Helical. {ECO:0000256|SAM:Phobius}.
BBOV_I005780	variant erythrocyte surface antigen-1; putative	0.061	0.9843	0.001	1	0	0.000794	0.126	34.2	0	1	27	0	N	variant erythrocyte surface antigen-1; putative	0.061	Predicted		TRANSMEM 1036 1059 Helical. {ECO:0000256|SAM:Phobius}.
BBOV_I000430	Bax inhibitor-1; putative	0.061	0.9589	0	7	0	0.01304	0.828	144.48	24.31	7	31	0	N	Bax inhibitor-1; putative	0.061	Evidence at transcript level		TRANSMEM 34 53 Helical. {ECO:0000256|RuleBase:RU004379}.; TRANSMEM 58 76 Helical. {ECO:0000256|RuleBase:RU004379}.; TRANSMEM 96 116 Helical. {ECO:0000256|RuleBase:RU004379}.; TRANSMEM 123 145 Helical. {ECO:0000256|RuleBase:RU004379}.; TRANSMEM 151 174 Helical. {ECO:0000256|RuleBase:RU004379}.; TRANSMEM 181 201 Helical. {ECO:0000256|RuleBase:RU004379}.; TRANSMEM 213 236 Helical. {ECO:0000256|RuleB…
BBOV_III006620	hypothetical protein	0.06	0.1112	0.0014	0	0	0.000586	0.053	11.41	0	0	9.3	0	N	hypothetical protein	0.06	Predicted
BBOV_IV003010	conserved hypothetical protein	0.058	0.1481	0.046	0	0	0.004675	0.04	0.17	0	0	4.5	0	N	conserved hypothetical protein	0.058	Predicted
BBOV_II005340	cytidine triphosphate synthetase; putative	0.052	0.084	0.016	0	0	0.044095	0.125	0.1	0.01	0	3	0	N	cytidine triphosphate synthetase; putative	0.052	Inferred from homology
BBOV_IV011050	WD40 repeat myosin-like protein; putative	0.051	0.0233	0.0019	0	0	0.013162	0.258	0.03	0	0	0	0	N	WD40 repeat myosin-like protein; putative	0.051	Inferred from homology
BBOV_II007470	1-phosphatidylinositol-4-phosphate 5-kinase; putative	0.049	0.1936	0.0049	0	0	0.00213	0.203	0.64	0.08	0	0	0	N	1-phosphatidylinositol-4-phosphate 5-kinase; putative	0.049	Predicted
BBOV_III010600	conserved hypothetical protein	0.048	0.7833	0.0018	2	0	0.001329	0.031	33.95	0.08	0	0	0	N	conserved hypothetical protein	0.048	Predicted
BBOV_III004230	hsp90 protein	0.046	0.022	0.0002	0	0	0.000561	0.136	0.86	0.65	0	0	0	N	hsp90 protein	0.046	Evidence at transcript level
BBOV_III004870	hypothetical protein	0.039	0.2256	0.0102	0	0	0.002635	0.111	0	0	0	2	0	N	hypothetical protein	0.039	Predicted
BBOV_V000300	hypothetical protein	0.037	0.9914	0.0004	3	0	0.000667	0.473	38.37	8.44	2	1	0	N	hypothetical protein	0.037	Predicted		TRANSMEM 58 82 Helical. {ECO:0000256|SAM:Phobius}.; TRANSMEM 88 106 Helical. {ECO:0000256|SAM:Phobius}.
BBOV_III009450	ABC transporter; ATP-binding domain containing protein	0.035	0.1109	0.0009	0	0	0.008635	0.124	0.02	0	0	11.1	0	N	ABC transporter; ATP-binding domain containing protein	0.035	Predicted
BBOV_II003350	hypothetical protein	0.033	0.7096	0	8	0	0.003757	0.332	179.99	19.08	8	28	0	N	hypothetical protein	0.033	Predicted		TRANSMEM 21 42 Helical. {ECO:0000256|SAM:Phobius}.; TRANSMEM 116 140 Helical. {ECO:0000256|SAM:Phobius}.; TRANSMEM 161 180 Helical. {ECO:0000256|SAM:Phobius}.; TRANSMEM 219 240 Helical. {ECO:0000256|SAM:Phobius}.; TRANSMEM 261 279 Helical. {ECO:0000256|SAM:Phobius}.; TRANSMEM 411 435 Helical. {ECO:0000256|SAM:Phobius}.; TRANSMEM 442 465 Helical. {ECO:0000256|SAM:Phobius}.; TRANSMEM 503 529 Helica…
BBOV_III001540	conserved hypothetical protein	0.031	0.6724	0	6	0	0.000857	0.317	129.81	20.54	6	31	0	N	conserved hypothetical protein	0.031	Predicted		TRANSMEM 34 53 Helical. {ECO:0000256|SAM:Phobius}.; TRANSMEM 73 97 Helical. {ECO:0000256|SAM:Phobius}.; TRANSMEM 118 139 Helical. {ECO:0000256|SAM:Phobius}.; TRANSMEM 159 183 Helical. {ECO:0000256|SAM:Phobius}.; TRANSMEM 195 222 Helical. {ECO:0000256|SAM:Phobius}.; TRANSMEM 228 247 Helical. {ECO:0000256|SAM:Phobius}.
BBOV_IV003070	MORN repeat containing protein	0.027	0.6889	0.0628	0	0	0.000572	0.035	0	0	0	0	0	N	MORN repeat containing protein	0.027	Predicted
BBOV_IV012020	hypothetical protein	0.026	0.8033	0	8	0	0.002024	0.099	199.53	0	9	31	0	N	hypothetical protein	0.026	Predicted		TRANSMEM 97 118 Helical. {ECO:0000256|SAM:Phobius}.; TRANSMEM 154 181 Helical. {ECO:0000256|SAM:Phobius}.; TRANSMEM 231 251 Helical. {ECO:0000256|SAM:Phobius}.; TRANSMEM 257 278 Helical. {ECO:0000256|SAM:Phobius}.; TRANSMEM 334 352 Helical. {ECO:0000256|SAM:Phobius}.; TRANSMEM 394 419 Helical. {ECO:0000256|SAM:Phobius}.; TRANSMEM 502 523 Helical. {ECO:0000256|SAM:Phobius}.; TRANSMEM 603 626 Helic…
BBOV_III000180	conserved hypothetical protein	0.024	0.0364	0.0547	0	0	0.028508	0.192	0.03	0	0	0	0	N	conserved hypothetical protein	0.024	Predicted
BBOV_I001340	variant erythrocyte surface antigen-1; beta subunit	0.022	0.5783	0.1165	0	0	0.006192	0.078	18.11	0	0	0	0	N	variant erythrocyte surface antigen-1; beta subunit	0.022	Predicted
BBOV_III007170	conserved hypothetical protein	0.022	0.8629	0	6	0	0.000431	0.014	110.68	0	5	32	0	N	conserved hypothetical protein	0.022	Predicted		TRANSMEM 85 106 Helical. {ECO:0000256|SAM:Phobius}.; TRANSMEM 152 172 Helical. {ECO:0000256|SAM:Phobius}.; TRANSMEM 184 206 Helical. {ECO:0000256|SAM:Phobius}.; TRANSMEM 266 284 Helical. {ECO:0000256|SAM:Phobius}.
BBOV_II005810	hypothetical protein	0.017	0.0681	0.0004	0	0	0.001693	0.184	0	0	0	0	0	N	hypothetical protein	0.017	Predicted
BBOV_I005030	conserved hypothetical protein	0.017	0.1558	0.0031	0	0	0.000841	0.085	1.61	0.17	0	11.3	0	N	conserved hypothetical protein	0.017
BBOV_I001880	conserved hypothetical protein	0.016	0.0459	0.0012	0	0	0.00062	0.122	0.65	0	0	6.5	0	N	conserved hypothetical protein	0.016	Predicted
BBOV_I004080	calmodulin	0.016	0.0055	0.0011	0	0	0.000419	0.11	0	0	0	10.5	0	N	calmodulin	0.016	Predicted
BBOV_IV004410	chaperone protein dnaJ-2; putative	0.016	0.5103	0.0001	0	0	0.003618	0.079	0.01	0.01	0	0	0	N	chaperone protein dnaJ-2; putative	0.016	Predicted
BBOV_IV004060	6-phosphogluconate dehydrogenase; putative	0.014	0.0536	0.0058	0	0	0.006648	0.101	0.27	0.25	0	0	0	N	6-phosphogluconate dehydrogenase; putative	0.014	Predicted
BBOV_II003780	hypothetical protein	0.014	0.2299	0.0107	0	0	0.000567	0.065	0	0	0	10	0	N	hypothetical protein	0.014	Predicted
BBOV_IV002350	U6 snRNA-associated Sm-like protein LSm8; putative	0.013	0.0205	0.0007	0	0	0.001137	0.242	0	0	0	0	0	N	U6 snRNA-associated Sm-like protein LSm8; putative	0.013	Inferred from homology	SUBCELLULAR LOCATION: Nucleus {ECO:0000256|RuleBase:RU365048}.
BBOV_III007490	conserved hypothetical protein	0.013	0.9953	0.0001	1	0	0.002049	0.127	21.01	0.96	1	0	0	N	conserved hypothetical protein	0.013	Predicted		TRANSMEM 60 79 Helical. {ECO:0000256|SAM:Phobius}.
BBOV_IV006780	conserved hypothetical protein	0.012	0.4559	0.0026	0	0	0.000611	0.081	0.06	0.01	0	0	0	N	conserved hypothetical protein	0.012	Predicted
BBOV_II004540	hypothetical protein	0.012	0.4152	0.0242	0	0	0.001209	0.067	0.31	0.1	0	0	0	N	hypothetical protein	0.012	Predicted
BBOV_II004750	ribosomal L39 protein	0.012	0.2805	0.1098	0	0	0.001366	0.037	0	0	0	0	0	N	ribosomal L39 protein	0.012	Evidence at transcript level
BBOV_IV000800	prefoldin subunit 5 (c-myc binding protein); putative	0.011	0.0452	0.0093	0	0	0.001148	0.207	0.01	0	0	4	0	N	prefoldin subunit 5 (c-myc binding protein); putative	0.011	Predicted
BBOV_III010470	dnaJ C terminal region domain containing protein	0.011	0.1236	0.0548	0	0	0.001272	0.081	0	0	0	0	0	N	dnaJ C terminal region domain containing protein	0.011	Inferred from homology
BBOV_III008280	YEATS family protein	0.011	0.3566	0.0061	0	0	0.001304	0.044	0.17	0.15	0	0	0	N	YEATS family protein	0.011	Predicted	SUBCELLULAR LOCATION: Nucleus {ECO:0000256|PROSITE-ProRule:PRU00376}.
BBOV_II005400	hypothetical protein	0.011	0.0567	0.0017	0	0	0.000488	0.04	0	0	0	11.3	0	N	hypothetical protein	0.011	Predicted
BBOV_III007860	phosphoglycerate mutase 1 family protein	0.01	0.0492	0.0051	0	0	0.003174	0.201	0	0	0	0	0	N	phosphoglycerate mutase 1 family protein	0.01	Inferred from homology
BBOV_III002820	tubulin alpha chain; putative	0.01	0.0163	0.003	0	0	0.00794	0.174	0.89	0.01	0	0	0	N	tubulin alpha chain; putative	0.01	Evidence at transcript level	SUBCELLULAR LOCATION: Cytoplasm	cytoskeleton {ECO:0000256|SAAS:SAAS00103388}.
BBOV_IV004220	Bet3 transport protein; putative	0.01	0.0154	0.0043	0	0	0.001429	0.125	0.33	0.01	0	4.3	0	N	Bet3 transport protein; putative	0.01	Inferred from homology	SUBCELLULAR LOCATION: Golgi apparatus	cis-Golgi network {ECO:0000256|PIRNR:PIRNR018293}.
BBOV_IV000230	T-complex protein 1 zeta subunit	0.01	0.0444	0.0109	0	0	0.010225	0.121	0.01	0	0	0	0	N	T-complex protein 1 zeta subunit	0.01	Inferred from homology	SUBCELLULAR LOCATION: Cytoplasm {ECO:0000256|SAAS:SAAS00901396}.
BBOV_III004090	hypothetical protein	0.01	0.5283	0.0009	0	0	0.001287	0.045	0.07	0.06	0	0	0	N	hypothetical protein	0.01	Predicted
BBOV_III006800	exonuclease family protein	0.009	0.1032	0.0119	0	0	0.013729	0.179	0.03	0	0	0	0	N	exonuclease family protein	0.009	Predicted
BBOV_IV010070	3'5'-cyclic nucleotide phosphodiesterase; putative	0.009	0.0861	0.0023	0	0	0.000703	0.176	0.01	0	0	0	0	N	3'5'-cyclic nucleotide phosphodiesterase; putative	0.009	Inferred from homology
BBOV_I002970	phosphatidylinositol 3- and 4-kinase domain containing protein	0.009	0.0614	0.0039	0	0	0.001913	0.159	10.66	0.01	0	0	0	N	phosphatidylinositol 3- and 4-kinase domain containing protein	0.009	Inferred from homology
BBOV_IV000260	EF hand domain conatining protein	0.009	0.0092	0.0001	0	0	0.000593	0.126	0	0	0	0	0	N	EF hand domain conatining protein	0.009	Predicted
BBOV_I005100	hypothetical protein	0.009	0.017	0.0037	0	0	0.011167	0.099	0.47	0.02	0	0	0	N	hypothetical protein	0.009	Evidence at transcript level
BBOV_I002210	syntaxin binding protein; putative	0.008	0.0512	0.0027	0	0	0.001157	0.119	0.31	0.19	0	0	0	N	syntaxin binding protein; putative	0.008	Inferred from homology
BBOV_I002820	conserved hypothetical protein	0.008	0.0136	0.0222	0	0	0.001467	0.103	0	0	0	0	0	N	conserved hypothetical protein	0.008	Predicted
BBOV_II004080	small heat shock protein	0.008	0.3663	0.0231	0	0	0.001132	0.065	0	0	0	0	0	N	small heat shock protein	0.008	Evidence at transcript level
BBOV_III004540	tubulin-tyrosine ligase family protein	0.007	0.1383	0.0124	0	0	0.004275	0.14	1.68	0.1	0	0	0	N	tubulin-tyrosine ligase family protein	0.007	Predicted
BBOV_II005860	hypothetical protein	0.007	0.0143	0.0004	0	0	0.000402	0.122	0	0	0	0	0	N	hypothetical protein	0.007	Predicted
BBOV_IV004320	glutaredoxin-like protein; putative	0.007	0.1256	0.0087	0	0	0.016558	0.083	0	0	0	0	0	N	glutaredoxin-like protein; putative	0.007	Predicted
BBOV_III010670	conserved hypothetical protein	0.007	0.2598	0.0214	0	0	0.002231	0.076	0.01	0	0	0	0	N	conserved hypothetical protein	0.007	Evidence at transcript level
BBOV_I004740	RNA recognition motif. (a.k.a. RRM; RBD; or RNP) domain containing protein	0.007	0.0246	0.0769	0	0	0.000686	0.026	0.01	0	0	0	0	N	RNA recognition motif. (a.k.a. RRM; RBD; or RNP) domain containing protein	0.007	Predicted
BBOV_IV006920	WD domain; G-beta repeat containing protein	0.006	0.0961	0.0077	0	0	0.003097	0.143	0	0	0	0	0	N	WD domain; G-beta repeat containing protein	0.006	Predicted
BBOV_IV003860	adenosine kinase	0.006	0.0095	0.0036	0	0	0.002154	0.13	11.73	0.05	0	9	0	N	adenosine kinase	0.006	Predicted
BBOV_IV005930	aminopeptidase; putative	0.006	0.062	0.0022	0	0	0.001009	0.116	0.01	0	0	0	0	N	aminopeptidase; putative	0.006	Predicted
BBOV_II004230	hypothetical protein	0.006	0.0596	0.0003	0	0	0.004367	0.092	0.04	0.03	0	0	0	N	hypothetical protein	0.006	Predicted
BBOV_IV004540	phosphoriboprotein P0	0.006	0.0409	0.0011	0	0	0.000538	0.067	5.25	0.48	0	0	0	N	phosphoriboprotein P0	0.006	Inferred from homology
BBOV_IV004160	hypothetical protein	0.006	0.2018	0.0281	0	0	0.000871	0.059	0.2	0	0	0	0	N	hypothetical protein	0.006	Predicted
BBOV_III002310	variant erythrocyte surface antigen-1; alpha subunit	0.006	0.9784	0.0009	2	0	0.000997	0.087	33.21	0	1	0	0	N	variant erythrocyte surface antigen-1; alpha subunit	0.006	Predicted		TRANSMEM 1272 1295 Helical. {ECO:0000256|SAM:Phobius}.
BBOV_III003610	26S proteasome non-ATPase regulatory subunit Nin1/mts3 family protein	0.005	0.0249	0.0026	0	0	0.001573	0.142	0.05	0	0	0	0	N	26S proteasome non-ATPase regulatory subunit Nin1/mts3 family protein	0.005	Predicted
BBOV_III003080	conserved hypothetical protein	0.005	0.0979	0.0068	0	0	0.001138	0.128	0.13	0	0	0	0	N	conserved hypothetical protein	0.005	Predicted
BBOV_III004820	DNA topoisomerase II; putative	0.005	0.011	0.0004	0	0	0.000375	0.119	0.08	0.07	0	0	0	N	DNA topoisomerase II; putative	0.005	Inferred from homology
BBOV_IV005100	RNA polymerase subunit 8c; putative	0.005	0.09	0.0061	0	0	0.000511	0.1	0.08	0.01	0	0	0	N	RNA polymerase subunit 8c; putative	0.005	Inferred from homology
BBOV_III004910	hypothetical protein	0.005	0.0608	0.0313	0	0	0.002293	0.099	0.14	0	0	0	0	N	hypothetical protein	0.005	Predicted
BBOV_II007380	cyclin dependent kinase binding protein; putative	0.005	0.0949	0.0004	0	0	0.001544	0.098	0.29	0.05	0	0	0	N	cyclin dependent kinase binding protein; putative	0.005	Predicted
BBOV_II006320	pre-mRNA processing ribonucleoprotein binding region-containing protein	0.005	0.2114	0.0002	0	0	0.000197	0.09	0.59	0	0	0	0	N	pre-mRNA processing ribonucleoprotein binding region-containing protein	0.005	Predicted
BBOV_I002150	conserved hypothetical protein	0.005	0.0372	0.0014	0	0	0.000592	0.087	0	0	0	0	0	N	conserved hypothetical protein	0.005	Predicted
BBOV_III007730	variant erythrocyte surface antigen-1; alpha subunit	0.005	0.2687	0.0423	1	0	0.00192	0.078	16.07	0	0	8.8	0	N	variant erythrocyte surface antigen-1; alpha subunit	0.005	Predicted
BBOV_II006920	citrate synthase	0.005	0.0616	0.0033	1	0	0.000529	0.072	3.64	0	0	0	0	N	citrate synthase	0.005	Inferred from homology
BBOV_II003580	hypothetical protein	0.005	0.0659	0	0	0	0.000602	0.07	0.08	0	0	2	1	N	hypothetical protein	0.005	Predicted
BBOV_II007560	hypothetical protein	0.005	0.1893	0.0048	0	0	0.002551	0.069	0	0	0	0	0	N	hypothetical protein	0.005	Predicted
BBOV_III009260	hypothetical protein	0.005	0.0745	0.0068	0	0	0.000605	0.067	0.09	0	0	0	0	N	hypothetical protein	0.005	Predicted
BBOV_III008640	hypothetical protein	0.005	0.1451	0	0	0	0.001035	0.065	0	0	0	0	0	N	hypothetical protein	0.005	Predicted
BBOV_III004170	conserved hypothetical protein	0.005	0.0658	0.0184	0	0	0.0005	0.064	2.72	0.01	0	0	0	N	conserved hypothetical protein	0.005	Predicted
BBOV_III006650	hypothetical protein	0.005	0.0388	0.0012	0	0	0.00118	0.057	0.03	0	0	10	0	N	hypothetical protein	0.005	Predicted
BBOV_III001060	C2H2 zinc finger domain containing protein	0.005	0.0358	0.0181	0	0	0.000275	0.056	0	0	0	0	0	N	C2H2 zinc finger domain containing protein	0.005	Predicted
BBOV_III009860	ubiquitin conjugating enzyme E2; putative	0.005	0.2413	0.0086	0	0	0.001872	0.043	0.1	0.08	0	0	0	N	ubiquitin conjugating enzyme E2; putative	0.005	Inferred from homology
BBOV_IV005040	hypothetical protein	0.005	0.1152	0.0092	0	0	0.002351	0.031	1.87	0	0	6	0	N	hypothetical protein	0.005	Predicted
BBOV_IV005830	ATP synthase F1 beta chain; putative	0.005	0.3413	0	0	0	0.000763	0.014	0.05	0	0	0	0	N	ATP synthase F1 beta chain; putative	0.005	Evidence at transcript level
BBOV_IV010530	conserved hypothetical protein	0.005	0.9343	0.0008	1	0	0.000422	0.084	21.6	0	1	0	0	N	conserved hypothetical protein	0.005	Predicted		TRANSMEM 279 297 Helical. {ECO:0000256|SAM:Phobius}.
BBOV_II003270	40S ribosomal protein S24 protein; putative	0.005	0.2284	0.0023	0	0	0.000403	0.031	15.7	2.33	1	0	0	N	40S ribosomal protein S24 protein; putative	0.005	Evidence at transcript level
BBOV_III008270	DEAD/DEAH box helicase domain containing protein	0.004	0.0308	0.0009	0	0	0.000921	0.104	0.32	0.01	0	0	0	N	DEAD/DEAH box helicase domain containing protein	0.004	Predicted
BBOV_IV000530	orotate phosphoribosyltransferase	0.004	0.1498	0.0041	0	0	0.000645	0.104	0.18	0.04	0	4	1	N	orotate phosphoribosyltransferase	0.004	Inferred from homology
BBOV_II002500	hypothetical protein	0.004	0.0597	0.0001	0	0	0.000371	0.1	0	0	0	0	0	N	hypothetical protein	0.004	Predicted
BBOV_II000760	protein kinase domain containing protein	0.004	0.0865	0.0077	0	0	0.0006	0.087	3.81	0	0	0	0	N	protein kinase domain containing protein	0.004	Predicted
BBOV_IV010550	conserved hypothetical protein	0.004	0.1814	0.0017	0	0	0.001687	0.086	0.02	0	0	0	0	N	conserved hypothetical protein	0.004	Evidence at transcript level
BBOV_III005540	hypothetical protein	0.004	0.0422	0.0005	0	0	0.000752	0.081	3.38	0.04	0	0	0	N	hypothetical protein	0.004	Evidence at transcript level
BBOV_IV009590	ADP-ribosylation factor GTPase-activating factor; putative	0.004	0.2188	0.006	0	0	0.000984	0.078	0.05	0.05	0	0	0	N	ADP-ribosylation factor GTPase-activating factor; putative	0.004	Predicted
BBOV_III002570	hypothetical protein	0.004	0.1406	0.0069	0	0	0.000358	0.078	0.08	0.08	0	0	0	N	hypothetical protein	0.004	Predicted
BBOV_IV006660	hypothetical protein	0.004	0.0165	0.0031	0	0	0.000643	0.074	0.01	0	0	0	0	N	hypothetical protein	0.004	Predicted
BBOV_IV005840	serine hydroxymethyltransferase; putative	0.004	0.0547	0.002	0	0	0.000799	0.07	0.18	0.02	0	0	0	N	serine hydroxymethyltransferase; putative	0.004	Inferred from homology
BBOV_I004440	conserved hypothetical protein	0.004	0.1479	0	0	0	0.00162	0.068	1	0	0	0	0	N	conserved hypothetical protein	0.004	Predicted
BBOV_III002410	ubiquitin family protein	0.004	0.1044	0.0074	0	0	0.000462	0.067	0	0	0	0	0	N	ubiquitin family protein	0.004	Predicted
BBOV_IV008910	translation initiation factor 5A; putative	0.004	0.0676	0.0016	0	0	0.001154	0.063	0.21	0.2	0	5	0	N	translation initiation factor 5A; putative	0.004	Inferred from homology
BBOV_I001760	hypothetical protein	0.004	0.0428	0.0067	0	0	0.000638	0.063	0	0	0	0	0	N	hypothetical protein	0.004	Predicted
BBOV_II004460	hypothetical protein	0.004	0.1053	0.0145	0	0	0.000755	0.059	0.01	0	0	0	0	N	hypothetical protein	0.004	Predicted
BBOV_III001350	40S ribosomal protein S17; putative	0.004	0.0881	0.0003	0	0	0.000536	0.054	0	0	0	0	0	N	40S ribosomal protein S17; putative	0.004	Inferred from homology
BBOV_II001020	hypothetical protein	0.004	0.2078	0.0013	0	0	0.001232	0.053	1.5	0	0	0	0	N	hypothetical protein	0.004	Predicted
BBOV_II007650	hypothetical protein	0.004	0.1781	0.0004	0	0	0.001171	0.052	0	0	0	0	0	N	hypothetical protein	0.004	Predicted
BBOV_I002490	hypothetical protein	0.004	0.2496	0.0043	0	0	0.001583	0.05	0	0	0	0	0	N	hypothetical protein	0.004	Predicted
BBOV_I002450	hypothetical protein	0.004	0.053	0.0256	0	0	0.000617	0.047	0	0	0	0	0	N	hypothetical protein	0.004	Predicted
BBOV_II003570	bromodomain containing protein	0.004	0.0224	0.006	0	0	0.000957	0.046	0.02	0	0	0	0	N	bromodomain containing protein	0.004	Predicted
BBOV_III009800	hypothetical protein	0.004	0.1033	0.006	0	0	0.001244	0.045	0.37	0.02	0	0	0	N	hypothetical protein	0.004	Predicted
BBOV_III010250	eukaryotic translation initiation factor 4A; putative	0.004	0.0278	0.0016	0	0	0.000516	0.043	0.21	0	0	0	0	N	eukaryotic translation initiation factor 4A; putative	0.004	Evidence at transcript level
BBOV_II004070	ATP-dependent Clp protease proteolytic subunit 1; putative	0.004	0.1557	0.0049	0	0	0.000515	0.043	3.06	0	0	0	0	N	ATP-dependent Clp protease proteolytic subunit 1; putative	0.004	Inferred from homology
BBOV_III011860	hypothetical protein	0.004	0.1326	0.0154	0	0	0.002121	0.039	0.07	0	0	0	0	N	hypothetical protein	0.004	Predicted
BBOV_II006370	hypothetical protein	0.004	0.1602	0.0178	0	0	0.001017	0.02	0.02	0.01	0	0	0	N	hypothetical protein	0.004	Predicted
BBOV_III010710	Pep3/Vps18/deep orange family protein	0.004	0.1794	0.0008	0	0	0.00104	0.015	0.5	0.02	0	2	0	N	Pep3/Vps18/deep orange family protein	0.004	Predicted
BBOV_IV001280	hypothetical protein	0.003	0.0803	0.0011	0	0	0.014296	0.123	0	0	0	0	0	N	hypothetical protein	0.003	Predicted
BBOV_III006250	conserved hypothetical protein	0.003	0.0351	0.0022	0	0	0.000375	0.082	0	0	0	0	0	N	conserved hypothetical protein	0.003	Predicted
BBOV_III003170	structure specific recognition protein; putative	0.003	0.045	0.0027	0	0	0.003904	0.081	0.05	0.02	0	0	0	N	structure specific recognition protein; putative	0.003	Inferred from homology	SUBCELLULAR LOCATION: Nucleus {ECO:0000256|RuleBase:RU364013}. Chromosome {ECO:0000256|RuleBase:RU364013}.
BBOV_IV011510	hypothetical protein	0.003	0.0686	0.0083	0	0	0.00117	0.075	0.08	0	0	0	0	N	hypothetical protein	0.003	Predicted
BBOV_IV008080	hypothetical protein	0.003	0.0753	0.006	0	0	0.000867	0.073	0.02	0	0	0	0	N	hypothetical protein	0.003	Predicted
BBOV_IV009940	26S protease regulatory subunit 7; putative	0.003	0.0092	0.0009	0	0	0.000778	0.073	0	0	0	0	0	N	26S protease regulatory subunit 7; putative	0.003	Inferred from homology
BBOV_III005750	U2 small nuclear ribonucleoprotein B'; putative	0.003	0.047	0.0026	0	0	0.00034	0.07	0.49	0.02	0	0	0	N	U2 small nuclear ribonucleoprotein B'; putative	0.003	Evidence at transcript level
BBOV_III007250	DNA repair protein (mre11) family protein	0.003	0.028	0.0014	0	0	0.000238	0.069	0	0	0	0	0	N	DNA repair protein (mre11) family protein	0.003	Predicted
BBOV_III006110	mRNA capping enzyme; C-terminal domain containing protein	0.003	0.0209	0.0085	0	0	0.00072	0.067	0.04	0	0	0	0	N	mRNA capping enzyme; C-terminal domain containing protein	0.003	Predicted
BBOV_IV001650	conserved hypothetical protein	0.003	0.2753	0.0192	0	0	0.002626	0.058	0	0	0	0	0	N	conserved hypothetical protein	0.003	Inferred from homology
BBOV_III006320	PWI domain containing protein	0.003	0.0466	0.0001	0	0	0.000995	0.054	0	0	0	0	0	N	PWI domain containing protein	0.003	Predicted
BBOV_III004660	40S ribosomal protein S6; putative	0.003	0.0068	0.0001	0	0	0.001074	0.051	0.03	0	0	0	0	N	40S ribosomal protein S6; putative	0.003	Inferred from homology
BBOV_III007940	conserved hypothetical protein	0.003	0.0203	0.0003	0	0	0.000466	0.045	0	0	0	0	0	N	conserved hypothetical protein	0.003	Predicted
BBOV_II004930	26s proteasome aaa-ATPase subunit Rpt3; putative	0.003	0.033	0.0079	0	0	0.000463	0.044	0	0	0	0	0	N	26s proteasome aaa-ATPase subunit Rpt3; putative	0.003	Inferred from homology
BBOV_III005990	hypothetical protein	0.003	0.0324	0.0003	0	0	0.000835	0.042	0.01	0	0	0	0	N	hypothetical protein	0.003	Predicted
BBOV_IV000400	DEAD/DEAH box helicase	0.003	0.0349	0.0018	0	0	0.000265	0.042	0.02	0	0	0	0	N	DEAD/DEAH box helicase	0.003	Inferred from homology
BBOV_IV008190	branched-chain alpha-keto acid dehydrogenase E1 component beta subunit; putative	0.003	0.302	0	0	0	0.001011	0.04	7.85	0.01	0	0	0	N	branched-chain alpha-keto acid dehydrogenase E1 component beta subunit; putative	0.003	Predicted
BBOV_II003390	hypothetical protein	0.003	0.1238	0.0002	0	0	0.001178	0.038	0	0	0	0	0	N	hypothetical protein	0.003	Predicted
BBOV_I001610	hypothetical protein	0.003	0.1096	0.0075	0	0	0.00071	0.036	0	0	0	0	0	N	hypothetical protein	0.003	Predicted
BBOV_III003950	'chromo' (CHRromatin Organization MOdifier) domain containing protein	0.003	0.1963	0	0	0	0.000363	0.036	0.01	0	0	0	0	N	'chromo' (CHRromatin Organization MOdifier) domain containing protein	0.003	Predicted	SUBCELLULAR LOCATION: Nucleus {ECO:0000256|SAAS:SAAS00539527}.
BBOV_I005050	ubiquitin conjugating enzyme; putative	0.003	0.2298	0.0053	0	0	0.001461	0.035	0.01	0	0	0	0	N	ubiquitin conjugating enzyme; putative	0.003
BBOV_III010680	ribosomal L27e protein family protein	0.003	0.0346	0.0004	0	0	0.000295	0.033	0.01	0	0	0	0	N	ribosomal L27e protein family protein	0.003	Predicted
BBOV_I001770	hypothetical protein	0.003	0.1572	0.0008	0	0	0.000281	0.029	0	0	0	0	0	N	hypothetical protein	0.003	Predicted
BBOV_I004840	hypothetical protein	0.003	0.2601	0	0	0	0.000993	0.027	0.02	0	0	0	0	N	hypothetical protein	0.003	Predicted
BBOV_IV005480	actin-related; putative	0.003	0.2196	0.0032	0	0	0.00315	0.025	0.17	0.01	0	0	0	N	actin-related; putative	0.003	Inferred from homology
BBOV_II004560	conserved hypothetical protein	0.003	0.0841	0.0003	0	0	0.00348	0.022	0	0	0	0	0	N	conserved hypothetical protein	0.003	Predicted
BBOV_III009910	hypothetical protein	0.003	0.1847	0.0008	0	0	0.000474	0.017	0	0	0	0	0	N	hypothetical protein	0.003	Evidence at transcript level
BBOV_I002860	hypothetical protein	0.003	0.0226	0.0001	0	0	0.002318	0.016	0	0	0	0	0	N	hypothetical protein	0.003	Predicted
BBOV_I000910	Brix domain containing protein	0.003	0.2818	0.0013	0	0	0.001729	0.012	0	0	0	0	0	N	Brix domain containing protein	0.003	Predicted
BBOV_IV005540	RabGAP/TBC domain-containing protein; putative	0.003	0.1968	0.0026	0	0	0.001222	0.011	1.9	0	0	0	0	N	RabGAP/TBC domain-containing protein; putative	0.003	Predicted
BBOV_IV001810	transcriptional factor 2 subunit	0.002	0.0122	0.0039	0	0	0.000258	0.102	0.05	0	0	0	0	N	transcriptional factor 2 subunit	0.002	Predicted
BBOV_IV003080	replication factor C 38 kDa subunit	0.002	0.2483	0.0077	0	0	0.001048	0.086	0.22	0	0	0	0	N	replication factor C 38 kDa subunit	0.002	Predicted
BBOV_IV002190	hypothetical protein	0.002	0.2649	0.0149	0	0	0.000874	0.076	0	0	0	0	0	N	hypothetical protein	0.002	Predicted
BBOV_IV001860	conserved hypothetical protein	0.002	0.1629	0.0038	0	0	0.001618	0.074	0.35	0	0	2	1	N	conserved hypothetical protein	0.002	Inferred from homology	SUBCELLULAR LOCATION: Nucleus {ECO:0000256|RuleBase:RU364143}.
BBOV_IV000600	hypothetical protein	0.002	0.1419	0.0169	0	0	0.001572	0.064	0.2	0	0	0	0	N	hypothetical protein	0.002	Evidence at transcript level
BBOV_I000250	hypothetical protein	0.002	0.1467	0.0006	1	0	0.000444	0.063	0.79	0	0	0	0	N	hypothetical protein	0.002	Predicted
BBOV_IV001640	GTP binding protein; putative	0.002	0.1122	0.0054	0	0	0.010009	0.057	0.01	0	0	0	0	N	GTP binding protein; putative	0.002	Predicted
BBOV_III004840	FHA domain containing protein	0.002	0.032	0.0014	0	0	0.002954	0.054	0	0	0	0	0	N	FHA domain containing protein	0.002	Predicted
BBOV_IV008360	cell division control protein 48; putative	0.002	0.0201	0.0015	0	0	0.000873	0.052	0	0	0	0	0	N	cell division control protein 48; putative	0.002	Predicted
BBOV_IV011570	endonuclease/exonuclease/phosphatase family protein	0.002	0.1125	0.0173	0	0	0.001051	0.047	0.04	0	0	0	0	N	endonuclease/exonuclease/phosphatase family protein	0.002	Predicted
BBOV_IV011970	hypothetical protein	0.002	0.1223	0.0095	0	0	0.001122	0.041	3.42	0	0	0	0	N	hypothetical protein	0.002	Predicted
BBOV_IV005090	translation initiation factor 3 subunit 10; putative	0.002	0.0375	0	1	0	0.000968	0.039	12.98	0	0	0	0	N	translation initiation factor 3 subunit 10; putative	0.002	Inferred from homology	SUBCELLULAR LOCATION: Cytoplasm {ECO:0000256|HAMAP-Rule:MF_03000}.
BBOV_I004150	membrane skeletal protein; putative	0.002	0.0088	0.0001	0	0	0.001093	0.038	0	0	0	0	0	N	membrane skeletal protein; putative	0.002	Predicted
BBOV_II002440	hypothetical protein	0.002	0.1126	0.0002	0	0	0.000767	0.03	0.17	0.01	0	0	0	N	hypothetical protein	0.002	Predicted
BBOV_IV009720	u5 snRNP-associated subunit; putaitve	0.002	0.1276	0.0011	0	0	0.003861	0.027	0	0	0	0	0	N	u5 snRNP-associated subunit; putaitve	0.002	Predicted
BBOV_IV007200	ribosomal protein L27; putative	0.002	0.1455	0.0144	0	0	0.001658	0.027	0.01	0.01	0	0	0	N	ribosomal protein L27; putative	0.002	Predicted
BBOV_I003570	hypothetical protein	0.002	0.1946	0.0013	0	0	0.001244	0.02	0	0	0	0	0	N	hypothetical protein	0.002	Predicted
BBOV_IV006790	heat shock protein 60; putative	0.002	0.119	0	0	0	0.002329	0.016	0.01	0	0	0	0	N	heat shock protein 60; putative	0.002	Inferred from homology
BBOV_IV003270	nucleosome assembly protein	0.001	0.0385	0.0002	0	0	0.000397	0.068	0	0	0	0	0	N	nucleosome assembly protein	0.001	Evidence at transcript level
BBOV_IV000650	conserved hypothetical protein	0.001	0.0788	0.0126	0	0	0.000882	0.059	0.02	0.01	0	0	0	N	conserved hypothetical protein	0.001	Predicted
BBOV_IV003900	ubiquitin-like protein; putative	0.001	0.0327	0.0012	0	0	0.000369	0.057	0	0	0	0	0	N	ubiquitin-like protein; putative	0.001	Predicted
BBOV_IV003870	molybdenum cofactor synthesis protein 3 / molybdopterin synthase sulphurylase; putative	0.001	0.1318	0.0021	0	0	0.003599	0.042	17.62	0.01	0	4	0	N	molybdenum cofactor synthesis protein 3 / molybdopterin synthase sulphurylase; putative	0.001	Predicted
BBOV_I002930	WD domain; G-beta repeat domain containing protein	0.001	0.1154	0.0062	1	0	0.000666	0.12	19.7	0	1	0	0	N	WD domain; G-beta repeat domain containing protein	0.001	Predicted		TRANSMEM 328 348 Helical. {ECO:0000256|SAM:Phobius}.
BBOV_III011900	hypothetical protein	0.001	0.1839	0.0029	1	0	0.000339	0.12	25.14	0.07	1	0	0	N	hypothetical protein	0.001	Predicted		TRANSMEM 301 322 Helical. {ECO:0000256|SAM:Phobius}.

## Sheet: Test results
Algorithm	Accuracy	Error Rate	Sensitivity	False Positive Rate	Specificity	Positive Predictive Value	Negative Predictive Value
Ensemble	95.94	4.06	97.81	5.94	94.06	94.56	97.79
RF	95.32	4.69	96.88	6.25	93.75	94.21	96.8
SVM	95.32	4.69	95.63	5	95	95.27	95.6
NB	94.84	5.15	97.19	7.5	92.5	93.21	97.14
adaBoost	94.69	5.31	97.5	8.12	91.88	92.72	97.45
ANN	94.22	5.78	95	6.56	93.44	93.97	95.13
kNN	88.75	11.25	91.56	14.06	85.94	87.29	91.5
