# Supplementary material for: Applying Machine Learning to Predict the Exportome of Bovine and Canine Babesia Species That Cause Babesiosis
Source: Pathogens. 2021 May 27;10(6):660. doi: 10.3390/pathogens10060660 (PMC8226867; doi:10.3390/pathogens10060660)
Supplement: Supplementary file 1 [file pathogens-10-00660-s001.zip › Supplementatry_files/Table_S6.xlsx]

## Sheet: FP_FN_comparison
Composition_FP	PSSM_FP	Subcellular_FP		Composition_FN	PSSM_FN	Subcellular_FN
BBOV_I000970	BBOV_I000820	BBOV_I001900		BBOV_I000220	BBOV_I001080	BBOV_I001080
BBOV_I001070	BBOV_I001900	BBOV_IV000860		BBOV_I000240	BBOV_I004490	BBOV_II002020
BBOV_II003360	BBOV_II000510	BBOV_IV001410		BBOV_I002260	BBOV_II001800	BBOV_II004000
BBOV_II004430	BBOV_II004730	BBOV_IV009630		BBOV_I004490	BBOV_II002020	BBOV_III000650
BBOV_III000390	BBOV_III001690			BBOV_II001800	BBOV_II004000	BBOV_III003040
BBOV_III001600	BBOV_III007380			BBOV_II002020	BBOV_II006260	BBOV_III003780
BBOV_III005180	BBOV_III011870			BBOV_II004000	BBOV_III000650	BBOV_III004470
BBOV_III007380	BBOV_IV000070			BBOV_III003040	BBOV_III002560	BBOV_III009720
BBOV_III009440	BBOV_IV000410			BBOV_III003170	BBOV_III003780	BBOV_IV004200
BBOV_III010990	BBOV_IV000860			BBOV_III004230	BBOV_III004090	BBOV_IV004710
BBOV_III011330	BBOV_IV001090			BBOV_III004560	BBOV_III004470	BBOV_IV007780
BBOV_IV000860	BBOV_IV001410			BBOV_III005850	BBOV_III005850	BBOV_IV008420
BBOV_IV003470	BBOV_IV002450			BBOV_III007190	BBOV_III009720
BBOV_IV004250	BBOV_IV003470			BBOV_IV001280	BBOV_IV004200
BBOV_IV004790	BBOV_IV004790			BBOV_IV004200	BBOV_IV004710
BBOV_IV009060	BBOV_IV004940			BBOV_IV004710	BBOV_IV007780
BBOV_IV010280	BBOV_IV005180			BBOV_IV005830	BBOV_IV008420
BBOV_IV011310	BBOV_IV007940			BBOV_IV005930	BBOV_IV011970
BBOV_IV011840	BBOV_IV008100			BBOV_IV008420	BBOV_IV012020
	BBOV_IV008700			BBOV_IV011050
	BBOV_IV009630
	BBOV_IV011310
