# Supplementary material for: Applying Machine Learning to Predict the Exportome of Bovine and Canine Babesia Species That Cause Babesiosis
Source: Pathogens. 2021 May 27;10(6):660. doi: 10.3390/pathogens10060660 (PMC8226867; doi:10.3390/pathogens10060660)
Supplement: Supplementary file 1 [file pathogens-10-00660-s001.zip › Supplementatry_files/Table_S7.xlsx]

## Sheet: T2Bo_Exportome
ID	Subcellular	PSSM	Composition	Average	ProteinName
BBOV_III007710	0.998	0.986	0.98	0.99	SmORF
BBOV_III006530	0.997	0.973	0.949	0.97	hypothetical protein
BBOV_IV001170	0.999	0.97	0.919	0.96	hypothetical protein
BBOV_IV004710	0.996	0.957	0.926	0.96	translation elongation factor G (EF-G), putative
BBOV_II001950	0.995	0.959	0.927	0.96	hypothetical protein
BBOV_IV001370	1	0.953	0.884	0.95	MAC/perforin domain containing protein
BBOV_IV007480	0.999	0.918	0.934	0.95	membrane protein, putative
BBOV_II005760	0.996	0.902	0.951	0.95	tRNA synthetases class I protein superfamily
BBOV_III011320	0.995	0.935	0.912	0.95	hypothetical protein
BBOV_III011070	0.999	0.915	0.896	0.94	hypothetical protein
BBOV_II001200	0.997	0.921	0.917	0.94	hypothetical protein
BBOV_IV012010	0.997	0.959	0.876	0.94	conserved hypothetical protein
BBOV_III005840	0.917	0.955	0.939	0.94	Spherical Body Protein 2 truncated copy 5 (SBP2)
BBOV_II007160	1	0.91	0.884	0.93	hypothetical protein
BBOV_II000970	1	0.931	0.861	0.93	hypothetical protein
BBOV_IV008250	0.994	0.936	0.865	0.93	conserved hypothetical protein
BBOV_I000830	0.969	0.933	0.888	0.93	conserved hypothetical protein
BBOV_III004140	0.966	0.935	0.886	0.93	hypothetical protein
BBOV_IV004200	1	0.911	0.852	0.92	hypothetical protein
BBOV_I002460	0.989	0.86	0.907	0.92	hypothetical protein
BBOV_IV011890	0.988	0.933	0.846	0.92	WD repeat domain containing protein
BBOV_III011340	0.978	0.912	0.859	0.92	hypothetical protein
BBOV_III000510	0.966	0.904	0.877	0.92	patatin-like phospholipase family protein
BBOV_III003920	0.942	0.951	0.875	0.92	50S ribosomal protein L15, putative
BBOV_II002010	0.88	0.959	0.927	0.92	hypothetical protein
BBOV_II002770	0.866	0.95	0.944	0.92	membrane protein, putativve
BBOV_IV001180	0.99	0.914	0.837	0.91	hypothetical protein
BBOV_II002020	0.984	0.808	0.93	0.91	mac/perforin domain containing protein
BBOV_III010920	0.937	0.857	0.937	0.91	hypothetical protein
BBOV_IV011780	0.999	0.95	0.759	0.9	hypothetical protein
BBOV_II001190	0.993	0.831	0.879	0.9	hypothetical protein
BBOV_IV005270	0.99	0.796	0.909	0.9	membrane protein, putative
BBOV_IV007390	0.98	0.929	0.786	0.9	hypothetical protein
BBOV_I002220	0.953	0.854	0.89	0.9	hypothetical protein
BBOV_IV010640	0.947	0.947	0.801	0.9	glutamyl-tRNA synthetase, putative
BBOV_II006200	0.94	0.932	0.843	0.9	membrane protein, putative
BBOV_III010860	0.924	0.912	0.879	0.9	hypothetical protein
BBOV_II002630	0.888	0.926	0.886	0.9	hypothetical protein
BBOV_I003060	0.885	0.902	0.908	0.9	merozoite surface antigen-1 (MSA-1)
BBOV_III004780	0.828	0.95	0.923	0.9	membrane protein, putative
BBOV_I001000	0.962	0.937	0.776	0.89	PET112 family, N terminal region domain containing protein
BBOV_IV004850	0.868	0.947	0.863	0.89	hypothetical protein
BBOV_III010130	0.825	0.928	0.903	0.89	pyruvate kinase family protein
BBOV_II001120	0.997	0.753	0.878	0.88	delta-aminolevulinic acid dehydratase, putative
BBOV_II006600	0.971	0.941	0.734	0.88	hypothetical protein
BBOV_III000410	0.884	0.902	0.862	0.88	predicted protein
BBOV_III003710	0.864	0.893	0.87	0.88	hypothetical protein
BBOV_II005310	0.823	0.929	0.901	0.88	single-strand binding protein, putative
BBOV_III000830	0.793	0.944	0.897	0.88	membrane protein, putative
BBOV_IV011730	0.759	0.937	0.935	0.88	ubiquitin fusion degradation protein UFD1, putative
BBOV_III006360	0.999	0.919	0.696	0.87	LCCL domain containing protein
BBOV_IV005980	0.973	0.734	0.889	0.87	hypothetical protein
BBOV_III011360	0.855	0.952	0.812	0.87	hypothetical protein
BBOV_III007220	0.829	0.956	0.819	0.87	membrane protein, putative
BBOV_III002890	0.771	0.935	0.915	0.87	conserved hypothetical protein
BBOV_I003690	0.985	0.887	0.699	0.86	thioredoxin, putative
BBOV_I003130	0.919	0.88	0.769	0.86	hypothetical protein
BBOV_III004950	0.874	0.962	0.759	0.86	hypothetical protein
BBOV_III004280	0.819	0.885	0.874	0.86	membrane protein, putative
BBOV_IV011430	0.746	0.934	0.905	0.86	membrane protein, putative
BBOV_I003880	0.993	0.996	0.547	0.85	SmORF
BBOV_IV010740	0.948	0.702	0.885	0.85	hypothetical protein
BBOV_II006390	0.885	0.908	0.754	0.85	membrane protein, putative
BBOV_I000200	0.805	0.896	0.861	0.85	conserved hypothetical protein
BBOV_IV010360	0.992	0.92	0.612	0.84	aspartyl protease, putative
BBOV_IV007570	0.999	0.893	0.597	0.83	hypothetical protein
BBOV_IV007260	0.999	0.941	0.562	0.83	hypothetical protein
BBOV_II000670	0.639	0.87	0.973	0.83	hypothetical protein
BBOV_IV001950	0.996	0.536	0.913	0.82	methionine aminopeptidase I, putative
BBOV_II006640	0.982	0.559	0.92	0.82	membrane protein, putative
BBOV_II007410	0.935	0.619	0.908	0.82	erythrocyte membrane-associated antigen
BBOV_IV008420	0.934	0.828	0.687	0.82	hypothetical protein
BBOV_III000930	0.691	0.897	0.879	0.82	FAD-dependent glycerol-3-phosphate dehydrogenase, putative
BBOV_IV009020	0.64	0.914	0.91	0.82	hypothetical protein
BBOV_IV001020	0.568	0.97	0.927	0.82	DNA-directed RNA polymerase, alpha subunit, putative
BBOV_II000740	0.523	0.953	0.971	0.82	Spherical Body Protein 2 (SBP2)
BBOV_II006610	1	0.943	0.49	0.81	hypothetical protein
BBOV_IV010380	0.994	0.719	0.725	0.81	membrane protein, putative
BBOV_I001010	0.959	0.641	0.839	0.81	tRNA modification GTPase TrmE, putative
BBOV_II006080	0.956	0.909	0.579	0.81	subtilisin-like protein, putative
BBOV_IV008940	0.891	0.944	0.607	0.81	hypothetical protein
BBOV_IV008400	0.761	0.963	0.709	0.81	heat shock protein 90, putative
BBOV_III010760	0.76	0.812	0.858	0.81	hypothetical protein
BBOV_I004730	0.748	0.907	0.763	0.81	ribosomal protein L3 domain containing protein
BBOV_IV001670	0.678	0.826	0.914	0.81	hypothetical protein
BBOV_IV004070	0.594	0.925	0.915	0.81	conserved hypothetical protein
BBOV_I003020	0.908	0.891	0.603	0.8	merozoite surface antigen-2c (MSA-2c)
BBOV_III008720	0.607	0.911	0.887	0.8	membrane protein, putative
BBOV_IV002260	0.562	0.934	0.911	0.8	membrane protein, putative
BBOV_III003510	0.872	0.628	0.858	0.79	eukaryotic aspartyl protease family protein
BBOV_I002330	0.768	0.889	0.728	0.79	flavodoxin and oxidoreductase NAD-binding domain containing protein
BBOV_II000690	0.621	0.826	0.934	0.79	hypothetical protein
BBOV_IV011680	0.62	0.965	0.777	0.79	membrane protein, putative
BBOV_IV004210	0.563	0.972	0.828	0.79	membrane protein, putative
BBOV_III005190	0.498	0.962	0.914	0.79	conserved hypothetical protein
BBOV_III009430	0.93	0.843	0.567	0.78	glycoprotease family protein
BBOV_II001790	0.493	0.932	0.903	0.78	hypothetical protein
BBOV_II004060	0.916	0.915	0.478	0.77	membrane protein, putative
BBOV_III008010	0.612	0.811	0.89	0.77	conserved hypothetical protein
BBOV_II000410	0.465	0.904	0.931	0.77	hypothetical protein
BBOV_I003820	0.803	0.603	0.879	0.76	hypothetical protein
BBOV_IV003240	0.796	0.788	0.674	0.75	HAD superfamily hydrolase, putative
BBOV_IV001700	0.655	0.666	0.917	0.75	cell division cycle protein ATPase, putative
BBOV_IV000290	0.561	0.78	0.9	0.75	conserved membrane protein
BBOV_II000680	0.353	0.968	0.916	0.75	Spherical Body Protein 2 truncated copy 12 (SBP2)
BBOV_II006630	0.976	0.39	0.84	0.74	hypothetical protein
BBOV_IV004080	0.928	0.871	0.409	0.74	membrane protein, putative
BBOV_IV010800	0.863	0.573	0.772	0.74	membrane protein, putative
BBOV_IV006060	0.381	0.967	0.88	0.74	membrane protein, putative
BBOV_I001980	0.713	0.85	0.64	0.73	membrane protein, putative
BBOV_III011310	0.685	0.793	0.709	0.73	hypothetical protein
BBOV_III011750	0.653	0.719	0.824	0.73	GTP-binding protein LepA family protein
BBOV_I002840	0.613	0.67	0.894	0.73	hypothetical protein
BBOV_IV007700	0.549	0.739	0.895	0.73	hypothetical protein
BBOV_IV008140	0.397	0.89	0.892	0.73	ABC transporter ATP-binding protein
BBOV_I004700	0.346	0.923	0.925	0.73	acid phosphatase, putative
BBOV_II006380	0.32	0.955	0.915	0.73	Thioredoxin family protein
BBOV_III005860	0.291	0.96	0.947	0.73	Spherical Body Protein 2 truncated copy 6 (SBP2)
BBOV_IV006220	0.752	0.911	0.505	0.72	membrane protein, putative
BBOV_IV008550	0.381	0.909	0.882	0.72	p-type ATPase
BBOV_I003210	0.293	0.98	0.898	0.72	membrane protein, putative
BBOV_III005920	0.292	0.956	0.914	0.72	membrane protein, putative
BBOV_I000990	0.983	0.938	0.201	0.71	hypothetical protein
BBOV_III007900	0.943	0.558	0.642	0.71	conserved hypothetical protein
BBOV_IV001690	0.572	0.677	0.879	0.71	aspartyl-tRNA synthetase, putative
BBOV_III004330	0.477	0.924	0.714	0.71	hypothetical protein
BBOV_III006340	0.349	0.904	0.885	0.71	membrane protein, putative
BBOV_III000010	0.343	0.886	0.891	0.71	membrane protein, putative
BBOV_III002360	0.315	0.909	0.914	0.71	membrane protein, putative
BBOV_III007420	0.289	0.91	0.928	0.71	membrane protein, putative
BBOV_II007850	0.26	0.941	0.922	0.71	membrane protein, putative
BBOV_I001300	0.259	0.935	0.94	0.71	membrane protein, putative
BBOV_II000050	0.247	0.943	0.94	0.71	membrane protein, putative
BBOV_III011380	0.995	0.932	0.163	0.7	hypothetical protein
BBOV_III007080	0.955	0.742	0.393	0.7	N-acetylglucosaminyl-phosphatidylinositol de-n-acetylase, putative
BBOV_I003010	0.868	0.898	0.337	0.7	merozoite surface antigen-2a1 (MSA-2a1)
BBOV_I003000	0.867	0.896	0.337	0.7	merozoite surface antigen-2a2 (MSA-2a2)
BBOV_IV006050	0.542	0.677	0.876	0.7	hypothetical protein
BBOV_IV001340	0.49	0.918	0.679	0.7	hypothetical protein
BBOV_IV006450	0.405	0.771	0.928	0.7	conserved hypothetical protein
BBOV_II002650	0.402	0.798	0.912	0.7	thrombospondin-related anonymous protein
BBOV_III006710	0.302	0.863	0.921	0.7	membrane protein, putative
BBOV_I004180	0.257	0.937	0.908	0.7	membrane protein, putative
BBOV_II006530	0.226	0.955	0.909	0.7	membrane protein, putative
BBOV_III007200	0.939	0.92	0.208	0.69	conserved hypothetical protein
BBOV_II000030	0.855	0.368	0.84	0.69	variant erythrocyte surface antigen-1, alpha subunit
BBOV_IV010940	0.824	0.873	0.385	0.69	hypothetical protein
BBOV_III007840	0.554	0.572	0.94	0.69	dnaJ domain containing protein
BBOV_III011580	0.328	0.918	0.827	0.69	membrane protein, putative
BBOV_II006010	0.283	0.887	0.904	0.69	conserved unknown domain containing membrane protein
BBOV_IV001660	0.236	0.909	0.92	0.69	membrane protein, putative
BBOV_III011370	0.975	0.938	0.137	0.68	hypothetical protein
BBOV_IV008430	0.592	0.642	0.799	0.68	hypothetical protein
BBOV_II000170	0.561	0.662	0.804	0.68	cathepsin C precursor, putative
BBOV_IV003850	0.359	0.808	0.869	0.68	ATP-dependent Clp protease proteolytic subunit, putative
BBOV_III004060	0.347	0.797	0.901	0.68	hypothetical protein
BBOV_IV004270	0.216	0.882	0.946	0.68	conserved, membrane protein, putative
BBOV_III005790	0.131	0.963	0.952	0.68	Spherical Body Protein 2 truncated copy 3 (SBP2)
BBOV_IV006820	0.893	0.499	0.605	0.67	hypothetical protein
BBOV_IV011940	0.771	0.923	0.31	0.67	hypothetical protein
BBOV_I001660	0.679	0.947	0.381	0.67	hypothetical protein
BBOV_I003400	0.602	0.493	0.901	0.67	hypothetical protein
BBOV_IV000910	0.473	0.676	0.86	0.67	S-adenosyl methyltransferase, putative
BBOV_I002730	0.277	0.941	0.803	0.67	sortilin, putative
BBOV_IV003820	0.265	0.871	0.872	0.67	Mtn3/RAG1IP-like protein, putative
BBOV_IV003770	0.265	0.871	0.872	0.67	Mtn3/RAG1IP-like protein, putative
BBOV_IV005630	0.262	0.852	0.907	0.67	membrane protein, putative
BBOV_II007790	0.237	0.896	0.881	0.67	hypothetical protein
BBOV_IV000020	0.227	0.91	0.884	0.67	membrane protein, putative
BBOV_I003270	0.207	0.933	0.866	0.67	membrane protein, putative
BBOV_III008030	0.192	0.883	0.93	0.67	membrane protein, putative
BBOV_IV001380	0.174	0.903	0.919	0.67	membrane protein, putative
BBOV_IV002530	0.16	0.93	0.907	0.67	membrane protein, putative
BBOV_II000020	0.157	0.922	0.927	0.67	membrane protein, putative
BBOV_IV004240	0.998	0.906	0.091	0.66	conserved hypothetical protein
BBOV_IV008770	0.696	0.828	0.452	0.66	hypothetical protein
BBOV_III003400	0.542	0.916	0.521	0.66	hypothetical protein
BBOV_II005570	0.312	0.713	0.947	0.66	phosphate transporter, putative
BBOV_IV007520	0.179	0.921	0.891	0.66	S1/P1 nuclease, putative
BBOV_IV012120	0.167	0.919	0.899	0.66	membrane protein, putative
BBOV_III001290	0.158	0.922	0.911	0.66	membrane protein, putative
BBOV_I001200	0.146	0.918	0.907	0.66	membrane protein, putative
BBOV_III001210	0.14	0.932	0.918	0.66	membrane protein, putative
BBOV_III006930	0.392	0.708	0.863	0.65	membrane protein, hypothetical
BBOV_IV008580	0.349	0.743	0.849	0.65	conserved hypothetical protein
BBOV_I001310	0.168	0.9	0.896	0.65	membrane protein, putative
BBOV_II007840	0.163	0.908	0.879	0.65	membrane protein, putative
BBOV_III000900	0.162	0.947	0.845	0.65	membrane protein, putative
BBOV_III001170	0.132	0.948	0.877	0.65	40S ribosomal protein S17, putative
BBOV_III001140	0.132	0.948	0.877	0.65	40S ribosomal protein S17, putative
BBOV_I003300	0.125	0.95	0.878	0.65	membrane protein, putative
BBOV_III004190	0.117	0.951	0.888	0.65	hypothetical protein
BBOV_II007800	0.082	0.939	0.928	0.65	membrane protein, putative
BBOV_II000010	0.08	0.939	0.944	0.65	hypothetical protein
BBOV_IV005950	0.852	0.92	0.133	0.64	membrane protein, putative
BBOV_I002990	0.795	0.897	0.223	0.64	merozoite surface antigen-2b (MSA-2b)
BBOV_III008800	0.777	0.339	0.792	0.64	vacuolar protein sorting-associated protein 26 family protein
BBOV_III011300	0.657	0.923	0.327	0.64	hypothetical protein
BBOV_IV004560	0.445	0.744	0.737	0.64	hydroxyacylglutathione hydrolase, putative
BBOV_IV000340	0.158	0.917	0.859	0.64	membrane protein, putative
BBOV_II004200	0.125	0.906	0.897	0.64	membrane protein, putative
BBOV_II002870	0.111	0.902	0.899	0.64	hypothetical protein
BBOV_III003450	0.104	0.911	0.905	0.64	membrane protein, putative
BBOV_IV000010	0.077	0.899	0.929	0.64	membrane protein, putative
BBOV_IV012170	0.059	0.944	0.926	0.64	hypothetical protein
BBOV_II006670	0.983	0.729	0.174	0.63	hypothetical protein
BBOV_I002740	0.371	0.691	0.828	0.63	200 kDa antigen p200
BBOV_III005030	0.302	0.807	0.777	0.63	membrane protein, putative
BBOV_IV006260	0.247	0.941	0.707	0.63	GCC2 and GCC3 domain containing protein
BBOV_IV000080	0.194	0.884	0.825	0.63	membrane protein, putative
BBOV_IV004170	0.114	0.879	0.901	0.63	membrane protein, putative
BBOV_II006880	0.974	0.096	0.778	0.62	WD domain/ mitotic checkpoint protein
BBOV_III007100	0.285	0.717	0.863	0.62	membrane protein, putative
BBOV_IV001430	0.126	0.864	0.865	0.62	membrane protein, putative
BBOV_IV003930	0.119	0.913	0.814	0.62	hypothetical protein
BBOV_III011980	0.087	0.874	0.905	0.62	membrane protein, putative
BBOV_I005190	0.06	0.858	0.938	0.62	variant erythrocyte surface antigen-1, alpha subunit
BBOV_III004130	0.796	0.916	0.11	0.61	hypothetical protein
BBOV_I001110	0.417	0.838	0.57	0.61	membrane protein, putative
BBOV_III004210	0.248	0.944	0.627	0.61	membrane protein, putative
BBOV_IV007090	0.11	0.773	0.94	0.61	conserved hypothetical protein
BBOV_II006930	0.826	0.844	0.118	0.6	gcpE protein
BBOV_I001100	0.394	0.803	0.601	0.6	membrane protein, putative
BBOV_IV002470	0.267	0.807	0.724	0.6	membrane protein, putative
BBOV_II002890	0.228	0.689	0.893	0.6	p18 protein
BBOV_II000650	0.134	0.748	0.909	0.6	hypothetical protein
BBOV_IV010240	0.125	0.833	0.857	0.6	hypothetical protein
BBOV_III000630	0.119	0.752	0.935	0.6	conserved hypothetical protein
BBOV_III005930	0.17	0.9	0.713	0.59	hypothetical protein
BBOV_II005590	0.096	0.854	0.808	0.59	hypothetical protein
BBOV_IV003140	0.042	0.832	0.908	0.59	conserved hypothetical protein
BBOV_II001040	0.014	0.938	0.824	0.59	membrane protein, putative
BBOV_III004160	0.881	0.575	0.292	0.58	hypothetical protein
BBOV_IV005870	0.853	0.125	0.748	0.58	membrane protein, putative
BBOV_I000710	0.801	0.705	0.249	0.58	protein phosphatase 2C, putative
BBOV_IV003920	0.664	0.926	0.158	0.58	hypothetical protein
BBOV_III011880	0.268	0.54	0.925	0.58	membrane protein, putative
BBOV_III000680	0.193	0.79	0.756	0.58	membrane protein, putative
BBOV_II005100	0.152	0.924	0.663	0.58	hypothetical protein
BBOV_III008410	0.105	0.768	0.854	0.58	conserved hypothetical protein
BBOV_IV004570	0.049	0.903	0.8	0.58	hypothetical protein
BBOV_III002660	0.495	0.635	0.587	0.57	hypothetical protein
BBOV_II007000	0.381	0.891	0.447	0.57	conserved hypothetical protein
BBOV_III002870	0.273	0.52	0.929	0.57	signal peptidase family protein
BBOV_II004520	0.192	0.845	0.681	0.57	hypothetical protein
BBOV_IV010210	0.139	0.951	0.613	0.57	membrane protein, putative
BBOV_IV003490	0.107	0.73	0.86	0.57	heat shock protein 70
BBOV_IV002700	0.085	0.685	0.925	0.57	membrane protein, putative
BBOV_II005420	0.038	0.895	0.764	0.57	hypothetical protein
BBOV_I004360	0.632	0.763	0.271	0.56	hypothetical protein
BBOV_IV003170	0.41	0.354	0.925	0.56	hexose transporter
BBOV_III006770	0.325	0.506	0.86	0.56	membrane protein, putative
BBOV_II003700	0.228	0.905	0.539	0.56	LCCL domain-containing protein CCP2, putative
BBOV_I002280	0.169	0.733	0.778	0.56	membrane protein, putative
BBOV_IV008200	0.12	0.887	0.671	0.56	membrane protein, putative
BBOV_III003120	0.112	0.73	0.849	0.56	hypothetical protein
BBOV_IV009580	0.108	0.644	0.923	0.56	dephospho-CoA kinase, putative
BBOV_I001600	0.186	0.557	0.911	0.55	pentatricopeptide repeat domain containing protein
BBOV_II000770	0.132	0.958	0.568	0.55	membrane protein, putative
BBOV_III001890	0.01	0.879	0.756	0.55	membrane protein, putative
BBOV_IV007890	0.933	0.539	0.158	0.54	aspartyl protease, putative
BBOV_II001500	0.688	0.778	0.167	0.54	membrane protein, putative
BBOV_IV001450	0.641	0.133	0.833	0.54	hypothetical protein
BBOV_I004710	0.273	0.454	0.883	0.54	membrane protein, putative
BBOV_IV000210	0.252	0.912	0.465	0.54	hypothetical protein
BBOV_I000290	0.118	0.687	0.813	0.54	membrane protein, putative
BBOV_II003910	0.095	0.71	0.823	0.54	membrane protein, putative
BBOV_III009940	0.044	0.836	0.738	0.54	membrane protein, putative
BBOV_IV001420	0.032	0.88	0.699	0.54	membrane protein, putative
BBOV_III001220	0.692	0.335	0.552	0.53	variant erythrocyte surface antigen-1, alpha subunit
BBOV_II006990	0.413	0.867	0.32	0.53	conserved hypothetical protein
BBOV_IV012110	0.257	0.893	0.447	0.53	hypothetical protein
BBOV_IV010470	0.209	0.924	0.462	0.53	membrane protein, putative
BBOV_III002790	0.152	0.905	0.547	0.53	hypothetical protein
BBOV_IV000940	0.989	0.308	0.248	0.52	hypothetical protein
BBOV_IV008650	0.717	0.052	0.786	0.52	hypothetical protein
BBOV_II004890	0.613	0.214	0.719	0.52	peptidase M16 inactive domain containing protein
BBOV_IV011030	0.518	0.127	0.912	0.52	hypothetical protein
BBOV_III009990	0.31	0.391	0.848	0.52	hypothetical protein
BBOV_I002190	0.282	0.369	0.898	0.52	thiodoxin reductase, putative
BBOV_II001420	0.229	0.527	0.812	0.52	membrane protein, putative
BBOV_II004830	0.22	0.951	0.388	0.52	membrane protein, putative
BBOV_IV004090	0.104	0.911	0.544	0.52	conserved membrane protein, putative
BBOV_III001730	0.016	0.783	0.775	0.52	hypothetical protein
BBOV_IV010730	0.758	0.627	0.147	0.51	hypothetical protein
BBOV_III008980	0.581	0.693	0.261	0.51	Clp amino terminal domain containing protein
BBOV_IV006300	0.519	0.282	0.732	0.51	hypothetical protein
BBOV_III007260	0.208	0.63	0.687	0.51	isocitrate dehydrogenase, NADP-dependent family protein
BBOV_I002380	0.195	0.939	0.392	0.51	hypothetical protein
BBOV_III003550	0.145	0.855	0.542	0.51	hypothetical protein
BBOV_II006510	0.109	0.629	0.789	0.51	conserved hypothetical protein
BBOV_III003270	0.108	0.703	0.72	0.51	biotin-requiring enzyme family protein
BBOV_II006950	0.074	0.874	0.571	0.51	acyltransferase family protein
BBOV_I003640	0.398	0.578	0.511	0.5	DnaK family domain containing protein
BBOV_III010730	0.183	0.432	0.88	0.5	hypothetical protein
BBOV_III010190	0.156	0.83	0.525	0.5	conserved hypothetical protein
BBOV_I000980	0.104	0.601	0.788	0.5	hypothetical protein
BBOV_III001180	0.877	0.183	0.411	0.49	hypothetical protein
BBOV_I001450	0.518	0.147	0.81	0.49	RNA recognition motif domain containing protein
BBOV_I004390	0.465	0.434	0.568	0.49	arginyl-tRNA synthetase, putative
BBOV_III003960	0.458	0.663	0.336	0.49	hypothetical protein
BBOV_IV000330	0.299	0.845	0.341	0.49	membrane protein, putative
BBOV_IV004660	0.281	0.845	0.353	0.49	hypothetical protein
BBOV_III010840	0.267	0.764	0.449	0.49	inorganic pyrophosphatase family protein
BBOV_IV005490	0.109	0.411	0.958	0.49	conserved hypothetical protein
BBOV_I001630	0.099	0.87	0.49	0.49	membrane protein, putative
BBOV_III006200	0.474	0.172	0.791	0.48	hypothetical protein
BBOV_III007610	0.388	0.567	0.488	0.48	membrane protein, putative
BBOV_IV001190	0.198	0.372	0.864	0.48	histidyl-tRNA synthetase, putative
BBOV_III004180	0.111	0.47	0.872	0.48	membrane protein, putative
BBOV_I002400	0.108	0.532	0.786	0.48	cysteinyl-tRNA synthetase, putative
BBOV_I000100	0.108	0.74	0.581	0.48	conserved hypothetical protein
BBOV_I001360	0.056	0.891	0.495	0.48	membrane protein, putative
BBOV_III008220	0.449	0.518	0.434	0.47	hypothetical protein
BBOV_I000780	0.435	0.786	0.194	0.47	hypothetical protein
BBOV_III007760	0.417	0.129	0.86	0.47	conserved hypothetical protein
BBOV_I003720	0.092	0.5	0.829	0.47	conserved hypothetical protein
BBOV_I003770	0.454	0.566	0.354	0.46	glycyl-tRNA synthetase, putative
BBOV_IV010420	0.118	0.702	0.569	0.46	ribosomal protein L15, putative
BBOV_III001040	0.117	0.793	0.456	0.46	conserved hypothetical protein
BBOV_IV004670	0.106	0.663	0.617	0.46	hypothetical protein
BBOV_II004290	0.06	0.683	0.625	0.46	conserved hypothetical protein
BBOV_IV010180	0.015	0.709	0.659	0.46	zinc finger, C3HC4 type domain containing protein
BBOV_IV001470	0.644	0.534	0.171	0.45	conserved hypothetical protein
BBOV_I000310	0.591	0.334	0.415	0.45	FAD binding domain containing protein
BBOV_II007110	0.291	0.177	0.891	0.45	60S ribosomal protein L27, putative
BBOV_III002140	0.202	0.26	0.878	0.45	membrane protein, putative
BBOV_III006260	0.197	0.268	0.879	0.45	60S acidic ribosomal protein P2 (L12EI)
BBOV_IV011850	0.174	0.322	0.868	0.45	DNA gyrase subunit B, putative
BBOV_IV010490	0.109	0.6	0.638	0.45	succinly CoA-ligase beta subunit, putative
BBOV_II005600	0.108	0.816	0.413	0.45	ski-interacting protein, putative
BBOV_IV009120	0.104	0.697	0.552	0.45	conserved hypothetical protein
BBOV_IV004770	0.557	0.461	0.313	0.44	hypothetical protein
BBOV_I003950	0.426	0.108	0.792	0.44	hypothetical protein
BBOV_II005780	0.311	0.762	0.246	0.44	membrane protein, putative
BBOV_III008210	0.204	0.276	0.827	0.44	hypothetical protein
BBOV_IV000950	0.2	0.906	0.207	0.44	N-acetylglucosamine-1-phosphate transferase
BBOV_III000030	0.19	0.5	0.632	0.44	membrane protein, putative
BBOV_IV011740	0.15	0.334	0.831	0.44	hypothetical protein
BBOV_II006690	0.116	0.419	0.776	0.44	sodium/hydrogen exchanger 1
BBOV_IV007720	0.108	0.391	0.828	0.44	GTP binding protein, putative
BBOV_II000580	0.108	0.722	0.49	0.44	hypothetical protein
BBOV_I000350	0.105	0.604	0.603	0.44	protein kinase domain containing protein
BBOV_IV002870	0.609	0.472	0.196	0.43	membrane protein, putative
BBOV_III007090	0.448	0.169	0.668	0.43	proteasome A-type and B-type family protein
BBOV_II004800	0.334	0.386	0.574	0.43	hypothetical protein
BBOV_III005970	0.266	0.091	0.921	0.43	membrane protein, putative
BBOV_III002600	0.156	0.325	0.823	0.43	1-deoxy-D-xylulose-5-phosphate synthase family protein
BBOV_II000080	0.147	0.9	0.233	0.43	membrane protein, putative
BBOV_II006040	0.108	0.283	0.89	0.43	nucleolar protein NOP5, putative
BBOV_I002670	0.782	0.198	0.294	0.42	hypothetical protein
BBOV_IV002710	0.268	0.287	0.712	0.42	hypothetical protein
BBOV_III008420	0.168	0.25	0.848	0.42	hypothetical protein
BBOV_IV008830	0.148	0.847	0.269	0.42	hypothetical protein
BBOV_II002530	0.112	0.899	0.234	0.42	hypothetical protein
BBOV_III009630	0.109	0.654	0.487	0.42	conserved hypothetical protein
BBOV_III002130	0.107	0.332	0.812	0.42	ATP synthase F1, alpha subunit family protein
BBOV_III008320	0.106	0.365	0.78	0.42	50S ribosomal protein L3, putative
BBOV_IV000480	0.099	0.431	0.718	0.42	50S ribosomal protein L33
BBOV_II003860	0.927	0.142	0.176	0.41	XPG I-region family protein
BBOV_IV009340	0.277	0.67	0.294	0.41	hypothetical protein
BBOV_III010550	0.253	0.135	0.85	0.41	hypothetical protein
BBOV_III000070	0.232	0.901	0.083	0.41	membrane protein, putative
BBOV_I001390	0.232	0.901	0.105	0.41	membrane protein, putative
BBOV_I003410	0.217	0.891	0.122	0.41	ribosomal protein L21 domain containing protein
BBOV_II000360	0.199	0.136	0.906	0.41	DNA topoisomerase, putative
BBOV_II004790	0.107	0.412	0.703	0.41	hypothetical protein
BBOV_I004640	0.076	0.247	0.894	0.41	conserved hypothetical protein
BBOV_IV000520	0.87	0.038	0.3	0.4	importin beta subunit, putative
BBOV_III006850	0.759	0.214	0.214	0.4	hypothetical protein
BBOV_IV007030	0.41	0.133	0.648	0.4	hypothetical protein
BBOV_IV004600	0.402	0.246	0.565	0.4	conserved hypothetical protein
BBOV_III009540	0.383	0.158	0.647	0.4	hypothetical protein
BBOV_III003360	0.353	0.128	0.726	0.4	membrane protein, putative
BBOV_V000440	0.321	0.777	0.087	0.4	hypothetical protein
BBOV_II006620	0.18	0.856	0.149	0.4	hypothetical protein
BBOV_III007410	0.151	0.292	0.772	0.4	membrane protein, putative
BBOV_II002860	0.135	0.204	0.866	0.4	u6 snRNA-associated sm-like protein Lsm2, putative
BBOV_II002900	0.135	0.204	0.866	0.4	u6 snRNA-associated sm-like protein, putative
BBOV_II002620	0.135	0.204	0.866	0.4	u6 snRNA-associated sm-like protein Lsm2, putative
BBOV_I003520	0.117	0.381	0.696	0.4	endonuclease/exonuclease/phosphatase family domain containing protein
BBOV_IV008240	0.108	0.281	0.803	0.4	small nuclear ribonucleoprotein Sm subunit, putative
BBOV_IV006690	0.995	0.06	0.115	0.39	hypothetical protein
BBOV_IV010010	0.45	0.569	0.144	0.39	hypothetical protein
BBOV_V000330	0.339	0.247	0.595	0.39	hypothetical protein
BBOV_IV007840	0.306	0.563	0.293	0.39	hypothetical protein
BBOV_IV004630	0.305	0.624	0.238	0.39	hypothetical protein
BBOV_III011050	0.28	0.312	0.574	0.39	vacuolar ATPase subunit C family protein
BBOV_III010510	0.277	0.051	0.836	0.39	NAC domain containing protein
BBOV_III003670	0.271	0.09	0.818	0.39	hypothetical protein
BBOV_I000490	0.204	0.561	0.419	0.39	hypothetical protein
BBOV_III008110	0.183	0.789	0.194	0.39	hypothetical protein
BBOV_III006720	0.164	0.254	0.745	0.39	sybindin-like family protein
BBOV_III005020	0.159	0.556	0.441	0.39	hypothetical protein
BBOV_III011630	0.154	0.836	0.192	0.39	conserved hypothetical protein
BBOV_II000590	0.107	0.808	0.244	0.39	hypothetical protein
BBOV_III009700	0.007	0.311	0.854	0.39	membrane protein, putative
BBOV_IV011280	0.355	0.072	0.726	0.38	conserved hypothetical protein
BBOV_II001960	0.346	0.432	0.364	0.38	hypothetical protein
BBOV_IV008990	0.174	0.821	0.137	0.38	Rab2
BBOV_IV001310	0.161	0.84	0.148	0.38	conserved hypothetical protein
BBOV_IV010950	0.125	0.16	0.842	0.38	tyrosyl-tRNA synthetase, putative
BBOV_IV006200	0.121	0.393	0.631	0.38	hypothetical protein
BBOV_I002410	0.109	0.542	0.48	0.38	hypothetical protein
BBOV_II002040	0.108	0.387	0.653	0.38	hypothetical protein
BBOV_IV006810	0.107	0.442	0.578	0.38	hypothetical protein
BBOV_II007190	0.106	0.225	0.823	0.38	dihydroorotate dehydrogenase
BBOV_III004740	0.105	0.16	0.889	0.38	conserved hypothetical protein
BBOV_II006250	0.104	0.194	0.84	0.38	conserved hypothetical protein
BBOV_IV002370	0.039	0.227	0.88	0.38	leucyl-tRNA synthetase, putative
BBOV_III008750	0.626	0.106	0.382	0.37	tRNA synthetases class I (W and Y) family protein
BBOV_I005680	0.416	0.563	0.129	0.37	hypothetical protein
BBOV_IV006090	0.187	0.379	0.533	0.37	tetratricopeptide repeat containing domain protein
BBOV_III009550	0.177	0.613	0.312	0.37	conserved hypothetical protein
BBOV_III009890	0.157	0.065	0.884	0.37	hypothetical protein
BBOV_III004880	0.111	0.472	0.518	0.37	hypothetical protein
BBOV_III000350	0.109	0.404	0.585	0.37	conserved hypothetical protein
BBOV_III008290	0.109	0.491	0.522	0.37	hypothetical protein
BBOV_IV011690	0.108	0.813	0.188	0.37	hypothetical protein
BBOV_III001100	0.107	0.755	0.25	0.37	40S ribosomal protein S12, putative
BBOV_II001770	0.107	0.166	0.842	0.37	myb-like DNA-binding/DnaJ domain containing protein
BBOV_IV007170	0.106	0.401	0.591	0.37	hypothetical protein
BBOV_IV005230	0.106	0.171	0.836	0.37	hypothetical protein
BBOV_III011420	0.106	0.931	0.077	0.37	hypothetical protein
BBOV_III010320	0.097	0.88	0.122	0.37	membrane protein, putative
BBOV_II003180	0.085	0.932	0.107	0.37	NLI interacting factor-like phosphatase family protein
BBOV_III002420	0.037	0.243	0.83	0.37	DHHC zinc finger domain containing protein
BBOV_II000870	0.021	0.419	0.684	0.37	ATP-dependent metalloprotease FtsH family protein
BBOV_II006180	0.001	0.791	0.326	0.37	hypothetical protein
BBOV_II006840	0.363	0.228	0.482	0.36	alpha/beta hydrolase protein, putative
BBOV_IV001870	0.199	0.191	0.679	0.36	hypothetical protein
BBOV_II006100	0.168	0.731	0.17	0.36	rhomboid 4
BBOV_III003760	0.118	0.228	0.742	0.36	WD domain, G-beta repeat containing protein
BBOV_IV004480	0.111	0.054	0.918	0.36	glycerol-3-phosphate dehydrogenase, putative
BBOV_IV001400	0.11	0.065	0.908	0.36	translation initiation factor eIF epsilon subunit, putative
BBOV_III011040	0.108	0.088	0.882	0.36	thioredoxin domain containing protein
BBOV_III001930	0.106	0.869	0.099	0.36	hypothetical protein
BBOV_V000170	0.075	0.599	0.402	0.36	hypothetical protein
BBOV_III007280	0.53	0.412	0.103	0.35	conserved hypothetical protein
BBOV_III006190	0.362	0.067	0.625	0.35	conserved hypothetical protein
BBOV_IV011390	0.24	0.086	0.736	0.35	hypothetical protein
BBOV_IV000170	0.215	0.112	0.722	0.35	thioredoxin domain containing protein, putative
BBOV_IV005150	0.189	0.117	0.758	0.35	HECT-domain (ubiquitin-transferase) containing protein
BBOV_V000390	0.169	0.83	0.057	0.35	hypothetical protein
BBOV_IV005350	0.166	0.789	0.096	0.35	ATP synthase F1 gamma subunit, putative
BBOV_III000740	0.165	0.394	0.478	0.35	hypothetical protein
BBOV_III002850	0.119	0.064	0.874	0.35	adaptin N terminal region domain containing protein
BBOV_II001050	0.114	0.09	0.854	0.35	hypothetical protein
BBOV_II005790	0.113	0.066	0.867	0.35	u1 snRNP, putative
BBOV_III006270	0.113	0.052	0.877	0.35	DNA / pantothenate metabolism flavoprotein
BBOV_II001300	0.108	0.148	0.792	0.35	lipoamide acyltransferase component of branched-chain alpha-keto acid dehydrogenase complex, mitochondrial precursor, putative
BBOV_II007080	0.108	0.053	0.89	0.35	hypothetical protein
BBOV_IV002810	0.107	0.515	0.435	0.35	2-C-methyl-D-erythritol 2,4-cyclodiphosphate synthase, putative
BBOV_III001010	0.107	0.814	0.126	0.35	hypothetical protein
BBOV_III007570	0.107	0.133	0.813	0.35	conserved hypothetical protein
BBOV_III009410	0.107	0.06	0.876	0.35	MYG1 protein, putative
BBOV_II003950	0.061	0.191	0.795	0.35	CGI-141 protein-like protein, putative
BBOV_III002020	0.859	0.092	0.061	0.34	hypothetical protein
BBOV_III004490	0.753	0.218	0.044	0.34	hypothetical protein
BBOV_III000370	0.174	0.249	0.591	0.34	hypothetical protein
BBOV_I004290	0.167	0.056	0.794	0.34	8-oxoguanine DNA glycosylase, putative
BBOV_III010240	0.163	0.298	0.564	0.34	tRNA binding domain containing protein
BBOV_III000780	0.143	0.769	0.11	0.34	Rab1b
BBOV_IV003890	0.142	0.545	0.338	0.34	hypothetical protein
BBOV_IV001830	0.124	0.324	0.569	0.34	phospholipid-translocating P-type ATPase
BBOV_I002440	0.115	0.822	0.079	0.34	hypothetical protein
BBOV_III001390	0.113	0.506	0.407	0.34	hypothetical protein
BBOV_III001420	0.11	0.063	0.852	0.34	conserved hypothetical protein
BBOV_IV009050	0.107	0.107	0.813	0.34	conserved hypothetical protein
BBOV_I000230	0.107	0.127	0.788	0.34	40S ribosomal protein S5, putative
BBOV_III008700	0.106	0.086	0.838	0.34	DNA repair protein rhp16, putative
BBOV_III003530	0.106	0.844	0.084	0.34	conserved hypothetical protein
BBOV_II002520	0.106	0.327	0.581	0.34	hypothetical protein
BBOV_IV010780	0.106	0.763	0.157	0.34	conserved hypothetical protein
BBOV_II003410	0.105	0.074	0.828	0.34	conserved hypothetical protein
BBOV_III004510	0.753	0.192	0.044	0.33	hypothetical protein
BBOV_I001550	0.274	0.645	0.074	0.33	conserved hypothetical protein
BBOV_I001990	0.177	0.746	0.07	0.33	hypothetical protein
BBOV_II005800	0.177	0.747	0.052	0.33	hypothetical protein
BBOV_IV006270	0.122	0.12	0.738	0.33	conserved hypothetical protein
BBOV_I004480	0.108	0.221	0.653	0.33	chaperonin, 10 kDa domain containing protein
BBOV_II002540	0.107	0.453	0.416	0.33	glyceraldehyde-3-phosphate dehydrogenase protein
BBOV_IV003040	0.107	0.131	0.744	0.33	hypothetical protein
BBOV_II004500	0.105	0.803	0.074	0.33	hypothetical protein
BBOV_IV008070	0.105	0.066	0.817	0.33	phosphoglycerate kinase
BBOV_III006310	0.104	0.807	0.084	0.33	conserved hypothetical protein
BBOV_IV002440	0.091	0.594	0.314	0.33	cytochrome oxidase biogenesis protein 1-1 (OXA1), putative
BBOV_II007810	0.085	0.547	0.363	0.33	variant erythrocyte surface antigen-1, alpha subunit
BBOV_IV007920	0.033	0.808	0.146	0.33	variant erythrocyte surface antigen-1, alpha subunit
BBOV_III008780	0.012	0.877	0.093	0.33	membrane protein, putative
BBOV_II001410	0.007	0.83	0.14	0.33	variant erythrocyte surface antigen-1, alpha subunit
BBOV_I001030	0.389	0.062	0.495	0.32	ThiF family domain containing protein
BBOV_IV012150	0.349	0.172	0.433	0.32	variant erythrocyte surface antigen-1, beta subunit
BBOV_IV005430	0.27	0.591	0.107	0.32	hypothetical protein
BBOV_III000580	0.23	0.391	0.326	0.32	malate:quinone oxidoreductase, putative
BBOV_I000640	0.113	0.278	0.57	0.32	conserved hypothetical protein
BBOV_III011090	0.107	0.745	0.103	0.32	hypothetical protein
BBOV_I003260	0.107	0.728	0.11	0.32	hypothetical protein
BBOV_III000140	0.107	0.488	0.357	0.32	conserved hypothetical protein
BBOV_IV007760	0.107	0.068	0.775	0.32	GTPase, putative
BBOV_III011770	0.106	0.745	0.098	0.32	hypothetical protein
BBOV_II005710	0.106	0.058	0.806	0.32	N(2),N(2)-dimethylguanosine tRNA methyltransferase, putative
BBOV_IV001250	0.103	0.772	0.091	0.32	hypothetical protein
BBOV_II006550	0.045	0.745	0.176	0.32	hypothetical protein
BBOV_VI000020	0.01	0.706	0.252	0.32	cytochrome c oxidase subunit III
BBOV_IV012130	0.331	0.093	0.503	0.31	variant erythrocyte surface antigen-1, alpha subunit
BBOV_III011100	0.296	0.447	0.176	0.31	HECT domain containing protein
BBOV_IV010510	0.282	0.238	0.42	0.31	ribosomal protein L14, putative
BBOV_IV010030	0.277	0.596	0.057	0.31	polyubiquitin, putative
BBOV_III006170	0.154	0.35	0.437	0.31	conserved hypothetical protein
BBOV_IV002570	0.14	0.276	0.501	0.31	conserved hypothetical protein
BBOV_IV002320	0.128	0.296	0.497	0.31	SET domain containing protein
BBOV_IV007300	0.116	0.4	0.406	0.31	hypothetical protein
BBOV_IV008560	0.112	0.706	0.114	0.31	hypothetical protein
BBOV_IV011760	0.11	0.057	0.751	0.31	orotidine 5'-phosphate decarboxylase, putative
BBOV_III010360	0.109	0.428	0.39	0.31	hypothetical protein
BBOV_I003680	0.107	0.06	0.775	0.31	conserved hypothetical protein
BBOV_IV004730	0.107	0.192	0.631	0.31	histamine-releasing factor, putative
BBOV_II003310	0.106	0.358	0.452	0.31	hypothetical protein
BBOV_IV000200	0.097	0.447	0.387	0.31	variant erythrocyte surface antigen-1, beta subunit
BBOV_III001620	0.07	0.095	0.769	0.31	membrane protein, putative
BBOV_II004530	0.006	0.528	0.405	0.31	CG8
BBOV_IV008900	0.459	0.056	0.378	0.3	mitochondrial transport complex Tim10, putative
BBOV_IV003420	0.31	0.036	0.547	0.3	XPA-binding protein 1
BBOV_III001680	0.238	0.562	0.098	0.3	pyridine nucleotide-disulphide oxidoreductase domain containing protein
BBOV_IV003560	0.178	0.06	0.675	0.3	glutamine cyclotransferase, putative
BBOV_III009690	0.146	0.111	0.638	0.3	hypothetical protein
BBOV_IV007510	0.137	0.044	0.72	0.3	conserved hypothetical protein
BBOV_IV000220	0.12	0.66	0.123	0.3	conserved hypothetical protein
BBOV_III004400	0.12	0.071	0.708	0.3	ATP synthase, Delta/Epsilon chain, beta-sandwich domain containing protein
BBOV_III008500	0.117	0.293	0.479	0.3	ribosomal protein S27a family protein
BBOV_III003520	0.108	0.634	0.144	0.3	conserved hypothetical protein
BBOV_IV011420	0.107	0.095	0.694	0.3	hypothetical protein
BBOV_IV004330	0.107	0.065	0.725	0.3	DegP protease, putative
BBOV_IV010270	0.107	0.051	0.73	0.3	bromodomain/ankyrin repeat containing protein
BBOV_IV009910	0.107	0.703	0.077	0.3	hypothetical protein
BBOV_IV007310	0.105	0.727	0.083	0.3	polyprenyl synthetase superfamily protein
BBOV_II001280	0.1	0.122	0.686	0.3	DHHC zinc finger domain/ankyrin repeat containing protein
BBOV_III009170	0.022	0.608	0.284	0.3	membrane protein, putative
BBOV_III011130	0.005	0.424	0.465	0.3	hypothetical protein
BBOV_IV008300	0.488	0.055	0.322	0.29	protein kinase domain containing protein
BBOV_III001240	0.405	0.092	0.366	0.29	BBO225AA 22 kDa antigen, fragment
BBOV_I002980	0.343	0.387	0.139	0.29	thiolase, N-terminal and C-terminal domain containing protein
BBOV_I000680	0.284	0.246	0.331	0.29	conserved hypothetical protein
BBOV_III009050	0.267	0.064	0.539	0.29	hypothetical protein
BBOV_IV009470	0.267	0.488	0.113	0.29	hypothetical protein
BBOV_III007970	0.228	0.219	0.411	0.29	hypothetical protein
BBOV_IV001050	0.215	0.06	0.601	0.29	ubiquitin-activating enzyme, putative
BBOV_III001720	0.204	0.549	0.103	0.29	Rab7
BBOV_I004400	0.16	0.529	0.182	0.29	hypothetical protein
BBOV_III011490	0.134	0.064	0.68	0.29	anti-silencing protein, ASF1-like family protein
BBOV_III011760	0.127	0.568	0.175	0.29	conserved hypothetical protein
BBOV_IV002920	0.117	0.204	0.548	0.29	diphthine synthase
BBOV_III008120	0.111	0.134	0.612	0.29	60S acidic ribosomal protein p1, putative
BBOV_III003700	0.11	0.689	0.078	0.29	hypothetical protein
BBOV_I003930	0.109	0.425	0.344	0.29	lipoate-protein ligase A, putative
BBOV_III004240	0.107	0.266	0.509	0.29	dnaK family protein
BBOV_II003280	0.107	0.035	0.719	0.29	DEAD box RNA helicase, putative
BBOV_I001700	0.106	0.686	0.074	0.29	chaperone clpB, putative
BBOV_I003030	0.106	0.164	0.614	0.29	conserved hypothetical protein
BBOV_IV009930	0.105	0.717	0.063	0.29	hypothetical protein
BBOV_III008020	0.065	0.152	0.665	0.29	hypothetical protein
BBOV_III007810	0.062	0.685	0.13	0.29	hypothetical protein
BBOV_IV006250	0.015	0.393	0.466	0.29	GCC2 and GCC3 domain containing protein
BBOV_V000180	0.009	0.794	0.063	0.29	hypothetical protein
BBOV_III001270	0.637	0.109	0.102	0.28	variant erythrocyte surface antigen-1, beta subunit
BBOV_II001530	0.507	0.225	0.108	0.28	hypothetical protein
BBOV_IV010870	0.439	0.031	0.378	0.28	conserved hypothetical protein
BBOV_II002610	0.358	0.262	0.209	0.28	chain A of Ap4a hydrolase protein, putative
BBOV_I003600	0.355	0.386	0.089	0.28	conserved hypothetical protein
BBOV_III004250	0.265	0.39	0.17	0.28	SCO1/SenC family protein
BBOV_III010340	0.231	0.354	0.257	0.28	conserved hypothetical protein
BBOV_II006820	0.185	0.238	0.406	0.28	variant erythrocyte surface antigen-1, beta subunit
BBOV_I002070	0.161	0.048	0.617	0.28	2-oxoglutarate dehydrogenase E1 component, putative
BBOV_II006000	0.16	0.386	0.28	0.28	conserved hypothetical protein
BBOV_II005640	0.141	0.056	0.655	0.28	glycosyltransferase family protein 28
BBOV_IV002600	0.118	0.156	0.553	0.28	hypothetical protein
BBOV_I004470	0.116	0.21	0.521	0.28	conserved hypothetical protein
BBOV_IV000390	0.109	0.598	0.138	0.28	conserved hypothetical protein
BBOV_IV002820	0.109	0.048	0.682	0.28	conserved hypothetical protein
BBOV_IV006080	0.108	0.664	0.069	0.28	40S ribosomal protein S15, putative
BBOV_III009580	0.108	0.407	0.34	0.28	hypothetical protein
BBOV_I000360	0.107	0.136	0.595	0.28	hypothetical protein
BBOV_IV002360	0.107	0.21	0.522	0.28	hypothetical protein
BBOV_IV004750	0.107	0.685	0.059	0.28	hypothetical protein
BBOV_I002560	0.107	0.144	0.584	0.28	hypothetical protein
BBOV_III006580	0.106	0.102	0.647	0.28	conserved hypothetical protein
BBOV_III005450	0.105	0.108	0.639	0.28	oxysterol-binding family protein
BBOV_IV007410	0.105	0.094	0.631	0.28	hypothetical protein
BBOV_IV007460	0.105	0.091	0.631	0.28	conserved hypothetical protein
BBOV_IV004640	0.105	0.13	0.602	0.28	hypothetical protein
BBOV_II007530	0.077	0.626	0.134	0.28	hypothetical protein
BBOV_II002000	0.062	0.635	0.155	0.28	phospholipase D active site motif family protein
BBOV_I001350	0.013	0.345	0.472	0.28	hypothetical protein
BBOV_V000210	0.009	0.799	0.041	0.28	hypothetical protein
BBOV_V000200	0.009	0.794	0.042	0.28	hypothetical protein
BBOV_I000380	0.698	0.051	0.072	0.27	conserved hypothetical protein
BBOV_II000490	0.442	0.031	0.33	0.27	hypothetical protein
BBOV_IV004990	0.292	0.037	0.491	0.27	hypothetical protein
BBOV_III009570	0.236	0.193	0.391	0.27	hypothetical protein
BBOV_II001710	0.235	0.505	0.06	0.27	hypothetical protein
BBOV_IV009350	0.214	0.079	0.508	0.27	flavodoxin domain containing protein
BBOV_IV006670	0.182	0.226	0.411	0.27	hypothetical protein
BBOV_I003660	0.139	0.13	0.541	0.27	aspartate transcarbamoylase, putative
BBOV_II000570	0.121	0.058	0.637	0.27	hypothetical protein
BBOV_I001750	0.11	0.12	0.585	0.27	hypothetical protein
BBOV_I004060	0.108	0.122	0.584	0.27	conserved hypothetical protein
BBOV_IV010890	0.108	0.599	0.096	0.27	clathrin assembly protein small subunit, putative
BBOV_III005280	0.107	0.342	0.36	0.27	SRP54-type protein, GTPase domain containing protein
BBOV_IV001580	0.107	0.08	0.611	0.27	conserved hypothetical protein
BBOV_IV009490	0.107	0.047	0.661	0.27	hypothetical protein
BBOV_IV005410	0.107	0.048	0.651	0.27	conserved hypothetical protein
BBOV_IV003110	0.106	0.059	0.635	0.27	CHY zinc finger domain containing protein
BBOV_IV000240	0.106	0.049	0.659	0.27	hypothetical protein
BBOV_I004050	0.105	0.061	0.636	0.27	conserved hypothetical protein
BBOV_I002780	0.098	0.649	0.078	0.27	DHHC zinc finger domain containing protein
BBOV_III010420	0.061	0.196	0.54	0.27	hypothetical protein
BBOV_I001430	0.007	0.131	0.68	0.27	variant erythrocyte surface antigen-1, alpha subunit
BBOV_IV002430	0.005	0.054	0.742	0.27	factor associated with neutral-sphingomyelinase activation
BBOV_I002600	0.649	0.07	0.069	0.26	DNA-directed RNA polymerase II, putative
BBOV_IV003650	0.369	0.061	0.343	0.26	hypothetical protein
BBOV_IV007370	0.299	0.076	0.404	0.26	hypothetical protein
BBOV_III007360	0.255	0.246	0.285	0.26	Rab1a
BBOV_IV004050	0.161	0.546	0.076	0.26	iron sulfur cluster assembly protein nifU-like, putative
BBOV_III005360	0.153	0.367	0.251	0.26	membrane protein, putative
BBOV_II000890	0.152	0.117	0.514	0.26	hypothetical protein
BBOV_III006550	0.126	0.182	0.469	0.26	hypothetical protein
BBOV_II001570	0.121	0.156	0.493	0.26	hypothetical protein
BBOV_IV011770	0.116	0.295	0.373	0.26	snf2-related chromatin remodeling factor SRCAP
BBOV_II003850	0.108	0.11	0.55	0.26	hypothetical protein
BBOV_I004450	0.106	0.582	0.102	0.26	proteasome beta 2 subunit, putative
BBOV_I004330	0.085	0.197	0.489	0.26	hypothetical protein
BBOV_II004690	0.069	0.619	0.084	0.26	eukaryotic membrane protein, putative
BBOV_I004960	0.029	0.541	0.205	0.26	triose phosphate/phosphate translocator, putative
BBOV_IV002420	0.01	0.702	0.074	0.26	endoplasmic reticulum oxidoreductin, putative
BBOV_I004100	0.007	0.115	0.666	0.26	conserved hypothetical protein
BBOV_IV006630	0.006	0.664	0.095	0.26	methionyl-tRNA synthetase, putative
BBOV_II006570	0.44	0.233	0.09	0.25	conserved hypothetical protein
BBOV_IV007420	0.427	0.227	0.102	0.25	membrane protein, putative
BBOV_II002850	0.238	0.262	0.251	0.25	chain A of Ap4a hydrolase protein, putative
BBOV_II004620	0.206	0.4	0.148	0.25	hypothetical protein
BBOV_III008100	0.192	0.167	0.396	0.25	hypothetical protein
BBOV_III004380	0.187	0.039	0.515	0.25	ATPase domain containing protein
BBOV_III008040	0.135	0.406	0.202	0.25	hypothetical protein
BBOV_III007980	0.134	0.303	0.304	0.25	hypothetical protein
BBOV_IV006550	0.127	0.17	0.439	0.25	ras-related protein Rab11A
BBOV_III000980	0.113	0.211	0.417	0.25	60S ribosomal protein L7, putative
BBOV_III000340	0.109	0.379	0.253	0.25	hypothetical protein
BBOV_III002260	0.107	0.477	0.176	0.25	conserved hypothetical protein
BBOV_I004550	0.107	0.556	0.091	0.25	hypothetical protein
BBOV_IV003340	0.107	0.51	0.139	0.25	hypothetical protein
BBOV_II002800	0.106	0.289	0.357	0.25	ribosomal protein L13, putative
BBOV_IV010170	0.106	0.112	0.523	0.25	hypothetical protein
BBOV_III011270	0.105	0.551	0.1	0.25	asparaginyl-tRNA synthetase family protein
BBOV_III010390	0.105	0.475	0.171	0.25	hypothetical protein
BBOV_III002800	0.082	0.312	0.359	0.25	hypothetical protein
BBOV_II005770	0.072	0.074	0.603	0.25	brain protein 44-like protein, putative
BBOV_II005610	0.066	0.177	0.498	0.25	hypothetical protein
BBOV_III007600	0.034	0.081	0.64	0.25	phospholipid-translocating P-type ATPase, flippase family protein
BBOV_III007270	0.015	0.58	0.164	0.25	hypothetical protein
BBOV_I001920	0.008	0.069	0.668	0.25	hypothetical protein
BBOV_IV002100	0.007	0.317	0.414	0.25	hypothetical protein
BBOV_IV001940	0.367	0.046	0.307	0.24	hypothetical protein
BBOV_II007730	0.276	0.093	0.366	0.24	hypothetical protein
BBOV_II002910	0.237	0.261	0.234	0.24	chain A of Ap4 hydrolase, putative
BBOV_IV007610	0.219	0.275	0.237	0.24	conserved hypothetical portein
BBOV_II004510	0.214	0.206	0.297	0.24	hypothetical protein
BBOV_III006970	0.161	0.141	0.432	0.24	NifU-like domain containing protein
BBOV_II003500	0.158	0.054	0.501	0.24	hypothetical protein
BBOV_I004320	0.146	0.224	0.345	0.24	hypothetical protein
BBOV_II003100	0.135	0.467	0.114	0.24	hypothetical protein
BBOV_II002080	0.131	0.298	0.276	0.24	kelch repeat/BTB/POZ domain containing protein
BBOV_IV011500	0.124	0.211	0.398	0.24	hypothetical protein
BBOV_II001270	0.121	0.051	0.545	0.24	conserved hypothetical protein
BBOV_III001120	0.118	0.048	0.559	0.24	GDP dissociation inhibitor rabGDI, putative
BBOV_IV005590	0.117	0.297	0.308	0.24	hypothetical protein
BBOV_IV000580	0.116	0.424	0.18	0.24	hypothetical protein
BBOV_III002840	0.115	0.063	0.548	0.24	conserved hypothetical protein
BBOV_IV002580	0.111	0.212	0.411	0.24	hypothetical protein
BBOV_IV006860	0.108	0.114	0.494	0.24	cytosolic glycoprotein FP21, putative
BBOV_III007780	0.108	0.188	0.417	0.24	succinyl-CoA synthetase, alpha subunit family protein
BBOV_IV007360	0.108	0.098	0.512	0.24	conserved hypothetical protein
BBOV_III003830	0.108	0.445	0.155	0.24	conserved hypothetical protein
BBOV_III008200	0.108	0.095	0.516	0.24	dehydrogenase E1 component family protein
BBOV_II001540	0.107	0.106	0.505	0.24	vacuolar ATP synthase subunit d, putative
BBOV_I003970	0.107	0.069	0.552	0.24	small GTP-binding and elongation factor Tu GTP binding domain containing protein
BBOV_II003020	0.106	0.475	0.152	0.24	hypothetical protein
BBOV_II002110	0.106	0.074	0.539	0.24	hypothetical protein
BBOV_IV006640	0.106	0.453	0.164	0.24	hypothetical protein
BBOV_III002780	0.106	0.085	0.541	0.24	TCP-1/cpn60 chaperonin family protein
BBOV_III009470	0.105	0.432	0.174	0.24	hypothetical protein
BBOV_IV008260	0.104	0.102	0.513	0.24	co-chaperone GrpE, putative
BBOV_V000190	0.074	0.383	0.25	0.24	hypothetical protein
BBOV_II006290	0.048	0.198	0.471	0.24	hypothetical protein
BBOV_IV000050	0.046	0.417	0.244	0.24	membrane protein, putative
BBOV_II006490	0.357	0.286	0.056	0.23	hypothetical protein
BBOV_I003760	0.285	0.069	0.331	0.23	hypothetical protein
BBOV_III011140	0.274	0.311	0.113	0.23	hypothetical protein
BBOV_I002370	0.218	0.243	0.237	0.23	conserved hypothetical protein
BBOV_II007200	0.204	0.151	0.329	0.23	N-ethylmaleimide-sensitive factor, putative
BBOV_I004260	0.164	0.362	0.163	0.23	conserved hypothetical protein
BBOV_III001150	0.159	0.445	0.073	0.23	variant erythrocyte surface antigen-1, beta subunit
BBOV_IV010400	0.138	0.444	0.095	0.23	conserved hypothetical protein
BBOV_II004300	0.138	0.302	0.248	0.23	small GTP-binding protein sar1
BBOV_IV002880	0.133	0.212	0.347	0.23	RNA methylase, putative
BBOV_IV008690	0.118	0.487	0.075	0.23	Sac domain-containing inositol phosphatase 3, putative
BBOV_III006440	0.117	0.06	0.526	0.23	thymidylate kinase, putative
BBOV_III010400	0.113	0.091	0.491	0.23	long-chain acyl-CoA synthetase, putative
BBOV_V000150	0.11	0.51	0.075	0.23	clpC
BBOV_III005120	0.109	0.313	0.272	0.23	hypothetical protein
BBOV_IV008840	0.109	0.447	0.145	0.23	50S ribosomal protein L4, putative
BBOV_II003840	0.107	0.492	0.09	0.23	hypothetical protein
BBOV_III000570	0.107	0.37	0.228	0.23	conserved hypothetical protein
BBOV_III006020	0.107	0.187	0.384	0.23	ATP-dependent protease La family protein
BBOV_III007880	0.107	0.08	0.511	0.23	hypothetical protein
BBOV_III010060	0.099	0.151	0.444	0.23	adenine nucleotide translocase
BBOV_I000580	0.09	0.375	0.236	0.23	hypothetical protein
BBOV_I004820	0.076	0.4	0.228	0.23	hypothetical protein
BBOV_I001890	0.068	0.251	0.373	0.23	hypothetical protein
BBOV_III001640	0.049	0.545	0.082	0.23	aspartyl protease family protein
BBOV_III009160	0.015	0.205	0.484	0.23	ER lumen protein retaining receptor
BBOV_IV007380	0.01	0.062	0.613	0.23	conserved hypothetical protein
BBOV_III005330	0.01	0.174	0.52	0.23	hypothetical protein
BBOV_III007240	0.007	0.121	0.577	0.23	phenylalanyl-tRNA synthetase family protein
BBOV_I002290	0.004	0.071	0.615	0.23	4-methyl-5(B-hydroxyethyl)-thiazol monophosphate biosynthesis enzyme, putative
BBOV_III002980	0.003	0.58	0.101	0.23	conserved hypothetical protein
BBOV_IV000810	0.463	0.064	0.121	0.22	ATP-dependent helicase, putative
BBOV_II005850	0.444	0.092	0.135	0.22	5'-3' exonuclease, N-terminal resolvase-like domain, putative
BBOV_II007550	0.39	0.078	0.19	0.22	human hepatopoietin-like protein, putative
BBOV_II005530	0.368	0.074	0.226	0.22	hypothetical protein
BBOV_III001700	0.368	0.053	0.229	0.22	conserved hypothetical protein
BBOV_III007590	0.306	0.054	0.308	0.22	hypothetical protein
BBOV_IV002080	0.266	0.076	0.304	0.22	hypothetical protein
BBOV_IV010820	0.225	0.082	0.359	0.22	hypothetical protein
BBOV_II006870	0.208	0.058	0.405	0.22	WD domain, G-beta repeat containing protein
BBOV_II002710	0.199	0.048	0.419	0.22	proteasome A-type and B-type family protein
BBOV_IV009440	0.184	0.261	0.228	0.22	signal recognition particle SRP9 subunit, putative
BBOV_III011290	0.151	0.305	0.195	0.22	hypothetical protein
BBOV_II003370	0.143	0.094	0.418	0.22	Sec1 family protein
BBOV_II000780	0.132	0.041	0.501	0.22	dihydrofolate reductase/thymidilate synthase
BBOV_IV009800	0.122	0.127	0.399	0.22	ribosomal protein L11, putative
BBOV_I003370	0.117	0.083	0.464	0.22	stomatin-like protein, putative
BBOV_IV008390	0.117	0.058	0.494	0.22	hypothetical protein
BBOV_II002730	0.115	0.042	0.51	0.22	cyclin, N-terminal domain containing protein
BBOV_III009240	0.114	0.201	0.353	0.22	hypothetical protein
BBOV_IV003360	0.114	0.179	0.357	0.22	conserved hypothetical protein
BBOV_III010850	0.112	0.459	0.092	0.22	hypothetical protein
BBOV_III005580	0.111	0.314	0.221	0.22	hypothetical protein
BBOV_III007890	0.109	0.464	0.092	0.22	conserved hypothetical protein
BBOV_III008650	0.107	0.262	0.298	0.22	methionine aminopeptidase, putative
BBOV_II003090	0.107	0.059	0.503	0.22	hypothetical protein
BBOV_II000250	0.107	0.156	0.402	0.22	hypothetical protein
BBOV_I003460	0.107	0.041	0.51	0.22	GTP binding protein, putative
BBOV_III008400	0.107	0.456	0.097	0.22	hypothetical protein
BBOV_IV008230	0.106	0.288	0.277	0.22	mitochondrial inner membrane translocase subunit TIM44, putative
BBOV_IV010450	0.106	0.075	0.474	0.22	ribosomal protein L17, putative
BBOV_IV003640	0.051	0.353	0.261	0.22	DNA gyrase A subunit, putative
BBOV_IV007910	0.047	0.135	0.468	0.22	variant erythrocyte surface antigen-1, alpha subunit
BBOV_I000600	0.034	0.492	0.135	0.22	ABC transporter, ATP-binding domain containing protein
BBOV_IV000380	0.032	0.361	0.265	0.22	optic atrophy protein family, putative
BBOV_IV005200	0.018	0.52	0.121	0.22	glycerol-3-phosphate-acyltransferase, putative
BBOV_II000210	0.007	0.103	0.55	0.22	conserved hypothetical protein
BBOV_II002970	0.428	0.089	0.121	0.21	conserved hypothetical protein
BBOV_I004460	0.377	0.122	0.145	0.21	prohibitin, putative
BBOV_IV005010	0.37	0.078	0.171	0.21	conserved hypothetical protein
BBOV_IV004130	0.361	0.101	0.177	0.21	hypothetical protein
BBOV_IV007140	0.361	0.084	0.18	0.21	membrane protein, putative
BBOV_IV002060	0.336	0.221	0.082	0.21	proteasome subunit beta type 4
BBOV_IV007150	0.333	0.14	0.158	0.21	membrane protein, putative
BBOV_IV008450	0.263	0.169	0.202	0.21	hypothetical protein
BBOV_III004670	0.26	0.048	0.332	0.21	conserved hypothetical protein
BBOV_II006330	0.222	0.272	0.147	0.21	conserved hypothetical protein
BBOV_II005720	0.212	0.075	0.356	0.21	hypothetical protein
BBOV_IV006000	0.205	0.336	0.089	0.21	conserved hypothetical protein
BBOV_IV007470	0.18	0.068	0.377	0.21	hypothetical protein
BBOV_III007750	0.178	0.058	0.407	0.21	hypothetical protein
BBOV_I004930	0.167	0.061	0.391	0.21	regulator of chromosome condensation (RCC1) domain containing protein
BBOV_III006730	0.161	0.385	0.086	0.21	hypothetical protein
BBOV_II005920	0.156	0.339	0.128	0.21	ubiquitin fusion degradation protein, putative
BBOV_IV009840	0.152	0.359	0.113	0.21	hypothetical protein
BBOV_III010120	0.149	0.041	0.451	0.21	DNA polymerase family B family protein
BBOV_IV008780	0.149	0.402	0.092	0.21	hypothetical protein
BBOV_III000750	0.137	0.143	0.355	0.21	hypothetical protein
BBOV_III008330	0.123	0.344	0.151	0.21	hypothetical protein
BBOV_III005870	0.122	0.046	0.46	0.21	ThiF family protein
BBOV_III010900	0.119	0.173	0.343	0.21	actin family protein
BBOV_III000110	0.118	0.088	0.42	0.21	hypothetical protein
BBOV_IV003450	0.116	0.129	0.376	0.21	conserved hypothetical protein
BBOV_IV006490	0.115	0.088	0.426	0.21	endonuclease/exonuclease/phosphatase family protein
BBOV_III009900	0.114	0.341	0.162	0.21	conserved hypothetical protein
BBOV_I000370	0.113	0.075	0.434	0.21	XPG N-terminal domain and XPG I-region domain containing protein
BBOV_III007580	0.11	0.09	0.433	0.21	hypothetical protein
BBOV_II006760	0.11	0.205	0.323	0.21	clathrin coat assembly protein, putative
BBOV_III001020	0.109	0.382	0.134	0.21	hypothetical protein
BBOV_III003150	0.109	0.37	0.152	0.21	pumilio-family RNA binding repeat domain containing protein
BBOV_II004880	0.108	0.072	0.457	0.21	MIZ zinc finger domain containing protein
BBOV_IV007450	0.108	0.456	0.066	0.21	ribosomal protein L2, putative
BBOV_I000550	0.108	0.053	0.483	0.21	hypothetical protein
BBOV_III008840	0.108	0.421	0.095	0.21	ataxin-2 N-terminal region domain containing protein
BBOV_III008140	0.108	0.397	0.118	0.21	hypothetical protein
BBOV_IV001780	0.107	0.095	0.436	0.21	hypothetical protein
BBOV_I000850	0.107	0.253	0.273	0.21	conserved hypothetical protein
BBOV_III002120	0.107	0.123	0.386	0.21	hypothetical protein
BBOV_II001780	0.107	0.077	0.455	0.21	RNA-binding protein P22H7.02c, putative
BBOV_II007630	0.107	0.056	0.473	0.21	conserved hypothetical protein
BBOV_IV010920	0.107	0.364	0.147	0.21	GTP-binding nuclear protein Ran
BBOV_IV001560	0.106	0.431	0.107	0.21	hypothetical protein
BBOV_III009340	0.106	0.355	0.178	0.21	hypothetical protein
BBOV_II003010	0.106	0.027	0.512	0.21	PCI domain containing protein
BBOV_II000630	0.106	0.324	0.214	0.21	hypothetical protein
BBOV_III007500	0.106	0.132	0.384	0.21	hypothetical protein
BBOV_IV005260	0.106	0.063	0.467	0.21	conserved hypothetical protein
BBOV_III004580	0.105	0.417	0.094	0.21	hypothetical protein
BBOV_III002330	0.022	0.077	0.528	0.21	variant erythrocyte surface antigen-1, alpha subunit
BBOV_IV000310	0.014	0.497	0.119	0.21	CAAX metallo endopeptidase, putative
BBOV_IV012160	0.008	0.51	0.108	0.21	hypothetical protein
BBOV_IV003620	0.005	0.1	0.514	0.21	hypothetical protein
BBOV_IV009690	0.467	0.052	0.076	0.2	mitochondrial import inner membrane translocase subunit, putative
BBOV_I002920	0.376	0.153	0.067	0.2	hypothetical protein
BBOV_IV007040	0.37	0.113	0.129	0.2	hypothetical protein
BBOV_IV007230	0.354	0.042	0.21	0.2	RNA 3'-terminal phosphate cyclase, putative
BBOV_IV000470	0.315	0.166	0.113	0.2	ABC1family protein, putative
BBOV_II006900	0.308	0.059	0.246	0.2	flavoprotein domain containing protein
BBOV_IV004520	0.289	0.135	0.181	0.2	conserved hypothetical protein
BBOV_III011890	0.282	0.059	0.254	0.2	hypothetical protein
BBOV_II003810	0.252	0.127	0.234	0.2	WD domain, G-beta repeat containing protein
BBOV_IV006320	0.222	0.322	0.069	0.2	hypothetical protein
BBOV_IV001460	0.19	0.086	0.335	0.2	adrenodoxin-type ferredoxin, putative
BBOV_II002750	0.187	0.293	0.117	0.2	50S ribosomal subunit protein L14, putative
BBOV_IV010440	0.174	0.299	0.117	0.2	cytochrome c oxidase subunit 2, putative
BBOV_III001630	0.159	0.128	0.317	0.2	regulator of chromosome condensation (RCC1) domain containing protein
BBOV_IV007770	0.153	0.15	0.297	0.2	hypothetical protein
BBOV_I004430	0.122	0.057	0.409	0.2	DNA repair protein, putative
BBOV_III002080	0.121	0.368	0.109	0.2	hypothetical protein
BBOV_II005410	0.118	0.399	0.074	0.2	hypothetical protein
BBOV_I004070	0.116	0.29	0.202	0.2	phosphatidylinositol transfer protein domain containing protein
BBOV_III007320	0.11	0.085	0.404	0.2	hypothetical protein
BBOV_IV007070	0.11	0.105	0.4	0.2	conserved hypothetical protein
BBOV_IV010840	0.109	0.315	0.187	0.2	nucleolar protein Nop56, putative
BBOV_III003470	0.108	0.116	0.365	0.2	CW-type zinc finger family protein
BBOV_IV011300	0.108	0.149	0.355	0.2	hypothetical protein
BBOV_II002150	0.107	0.084	0.409	0.2	hypothetical protein
BBOV_II006240	0.107	0.121	0.384	0.2	conserved hypothetical protein
BBOV_III010180	0.107	0.185	0.304	0.2	hypothetical protein
BBOV_I003100	0.107	0.033	0.446	0.2	conserved hypothetical protein
BBOV_II001600	0.107	0.046	0.459	0.2	60S ribosome subunit biogenesis protein NIP7, putative
BBOV_III007990	0.107	0.072	0.431	0.2	Maf-like protein family protein
BBOV_IV005810	0.106	0.096	0.411	0.2	DNA polymerase I, putative
BBOV_IV009140	0.106	0.086	0.394	0.2	conserved hypothetical protein
BBOV_II001180	0.106	0.09	0.4	0.2	hypothetical protein
BBOV_IV005910	0.106	0.273	0.216	0.2	RNB-like protein
BBOV_IV001210	0.105	0.191	0.303	0.2	conserved hypothetical protein
BBOV_III007060	0.105	0.229	0.265	0.2	membrane protein, putative
BBOV_IV008350	0.104	0.371	0.127	0.2	hypothetical protein
BBOV_III001310	0.048	0.37	0.195	0.2	membrane protein, putative
BBOV_III004930	0.047	0.424	0.138	0.2	hypothetical protein
BBOV_IV000350	0.016	0.444	0.144	0.2	variant erythrocyte surface antigen-1, beta subunit
BBOV_III003560	0.491	0.032	0.05	0.19	40S ribosomal protein S27, putative
BBOV_III003310	0.451	0.051	0.071	0.19	hypothetical protein
BBOV_IV004120	0.423	0.038	0.098	0.19	ZPR1 zinc-finger domain containing protein
BBOV_IV005020	0.365	0.045	0.164	0.19	WD domain, G-beta repeat containing protein
BBOV_III008070	0.365	0.124	0.089	0.19	hypothetical protein
BBOV_I004570	0.361	0.04	0.169	0.19	CSL zinc finger domain containing protein
BBOV_III005650	0.359	0.095	0.116	0.19	membrane protein, putative
BBOV_IV006470	0.352	0.125	0.082	0.19	hypothetical protein
BBOV_IV001160	0.321	0.046	0.196	0.19	chromatin assembly factor 1 subunit C, putative
BBOV_III001980	0.292	0.079	0.203	0.19	conserved hypothetical protein
BBOV_IV006110	0.279	0.172	0.127	0.19	hypothetical protein
BBOV_II003120	0.259	0.217	0.081	0.19	hypothetical protein
BBOV_III004030	0.227	0.26	0.069	0.19	conserved hypothetical protein
BBOV_IV002460	0.202	0.03	0.327	0.19	conserved hypothetical protein
BBOV_IV002690	0.201	0.071	0.289	0.19	conserved hypothetical protein
BBOV_II003980	0.198	0.175	0.2	0.19	hypothetical protein
BBOV_III002730	0.196	0.207	0.163	0.19	conserved hypothetical protein
BBOV_III010770	0.192	0.282	0.082	0.19	hypothetical protein
BBOV_IV005310	0.172	0.094	0.317	0.19	hypothetical protein
BBOV_III004970	0.154	0.191	0.218	0.19	GTP1/OBG family protein
BBOV_III009150	0.147	0.04	0.376	0.19	conserved hypothetical protein
BBOV_IV005690	0.141	0.371	0.073	0.19	hypothetical protein
BBOV_II007130	0.128	0.37	0.08	0.19	hypothetical protein
BBOV_IV003390	0.122	0.368	0.082	0.19	DNA-directed RNA polymerase II large subunit, putative
BBOV_III008570	0.118	0.146	0.311	0.19	hypothetical protein
BBOV_IV010580	0.114	0.355	0.095	0.19	hypothetical protein
BBOV_I003170	0.111	0.044	0.428	0.19	nuclear prelamin A recognition factor-like, putative
BBOV_II001620	0.111	0.106	0.35	0.19	rpn2_yeast 26S proteasome regulatory subunit rpn2, putative
BBOV_III001550	0.11	0.084	0.377	0.19	conserved hypothetical protein
BBOV_II006220	0.108	0.157	0.304	0.19	hypothetical protein
BBOV_III005670	0.108	0.038	0.438	0.19	conserved hypothetical protein
BBOV_II002420	0.107	0.075	0.392	0.19	seroreactive antigen BMN1-9B
BBOV_III001410	0.107	0.295	0.182	0.19	hypothetical protein
BBOV_IV010040	0.107	0.079	0.387	0.19	DNA replication licensing factor MCM5, putative
BBOV_III003250	0.107	0.351	0.099	0.19	hypothetical protein
BBOV_III000380	0.107	0.051	0.419	0.19	conserved hypothetical protein
BBOV_IV003760	0.107	0.346	0.11	0.19	actin-related protein, putative
BBOV_II001070	0.106	0.355	0.096	0.19	hypothetical protein
BBOV_II007430	0.106	0.042	0.421	0.19	thioredoxin-like protein 2
BBOV_II007360	0.106	0.041	0.421	0.19	Thioredoxin-like protein 2
BBOV_IV001750	0.105	0.33	0.148	0.19	hypothetical protein
BBOV_III003050	0.065	0.224	0.29	0.19	conserved hypothetical protein
BBOV_III000940	0.021	0.112	0.451	0.19	conserved hypothetical protein
BBOV_II001700	0.005	0.312	0.241	0.19	conserved hypothetical protein
BBOV_III006900	0.466	0.033	0.048	0.18	HesB-like domain containing protein
BBOV_II000820	0.441	0.048	0.044	0.18	hypothetical protein
BBOV_I001410	0.372	0.042	0.135	0.18	variant erythrocyte surface antigen-1, beta subunit
BBOV_IV008210	0.371	0.08	0.075	0.18	conserved hypothetical protein
BBOV_II002200	0.369	0.032	0.132	0.18	hypothetical protein
BBOV_II003920	0.368	0.114	0.059	0.18	HEAT repeat family protein
BBOV_I004240	0.355	0.071	0.119	0.18	conserved hypothetical protein
BBOV_II007720	0.352	0.072	0.108	0.18	conserved hypothetical protein
BBOV_IV000700	0.35	0.056	0.138	0.18	conserved hypothetical protein
BBOV_II002140	0.302	0.176	0.054	0.18	hypothetical protein
BBOV_II006360	0.301	0.073	0.151	0.18	Proliferating cell nuclear antigen
BBOV_III005290	0.275	0.189	0.062	0.18	nucleoside diphosphate kinase family protein
BBOV_II001670	0.264	0.172	0.096	0.18	hypothetical protein
BBOV_IV004150	0.263	0.045	0.231	0.18	RNA recognition motif (RRM)-containing protein
BBOV_III002480	0.252	0.046	0.246	0.18	cytidylyltransferase family protein
BBOV_IV008850	0.227	0.088	0.24	0.18	hypothetical protein
BBOV_IV008860	0.227	0.088	0.24	0.18	hypothetical protein
BBOV_II002120	0.224	0.103	0.219	0.18	hypothetical protein
BBOV_IV012090	0.215	0.223	0.098	0.18	hypothetical protein
BBOV_IV001120	0.186	0.231	0.136	0.18	GTP-ase activating domain containing protein
BBOV_III009620	0.184	0.059	0.297	0.18	Sec7 domain containing protein
BBOV_I000460	0.164	0.21	0.161	0.18	conserved hypothetical protein
BBOV_I002500	0.159	0.08	0.293	0.18	conserved hypothetical protein
BBOV_II006860	0.158	0.064	0.308	0.18	WD domain, G-beta repeat containing protein
BBOV_III007300	0.145	0.268	0.122	0.18	hypothetical protein
BBOV_III004730	0.141	0.076	0.334	0.18	hypothetical protein
BBOV_IV004760	0.137	0.066	0.329	0.18	hypothetical protein
BBOV_IV008810	0.129	0.042	0.374	0.18	pre-mRNA cleavage complex II protein Clp1, putative
BBOV_III003650	0.114	0.058	0.365	0.18	hypothetical protein
BBOV_IV009600	0.113	0.053	0.385	0.18	DNA directed RNA polymerase
BBOV_II000460	0.112	0.349	0.079	0.18	hypothetical protein
BBOV_IV011000	0.112	0.139	0.275	0.18	hypothetical protein
BBOV_IV004590	0.111	0.117	0.313	0.18	hypothetical protein
BBOV_IV001980	0.11	0.242	0.181	0.18	hypothetical protein, conserved
BBOV_III004790	0.11	0.293	0.127	0.18	hypothetical protein
BBOV_IV009260	0.11	0.062	0.36	0.18	hypothetical protein
BBOV_III010660	0.109	0.09	0.327	0.18	hypothetical protein
BBOV_IV009270	0.109	0.166	0.257	0.18	hypothetical protein
BBOV_III004150	0.109	0.306	0.133	0.18	hypothetical protein
BBOV_II003970	0.108	0.34	0.081	0.18	hypothetical protein
BBOV_IV003260	0.108	0.273	0.171	0.18	hypothetical protein
BBOV_II001580	0.108	0.225	0.215	0.18	hypothetical protein
BBOV_IV011610	0.108	0.07	0.371	0.18	hypothetical protein
BBOV_III001340	0.108	0.281	0.144	0.18	hypothetical protein
BBOV_I002080	0.108	0.165	0.271	0.18	hypothetical protein
BBOV_IV011440	0.108	0.3	0.134	0.18	conserved hypothetical protein
BBOV_III002060	0.107	0.338	0.101	0.18	hypothetical protein
BBOV_II005260	0.107	0.299	0.125	0.18	conserved hypothetical protein
BBOV_I003480	0.107	0.151	0.283	0.18	hypothetical protein
BBOV_III005100	0.107	0.087	0.353	0.18	MJ0570-related uncharacterized domain containing protein
BBOV_III005320	0.107	0.22	0.207	0.18	clathrin adaptor complex small chain family protein
BBOV_III009480	0.107	0.242	0.199	0.18	hypothetical protein
BBOV_III004320	0.107	0.299	0.138	0.18	hypothetical protein
BBOV_I004170	0.106	0.227	0.205	0.18	glycerol kinase, putative
BBOV_III000770	0.106	0.067	0.38	0.18	conserved hypothetical protein
BBOV_IV000920	0.106	0.071	0.349	0.18	peptidyl-prolyl cis-trans isomerase, putative
BBOV_III010960	0.106	0.144	0.29	0.18	aminotransferase, classes I and II family protein
BBOV_I002620	0.105	0.052	0.388	0.18	conserved hypothetical protein
BBOV_III008360	0.105	0.091	0.332	0.18	hypothetical protein
BBOV_IV000180	0.105	0.246	0.175	0.18	hypothetical protein
BBOV_II007220	0.104	0.085	0.358	0.18	exportin 1, putative
BBOV_II007520	0.102	0.326	0.127	0.18	sun-family protein, putative
BBOV_III007110	0.094	0.189	0.251	0.18	variant erythrocyte surface antigen-1 family protein
BBOV_IV000710	0.064	0.364	0.125	0.18	cytochrome c oxidase subunit 2a, putative
BBOV_III002370	0.051	0.144	0.336	0.18	variant erythrocyte surface antigen-1, alpha subunit
BBOV_IV009620	0.05	0.395	0.108	0.18	hypothetical protein
BBOV_IV007580	0.048	0.031	0.454	0.18	acetylCoA transporter, putative
BBOV_III009660	0.013	0.079	0.435	0.18	conserved hypothetical protein
BBOV_III005260	0.01	0.085	0.447	0.18	hypothetical protein
BBOV_II000180	0.01	0.249	0.29	0.18	hypothetical protein
BBOV_II000390	0.006	0.504	0.043	0.18	variant erythrocyte surface antigen-1, alpha subunit
BBOV_II003480	0.004	0.079	0.469	0.18	26S proteasome regulatory particle non-ATPase subunit8, putative
BBOV_II002310	0.375	0.068	0.054	0.17	variant erythrocyte surface antigen-1, beta subunit
BBOV_II005910	0.375	0.057	0.089	0.17	hypothetical protein
BBOV_II002920	0.367	0.083	0.051	0.17	conserved hypothetical protein
BBOV_III003870	0.366	0.051	0.09	0.17	Zinc finger C-x8-C-x5-C-x3-H type domain containing protein
BBOV_III006060	0.366	0.06	0.086	0.17	hypothetical protein
BBOV_IV010750	0.365	0.063	0.09	0.17	hypothetical protein
BBOV_I003080	0.364	0.053	0.082	0.17	hypothetical protein
BBOV_III002670	0.363	0.039	0.1	0.17	conserved hypothetical protein
BBOV_I000950	0.36	0.076	0.084	0.17	conserved hypothetical protein
BBOV_II000320	0.359	0.046	0.099	0.17	hypothetical protein
BBOV_III010910	0.357	0.069	0.069	0.17	phosphatidylinositol-4-phosphate 5-kinase family protein
BBOV_III009960	0.355	0.041	0.118	0.17	ubiquitin-conjugating enzyme E2, putative
BBOV_IV001850	0.355	0.068	0.075	0.17	hypothetical protein
BBOV_III001110	0.354	0.082	0.075	0.17	40S ribosomal protein S19, putative
BBOV_IV005380	0.315	0.055	0.134	0.17	hypothetical protein
BBOV_III003900	0.303	0.089	0.121	0.17	hypothetical protein
BBOV_IV006590	0.272	0.124	0.111	0.17	conserved hypothetical protein
BBOV_III007230	0.266	0.175	0.06	0.17	acetyltransferase, GNAT family protein
BBOV_IV011330	0.262	0.213	0.037	0.17	HECT/ubiquitin-transferase domain containing protein
BBOV_III007120	0.257	0.142	0.125	0.17	hypothetical protein
BBOV_IV007950	0.201	0.074	0.241	0.17	variant erythrocyte surface antigen-1, alpha subunit
BBOV_III010880	0.198	0.25	0.073	0.17	ATPase, AAA family protein
BBOV_III008930	0.193	0.17	0.143	0.17	LCCL domain containing protein
BBOV_I004800	0.188	0.166	0.151	0.17	conserved hypothetical protein
BBOV_IV001350	0.164	0.084	0.254	0.17	hypothetical protein
BBOV_I005120	0.163	0.04	0.302	0.17	variant erythrocyte surface antigen-1, beta subunit
BBOV_I005160	0.162	0.039	0.308	0.17	variant erythrocyte surface antigen-1, beta subunit
BBOV_I002060	0.161	0.209	0.131	0.17	hypothetical protein
BBOV_IV008020	0.157	0.033	0.322	0.17	conserved hypothetical protein
BBOV_II005440	0.151	0.274	0.079	0.17	hypothetical protein
BBOV_IV011190	0.143	0.207	0.154	0.17	conserved hypothetical protein
BBOV_IV009000	0.132	0.071	0.313	0.17	proteasome epsilon subunit, putative
BBOV_III011830	0.131	0.091	0.3	0.17	membrane protein, putative
BBOV_IV002550	0.128	0.338	0.048	0.17	DNA repair endonuclease, putative
BBOV_II003890	0.126	0.045	0.327	0.17	u5 snRNP-specific 40 kDa protein, putative
BBOV_II006130	0.125	0.133	0.243	0.17	conserved hypothetical protein
BBOV_III011530	0.123	0.056	0.337	0.17	hypothetical protein
BBOV_III005740	0.121	0.034	0.352	0.17	protein kinase domain containing protein
BBOV_II001290	0.12	0.312	0.077	0.17	spc97 / spc98 family protein
BBOV_IV000460	0.118	0.044	0.361	0.17	protein phosphatase 2C, putative
BBOV_IV004290	0.117	0.082	0.298	0.17	tubulin alpha chain
BBOV_II000240	0.113	0.042	0.344	0.17	glucose-6-phosphate isomerase protein
BBOV_II007320	0.113	0.274	0.112	0.17	50S ribosomal subunit L24, putative
BBOV_IV000450	0.112	0.211	0.179	0.17	conserved hypothetical protein
BBOV_III000860	0.112	0.227	0.179	0.17	conserved hypothetical protein
BBOV_IV000250	0.112	0.34	0.066	0.17	glucosamine--fructose-6-phosphate aminotransferase
BBOV_III007370	0.111	0.162	0.226	0.17	protein kinase domain containing protein
BBOV_II006730	0.11	0.195	0.193	0.17	mannose-1-phosphate guanyltransferase, putative
BBOV_I004280	0.109	0.28	0.121	0.17	hypothetical protein
BBOV_IV007690	0.109	0.297	0.098	0.17	ATP binding protein, putative
BBOV_IV006190	0.109	0.168	0.247	0.17	hypothetical protein
BBOV_I004500	0.109	0.293	0.12	0.17	antioxidant, AhpC/TSA family
BBOV_IV003950	0.108	0.173	0.218	0.17	conserved hypothetical protein
BBOV_II004640	0.108	0.347	0.059	0.17	vesicle transport protein, putative
BBOV_IV010080	0.108	0.298	0.091	0.17	ribosomal protein S18, putative
BBOV_III010750	0.108	0.165	0.243	0.17	hypothetical protein
BBOV_IV005720	0.108	0.23	0.157	0.17	conserved hypothetical protein
BBOV_IV011820	0.108	0.209	0.203	0.17	ribosomal protein L23, putative
BBOV_IV002180	0.107	0.355	0.063	0.17	hypothetical protein
BBOV_IV010590	0.107	0.077	0.336	0.17	DNA mismatch repair protein, putative
BBOV_II001680	0.107	0.049	0.346	0.17	hypothetical protein
BBOV_I002270	0.107	0.08	0.325	0.17	conserved hypothetical protein
BBOV_III004830	0.106	0.312	0.08	0.17	hypothetical protein
BBOV_I000400	0.106	0.251	0.156	0.17	ATPase, AAA family domain containing protein
BBOV_IV009250	0.106	0.343	0.074	0.17	hypothetical protein
BBOV_IV011410	0.106	0.107	0.307	0.17	ATP-dependent RNA helicase, putative
BBOV_II007150	0.106	0.084	0.325	0.17	mac/perforin domain containing protein
BBOV_I002890	0.106	0.091	0.32	0.17	suppressor Mra1 family domain containing protein
BBOV_II001810	0.106	0.344	0.068	0.17	hypothetical protein
BBOV_IV001730	0.105	0.038	0.379	0.17	ubiquitin carboxyl-terminal hydrolase, putative
BBOV_IV006740	0.105	0.06	0.341	0.17	thioredoxin family protein
BBOV_IV009150	0.104	0.055	0.358	0.17	hypothetical protein
BBOV_IV009390	0.085	0.102	0.332	0.17	hypothetical protein
BBOV_II000130	0.062	0.08	0.366	0.17	hypothetical protein
BBOV_IV000720	0.006	0.337	0.154	0.17	hypothetical protein
BBOV_II004330	0.005	0.4	0.115	0.17	conserved hypothetical protein
BBOV_III007310	0.003	0.149	0.365	0.17	hypothetical protein
BBOV_IV010610	0.001	0.032	0.481	0.17	ribonucleoside-diphosphate reductase small subunit, putative
BBOV_III001030	0.363	0.03	0.074	0.16	Tim10/DDP family zinc finger containing protein
BBOV_I001580	0.359	0.056	0.068	0.16	conserved hypothetical protein
BBOV_III009320	0.356	0.072	0.045	0.16	hypothetical protein
BBOV_II006450	0.355	0.077	0.052	0.16	YOU2-like small euk. C2C2 zinc finger protein
BBOV_I000560	0.354	0.03	0.091	0.16	conserved hypothetical protein
BBOV_II006700	0.348	0.06	0.069	0.16	hypothetical protein
BBOV_III000670	0.345	0.043	0.081	0.16	variant erythrocyte surface antigen-1, beta subunit
BBOV_I004370	0.341	0.071	0.068	0.16	conserved hypothetical protein
BBOV_III008710	0.309	0.075	0.103	0.16	WD domain, G-beta repeat containing protein
BBOV_IV005170	0.292	0.063	0.126	0.16	DNA-directed RNA polymerase II, putative
BBOV_III002680	0.281	0.137	0.048	0.16	hypothetical protein
BBOV_IV009130	0.276	0.037	0.172	0.16	peptidyl-tRNA hydrolase 2, mitochondrial precursor, putative
BBOV_III006880	0.265	0.096	0.112	0.16	conserved hypothetical protein
BBOV_II002450	0.256	0.123	0.112	0.16	hypothetical protein
BBOV_III002530	0.256	0.127	0.11	0.16	tryptophanyl-tRNA synthetase family protein
BBOV_II000880	0.243	0.057	0.185	0.16	ribosomal protein L6e, putative
BBOV_IV010350	0.24	0.131	0.104	0.16	histidine acid phosphatase superfamily protein
BBOV_III003490	0.21	0.139	0.134	0.16	conserved hypothetical protein
BBOV_IV000360	0.206	0.146	0.134	0.16	membrane protein, putative
BBOV_I003240	0.198	0.136	0.147	0.16	RNA-metabolising metallo-beta-lactamase and metallo-beta-lactamase superfamily domain containing protein
BBOV_VI000010	0.189	0.13	0.171	0.16	cytochrome c oxidase subunit I
BBOV_III005640	0.187	0.099	0.19	0.16	membrane protein, putative
BBOV_II003170	0.181	0.152	0.141	0.16	hypothetical protein
BBOV_III004270	0.161	0.066	0.266	0.16	hypothetical protein
BBOV_II003320	0.14	0.29	0.05	0.16	hypothetical protein
BBOV_IV004280	0.135	0.248	0.092	0.16	conserved hypothetical protein
BBOV_III005980	0.134	0.044	0.3	0.16	diphthamide biosynthesis protein 2-related domain containing protein
BBOV_IV009880	0.129	0.056	0.303	0.16	PBS lyase HEAT-like repeat domain containing protein
BBOV_IV010570	0.121	0.133	0.225	0.16	hypothetical protein
BBOV_I004980	0.121	0.271	0.086	0.16	NADH dehydrogenase, putative
BBOV_III004290	0.119	0.216	0.133	0.16	RNA polymerases N / 8 kDa subunit family protein
BBOV_IV011040	0.117	0.195	0.158	0.16	retinoblastoma A associated protein, putative
BBOV_III003640	0.112	0.063	0.309	0.16	conserved hypothetical protein
BBOV_III002210	0.108	0.258	0.12	0.16	hypothetical protein
BBOV_II006160	0.108	0.04	0.339	0.16	guanylate kinase, putative
BBOV_III000330	0.108	0.269	0.107	0.16	hypothetical protein
BBOV_III009780	0.108	0.196	0.185	0.16	hypothetical protein
BBOV_II000260	0.107	0.023	0.344	0.16	hypothetical protein
BBOV_I004720	0.107	0.055	0.309	0.16	cytochrome b5-like Heme/Steroid binding domain containing protein
BBOV_I002910	0.107	0.21	0.158	0.16	transcription factor S-II (TFIIS)and transcription factor S-II (TFIIS) central domain containing protein
BBOV_III007290	0.107	0.058	0.304	0.16	HesB-like domain containing protein
BBOV_III011160	0.107	0.153	0.232	0.16	hypothetical protein
BBOV_III009390	0.107	0.284	0.103	0.16	RIO1 family protein
BBOV_III009740	0.107	0.088	0.291	0.16	ribosomal protein L7A, putative
BBOV_IV011950	0.107	0.053	0.329	0.16	hypothetical protein
BBOV_IV010600	0.106	0.152	0.227	0.16	hypothetical protein
BBOV_II000310	0.106	0.129	0.25	0.16	trehalose-6-phosphate synthase domain containing protein, putative
BBOV_II000980	0.106	0.152	0.233	0.16	hypothetical protein
BBOV_IV001930	0.106	0.073	0.288	0.16	conserved hypothetical protein
BBOV_IV003290	0.106	0.055	0.33	0.16	Elongation factor Tu-like protein
BBOV_III000560	0.105	0.09	0.277	0.16	nonclathrin coat protein zeta2-cop-related protein, putative
BBOV_I001530	0.105	0.04	0.349	0.16	helicase, putative
BBOV_II003110	0.105	0.301	0.086	0.16	60S ribosomal protein L12 protein, putative
BBOV_IV001800	0.105	0.319	0.061	0.16	histone deacetylase, putative
BBOV_III010010	0.105	0.314	0.071	0.16	dnaK protein
BBOV_IV007330	0.105	0.094	0.284	0.16	hypothetical protein
BBOV_III010160	0.105	0.265	0.119	0.16	hypothetical protein
BBOV_III005230	0.077	0.272	0.124	0.16	ATP-dependent metalloprotease FtsH family protein
BBOV_IV010930	0.04	0.082	0.35	0.16	hypothetical protein
BBOV_IV003570	0.031	0.133	0.313	0.16	DHHC zinc finger domain containing protein
BBOV_VI000060	0.016	0.094	0.384	0.16	cytochrome b
BBOV_I002750	0.009	0.12	0.339	0.16	hypothetical protein
BBOV_IV006100	0.372	0.043	0.045	0.15	hypothetical protein
BBOV_II003670	0.357	0.06	0.033	0.15	hypothetical protein
BBOV_I000520	0.355	0.027	0.081	0.15	conserved hypothetical protein
BBOV_II003650	0.294	0.045	0.102	0.15	thioredoxin, putative
BBOV_II001310	0.278	0.103	0.055	0.15	conserved hypothetical protein
BBOV_III000790	0.269	0.08	0.11	0.15	hypothetical protein
BBOV_III010460	0.251	0.144	0.063	0.15	hypothetical protein
BBOV_II004970	0.244	0.109	0.087	0.15	thioredoxin peroxidase-like protein
BBOV_III001330	0.198	0.128	0.115	0.15	hypothetical protein
BBOV_II000220	0.197	0.165	0.103	0.15	oligosaccharyl transferase STT3 subunit, putative
BBOV_III001230	0.196	0.13	0.128	0.15	hypothetical protein
BBOV_III006700	0.177	0.043	0.229	0.15	hypothetical protein
BBOV_IV004620	0.165	0.046	0.249	0.15	hypothetical protein
BBOV_IV006700	0.162	0.098	0.191	0.15	hypothetical protein
BBOV_IV011530	0.157	0.054	0.231	0.15	hypothetical protein
BBOV_II000160	0.154	0.21	0.083	0.15	hypothetical protein
BBOV_IV004350	0.153	0.076	0.235	0.15	ubiquitin carboxyl-terminal hydrolase, putative
BBOV_IV004860	0.141	0.075	0.241	0.15	hypothetical protein
BBOV_IV010250	0.141	0.052	0.268	0.15	PRY domain containing protein
BBOV_IV003960	0.134	0.122	0.207	0.15	hypothetical protein
BBOV_II006590	0.129	0.2	0.122	0.15	hypothetical protein
BBOV_IV000540	0.127	0.214	0.104	0.15	hypothetical protein
BBOV_IV006940	0.123	0.239	0.08	0.15	hypothetical protein
BBOV_IV011750	0.121	0.11	0.228	0.15	hypothetical protein
BBOV_IV001880	0.121	0.182	0.158	0.15	translation factor Sua5, putative
BBOV_III005460	0.116	0.045	0.304	0.15	hypothetical protein
BBOV_IV007190	0.114	0.223	0.119	0.15	dihydrolipoamide dehydrogenase, putative
BBOV_II001880	0.114	0.087	0.241	0.15	hypothetical protein
BBOV_III010200	0.112	0.316	0.026	0.15	conserved hypothetical protein
BBOV_II003210	0.11	0.048	0.286	0.15	zinc finger (B box) protein, putative
BBOV_IV001960	0.109	0.154	0.2	0.15	zinc finger protein, putative
BBOV_IV003500	0.109	0.299	0.043	0.15	hypothetical protein
BBOV_II006090	0.109	0.057	0.279	0.15	NPL4 family protein
BBOV_III001370	0.109	0.204	0.125	0.15	Mak16 family protein
BBOV_IV008540	0.108	0.068	0.27	0.15	helicase, putative
BBOV_III009370	0.108	0.069	0.263	0.15	hypothetical protein
BBOV_II006400	0.108	0.042	0.291	0.15	hypothetical protein
BBOV_III001510	0.108	0.048	0.295	0.15	DNA topoisomerase family protein
BBOV_IV005780	0.108	0.229	0.106	0.15	hypothetical protein
BBOV_I004590	0.107	0.126	0.213	0.15	hypothetical protein
BBOV_IV002620	0.107	0.101	0.241	0.15	hypothetical protein
BBOV_III000190	0.107	0.115	0.218	0.15	p68 RNA helicase protein, putative
BBOV_IV005300	0.107	0.252	0.099	0.15	hypothetical protein
BBOV_II005630	0.107	0.071	0.281	0.15	DnaJ domain containing protein
BBOV_IV005330	0.107	0.064	0.286	0.15	conserved hypothetical protein
BBOV_III009560	0.107	0.099	0.237	0.15	conserved hypothetical protein
BBOV_IV007160	0.107	0.21	0.144	0.15	conserved hypothetical protein
BBOV_I002570	0.107	0.053	0.277	0.15	hypothetical protein
BBOV_III002990	0.106	0.28	0.077	0.15	DNA-dependent RNA polymerase, putative
BBOV_III000720	0.106	0.24	0.109	0.15	hypothetical protein
BBOV_IV004550	0.106	0.05	0.288	0.15	ribosomal protein L38e, putative
BBOV_IV011150	0.106	0.06	0.28	0.15	RNA polymerase rpc34 subunit containing protein
BBOV_IV004840	0.106	0.161	0.173	0.15	dihydrolipoamide succinyltransferase, putative
BBOV_I000300	0.106	0.104	0.239	0.15	actin
BBOV_I000260	0.105	0.285	0.052	0.15	hypothetical protein
BBOV_III001650	0.104	0.049	0.302	0.15	ubiquitin carboxyl-terminal hydrolase family protein
BBOV_IV000440	0.104	0.119	0.216	0.15	conserved hypothetical protein
BBOV_I004900	0.102	0.23	0.124	0.15	hypothetical protein
BBOV_I002720	0.052	0.134	0.279	0.15	PA14 domain containing protein
BBOV_I000120	0.022	0.043	0.372	0.15	farnesyl pyrophosphate synthetase, putative
BBOV_I002090	0.011	0.245	0.184	0.15	hypothetical protein
BBOV_I003840	0.007	0.365	0.067	0.15	variant erythrocyte surface antigen-1, alpha subunit
BBOV_III009190	0.329	0.028	0.048	0.14	proteasome A-type and B-type family protein
BBOV_II007690	0.323	0.037	0.063	0.14	hypothetical protein
BBOV_II004400	0.306	0.072	0.051	0.14	K+ channel tetramerisation domain containing protein
BBOV_III007350	0.289	0.061	0.069	0.14	hypothetical protein
BBOV_IV010680	0.287	0.049	0.074	0.14	conserved hypothetical protein
BBOV_I004010	0.282	0.092	0.056	0.14	actin, putative
BBOV_III000460	0.281	0.036	0.093	0.14	hypothetical protein
BBOV_III005090	0.281	0.052	0.102	0.14	vacuolar ATP synthase subunit F, putative
BBOV_V000380	0.266	0.059	0.084	0.14	rps8
BBOV_IV009310	0.263	0.083	0.087	0.14	5'-3' exonuclease, putative
BBOV_III002160	0.257	0.123	0.054	0.14	conserved hypothetical protein
BBOV_IV008160	0.256	0.095	0.058	0.14	hypothetical protein
BBOV_I004760	0.254	0.069	0.108	0.14	U6 snRNA-associated Sm-like protein LSm4, putative
BBOV_I003920	0.25	0.081	0.082	0.14	hypothetical protein
BBOV_II007700	0.248	0.121	0.059	0.14	hypothetical protein
BBOV_IV009070	0.238	0.05	0.146	0.14	tubulin, putative
BBOV_III011220	0.236	0.043	0.146	0.14	hypothetical protein
BBOV_I001620	0.227	0.043	0.137	0.14	protein of unknown function (DUF663) and AARP2CN (NUC121) domain containing protein
BBOV_IV010970	0.213	0.134	0.059	0.14	hypothetical protein
BBOV_V000540	0.21	0.151	0.072	0.14	hypothetical protein
BBOV_III011970	0.207	0.081	0.139	0.14	variant erythrocyte surface antigen-1, beta subunit
BBOV_III011820	0.204	0.104	0.126	0.14	hypothetical protein
BBOV_II005360	0.203	0.13	0.077	0.14	hypothetical protein
BBOV_V000360	0.198	0.14	0.091	0.14	rps13
BBOV_III001190	0.197	0.106	0.128	0.14	hypothetical protein
BBOV_IV002730	0.196	0.137	0.089	0.14	cation transporting ATPase, putative
BBOV_II004010	0.178	0.059	0.179	0.14	N-acetyltransferase, putative
BBOV_V000140	0.163	0.108	0.156	0.14	hypothetical protein
BBOV_III005050	0.147	0.067	0.22	0.14	WD domain, G-beta repeat containing protein
BBOV_IV005660	0.147	0.044	0.24	0.14	variant erythrocyte surface antigen-1, alpha subunit
BBOV_IV005420	0.127	0.234	0.072	0.14	hypothetical protein
BBOV_III008350	0.125	0.043	0.238	0.14	40S ribosomal protein S21e, putative
BBOV_III008370	0.115	0.045	0.26	0.14	metallopeptidase M24 family protein
BBOV_IV003130	0.113	0.206	0.088	0.14	hypothetical protein
BBOV_III008060	0.111	0.197	0.104	0.14	hypothetical protein
BBOV_III009360	0.11	0.106	0.201	0.14	hypothetical protein
BBOV_I003780	0.109	0.198	0.121	0.14	DNL zinc finger domain containing protein
BBOV_IV011110	0.109	0.114	0.197	0.14	hypothetical protein
BBOV_III008580	0.109	0.138	0.167	0.14	PCI domain containing protein
BBOV_IV007110	0.108	0.26	0.062	0.14	ubiquitin-conjugating enzyme E2, putative
BBOV_IV003600	0.108	0.197	0.126	0.14	ribosomal protein L7/L12
BBOV_I000620	0.108	0.085	0.24	0.14	hypothetical protein
BBOV_IV000990	0.108	0.147	0.165	0.14	hypothetical protein
BBOV_IV008470	0.108	0.191	0.132	0.14	ATP synthase F1 delta subunit, putative
BBOV_IV010460	0.108	0.055	0.26	0.14	GTPase subfamily protein
BBOV_III011510	0.107	0.053	0.25	0.14	isy1-like splicing family protein
BBOV_IV000900	0.107	0.253	0.049	0.14	hypothetical protein
BBOV_IV010810	0.107	0.155	0.149	0.14	ankyrin repeat containing protein
BBOV_II007310	0.107	0.15	0.162	0.14	hypothetical protein
BBOV_IV005460	0.107	0.12	0.202	0.14	60S ribosomal protein L11, putative
BBOV_IV006770	0.107	0.218	0.103	0.14	hypothetical protein
BBOV_I003800	0.107	0.063	0.263	0.14	hypothetical protein
BBOV_III010740	0.106	0.074	0.235	0.14	1-deoxy-D-xylulose 5-phosphate reductoisomerase family protein
BBOV_III007440	0.106	0.164	0.152	0.14	hypothetical protein
BBOV_IV002340	0.106	0.051	0.255	0.14	prolyl 4-hydroxylase alpha-related protein PH4, putative
BBOV_IV002220	0.106	0.305	0.021	0.14	hypothetical protein
BBOV_II002790	0.106	0.134	0.176	0.14	1-phosphatidylinositol 4-kinase, putative
BBOV_IV009680	0.106	0.138	0.164	0.14	hypothetical protein
BBOV_IV010990	0.106	0.064	0.248	0.14	eukaryotic initiation factor 4A-3 (eIF4A-3), putative
BBOV_I003440	0.106	0.228	0.088	0.14	tetratricopeptide repeat domain containing protein
BBOV_IV010190	0.105	0.163	0.146	0.14	ribosomal protein L1, putative
BBOV_II002410	0.105	0.195	0.106	0.14	small nuclear ribonucleoprotein (snRNP), putative
BBOV_IV002070	0.105	0.064	0.263	0.14	proliferating cell nuclear antigen 1
BBOV_II003790	0.105	0.217	0.094	0.14	hypothetical protein
BBOV_IV004820	0.105	0.24	0.071	0.14	glutathione synthase, putative
BBOV_III002250	0.104	0.213	0.101	0.14	ATPase associated with various cellular activities (AAA) family protein
BBOV_IV001820	0.104	0.227	0.085	0.14	clathrin heavy chain
BBOV_I001460	0.103	0.223	0.104	0.14	secretory protein, putative
BBOV_I001500	0.1	0.11	0.213	0.14	hypothetical protein
BBOV_IV000820	0.07	0.085	0.266	0.14	cytochrome c oxidase assembly protein Cox11 subunit
BBOV_IV011080	0.062	0.277	0.089	0.14	hypothetical protein
BBOV_IV010140	0.061	0.057	0.313	0.14	hypothetical protein
BBOV_I002550	0.037	0.316	0.073	0.14	hypothetical protein
BBOV_II003260	0.037	0.08	0.304	0.14	prenyltransferase, UbiA family protein
BBOV_I003700	0.018	0.26	0.128	0.14	hypothetical protein
BBOV_II000040	0.016	0.148	0.257	0.14	variant erythrocyte surface antigen-1, alpha subunit
BBOV_II002270	0.014	0.242	0.166	0.14	variant erythrocyte surface antigen-1, alpha subunit
BBOV_II002260	0.006	0.307	0.121	0.14	variant erythrocyte surface antigen-1, alpha subunit
BBOV_III000090	0.309	0.054	0.041	0.13	variant erythrocyte surface antigen-1, beta subunit
BBOV_IV006560	0.299	0.052	0.049	0.13	cyclin 4
BBOV_III002070	0.298	0.033	0.073	0.13	conserved hypothetical protein
BBOV_II001850	0.297	0.037	0.066	0.13	PCI domain containing 26S proteasome non-ATPase regulatory subunit 6 protein, putative
BBOV_IV006950	0.297	0.044	0.04	0.13	splicing factor, putative
BBOV_IV005850	0.278	0.052	0.052	0.13	conserved hypothetical protein
BBOV_II000640	0.278	0.051	0.066	0.13	translation elongation factor EF-1, subunit alpha protein, putative
BBOV_III010030	0.266	0.03	0.08	0.13	DNA repair helicase rad25 family protein
BBOV_IV010710	0.266	0.075	0.05	0.13	mitochondrial import inner membrane protein, putative
BBOV_III005140	0.262	0.048	0.074	0.13	phosphorylase family protein
BBOV_III001070	0.258	0.035	0.083	0.13	LSM domain containing protein
BBOV_II004050	0.257	0.033	0.086	0.13	u5 small nuclear ribonuclear protein, putative
BBOV_III002040	0.249	0.058	0.077	0.13	conserved hypothetical protein
BBOV_I000340	0.249	0.056	0.075	0.13	conserved hypothetical protein
BBOV_III010070	0.248	0.105	0.04	0.13	papain family cysteine protease containing protein
BBOV_IV011270	0.248	0.064	0.079	0.13	lactate dehydrogenase
BBOV_III010780	0.244	0.056	0.1	0.13	conserved hypothetical protein
BBOV_III008470	0.24	0.033	0.117	0.13	protein phosphatase inhibitor family protein
BBOV_II001060	0.239	0.06	0.103	0.13	60S ribosomal protein L44 protein
BBOV_IV011800	0.239	0.084	0.066	0.13	hypothetical protein
BBOV_III006450	0.233	0.062	0.102	0.13	ABC transporter family protein
BBOV_IV007350	0.227	0.038	0.139	0.13	conserved hypothetical protein
BBOV_IV008170	0.226	0.047	0.113	0.13	hypothetical protein
BBOV_IV006610	0.226	0.068	0.084	0.13	conserved hypothetical protein
BBOV_II000290	0.224	0.055	0.107	0.13	hypothetical protein
BBOV_IV010260	0.224	0.06	0.119	0.13	conserved hypothetical protein
BBOV_III004980	0.219	0.062	0.1	0.13	conserved hypothetical protein
BBOV_II004100	0.215	0.056	0.11	0.13	ClpB, putative
BBOV_IV011400	0.209	0.049	0.127	0.13	transporter, putative
BBOV_II000230	0.208	0.105	0.085	0.13	putative serine esterase domain containing protein
BBOV_IV007130	0.201	0.095	0.095	0.13	membrane protein, putative
BBOV_II006270	0.198	0.144	0.063	0.13	hypothetical protein
BBOV_I000540	0.197	0.066	0.125	0.13	preprocathepsin c precursor, putative
BBOV_III006390	0.196	0.055	0.136	0.13	ribosomal protein L14p/L23e, putative
BBOV_II006030	0.19	0.098	0.094	0.13	sulfate transporter, putative
BBOV_II004450	0.188	0.124	0.064	0.13	leucine aminopeptidase, putative
BBOV_II000120	0.187	0.116	0.081	0.13	hypothetical protein
BBOV_I002580	0.187	0.043	0.174	0.13	glutamate-cysteine ligase catalytic subunit, putative
BBOV_III004390	0.186	0.13	0.08	0.13	hypothetical protein
BBOV_II006280	0.18	0.073	0.14	0.13	TLD family protein
BBOV_IV008000	0.172	0.106	0.107	0.13	hypothetical protein
BBOV_III008050	0.166	0.141	0.075	0.13	conserved hypothetical protein
BBOV_III004350	0.163	0.119	0.114	0.13	nucleolar GTP-binding protein 1, putative
BBOV_II003430	0.16	0.059	0.184	0.13	peptide chain release factor 2, putative
BBOV_III010810	0.157	0.084	0.161	0.13	ribosomal protein S8 family protein
BBOV_II005670	0.15	0.157	0.073	0.13	hypothetical protein
BBOV_III000290	0.144	0.189	0.066	0.13	hypothetical protein
BBOV_IV003910	0.14	0.1	0.161	0.13	hypothetical protein
BBOV_IV000300	0.137	0.138	0.102	0.13	Der1-like family, putative
BBOV_III010210	0.136	0.201	0.058	0.13	conserved hypothetical protein
BBOV_II002160	0.13	0.172	0.096	0.13	HORMA domain containing protein
BBOV_III011480	0.129	0.155	0.113	0.13	phosphatidylinositol 3- and 4-kinase family protein
BBOV_IV011480	0.128	0.13	0.127	0.13	superoxide dismutase, putative
BBOV_IV009760	0.127	0.18	0.079	0.13	hypothetical protein
BBOV_IV006540	0.119	0.16	0.115	0.13	30S ribosomal protein S8, putative
BBOV_III010040	0.118	0.122	0.153	0.13	dynamin central region family protein
BBOV_V000420	0.117	0.167	0.107	0.13	rps3
BBOV_II005620	0.117	0.166	0.114	0.13	hypothetical protein
BBOV_IV001610	0.116	0.127	0.161	0.13	hypothetical protein
BBOV_III006610	0.113	0.052	0.218	0.13	sedlin, N-terminal conserved region family protein
BBOV_III011260	0.112	0.085	0.182	0.13	hypothetical protein
BBOV_II007670	0.11	0.162	0.117	0.13	TBC domain containing protein
BBOV_I000920	0.11	0.073	0.208	0.13	hypothetical protein
BBOV_III006280	0.109	0.143	0.144	0.13	dual specificity phosphatase, catalytic domain containing protein
BBOV_IV003330	0.109	0.047	0.238	0.13	translation initiation factor 3 subunit 2
BBOV_III006960	0.109	0.038	0.236	0.13	nucleolar protein,Nop52 family protein
BBOV_II007250	0.109	0.152	0.12	0.13	translation initiation factor IF-2, putative
BBOV_III010650	0.108	0.048	0.24	0.13	conserved hypothetical protein
BBOV_II007140	0.108	0.104	0.188	0.13	5'-3' exoribonuclease (XRN2), putative
BBOV_I001840	0.108	0.165	0.124	0.13	hypothetical protein
BBOV_II006520	0.108	0.135	0.159	0.13	hypothetical protein
BBOV_II002430	0.108	0.151	0.143	0.13	hypothetical protein
BBOV_II003660	0.108	0.074	0.199	0.13	conserved hypothetical protein
BBOV_IV007210	0.108	0.141	0.13	0.13	succinate dehydrogenase alpha subunit, putative
BBOV_II000840	0.108	0.185	0.083	0.13	hypothetical protein
BBOV_IV004650	0.108	0.043	0.239	0.13	karyopherin beta, putative
BBOV_III007150	0.107	0.152	0.118	0.13	conserved hypothetical protein
BBOV_III003840	0.107	0.068	0.217	0.13	hypothetical protein
BBOV_III010720	0.107	0.075	0.209	0.13	hypothetical protein
BBOV_IV011350	0.107	0.043	0.226	0.13	hypothetical protein
BBOV_III009020	0.107	0.084	0.207	0.13	ubiquinone/menaquinone biosynthesis methyltransferases family protein
BBOV_III010480	0.107	0.241	0.038	0.13	replication factor-a protein 1 (rpa1) family protein
BBOV_II007510	0.107	0.059	0.233	0.13	conserved hypothetical protein
BBOV_I002540	0.107	0.085	0.191	0.13	fumarate hydratase, putative
BBOV_II003070	0.107	0.183	0.098	0.13	conserved hypothetical protein
BBOV_IV002400	0.106	0.185	0.106	0.13	hypothetical protein
BBOV_III005220	0.106	0.165	0.114	0.13	DEAD/DEAH box domain containing protein
BBOV_III011790	0.106	0.069	0.225	0.13	aconitate hydratase 1 family protein
BBOV_III005690	0.106	0.207	0.085	0.13	hypothetical protein
BBOV_II002030	0.106	0.069	0.218	0.13	39S ribosomal protein L47, mitochondrial precursor
BBOV_I004230	0.106	0.192	0.104	0.13	small nuclear ribonucleoprotein, putative
BBOV_III001000	0.106	0.084	0.213	0.13	conserved hypothetical protein
BBOV_II005820	0.106	0.027	0.266	0.13	pre-mRNA branch site protein p14, putative
BBOV_IV009210	0.106	0.108	0.175	0.13	signal recognition particle SRP54 protein, putative
BBOV_IV002480	0.106	0.225	0.065	0.13	hypothetical protein
BBOV_II000520	0.106	0.066	0.204	0.13	hypothetical protein
BBOV_III003570	0.106	0.096	0.198	0.13	ribosomal protein L24e, putative
BBOV_III008150	0.105	0.127	0.144	0.13	vacuolar ATP synthase catalytic subunit A
BBOV_IV001260	0.105	0.194	0.084	0.13	mitochondrial processing peptidase beta subunit
BBOV_IV005280	0.103	0.076	0.205	0.13	succinate dehydrogenase iron-sulfur subunit, putative
BBOV_II001550	0.09	0.237	0.049	0.13	hypothetical protein
BBOV_I003710	0.078	0.226	0.1	0.13	hypothetical protein
BBOV_II004850	0.077	0.147	0.181	0.13	hypothetical protein
BBOV_I003110	0.068	0.098	0.223	0.13	hypothetical protein
BBOV_IV012080	0.058	0.025	0.316	0.13	tRNA pseudouridine synthase, putative
BBOV_V000280	0.011	0.275	0.108	0.13	hypothetical protein
BBOV_II000440	0.008	0.157	0.22	0.13	hypothetical protein
BBOV_III010150	0.005	0.08	0.295	0.13	conserved hypothetical protein
BBOV_IV010090	0.004	0.102	0.277	0.13	hypothetical protein
BBOV_III004620	0.003	0.296	0.086	0.13	ATP synthase subunit C family protein
BBOV_IV011370	0.003	0.075	0.315	0.13	PK4 protein kinase
BBOV_II002950	0.288	0.021	0.051	0.12	26 proteasome complex subunit SEM1, putative
BBOV_II007830	0.284	0.035	0.042	0.12	variant erythrocyte surface antigen-1, beta subunit
BBOV_IV008890	0.28	0.034	0.048	0.12	cytochrome c/c1 heme lyase, putative
BBOV_II006770	0.275	0.016	0.068	0.12	hypothetical protein
BBOV_III011640	0.258	0.041	0.068	0.12	Vps53-like family protein
BBOV_IV004740	0.257	0.063	0.032	0.12	MORN repeat protein
BBOV_III000640	0.256	0.034	0.078	0.12	hydrolase, NUDIX family protein
BBOV_V000350	0.255	0.053	0.056	0.12	rps11
BBOV_III005200	0.249	0.048	0.067	0.12	ThiF family protein
BBOV_III002690	0.248	0.059	0.05	0.12	dimethyladenosine transferase, putative
BBOV_II004550	0.238	0.04	0.083	0.12	conserved hypothetical protein
BBOV_III000270	0.237	0.086	0.039	0.12	signal peptidase, putative
BBOV_IV006440	0.237	0.035	0.084	0.12	hypothetical protein
BBOV_II000960	0.235	0.033	0.089	0.12	hypothetical protein
BBOV_IV004720	0.228	0.089	0.052	0.12	MYND finger domain protein, putative
BBOV_III004720	0.227	0.056	0.064	0.12	splicing factor 3B subunit 10 (SF3b10), putative
BBOV_IV006730	0.227	0.06	0.067	0.12	single stranded G-strand telomeric DNA-binding protein, putative
BBOV_II003770	0.226	0.033	0.089	0.12	conserved hypothetical protein
BBOV_II007540	0.224	0.046	0.091	0.12	DNA-directed RNA polymerase 2 subunit, putative
BBOV_IV011180	0.223	0.109	0.038	0.12	conserved hypothetical protein
BBOV_III008770	0.223	0.084	0.063	0.12	conserved hypothetical protein
BBOV_II004720	0.217	0.091	0.045	0.12	conserved hypothetical protein
BBOV_I003180	0.216	0.063	0.068	0.12	ABC transporter, ATP-binding protein domain containing protein
BBOV_IV011170	0.216	0.049	0.097	0.12	dim1 protein-like protein, putative
BBOV_IV002110	0.215	0.055	0.103	0.12	hypothetical protein
BBOV_IV009190	0.215	0.036	0.114	0.12	translation initiation factor 2 alpha subunit
BBOV_III008900	0.208	0.097	0.053	0.12	PRP38 family protein
BBOV_IV007790	0.201	0.089	0.056	0.12	processing splicing factor 8, putative
BBOV_IV003150	0.201	0.058	0.097	0.12	conserved hypothetical protein
BBOV_II004710	0.199	0.058	0.1	0.12	hypothetical protein
BBOV_IV011070	0.199	0.093	0.076	0.12	phospholipase C gamma 1, putative
BBOV_III006210	0.198	0.074	0.093	0.12	hypothetical protein
BBOV_IV002790	0.197	0.047	0.108	0.12	conserved hypothetical protein
BBOV_I005040	0.197	0.077	0.08	0.12	conserved hypothetical protein
BBOV_I005070	0.197	0.077	0.08	0.12	conserved hypothetical protein
BBOV_III003810	0.193	0.049	0.128	0.12	ribosomal protein S14p/S29e, putative
BBOV_III005500	0.189	0.049	0.121	0.12	hypothetical protein
BBOV_I003140	0.181	0.043	0.136	0.12	base excision DNA repair protein, HhH-GPD family domain containing protein
BBOV_IV008050	0.18	0.045	0.122	0.12	small nuclear ribonucleoprotein F, putative
BBOV_IV011700	0.17	0.056	0.147	0.12	hypothetical protein
BBOV_III005890	0.167	0.1	0.106	0.12	translation initiation factor eIF-6 family protein
BBOV_III004430	0.164	0.088	0.103	0.12	conserved hypothetical protein
BBOV_II005130	0.164	0.038	0.148	0.12	hypothetical protein
BBOV_III005410	0.163	0.104	0.079	0.12	IQ calmodulin-binding domain containing protein
BBOV_I002960	0.161	0.054	0.156	0.12	hypothetical protein
BBOV_I002520	0.16	0.081	0.105	0.12	hypothetical protein
BBOV_III010170	0.155	0.134	0.071	0.12	hypothetical protein
BBOV_IV011320	0.155	0.153	0.061	0.12	conserved hypothetical protein
BBOV_III008890	0.155	0.085	0.109	0.12	conserved hypothetical protein
BBOV_IV002090	0.149	0.087	0.132	0.12	RuvB-like 2 DNA helicase
BBOV_II002090	0.148	0.107	0.118	0.12	phosphoenolpyruvate carboxylase, putative
BBOV_IV000030	0.145	0.105	0.104	0.12	variant erythrocyte surface antigen-1, beta subunit
BBOV_IV007880	0.141	0.14	0.081	0.12	hypothetical protein
BBOV_I005020	0.14	0.055	0.175	0.12	conserved hypothetical protein
BBOV_III007000	0.139	0.082	0.151	0.12	pyruvate kinase, putative
BBOV_III003740	0.138	0.133	0.091	0.12	conserved hypothetical protein
BBOV_IV006900	0.137	0.077	0.139	0.12	inosine-5'-monophosphate dehydrogenase, putative
BBOV_I004030	0.133	0.049	0.176	0.12	hypothetical protein
BBOV_IV008520	0.133	0.144	0.082	0.12	protein kinase, putative
BBOV_IV000590	0.131	0.142	0.082	0.12	conserved hypothetical protein
BBOV_III002620	0.129	0.064	0.177	0.12	ankyrin repeat family protein
BBOV_III002930	0.128	0.172	0.059	0.12	hypothetical protein
BBOV_IV010410	0.128	0.153	0.077	0.12	coatamer beta subunit, putative
BBOV_III011780	0.126	0.191	0.058	0.12	conserved hypothetical protein
BBOV_III007870	0.126	0.137	0.108	0.12	conserved hypothetical protein
BBOV_III006780	0.124	0.083	0.14	0.12	small GTP-binding protein, putative
BBOV_III001360	0.123	0.075	0.168	0.12	hypothetical protein
BBOV_II005150	0.119	0.054	0.185	0.12	hypothetical protein
BBOV_IV005700	0.118	0.065	0.173	0.12	50S ribosomal protein L13, putative
BBOV_IV003200	0.117	0.156	0.082	0.12	hypothetical protein
BBOV_II003130	0.114	0.183	0.055	0.12	elongation factor Tu GTP binding domain containing protein
BBOV_II005280	0.113	0.088	0.174	0.12	glycogen synthase kinase-3 alpha, putative
BBOV_I002240	0.113	0.197	0.061	0.12	50S ribosomal protein L18, putative
BBOV_IV001080	0.112	0.043	0.203	0.12	hypothetical protein
BBOV_II007280	0.112	0.093	0.153	0.12	hypothetical protein
BBOV_III003690	0.111	0.063	0.189	0.12	hypothetical protein
BBOV_III000430	0.111	0.151	0.096	0.12	hypothetical protein
BBOV_IV007660	0.111	0.068	0.192	0.12	RNA helicase, putative
BBOV_II005540	0.11	0.085	0.179	0.12	hypothetical protein
BBOV_IV011450	0.11	0.106	0.134	0.12	hypothetical protein
BBOV_II000500	0.109	0.08	0.177	0.12	Rad2 endonuclease, putative
BBOV_III009420	0.109	0.171	0.067	0.12	hypothetical protein
BBOV_III005270	0.109	0.139	0.1	0.12	hypothetical protein
BBOV_II005460	0.109	0.191	0.054	0.12	hypothetical protein
BBOV_I000170	0.108	0.048	0.219	0.12	protein kinase domain containing protein
BBOV_III000470	0.108	0.147	0.099	0.12	RNA helicase family protein
BBOV_IV007000	0.108	0.129	0.126	0.12	hypothetical protein
BBOV_I001560	0.108	0.129	0.136	0.12	protein kinase domain containing protein
BBOV_IV000960	0.108	0.125	0.116	0.12	fatty acyl-CoA synthetase 3
BBOV_II002230	0.108	0.141	0.112	0.12	XRN 5'-3' exonuclease protein, putative
BBOV_III002630	0.108	0.078	0.181	0.12	hypothetical protein
BBOV_II003930	0.107	0.107	0.136	0.12	hypothetical protein
BBOV_III001440	0.107	0.091	0.156	0.12	hypothetical protein
BBOV_I001510	0.107	0.091	0.177	0.12	hypothetical protein
BBOV_IV010290	0.107	0.041	0.202	0.12	platelet-derived growth factor-associated protein, putative
BBOV_III003210	0.107	0.1	0.151	0.12	protein kinase domain containing protein
BBOV_IV006960	0.107	0.146	0.122	0.12	conserved hypothetical protein
BBOV_II003990	0.107	0.131	0.13	0.12	hypothetical protein
BBOV_IV000930	0.107	0.168	0.1	0.12	hypothetical protein
BBOV_II000750	0.107	0.123	0.119	0.12	myb-like DNA-binding domain containing protein
BBOV_IV003380	0.107	0.166	0.095	0.12	kinesin, putative
BBOV_IV009810	0.107	0.039	0.2	0.12	initiation factor 3 gamma subunit containing protein
BBOV_IV010770	0.107	0.081	0.163	0.12	hypothetical protein
BBOV_II000790	0.107	0.195	0.07	0.12	hypothetical protein
BBOV_III009300	0.107	0.073	0.187	0.12	hypothetical protein
BBOV_III011410	0.107	0.139	0.11	0.12	hypothetical protein
BBOV_IV005220	0.107	0.162	0.101	0.12	serine/threonin protein phosphatase, putative
BBOV_II005740	0.107	0.089	0.157	0.12	conserved hypothetical protein
BBOV_IV008040	0.107	0.054	0.187	0.12	hypothetical protein
BBOV_III008000	0.107	0.055	0.207	0.12	eRF1 domain 3 family protein
BBOV_II005560	0.107	0.114	0.149	0.12	cyclic nucleotide-binding domain containing protein
BBOV_II005010	0.106	0.12	0.145	0.12	hypothetical protein
BBOV_IV002390	0.106	0.185	0.084	0.12	ubiquitin family domain containing protein
BBOV_II005730	0.106	0.082	0.185	0.12	TAFII55 protein conserved region containing protein
BBOV_IV000150	0.106	0.171	0.087	0.12	hypothetical protein
BBOV_IV002960	0.106	0.188	0.061	0.12	conserved hypothetical protein
BBOV_III003970	0.106	0.1	0.151	0.12	hypothetical protein
BBOV_IV004030	0.106	0.135	0.127	0.12	conserved hypothetical protein
BBOV_IV010850	0.106	0.176	0.072	0.12	hypothetical protein
BBOV_II001590	0.106	0.028	0.229	0.12	hypothetical protein
BBOV_III009840	0.106	0.097	0.149	0.12	hypothetical protein
BBOV_III002700	0.106	0.182	0.062	0.12	hypothetical protein
BBOV_III009040	0.106	0.066	0.197	0.12	hypothetical protein
BBOV_III010950	0.106	0.121	0.137	0.12	conserved hypothetical protein
BBOV_IV003480	0.106	0.089	0.156	0.12	hypothetical protein
BBOV_III010820	0.106	0.048	0.2	0.12	conserved hypothetical protein
BBOV_I004610	0.106	0.061	0.194	0.12	SAC3/GANP family domain containing protein
BBOV_IV008030	0.106	0.086	0.171	0.12	conserved hypothetical protein
BBOV_IV010630	0.105	0.172	0.082	0.12	elongation factor 1-alpha
BBOV_IV010620	0.105	0.172	0.082	0.12	elongation factor 1-alpha
BBOV_II006300	0.105	0.06	0.183	0.12	hypothetical protein
BBOV_IV010130	0.105	0.165	0.103	0.12	conserved hypothetical protein
BBOV_IV000120	0.105	0.056	0.195	0.12	3' exoribonuclease family, domain 1 containing protein
BBOV_III004960	0.104	0.119	0.128	0.12	conserved hypothetical protein
BBOV_III005080	0.099	0.148	0.125	0.12	DHHC zinc finger domain containing protein
BBOV_I001520	0.086	0.058	0.223	0.12	conserved hypothetical protein
BBOV_III007050	0.085	0.212	0.053	0.12	hypothetical protein
BBOV_III010270	0.084	0.202	0.085	0.12	hypothetical protein
BBOV_IV004900	0.08	0.13	0.136	0.12	hypothetical protein
BBOV_IV008130	0.075	0.179	0.099	0.12	hypothetical protein
BBOV_II002480	0.07	0.147	0.131	0.12	hypothetical protein
BBOV_IV000110	0.047	0.21	0.1	0.12	hypothetical protein
BBOV_II002740	0.039	0.082	0.234	0.12	proteolipid subunit c, putative
BBOV_III009220	0.017	0.068	0.284	0.12	ATP synthase subunit C domain containing protein
BBOV_II006070	0.013	0.234	0.104	0.12	conserved hypothetical protein
BBOV_I004770	0.009	0.168	0.196	0.12	hypothetical protein
BBOV_III006890	0.002	0.267	0.102	0.12	conserved hypothetical protein
BBOV_III001880	0.257	0.017	0.057	0.11	conserved hypothetical protein
BBOV_IV006750	0.245	0.022	0.058	0.11	hypothetical protein
BBOV_II000100	0.242	0.047	0.045	0.11	variant erythrocyte surface antigen-1, beta subunit
BBOV_I005520	0.242	0.032	0.045	0.11	variant erythrocyte surface antigen-1, putative
BBOV_III003890	0.241	0.048	0.04	0.11	G10 protein family protein
BBOV_III010290	0.236	0.044	0.061	0.11	hypothetical protein
BBOV_III002400	0.234	0.026	0.062	0.11	SOH1 family protein
BBOV_III005710	0.231	0.078	0.032	0.11	hypothetical protein
BBOV_IV011600	0.229	0.048	0.065	0.11	hypothetical protein
BBOV_II007590	0.228	0.04	0.064	0.11	sec23 protein
BBOV_IV002970	0.228	0.038	0.062	0.11	TATA-box binding protein
BBOV_IV002890	0.227	0.023	0.075	0.11	hypothetical protein
BBOV_III003800	0.227	0.064	0.051	0.11	SCP-like extracellular protein family protein
BBOV_I004890	0.227	0.04	0.07	0.11	hypothetical protein
BBOV_III002540	0.224	0.035	0.082	0.11	conserved hypothetical protein
BBOV_II004630	0.224	0.025	0.095	0.11	conserved hypothetical protein
BBOV_III001560	0.222	0.034	0.075	0.11	acuolar ATP synthase subunit family protein
BBOV_IV005450	0.218	0.05	0.053	0.11	40S ribosomal protein S18, putative
BBOV_IV001600	0.218	0.055	0.049	0.11	glucose-6-phosphate dehydrogenase-6-phosphogluconolactonase
BBOV_IV003630	0.217	0.05	0.05	0.11	phospholipid-translocating P-type ATPase, putative
BBOV_IV008120	0.215	0.043	0.08	0.11	hypothetical protein
BBOV_I003330	0.214	0.032	0.083	0.11	hypothetical protein
BBOV_II004700	0.212	0.051	0.068	0.11	hypothetical protein
BBOV_I002100	0.211	0.058	0.057	0.11	hypothetical protein
BBOV_I002120	0.208	0.037	0.074	0.11	conserved hypothetical protein
BBOV_IV003180	0.207	0.077	0.055	0.11	hexose transporter
BBOV_II003760	0.205	0.073	0.067	0.11	conserved hypothetical protein
BBOV_I000770	0.205	0.043	0.078	0.11	adenylate and guanylate cyclase catalytic domain containing protein
BBOV_I001960	0.202	0.048	0.077	0.11	hypothetical protein
BBOV_III000230	0.198	0.042	0.086	0.11	hypothetical protein
BBOV_III009810	0.198	0.089	0.032	0.11	hypothetical protein
BBOV_IV009640	0.195	0.045	0.093	0.11	DNA repair and recombination protein RAD54-like, putative
BBOV_IV001620	0.195	0.061	0.063	0.11	conserved hypothetical protein
BBOV_I005010	0.194	0.055	0.095	0.11	hypothetical protein
BBOV_III005730	0.193	0.081	0.07	0.11	conserved hypothetical protein
BBOV_II003640	0.192	0.042	0.088	0.11	transportin, putative
BBOV_I003450	0.189	0.075	0.068	0.11	riboflavin kinase / FAD synthetase domain containing protein
BBOV_III003420	0.188	0.058	0.098	0.11	transporter, major facilitator family
BBOV_II007580	0.188	0.083	0.052	0.11	hypothetical protein
BBOV_I004600	0.188	0.053	0.085	0.11	geranylgeranyl transferase type II beta subunit, putative
BBOV_IV001440	0.177	0.111	0.049	0.11	Rab geranylgeranyltransferase, beta subunit
BBOV_III001080	0.172	0.076	0.079	0.11	hypothetical protein
BBOV_IV011240	0.169	0.058	0.113	0.11	hypothetical protein
BBOV_I003200	0.168	0.098	0.075	0.11	hypothetical protein
BBOV_IV010560	0.167	0.073	0.083	0.11	lysophospholipase, putative
BBOV_I003990	0.166	0.039	0.112	0.11	hypothetical protein
BBOV_IV007740	0.163	0.103	0.077	0.11	hypothetical protein
BBOV_IV003310	0.162	0.055	0.125	0.11	HAD superfamily hydrolase, putative
BBOV_II001900	0.162	0.029	0.127	0.11	Histone H2A protein
BBOV_IV008820	0.16	0.076	0.084	0.11	hypothetical protein
BBOV_III003980	0.16	0.08	0.101	0.11	hypothetical protein
BBOV_III004310	0.158	0.046	0.125	0.11	60S ribosomal protein L37e, putative
BBOV_IV009850	0.157	0.103	0.081	0.11	phosphomannomutase, putative
BBOV_II004660	0.157	0.091	0.072	0.11	ubiquitin-conjugating enzyme, putative
BBOV_II003050	0.157	0.071	0.112	0.11	receptor for activated C kinase, RACK protein
BBOV_IV011650	0.157	0.043	0.13	0.11	acylphosphatase, putative
BBOV_IV002610	0.156	0.085	0.099	0.11	hypothetical protein
BBOV_IV002210	0.156	0.106	0.066	0.11	replication factor C subunit 4
BBOV_IV010110	0.152	0.097	0.077	0.11	clathrin coat adaptor subunit, putative
BBOV_IV002900	0.152	0.091	0.093	0.11	elongation factor P, putative
BBOV_II000920	0.152	0.07	0.117	0.11	variant erythrocyte surface antigen-1, alpha subunit
BBOV_II001730	0.149	0.044	0.131	0.11	smc family/structural maintenance of chromosome
BBOV_IV003830	0.147	0.096	0.098	0.11	hypothetical protein
BBOV_II004170	0.142	0.081	0.109	0.11	variant erythrocyte surface antigen-1, alpha subunit
BBOV_I003040	0.138	0.11	0.068	0.11	conserved hypothetical protein
BBOV_II005200	0.137	0.09	0.103	0.11	hypothetical protein
BBOV_III008810	0.134	0.12	0.063	0.11	hypothetical protein
BBOV_I003580	0.134	0.043	0.15	0.11	UDP-N-acetylglucosamine pyrophosphorylase, putative
BBOV_II001320	0.134	0.09	0.109	0.11	hypothetical protein
BBOV_II007050	0.132	0.114	0.098	0.11	hypothetical protein
BBOV_III004220	0.131	0.071	0.118	0.11	ADP-ribosylation factor family protein
BBOV_I003610	0.129	0.036	0.155	0.11	WD domain, G-beta repeat domain containing protein
BBOV_IV006370	0.129	0.081	0.113	0.11	hypothetical protein
BBOV_III008480	0.128	0.096	0.108	0.11	conserved hypothetical protein
BBOV_II005980	0.128	0.104	0.102	0.11	Rab11b protein, putative
BBOV_II006050	0.127	0.066	0.124	0.11	hypothetical protein
BBOV_IV001570	0.125	0.14	0.059	0.11	hypothetical protein
BBOV_IV011200	0.119	0.082	0.143	0.11	hypothetical protein
BBOV_II000200	0.118	0.046	0.153	0.11	cyclophilin, putative
BBOV_IV007670	0.118	0.121	0.09	0.11	hypothetical protein
BBOV_II001740	0.118	0.121	0.08	0.11	hypothetical protein
BBOV_II000540	0.117	0.122	0.084	0.11	hypothetical protein
BBOV_III002390	0.117	0.136	0.079	0.11	hypothetical protein
BBOV_II003420	0.116	0.17	0.038	0.11	p36 protein
BBOV_III004360	0.115	0.083	0.137	0.11	hypothetical protein
BBOV_IV007050	0.114	0.08	0.122	0.11	chromatin assembly factor 1 subunit B, putative
BBOV_II004040	0.113	0.055	0.176	0.11	conserved hypothetical protein
BBOV_IV009540	0.113	0.097	0.134	0.11	hypothetical protein
BBOV_IV010670	0.112	0.078	0.131	0.11	DnaJ domain containing protein
BBOV_III010090	0.112	0.143	0.068	0.11	hypothetical protein
BBOV_III003220	0.111	0.1	0.115	0.11	hypothetical protein
BBOV_I003320	0.111	0.065	0.146	0.11	conserved hypothetical protein
BBOV_II007210	0.11	0.138	0.07	0.11	hypothetical protein
BBOV_IV010690	0.11	0.1	0.132	0.11	protein kinase domain containing protein
BBOV_IV003800	0.11	0.135	0.084	0.11	ATP-dependent Clp protease proteolytic subunit, putative
BBOV_I004090	0.109	0.085	0.141	0.11	hypothetical protein
BBOV_IV011810	0.109	0.153	0.057	0.11	hypothetical protein
BBOV_IV000840	0.109	0.105	0.103	0.11	hypothetical protein
BBOV_II003620	0.109	0.091	0.125	0.11	hypothetical protein
BBOV_IV009950	0.108	0.179	0.053	0.11	mu1 adaptin
BBOV_III002090	0.108	0.037	0.184	0.11	40S ribosomal protein S30, putative
BBOV_III006660	0.108	0.072	0.142	0.11	conserved hypothetical protein
BBOV_IV004950	0.108	0.116	0.104	0.11	hypothetical protein
BBOV_II003400	0.108	0.035	0.186	0.11	hypothetical protein
BBOV_IV006930	0.108	0.075	0.139	0.11	hypothetical protein
BBOV_III011010	0.108	0.118	0.108	0.11	tRNA synthetase class II core domain containing protein
BBOV_III006940	0.108	0.123	0.086	0.11	SNF2 family N-terminal domain containing protein
BBOV_IV005560	0.108	0.089	0.129	0.11	GMP reductase, putative
BBOV_IV009890	0.108	0.136	0.093	0.11	DnaJ chaperone, putative
BBOV_I002360	0.108	0.119	0.094	0.11	hypothetical protein
BBOV_IV001300	0.108	0.111	0.099	0.11	DNA excision repair helicase
BBOV_III011710	0.108	0.157	0.068	0.11	hypothetical protein
BBOV_IV008800	0.108	0.16	0.068	0.11	hypothetical protein
BBOV_IV012060	0.108	0.047	0.163	0.11	Putative GTP-ase activating protein for Arf
BBOV_II005960	0.108	0.127	0.087	0.11	conserved hypothetical protein
BBOV_IV005610	0.108	0.132	0.09	0.11	tubulin-specific chaperone, putative
BBOV_IV003520	0.108	0.09	0.123	0.11	conserved hypothetical protein
BBOV_IV006620	0.108	0.024	0.196	0.11	conserved hypothetical protein
BBOV_I003850	0.107	0.077	0.135	0.11	SmORF
BBOV_I004130	0.107	0.135	0.095	0.11	conserved hypothetical protein
BBOV_IV009430	0.107	0.056	0.167	0.11	nonsense-mediated mRNA decay protein, putative
BBOV_I001650	0.107	0.105	0.124	0.11	conserved hypothetical protein
BBOV_II000530	0.107	0.15	0.067	0.11	hypothetical protein
BBOV_III010450	0.107	0.089	0.122	0.11	hypothetical protein
BBOV_III001490	0.107	0.05	0.174	0.11	hypothetical protein
BBOV_III008970	0.107	0.094	0.12	0.11	vacuolar protein sorting 29, putative
BBOV_IV011460	0.107	0.129	0.087	0.11	ATPase AAA type domain containing protein
BBOV_I002140	0.107	0.047	0.163	0.11	ADP-ribosylation factor-like protein 2, putative
BBOV_III005040	0.107	0.131	0.099	0.11	hypothetical protein
BBOV_III005010	0.107	0.131	0.099	0.11	hypothetical protein
BBOV_IV002660	0.107	0.077	0.153	0.11	hypothetical protein
BBOV_III004750	0.107	0.038	0.176	0.11	tetratricopeptide repeat domain containing protein
BBOV_III010970	0.107	0.089	0.136	0.11	cytochrome c oxidase subunit Vb, putative
BBOV_IV004500	0.107	0.151	0.086	0.11	GTP1/OBG containing protein
BBOV_II007290	0.107	0.171	0.062	0.11	hypothetical protein
BBOV_III010830	0.107	0.134	0.1	0.11	hypothetical protein
BBOV_III000130	0.107	0.035	0.186	0.11	conserved hypothetical protein
BBOV_III011620	0.107	0.154	0.073	0.11	hypothetical protein
BBOV_IV011380	0.107	0.098	0.119	0.11	transcription or splicing factor-like protein, putative
BBOV_IV010500	0.107	0.039	0.178	0.11	hypothetical protein
BBOV_III011720	0.107	0.135	0.083	0.11	hypothetical protein
BBOV_II002780	0.107	0.064	0.173	0.11	arginyl-tRNA synthetase, putative
BBOV_II002640	0.107	0.155	0.068	0.11	hypothetical protein
BBOV_IV009450	0.107	0.051	0.175	0.11	conserved hypothetical protein
BBOV_I003340	0.107	0.068	0.145	0.11	t-complex protein 1, alpha subunit, putative
BBOV_III010490	0.107	0.155	0.067	0.11	ribosomal protein L24, putative
BBOV_II000660	0.107	0.089	0.129	0.11	hypothetical protein
BBOV_IV004680	0.107	0.145	0.069	0.11	SET domain containing protein
BBOV_III004040	0.107	0.108	0.12	0.11	Dullard-like phosphatase domain containing protein
BBOV_IV006880	0.106	0.085	0.138	0.11	60S ribosomal protein L24, putative
BBOV_IV011910	0.106	0.117	0.115	0.11	hypothetical protein
BBOV_II006580	0.106	0.112	0.109	0.11	Leu/Phe-tRNA protein transferase, putative
BBOV_II004320	0.106	0.061	0.15	0.11	conserved hypothetical protein
BBOV_II003460	0.106	0.058	0.168	0.11	60S ribosomal protein L36
BBOV_IV005060	0.106	0.145	0.076	0.11	RNA-binding protein, putative
BBOV_III003940	0.106	0.076	0.145	0.11	ATPase, AFG1 family protein
BBOV_IV002200	0.106	0.021	0.198	0.11	DEAD/DEAH box helicase, putative
BBOV_III008860	0.106	0.107	0.114	0.11	hypothetical protein
BBOV_III002010	0.106	0.16	0.065	0.11	hypothetical protein
BBOV_I002830	0.106	0.07	0.145	0.11	hypothetical protein
BBOV_IV001010	0.106	0.149	0.061	0.11	conserved hypothetical protein
BBOV_II007060	0.106	0.088	0.128	0.11	50S ribosomal subunit protein L28, putative
BBOV_III011560	0.106	0.033	0.178	0.11	PCI domain containing protein
BBOV_IV001790	0.106	0.125	0.1	0.11	hypothetical protein
BBOV_III010700	0.106	0.142	0.072	0.11	hypothetical protein
BBOV_III004680	0.106	0.137	0.076	0.11	hypothetical protein
BBOV_II004190	0.106	0.082	0.133	0.11	variant erythrocyte surface antigen-1, alpha subunit
BBOV_IV001390	0.106	0.113	0.101	0.11	prolyl-tRNA synthetase, putative
BBOV_IV010980	0.106	0.094	0.142	0.11	clathrin assembly protein small subunit, putative
BBOV_III006910	0.106	0.144	0.092	0.11	conserved hypothetical protein
BBOV_III008170	0.106	0.057	0.166	0.11	hypothetical protein
BBOV_III010380	0.105	0.096	0.135	0.11	hypothetical protein
BBOV_IV008410	0.105	0.089	0.123	0.11	hypothetical protein
BBOV_III000820	0.105	0.11	0.101	0.11	hypothetical protein
BBOV_IV004040	0.105	0.155	0.078	0.11	ribosomal protein S11, putative
BBOV_IV012050	0.105	0.106	0.114	0.11	conserved hypothetical protein
BBOV_I005000	0.105	0.105	0.111	0.11	hypothetical protein
BBOV_II004240	0.104	0.036	0.204	0.11	hypothetical protein
BBOV_IV001140	0.103	0.141	0.09	0.11	conserved hypothetical protein
BBOV_V000130	0.092	0.189	0.056	0.11	rpoB
BBOV_III000530	0.087	0.124	0.134	0.11	rhomboid family protein
BBOV_IV011560	0.073	0.118	0.136	0.11	endonuclease/exonuclease/phosphatase family protein
BBOV_III004710	0.062	0.167	0.104	0.11	hypothetical protein
BBOV_III003790	0.027	0.199	0.11	0.11	conserved hypothetical protein
BBOV_II000550	0.021	0.206	0.092	0.11	mannosyltransferase (PIG-M) containing domain
BBOV_IV006040	0.015	0.186	0.116	0.11	hypothetical protein
BBOV_I001400	0.014	0.094	0.235	0.11	conserved hypothetical protein
BBOV_IV003580	0.014	0.176	0.133	0.11	hypothetical protein
BBOV_III002290	0.014	0.153	0.151	0.11	cytochrome c oxidase assembly protein, putative
BBOV_IV004300	0.009	0.193	0.116	0.11	conserved hypothetical protein
BBOV_III006410	0.007	0.067	0.252	0.11	membrane protein, putative
BBOV_IV008710	0.228	0.032	0.047	0.1	hypothetical protein
BBOV_II006720	0.223	0.022	0.048	0.1	DnaJ domain containing protein
BBOV_III005570	0.214	0.036	0.047	0.1	ABC transporter family protein
BBOV_IV009410	0.203	0.041	0.045	0.1	rRNA methyltransferase, putative
BBOV_I000870	0.201	0.062	0.044	0.1	conserved hypothetical protein
BBOV_III009650	0.2	0.042	0.062	0.1	protein kinase domain containing protein
BBOV_IV008600	0.2	0.017	0.087	0.1	RNAse P protein subunit domain containing protein
BBOV_III004010	0.199	0.032	0.059	0.1	hypothetical protein
BBOV_IV003410	0.198	0.046	0.058	0.1	mitochondrial phosphate transporter
BBOV_III009350	0.198	0.03	0.087	0.1	ribosomal protein S7e family protein
BBOV_III011850	0.198	0.056	0.034	0.1	hypothetical protein
BBOV_II000930	0.196	0.032	0.073	0.1	hypothetical protein
BBOV_II006440	0.196	0.057	0.053	0.1	conserved hypothetical protein
BBOV_III006120	0.193	0.036	0.064	0.1	beta-lactamase family protein
BBOV_III005820	0.193	0.056	0.037	0.1	ABC transporter family protein
BBOV_III002440	0.192	0.073	0.043	0.1	DnaJ domain containing protein
BBOV_II004180	0.188	0.038	0.073	0.1	conserved hypothetical protein
BBOV_III008450	0.185	0.059	0.055	0.1	hypothetical protein
BBOV_II004110	0.185	0.056	0.063	0.1	variant erythrocyte surface antigen-1, alpha subunit
BBOV_I003250	0.184	0.035	0.074	0.1	ribosomal RNA large subunit methyltransferase J domain containing protein
BBOV_IV001320	0.183	0.063	0.044	0.1	phosphatidylinositol-4-phosphate 5-kinase, putative
BBOV_III004630	0.183	0.042	0.061	0.1	60S ribosomal protein L18ae, putative
BBOV_I002770	0.179	0.047	0.068	0.1	zinc knuckle domain containing protein
BBOV_IV005620	0.178	0.05	0.07	0.1	50S ribosomal protein L13, putative
BBOV_I001820	0.177	0.067	0.052	0.1	conserved hypothetical protein
BBOV_IV001630	0.17	0.032	0.111	0.1	cleavage and polyadenylation specifity factor
BBOV_II007640	0.168	0.077	0.042	0.1	calcium-dependent protein kinase, putative
BBOV_II001630	0.167	0.061	0.069	0.1	kelch repeat domain containing/Serine/threonine protein phosphatase protein, putative
BBOV_IV003280	0.165	0.044	0.088	0.1	hypothetical protein
BBOV_IV006330	0.164	0.089	0.058	0.1	hypothetical protein
BBOV_IV003530	0.164	0.073	0.053	0.1	hypothetical protein
BBOV_II006470	0.162	0.035	0.105	0.1	41-2 protein antigen precursor
BBOV_II005520	0.161	0.037	0.091	0.1	rRNA pseudouridine synthase, putative family protein
BBOV_I002390	0.158	0.051	0.085	0.1	conserved hypothetical protein
BBOV_III003070	0.157	0.058	0.093	0.1	hypothetical protein
BBOV_I000750	0.157	0.061	0.072	0.1	conserved hypothetical protein
BBOV_IV010230	0.156	0.037	0.105	0.1	cyclin-dependent kinase-related kinase, putative
BBOV_II007010	0.155	0.074	0.077	0.1	conserved hypothetical protein
BBOV_IV001740	0.155	0.051	0.088	0.1	hypothetical protein
BBOV_IV006160	0.154	0.06	0.089	0.1	peptide chain release factor 1, putative
BBOV_III006990	0.151	0.02	0.12	0.1	kelch repeat containing protein
BBOV_IV001290	0.151	0.056	0.088	0.1	conserved hypothetical protein
BBOV_IV008930	0.15	0.06	0.103	0.1	conserved hypothetical protein
BBOV_I000390	0.148	0.078	0.078	0.1	hypothetical protein
BBOV_I001190	0.147	0.028	0.132	0.1	variant erythrocyte surface antigen-1, beta subunit
BBOV_III005000	0.143	0.079	0.075	0.1	WD domain, G-beta repeat containing protein
BBOV_III011660	0.14	0.079	0.093	0.1	hypothetical protein
BBOV_I004530	0.139	0.074	0.089	0.1	hypothetical protein
BBOV_IV012070	0.139	0.057	0.099	0.1	peptidyl-prolyl cis-trans isomerase, putative
BBOV_III004850	0.137	0.122	0.052	0.1	tubulin beta chain
BBOV_III003230	0.135	0.071	0.089	0.1	WD domain, G-beta repeat domain containing protein
BBOV_IV009920	0.134	0.033	0.132	0.1	proteasome 26S regulatory subunit, putative
BBOV_I004790	0.133	0.067	0.091	0.1	hypothetical protein
BBOV_IV000160	0.133	0.069	0.111	0.1	serine/threonine protein phosphatase 5
BBOV_III000540	0.132	0.073	0.108	0.1	hypothetical protein
BBOV_IV010370	0.131	0.041	0.116	0.1	vacuolar sorting protein 28, putative
BBOV_I002950	0.13	0.096	0.067	0.1	transcription factor, putative
BBOV_IV001990	0.128	0.048	0.116	0.1	conserved hypothetical protein
BBOV_I000140	0.128	0.1	0.067	0.1	membrane protein, putative
BBOV_III007550	0.127	0.08	0.08	0.1	protein kinase domain containing protein
BBOV_IV009110	0.127	0.085	0.086	0.1	GMP synthase, putative
BBOV_III009750	0.126	0.047	0.129	0.1	s-adenosylmethionine synthetase, putative
BBOV_III004760	0.125	0.076	0.084	0.1	diacylglycerol kinase, putative
BBOV_II006060	0.124	0.056	0.106	0.1	lariat-debranching enzyme, putative
BBOV_IV011660	0.124	0.055	0.119	0.1	tyrosine phosphatase, putative
BBOV_V000290	0.124	0.138	0.041	0.1	hypothetical protein
BBOV_IV006360	0.124	0.086	0.082	0.1	senescence-associated protein, putative
BBOV_III006370	0.123	0.063	0.115	0.1	hypothetical protein
BBOV_IV007560	0.123	0.073	0.095	0.1	hypothetical protein
BBOV_III002470	0.122	0.062	0.114	0.1	conserved hypothetical protein
BBOV_III003030	0.121	0.123	0.061	0.1	translation initiation factor SUI1, putative
BBOV_II006660	0.119	0.12	0.076	0.1	hypothetical protein
BBOV_IV008570	0.119	0.105	0.082	0.1	hypothetical protein
BBOV_III011840	0.118	0.066	0.126	0.1	glutamyl-tRNA synthetase family protein
BBOV_II000340	0.118	0.044	0.143	0.1	hypothetical protein
BBOV_IV002040	0.118	0.087	0.086	0.1	ubiquitin-conjugating enzyme E2
BBOV_III000450	0.118	0.116	0.063	0.1	cytosine deaminase, putative
BBOV_II005890	0.117	0.071	0.103	0.1	conserved hypothetical protein
BBOV_IV009830	0.116	0.145	0.042	0.1	hypothetical protein
BBOV_II004950	0.116	0.086	0.108	0.1	adenylosuccinate synthetase, putative
BBOV_IV011230	0.115	0.077	0.106	0.1	apical membrane antigen 1
BBOV_II004570	0.115	0.037	0.156	0.1	40S ribosomal protein S11, putative
BBOV_IV011580	0.115	0.131	0.064	0.1	helicase, putative
BBOV_III003410	0.115	0.098	0.088	0.1	conserved hypothetical protein
BBOV_IV002250	0.115	0.053	0.136	0.1	hypothetical protein
BBOV_II006120	0.115	0.051	0.136	0.1	hypothetical protein
BBOV_III004550	0.115	0.131	0.051	0.1	prenyltransferase and squalene oxidase repeat family protein
BBOV_III008920	0.113	0.1	0.075	0.1	fibrillarin, putative
BBOV_IV002540	0.113	0.072	0.112	0.1	hypothetical protein
BBOV_IV004180	0.113	0.074	0.104	0.1	hypothetical protein
BBOV_III005560	0.112	0.051	0.142	0.1	ribosomal protein L20, putative
BBOV_III011520	0.112	0.082	0.108	0.1	CRAL/TRIO domain containing protein
BBOV_II000800	0.111	0.099	0.101	0.1	hypothetical protein
BBOV_IV004390	0.111	0.09	0.097	0.1	hypothetical protein
BBOV_IV005190	0.111	0.092	0.088	0.1	hypothetical protein
BBOV_IV002800	0.11	0.051	0.14	0.1	ATP-NAD-dependent kinase, putative
BBOV_IV007650	0.11	0.13	0.064	0.1	conserved hypothetical protein
BBOV_III000600	0.109	0.069	0.113	0.1	conserved hypothetical protein
BBOV_II007480	0.109	0.097	0.092	0.1	26S proteasome regulatory subunit, putative
BBOV_I002320	0.109	0.089	0.104	0.1	hypothetical protein
BBOV_III006820	0.109	0.057	0.13	0.1	hypothetical protein
BBOV_I002700	0.109	0.115	0.064	0.1	hypothetical protein
BBOV_IV007430	0.108	0.111	0.092	0.1	hypothetical protein
BBOV_III005520	0.108	0.052	0.131	0.1	cytochrome c, putative
BBOV_III007680	0.108	0.091	0.111	0.1	RuvB DNA helicase, putative
BBOV_III008430	0.108	0.061	0.134	0.1	16S rRNA processing protein RimM domain containing protein
BBOV_II004440	0.108	0.14	0.054	0.1	hypothetical protein
BBOV_III000420	0.108	0.074	0.119	0.1	hypothetical protein
BBOV_III006790	0.108	0.096	0.09	0.1	hypothetical protein
BBOV_III007010	0.108	0.053	0.145	0.1	hypothetical protein
BBOV_IV001760	0.108	0.083	0.113	0.1	hypothetical protein
BBOV_IV006890	0.108	0.085	0.095	0.1	peptidyl-prolyl cis-trans isomerase, putative
BBOV_II003160	0.108	0.036	0.169	0.1	40S ribosomal subunit protein S14, putative
BBOV_II001100	0.108	0.068	0.123	0.1	dimethyladenosine transferase protein, putative
BBOV_II004580	0.108	0.062	0.119	0.1	conserved hypothetical protein
BBOV_III005250	0.108	0.093	0.105	0.1	hypothetical protein
BBOV_III010690	0.108	0.109	0.07	0.1	hypothetical protein
BBOV_IV000750	0.108	0.052	0.127	0.1	skb1 methyltransferase family protein, putative
BBOV_IV006910	0.108	0.022	0.165	0.1	DEAD box RNA helicase, putative
BBOV_IV003090	0.108	0.138	0.064	0.1	conserved hypothetical protein
BBOV_III006090	0.108	0.055	0.139	0.1	hypothetical protein
BBOV_IV009560	0.108	0.067	0.115	0.1	conserved hypothetical protein
BBOV_II003030	0.108	0.085	0.095	0.1	hypothetical protein
BBOV_III004650	0.108	0.05	0.138	0.1	V-type ATPase, D subunit family protein
BBOV_IV001220	0.108	0.114	0.075	0.1	conserved hypothetical protein
BBOV_III008230	0.108	0.124	0.08	0.1	hypothetical protein
BBOV_II002990	0.108	0.101	0.082	0.1	hypothetical protein
BBOV_IV007500	0.107	0.096	0.101	0.1	hypothetical protein
BBOV_III010230	0.107	0.054	0.131	0.1	conserved hypothetical protein
BBOV_III007650	0.107	0.036	0.165	0.1	WD domain, G-beta repeat containing protein
BBOV_IV007100	0.107	0.112	0.068	0.1	minichromosome maintenance protein 3, putative
BBOV_III002050	0.107	0.102	0.083	0.1	conserved hypothetical protein
BBOV_IV002670	0.107	0.095	0.1	0.1	conserved hypothetcial protein
BBOV_III006380	0.107	0.051	0.128	0.1	conserved hypothetical protein
BBOV_III009530	0.107	0.082	0.116	0.1	conserved hypothetical protein
BBOV_II006410	0.107	0.1	0.094	0.1	hypothetical protein
BBOV_II003000	0.107	0.062	0.13	0.1	glycoprotease family protein
BBOV_III002100	0.107	0.088	0.099	0.1	Sec1 family protein
BBOV_III004530	0.107	0.136	0.056	0.1	conserved hypothetical protein
BBOV_IV009780	0.107	0.092	0.089	0.1	conserved hypothetical protein
BBOV_III006150	0.107	0.092	0.109	0.1	ribosomal protein S9, putative
BBOV_I002660	0.107	0.111	0.089	0.1	cysteine desulfurase, putative
BBOV_IV010150	0.107	0.09	0.09	0.1	hypothetical protein
BBOV_IV002510	0.107	0.066	0.116	0.1	hypothetical protein
BBOV_III001130	0.107	0.1	0.099	0.1	hypothetical protein
BBOV_IV002950	0.107	0.115	0.078	0.1	conserved hypothetical protein
BBOV_IV000640	0.107	0.072	0.109	0.1	hypothetical protein
BBOV_IV010520	0.107	0.15	0.042	0.1	hypothetical protein
BBOV_IV002500	0.107	0.081	0.1	0.1	pentatricopeptide repeat domain containing protein
BBOV_III001810	0.107	0.12	0.086	0.1	regulator of nonsense transcripts, putative
BBOV_IV003190	0.107	0.159	0.044	0.1	ubiquitin / ribosomal protein CEP52
BBOV_IV004310	0.107	0.112	0.075	0.1	hypothetical protein
BBOV_IV001720	0.107	0.093	0.087	0.1	hypothetical protein
BBOV_III011030	0.107	0.093	0.108	0.1	yippee putative zinc-binding protein
BBOV_II007020	0.107	0.058	0.128	0.1	CAF1 family ribonuclease containing protein
BBOV_I002310	0.107	0.09	0.111	0.1	hypothetical protein
BBOV_IV008180	0.107	0.017	0.17	0.1	threonyl-tRNA synthetase, putative
BBOV_III004370	0.107	0.06	0.146	0.1	hypothetical protein
BBOV_III000490	0.107	0.099	0.086	0.1	hypothetical protein
BBOV_IV005770	0.107	0.059	0.121	0.1	deoxyuridine 5'-triphosphate nucleotidohydrolase, putative
BBOV_I000960	0.107	0.145	0.063	0.1	hypothetical protein
BBOV_I004940	0.107	0.049	0.15	0.1	regulator of chromosome condensation (RCC1), domain containing protein
BBOV_IV002240	0.107	0.061	0.146	0.1	40S ribosomal protein S28
BBOV_III004340	0.107	0.06	0.131	0.1	hypothetical protein
BBOV_IV010060	0.107	0.053	0.146	0.1	heat shock protein DNAJ, putative
BBOV_II001990	0.106	0.05	0.132	0.1	conserved hypothetical protein
BBOV_IV008270	0.106	0.057	0.152	0.1	regulator of ribosome biosynthesis, putative
BBOV_IV003030	0.106	0.059	0.126	0.1	cell division cycle 5-like protein
BBOV_IV011210	0.106	0.079	0.125	0.1	hypothetical protein
BBOV_IV009790	0.106	0.138	0.061	0.1	actin, putative
BBOV_II003940	0.106	0.112	0.074	0.1	hypothetical protein
BBOV_II006310	0.106	0.116	0.087	0.1	hypothetical protein
BBOV_III005440	0.106	0.115	0.083	0.1	hypothetical protein
BBOV_I003360	0.106	0.062	0.14	0.1	DNA-directed RNA polymerase II largest subunit, putative
BBOV_III006290	0.106	0.049	0.147	0.1	N2227-like family protein
BBOV_IV005890	0.106	0.071	0.109	0.1	coatomer beta subunit, putative
BBOV_III006040	0.106	0.047	0.14	0.1	RNA polymerase Rpb4 family protein
BBOV_IV007710	0.106	0.076	0.127	0.1	conserved hypothetical protein
BBOV_II000480	0.106	0.043	0.139	0.1	hypothetical protein
BBOV_III000550	0.106	0.096	0.089	0.1	ribosomal protein L15, putative
BBOV_II004310	0.106	0.11	0.099	0.1	hypothetical protein
BBOV_I004120	0.106	0.078	0.112	0.1	hypothetical protein
BBOV_I000280	0.106	0.112	0.088	0.1	peptidylprolyl isomerase, putative
BBOV_III005170	0.106	0.073	0.129	0.1	hypothetical protein
BBOV_III007070	0.106	0.067	0.128	0.1	hypothetical protein
BBOV_III010570	0.106	0.076	0.113	0.1	hypothetical protein
BBOV_IV006350	0.106	0.107	0.091	0.1	hypothetical protein
BBOV_III011210	0.106	0.067	0.13	0.1	glycosyl transferase, group 2 family protein
BBOV_I000860	0.106	0.073	0.125	0.1	hexokinase
BBOV_IV007320	0.106	0.106	0.088	0.1	conserved hypothetical protein
BBOV_III008310	0.106	0.073	0.107	0.1	GTPase family protein protein
BBOV_IV010390	0.106	0.06	0.137	0.1	glutamate dehydrogenase, putative
BBOV_III005210	0.106	0.078	0.11	0.1	hypothetical protein
BBOV_III003630	0.106	0.078	0.122	0.1	conserved hypothetical protein
BBOV_III000970	0.105	0.042	0.155	0.1	40S ribosomal protein S12P, putative
BBOV_I002710	0.105	0.04	0.16	0.1	conserved hypothetical protein
BBOV_III000990	0.105	0.139	0.06	0.1	microtubule-associated protein RP/EB family member protein
BBOV_IV005800	0.105	0.086	0.102	0.1	hypothetical protein
BBOV_II003330	0.105	0.122	0.073	0.1	hypothetical protein
BBOV_II001160	0.105	0.113	0.079	0.1	lysyl-tRNA synthetase, putative
BBOV_I001950	0.105	0.104	0.082	0.1	protein kinase domain containing protein
BBOV_II003740	0.105	0.091	0.112	0.1	conserved hypothetical protein
BBOV_IV005990	0.105	0.063	0.125	0.1	hypothetical protein
BBOV_IV003430	0.105	0.085	0.1	0.1	cAMP-specific phosphodiesterase, putative
BBOV_II000860	0.104	0.12	0.07	0.1	hypothetical protein
BBOV_IV008630	0.104	0.09	0.108	0.1	hypothetical protein
BBOV_IV011490	0.103	0.085	0.119	0.1	hypothetical protein
BBOV_III003110	0.078	0.068	0.142	0.1	variant erythrocyte surface antigen-1, alpha subunit
BBOV_III008240	0.071	0.101	0.134	0.1	hypothetical protein
BBOV_I001440	0.063	0.181	0.048	0.1	variant erythrocyte surface antigen-1, alpha subunit
BBOV_I001850	0.063	0.16	0.067	0.1	hypothetical protein
BBOV_III011570	0.061	0.054	0.174	0.1	hypothetical protein
BBOV_II004210	0.061	0.115	0.111	0.1	hypothetical protein
BBOV_III008830	0.061	0.122	0.109	0.1	hypothetical protein
BBOV_II007760	0.047	0.132	0.121	0.1	membrane protein, putative
BBOV_III004700	0.04	0.049	0.218	0.1	hypothetical protein
BBOV_I002430	0.024	0.192	0.098	0.1	membrane protein, putative
BBOV_IV010050	0.015	0.21	0.063	0.1	amine oxidase, putative
BBOV_I001060	0.011	0.159	0.144	0.1	hypothetical protein
BBOV_II004140	0.011	0.058	0.245	0.1	variant erythrocyte surface antigen-1, alpha subunit
BBOV_IV009700	0.01	0.203	0.084	0.1	hypothetical protein
BBOV_III009110	0.008	0.138	0.141	0.1	conserved hypothetical protein
BBOV_IV001480	0.008	0.072	0.228	0.1	membrane protein, putative
BBOV_IV004440	0.004	0.225	0.08	0.1	hypothetical protein
BBOV_I005080	0.215	0.035	0.027	0.09	conserved hypothetical protein
BBOV_II005180	0.207	0.026	0.039	0.09	u4/u6.u5 tri-snRNP-associated 65 kDa protein, putative
BBOV_III000210	0.199	0.025	0.05	0.09	hypothetical protein
BBOV_III010300	0.197	0.02	0.063	0.09	SMC family, C-terminal domain containing protein
BBOV_IV010760	0.196	0.027	0.044	0.09	conserved hypothetical protein
BBOV_I003620	0.194	0.031	0.042	0.09	hypothetical protein
BBOV_IV002780	0.19	0.054	0.037	0.09	hypothetcial protein
BBOV_II003060	0.187	0.037	0.039	0.09	hypothetical protein
BBOV_IV009460	0.178	0.03	0.056	0.09	hypothetical protein
BBOV_II001260	0.159	0.039	0.074	0.09	DNA-directed RNA polymerase subunit I, putative
BBOV_IV007810	0.158	0.029	0.092	0.09	U2 splicing factor subunit, putative
BBOV_II005220	0.158	0.079	0.044	0.09	choline-phosphate cytidylyltransferase
BBOV_III000620	0.155	0.038	0.068	0.09	hydrolase, NUDIX family protein
BBOV_IV003210	0.154	0.046	0.068	0.09	calcium-dependent protein kinase 4
BBOV_II002370	0.154	0.04	0.071	0.09	conserved hypothetical protein
BBOV_IV011930	0.153	0.067	0.064	0.09	conserved hypothetical protein
BBOV_IV011250	0.152	0.022	0.104	0.09	tetratricopeptide repeat containing domain protein
BBOV_II001860	0.151	0.037	0.084	0.09	60S ribosomal L22e protein, putative
BBOV_II004020	0.151	0.038	0.075	0.09	40S ribosomal protein S20
BBOV_III009680	0.151	0.062	0.068	0.09	Glutamate/Leucine/Phenylalanine/Valine dehydrogenase family protein
BBOV_III006840	0.15	0.047	0.061	0.09	hypothetical protein
BBOV_III004000	0.15	0.044	0.076	0.09	conserved hypothetical protein
BBOV_III009000	0.15	0.059	0.075	0.09	conserved hypothetical protein
BBOV_IV009900	0.149	0.073	0.043	0.09	conserved hypothetical protein
BBOV_III010560	0.149	0.073	0.059	0.09	Las1-like family protein
BBOV_IV002630	0.148	0.041	0.089	0.09	lysyl-tRNA synthetase
BBOV_IV008760	0.144	0.046	0.067	0.09	conserved hypothetical protein
BBOV_I001940	0.142	0.051	0.092	0.09	conserved hypothetical protein
BBOV_III001750	0.139	0.044	0.098	0.09	hypothetical protein
BBOV_I004990	0.137	0.04	0.095	0.09	ankyrin repeat domain containing protein
BBOV_III008530	0.136	0.063	0.065	0.09	SAC3/GANP family protein
BBOV_I004880	0.136	0.039	0.087	0.09	hypothetical protein
BBOV_III011450	0.135	0.079	0.061	0.09	conserved hypothetical protein
BBOV_IV006520	0.135	0.047	0.074	0.09	RNA binding motif containing protein
BBOV_I003540	0.135	0.065	0.063	0.09	RNB-like domain containing protein
BBOV_III005160	0.133	0.051	0.09	0.09	mitochondrial carrier protein family protein
BBOV_II005030	0.133	0.052	0.084	0.09	hypothetical protein
BBOV_I004910	0.133	0.072	0.07	0.09	bis(5'-adenosyl)-triphosphatase, putative
BBOV_III004920	0.132	0.064	0.074	0.09	exonuclease family protein
BBOV_III002710	0.132	0.037	0.086	0.09	membrane protein, putative
BBOV_III005070	0.131	0.063	0.079	0.09	conserved hypothetical protein
BBOV_IV002310	0.131	0.058	0.068	0.09	undecaprenyl pyrophosphate synthetase, putative
BBOV_II002360	0.131	0.052	0.083	0.09	conserved hypothetical protein
BBOV_II007230	0.13	0.058	0.069	0.09	calmodulin-domain protein kinase 2
BBOV_IV003780	0.129	0.09	0.051	0.09	conserved hypothetical protein
BBOV_IV007800	0.127	0.044	0.094	0.09	proteasome subunit alpha, putative
BBOV_II004270	0.125	0.081	0.078	0.09	splicing factor 3b, subunit 3, 130kD, putative
BBOV_II004490	0.124	0.074	0.061	0.09	conserved hypothetical protein
BBOV_I000890	0.122	0.051	0.109	0.09	ribonuclease H, putative
BBOV_III008560	0.122	0.073	0.088	0.09	glycosyl transferase, group 1 family protein
BBOV_IV009180	0.122	0.047	0.104	0.09	hypothetical protein
BBOV_IV007900	0.121	0.052	0.093	0.09	hypothetical protein
BBOV_II000950	0.121	0.071	0.082	0.09	hypothetical protein
BBOV_III008130	0.12	0.057	0.106	0.09	cytochrome c family protein
BBOV_III003990	0.118	0.081	0.082	0.09	hypothetical protein
BBOV_III011110	0.117	0.05	0.093	0.09	hypothetical protein
BBOV_III001460	0.117	0.101	0.056	0.09	hypothetical protein
BBOV_IV005240	0.117	0.092	0.068	0.09	hypothetical protein
BBOV_II003820	0.117	0.085	0.063	0.09	sf-assemblin/beta giardin family protein
BBOV_I002340	0.116	0.059	0.102	0.09	phosphoadenosine phosphosulfate reductase family domain containing protein
BBOV_I004560	0.116	0.068	0.08	0.09	hypothetical protein
BBOV_II005380	0.116	0.042	0.104	0.09	hypothetical protein
BBOV_III008340	0.115	0.096	0.068	0.09	hypothetical protein
BBOV_III009080	0.115	0.062	0.103	0.09	DNA polymerase family B, exonuclease domain containing protein
BBOV_I000690	0.115	0.088	0.067	0.09	hypothetical protein
BBOV_III006760	0.114	0.059	0.085	0.09	hypothetical protein
BBOV_III005150	0.114	0.058	0.096	0.09	hypothetical protein
BBOV_II003870	0.114	0.076	0.081	0.09	hypothetical protein
BBOV_IV008290	0.114	0.053	0.093	0.09	hypothetical protein
BBOV_IV000130	0.114	0.071	0.088	0.09	aldo-keto reductase
BBOV_IV005360	0.113	0.054	0.102	0.09	ribosomal protein S16, putative
BBOV_IV009330	0.113	0.078	0.074	0.09	hypothetical protein
BBOV_II001920	0.113	0.06	0.109	0.09	ribosomal protein L19-like protein, putative
[truncated: 1,283 more rows]

## Sheet: Training_proteins
ID	Product	SignalP	TMHMM	DGPI	Candidate	UnitProt existence	UniProt location	UniProt transmembrane
BBOV_IV011310	membrane protein putative	Signal peptide	0	no	Y	Predicted
BBOV_IV000860	conserved hypothetical protein	Signal peptide	0	no	N	Inferred from homology
BBOV_IV010280	RAP-1 related antigen (RRA)	Signal peptide	0	no	Y	Predicted
BBOV_II004430	Plasmodium falciparum CPW-WPC domain containing protein	Signal peptide	0	no	Y	Predicted
BBOV_III001600	hypothetical protein	Signal peptide	0	no	Y	Predicted
BBOV_IV004250	membrane protein putative	Signal peptide	0	no	Y	Predicted
BBOV_IV009060	membrane protein putative	Signal peptide	0	no	Y	Predicted
BBOV_II003360	elongation factor TS putative	Signal peptide	0	no	Y	Inferred from homology	SUBCELLULAR LOCATION: Mitochondrion {ECO:0000256|HAMAP-Rule:MF_03135}.
BBOV_I000970	DnaJ domain containing protein	Signal peptide	0	no	Y	Predicted
BBOV_III010990	Ser/Thr protein phosphatase family protein	Signal peptide	0	no	Y	Inferred from homology
BBOV_IV011840	membrane protein putative	Signal peptide	0	no	Y	Predicted
BBOV_I001070	hypothetical protein	Signal peptide	0	no	Y	Evidence at transcript level
BBOV_III000390	hypothetical protein	Signal peptide	0	no	Y	Predicted
BBOV_III009440	conserved hypothetical protein	Signal peptide	0	no	Y	Inferred from homology
BBOV_IV004790	membrane protein putative	Signal peptide	0	no	Y	Predicted
BBOV_III007380	heat shock protein 90	Signal peptide	0	no	Y	Inferred from homology
BBOV_IV003470	conserved hypothetical protein	Signal peptide	0	no	Y	Evidence at transcript level
BBOV_III011330	hypothetical protein	Signal peptide	0	no	Y	Predicted
BBOV_III005180	hypothetical protein	Signal peptide	0	no	Y	Predicted
BBOV_IV003550	hypothetical protein	Signal peptide	0	no	Y	Predicted
BBOV_III001690	hypothetical protein	Signal peptide	0	no	Y	Predicted
BBOV_IV010790	membrane protein putative	Signal peptide	0	no	Y	Predicted
BBOV_III007330	hypothetical protein	Signal peptide	0	no	Y	Predicted
BBOV_II004780	hypothetical protein	Signal peptide	0	no	Y	Predicted
BBOV_I001150	hypothetical protein	Signal peptide	0	no	Y	Predicted
BBOV_IV002930	adenylate kinase 2	Signal peptide	0	no	Y	Inferred from homology
BBOV_II003960	membrane protein putative	Signal peptide	0	no	Y	Predicted
BBOV_III010050	ubiquitin family protein	Signal peptide	0	no	Y	Evidence at transcript level
BBOV_IV005880	ribosomal protein L35 putative	Signal peptide	0	no	Y	Inferred from homology
BBOV_III009330	hypothetical protein	Signal peptide	0	no	Y	Predicted
BBOV_IV005440	membrane protein putative	Signal peptide	0	no	Y	Predicted
BBOV_I001900	conserved hypothetical protein	Signal peptide	0	no	Y	Predicted
BBOV_IV006500	hypothetical protein	Signal peptide	0	no	Y	Predicted
BBOV_I001670	hypothetical protein	Signal peptide	0	no	Y	Predicted
BBOV_III007520	membrane-associated calcum-binding protein putative	Signal peptide	0	no	Y	Predicted
BBOV_II001640	hypothetical protein	Signal peptide	0	no	Y	Predicted
BBOV_IV009630	snRNP Sm-like protein putative	Signal peptide	0	no	Y	Inferred from homology	SUBCELLULAR LOCATION: Nucleus {ECO:0000256|RuleBase:RU365055}.
BBOV_IV008060	ribose-phosphate pyrophosphokinase putative	Signal peptide	0	no	Y	Predicted
BBOV_IV011670	membrane protein putative	Signal peptide	0	no	Y	Predicted
BBOV_III001500	translation elongation factor Tu	Signal peptide	0	no	Y	Inferred from homology
BBOV_IV001410	hypothetical protein	Signal peptide	0	no	Y	Predicted
BBOV_III011590	hypothetical protein	Signal peptide	0	no	Y	Predicted
BBOV_IV003220	HAD superfamily hydrolase putative	Signal peptide	0	no	Y	Predicted
BBOV_IV009100	protein disulfide isomerase related protein	Signal peptide	0	no	Y	Predicted
BBOV_I003500	membrane protein putative	Signal peptide	0	no	Y	Predicted
BBOV_III009100	Plasmodium falciparum CPW-WPC domain containing protein	Signal peptide	0	no	Y	Predicted
BBOV_III004080	hypothetical protein	Signal peptide	0	no	Y	Predicted
BBOV_IV009240	hypothetical protein	Signal peptide	0	no	Y	Predicted
BBOV_III009090	conserved hypothetical protein	Signal peptide	0	no	Y	Predicted
BBOV_I000160	conserved hypothetical protein	Signal peptide	0	no	Y	Predicted
BBOV_III006630	chaperonin 10 kDa family protein	Signal peptide	0	no	Y	Evidence at transcript level
BBOV_III001660	LytB protein putative	Signal peptide	0	no	Y	Inferred from homology
BBOV_I000820	kelch repeat domain containing protein	Signal peptide	0	no	Y	Predicted
BBOV_IV008700	membrane protein putative	Signal peptide	0	no	Y	Predicted
BBOV_IV007940	variant erythrocyte surface antigen-1 alpha subunit	Signal peptide	0	no	Y	Predicted
BBOV_IV005180	conserved hypothetical protein	Signal peptide	0	no	Y	Evidence at transcript level
BBOV_III004200	hypothetical protein	Signal peptide	0	no	Y	Predicted
BBOV_I002420	membrane protein putative	Signal peptide	0	no	Y	Predicted
BBOV_III000150	hypothetical protein	Signal peptide	0	no	Y	Evidence at transcript level
BBOV_IV002450	prohibitin	Signal peptide	0	no	Y	Predicted
BBOV_II005290	ADP-ribosylation factor putative	Signal peptide	0	no	Y	Predicted
BBOV_I002480	hypothetical protein	Signal peptide	0	no	Y	Predicted
BBOV_IV008100	nucleoside monophosphate kinase	Signal peptide	0	no	Y	Inferred from homology
BBOV_IV004940	membrane protein putative	Signal peptide	0	no	Y	Predicted
BBOV_III003290	hypothetical protein	Signal peptide	0	no	Y	Predicted
BBOV_III007790	casein kinase II alpha chain (CK II)	Signal peptide	0	no	Y	Inferred from homology
BBOV_II002880	85 kDa protein	Signal peptide	0	no	Y	Predicted
BBOV_III007430	30S ribosomal protein S15	Signal peptide	0	no	Y	Inferred from homology
BBOV_III008960	hypothetical protein	Signal peptide	0	no	Y	Predicted
BBOV_IV004340	membrane protein putative	Signal peptide	0	no	Y	Predicted
BBOV_III006100	conserved hypothetical protein	Signal peptide	0	no	Y	Predicted
BBOV_I003150	hypothetical protein	Signal peptide	0	no	Y	Predicted
BBOV_II004730	membrane protein putative	Signal peptide	0	no	Y	Predicted
BBOV_III000800	conserved hypothetical protein	Signal peptide	0	no	Y	Predicted
BBOV_III011700	hypothetical protein	Signal peptide	0	no	Y	Predicted
BBOV_IV003120	hypothetical protein	Signal peptide	0	no	Y	Predicted
BBOV_I004040	conserved hypothetical protein	Signal peptide	0	no	Y	Predicted
BBOV_I000840	Plasmodium falciparum CPW-WPC domain containing protein	Signal peptide	0	no	Y	Predicted
BBOV_IV009870	rhoptry-associated protein 1 (RAP-1)	Signal peptide	0	no	Y	Predicted
BBOV_IV009860	rhoptry-associated protein 1 (RAP-1)	Signal peptide	0	no	Y	Predicted
BBOV_IV001070	protein disulfide-isomerase putative	Signal peptide	0	no	Y	Predicted
BBOV_II002590	membrane protein putative	Signal peptide	0	no	Y	Predicted
BBOV_IV001090	hypothetical protein	Signal peptide	0	no	Y	Predicted
BBOV_IV000420	conserved hypothetical protein	Signal peptide	0	no	Y	Predicted
BBOV_III003930	50S ribosomal subunit protein L17 putative	Signal peptide	0	no	Y	Evidence at transcript level
BBOV_IV005390	spherical body protein 4 (SBP4)	Signal peptide	0	no	Y	Evidence at transcript level
BBOV_IV003250	hypothetical protein	Signal peptide	0	no	Y	Predicted
BBOV_IV000410	surface protein D	Signal peptide	0	no	Y	Predicted
BBOV_II000510	transcription factor S-II protein putative	Signal peptide	0	no	Y	Inferred from homology	SUBCELLULAR LOCATION: Nucleus	nucleolus {ECO:0000256|PIRNR:PIRNR005586}.
BBOV_IV000770	hypothetical protein	Signal peptide	0	no	Y	Predicted
BBOV_IV002330	protein disulfide-isomerase	Signal peptide	0	no	Y	Inferred from homology
BBOV_III011870	HIT domain containing protein	Signal peptide	0	no	Y	Predicted
BBOV_IV000070	hypothetical protein	Signal peptide	0	no	Y	Predicted
BBOV_IV006290	ribosomal protein L29 putative	Signal peptide	0	no	Y	Predicted
BBOV_IV000780	hypothetical protein	Signal peptide	0	no	Y	Predicted
BBOV_IV003980	hypothetical protein	Signal peptide	0	no	Y	Predicted
BBOV_III011350	hypothetical protein	Signal peptide	0	no	Y	Predicted
BBOV_IV004890	membrane protein putative	Signal peptide	0	no	Y	Predicted
BBOV_II000720	hypothetical protein	Signal peptide	0	no	Y	Predicted
BBOV_IV008610	hypothetical protein	Signal peptide	0	no	Y	Evidence at transcript level
BBOV_II001760	hypothetical protein	Signal peptide	0	no	Y	Evidence at transcript level
BBOV_III007800	heat shock protein 70 precursor putative	Signal peptide	0	no	Y	Inferred from homology
BBOV_IV006480	membrane protein putative	Signal peptide	0	no	Y	Predicted
BBOV_I002900	hypothetical protein	Signal peptide	0	no	Y	Evidence at transcript level
BBOV_II002190	hypothetical protein	Signal peptide	0	no	Y	Predicted
BBOV_II002580	membrane protein putative	Signal peptide	0	no	Y	Predicted
BBOV_II002820	membrane protein putative	Signal peptide	0	no	Y	Predicted
BBOV_II002830	membrane protein putative	Signal peptide	0	no	Y	Predicted
BBOV_IV007750	membrane protein putative	Signal peptide	0	no	Y	Predicted
BBOV_IV002270	hypothetical protein	Signal peptide	0	no	Y	Predicted
BBOV_I004270	ATP-dependent Clp protease adaptor protein ClpS domain containing protein	Signal peptide	0	no	Y	Predicted
BBOV_III002950	hypothetical protein	Signal peptide	0	no	Y	Predicted
BBOV_I001020	hypothetical protein	Signal peptide	0	no	Y	Evidence at transcript level
BBOV_IV010000	membrane protein putative	Signal peptide	0	no	Y	Evidence at transcript level
BBOV_II002660	hypothetical protein	Signal peptide	0	no	Y	Predicted
BBOV_II005080	chain A of Ferredoxin putative	Signal peptide	0	no	Y	Inferred from homology
BBOV_IV008620	membrane protein putative	Signal peptide	0	no	Y	Predicted
BBOV_I004860	hypothetical protein	Signal peptide	0	no	Y	Predicted
BBOV_IV009170	membrane protein putative	Signal peptide	0	no	Y	Evidence at transcript level
BBOV_IV007620	hypothetical protein	Signal peptide	0	no	Y	Predicted
BBOV_III002860	conserved hypothetical protein	Signal peptide	0	no	Y	Predicted
BBOV_I004780	hypothetical protein	Signal peptide	0	no	Y	Predicted
BBOV_II006740	ubiquitin-conjugating enzyme E2	Signal peptide	0	no	Y	Predicted
BBOV_II004280	Plasmodium falciparum CPW-WPC domain containing protein	Signal peptide	0	no	Y	Predicted
BBOV_IV004360	membrane protein putative	Signal peptide	0	no	Y	Predicted
BBOV_III003500	conserved hypothetical protein	Signal peptide	0	no	Y	Inferred from homology	SUBCELLULAR LOCATION: Endoplasmic reticulum membrane {ECO:0000256|RuleBase:RU361143}; Single-pass type I membrane protein {ECO:0000256|RuleBase:RU361143}.
BBOV_I004140	hypothetical protein	Signal peptide	0	no	Y	Evidence at transcript level
BBOV_I005650	variant erythrocyte surface antigen-1 putative	Signal peptide	0	no	Y	Predicted
BBOV_III010940	peptidyl-prolyl cis-trans isomerase cyclophilin-type f domain containing protein	Signal peptide	0	no	Y	Inferred from homology
BBOV_III005620	hypothetical protein	Signal peptide	0	no	Y	Predicted
BBOV_III001200	hypothetical protein	Signal peptide	0	no	Y	Predicted
BBOV_I004210	spherical body protein 3	Signal peptide	0	no	Y	Predicted
BBOV_IV005750	membrane protein putative	Signal peptide	0	no	Y	Predicted
BBOV_IV004810	membrane protein putative	Signal peptide	0	no	Y	Predicted
BBOV_II002570	membrane protein putative	Signal peptide	0	no	Y	Predicted
BBOV_I001680	hypothetical protein	Signal peptide	0	no	Y	Predicted
BBOV_III005960	tRNA methyl transferase family protein	Signal peptide	0	no	Y	Predicted
BBOV_II007340	erythrocyte membrane-associated antigen	Signal peptide	0	no	Y	Predicted
BBOV_IV003320	hypothetical protein	Signal peptide	0	no	Y	Predicted
BBOV_IV008970	membrane protein putative	Signal peptide	0	no	Y	Predicted
BBOV_II007300	membrane protein putative	Signal peptide	0	no	Y	Predicted
BBOV_II001970	mac/perforin domain containing membrane protein	Signal peptide	0	no	Y	Predicted
BBOV_III005720	tRNA pseudouridine synthase putative	Signal peptide	0	no	Y	Predicted
BBOV_I001130	SmORF	Signal peptide	0	no	Y	Predicted
BBOV_II000990	hypothetical protein	Signal peptide	0	no	Y	Predicted
BBOV_III002240	hypothetical protein	Signal peptide	0	no	Y	Predicted
BBOV_IV000760	hypothetical protein	Signal peptide	0	no	Y	Predicted
BBOV_IV005120	membrane protein putative	Signal peptide	0	no	Y	Evidence at transcript level
BBOV_III003260	conserved hypothetical protein	Signal peptide	0	no	Y	Predicted
BBOV_IV003350	cysteine desulfurase	Signal peptide	0	no	Y	Inferred from homology
BBOV_IV005000	cyclophilin putative	Signal peptide	0	no	Y	Inferred from homology
BBOV_III005590	hypothetical protein	Signal peptide	0	no	Y	Predicted
BBOV_IV007010	chaperonin cpn60 putative	Signal peptide	0	no	Y	Inferred from homology
BBOV_III005600	Spherical Body Protein 2 truncated copy 1 (SBP2)	Signal peptide	0	no	Y	Predicted
BBOV_II006810	SmORF	Signal peptide	0	no	Y	Predicted
BBOV_IV008150	12D3 antigen	Signal peptide	0	no	Y	Evidence at transcript level
BBOV_II007780	SmORF	Signal peptide	0	no	Y	Predicted
BBOV_III006510	hypothetical protein	Signal peptide	0	no	Y	Predicted
BBOV_III006470	hypothetical protein	Signal peptide	0	no	Y	Predicted
BBOV_III006490	hypothetical protein	Signal peptide	0	no	Y	Predicted
BBOV_III005630	Spherical Body Protein 2 truncated copy 2 (SBP2)	Signal peptide	0	no	Y	Predicted
BBOV_IV001040	hypothetical protein	Signal peptide	0	no	Y	Predicted
BBOV_I001420	SmORF	Signal peptide	0	no	Y	Predicted
BBOV_II000730	hypothetical protein	Signal peptide	0	no	Y	Evidence at transcript level
BBOV_III005830	Spherical Body Protein 2 truncated copy 4 (SBP2)	Signal peptide	0	no	Y	Predicted
BBOV_III005800	hypothetical protein	Signal peptide	0	no	Y	Predicted
BBOV_III006460	Spherical Body Protein 2 truncated copy 7 (SBP2)	Signal peptide	0	no	Y	Predicted
BBOV_I001050	hypothetical protein	Signal peptide	0	no	Y	Evidence at transcript level
BBOV_III006520	Spherical Body Protein 2 truncated copy 10 (SBP2)	Signal peptide	0	no	Y	Predicted
BBOV_IV001030	hypothetical protein	Signal peptide	0	no	Y	Predicted
BBOV_III006480	Spherical Body Protein 2 truncated copy 8 (SBP2)	Signal peptide	0	no	Y	Predicted
BBOV_III006500	Spherical Body Protein 2 truncated copy 9 (SBP2)	Signal peptide	0	no	Y	Evidence at transcript level
BBOV_III001320	SmORF	Signal peptide	0	no	Y	Predicted
BBOV_IV007970	SmORF	Signal peptide	0	no	Y	Predicted
BBOV_IV006430	SmORF	Signal peptide	0	no	Y	Predicted
BBOV_II002280	SmORF	Signal peptide	0	no	Y	Predicted
BBOV_IV000670	hypothetical protein	Signal peptide	0	no	Y	Predicted
BBOV_I001120	SmORF	Signal peptide	0	no	Y	Evidence at transcript level
BBOV_II007820	SmORF	Signal peptide	0	no	Y	Predicted
BBOV_I003860	SmORF	Signal peptide	0	no	Y	Predicted
BBOV_I001090	hypothetical protein	Signal peptide	0	no	Y	Predicted
BBOV_III000020	SmORF	Signal peptide	0	no	Y	Predicted
BBOV_IV005650	membrane protein putative	Signal peptide	0	no	Y	Evidence at transcript level
BBOV_III000690	SmORF	Signal peptide	0	no	Y	Predicted
BBOV_IV006390	SmORF	Signal peptide	0	no	Y	Predicted
BBOV_IV007930	SmORF	Signal peptide	0	no	Y	Predicted
BBOV_IV007960	SmORF	Signal peptide	0	no	Y	Predicted
BBOV_III011960	SmORF	Signal peptide	0	no	Y	Predicted
BBOV_III006540	Spherical Body Protein 2 truncated copy 11 (SBP2)	Signal peptide	0	no	Y	Predicted
BBOV_II004160	SmORF	Signal peptide	0	no	Y	Predicted
BBOV_I001370	SmORF	Signal peptide	0	no	Y	Predicted
BBOV_II000710	hypothetical protein	Signal peptide	0	no	Y	Evidence at transcript level
BBOV_II001380	SmORF	Signal peptide	0	no	Y	Predicted
BBOV_II001390	SmORF	Signal peptide	0	no	Y	Predicted
BBOV_II004150	SmORF	Signal peptide	0	no	Y	Predicted
BBOV_II004220	SmORF	Signal peptide	0	no	Y	Predicted
BBOV_II000060	SmORF	Signal peptide	0	no	Y	Predicted
BBOV_I001180	SmORF	Signal peptide	0	no	Y	Predicted
BBOV_II002290	SmORF	Signal peptide	0	no	Y	Predicted
BBOV_I005150	SmORF	Signal peptide	0	no	Y	Predicted
BBOV_III011930	SmORF	Signal peptide	0	no	Y	Predicted
BBOV_III007740	SmORF	Signal peptide	0	no	Y	Predicted
BBOV_I001160	SmORF	Signal peptide	0	no	Y	Predicted
BBOV_II000400	SmORF	Signal peptide	0	no	Y	Predicted
BBOV_IV006420	SmORF	Signal peptide	0	no	Y	Predicted
BBOV_II006800	SmORF	Signal peptide	0	no	Y	Evidence at transcript level
BBOV_IV000090	SmORF	Signal peptide	0	no	Y	Predicted
BBOV_III000050	SmORF	Signal peptide	0	no	Y	Evidence at transcript level
BBOV_III002340	SmORF	Signal peptide	0	no	Y	Predicted
BBOV_I001170	Small open reading frame (SmORF)	Signal peptide	0	no	Y	Predicted
BBOV_IV000040	SmORF	Signal peptide	0	no	Y	Predicted
BBOV_IV012140	SmORF	Signal peptide	0	no	Y	Predicted
BBOV_III002350	SmORF	Signal peptide	0	no	Y	Predicted
BBOV_I003890	SmORF	Signal peptide	0	no	Y	Predicted
BBOV_III005850	membrane protein putative	Non-secretory protein	1	yes	N	Predicted		TRANSMEM 12 36 Helical. {ECO:0000256|SAM:Phobius}.
BBOV_I000240	conserved hypothetical protein	Non-secretory protein	0	no	N	Predicted
BBOV_II004000	conserved hypothetical protein	Non-secretory protein	0	no	Y	Predicted
BBOV_III003170	structure specific recognition protein putative	Non-secretory protein	0	no	N	Inferred from homology	SUBCELLULAR LOCATION: Nucleus {ECO:0000256|RuleBase:RU364013}. Chromosome {ECO:0000256|RuleBase:RU364013}.
BBOV_III003040	glucose inhibited division protein A family protein	Non-secretory protein	0	no	N	Predicted
BBOV_IV011050	WD40 repeat myosin-like protein putative	Non-secretory protein	0	no	N	Inferred from homology
BBOV_I002260	conserved hypothetical protein	Non-secretory protein	0	no	N	Predicted
BBOV_I004490	peptidyl-prolyl cis-trans isomerase cyclophilin-type	Non-secretory protein	0	no	N	Predicted
BBOV_IV005830	ATP synthase F1 beta chain putative	Non-secretory protein	0	no	N	Evidence at transcript level
BBOV_III004560	membrane protein putative	Non-secretory protein	1	yes	N	Predicted		TRANSMEM 12 33 Helical. {ECO:0000256|SAM:Phobius}.
BBOV_II001800	hypothetical protein	Non-secretory protein	0	no	N	Predicted
BBOV_III004230	hsp90 protein	Non-secretory protein	0	no	N	Evidence at transcript level
BBOV_III007190	conserved hypothetical protein	Non-secretory protein	0	no	N	Predicted
BBOV_IV001280	hypothetical protein	Non-secretory protein	0	no	N	Predicted
BBOV_I000220	conserved hypothetical protein	Non-secretory protein	0	no	N	Predicted
BBOV_IV005930	aminopeptidase putative	Non-secretory protein	0	no	N	Predicted
BBOV_III003780	conserved hypothetical protein	Non-secretory protein	0	no	N	Predicted
BBOV_I005100	hypothetical protein	Non-secretory protein	0	no	N	Evidence at transcript level
BBOV_IV005540	RabGAP/TBC domain-containing protein putative	Non-secretory protein	0	no	N	Predicted
BBOV_II003270	40S ribosomal protein S24 protein putative	Non-secretory protein	1	no	N	Evidence at transcript level
BBOV_I001590	hypothetical protein	Non-secretory protein	0	no	N	Predicted
BBOV_IV004410	chaperone protein dnaJ-2 putative	Non-secretory protein	0	no	N	Predicted
BBOV_III004090	hypothetical protein	Non-secretory protein	0	no	N	Predicted
BBOV_IV004220	Bet3 transport protein putative	Non-secretory protein	0	no	N	Inferred from homology	SUBCELLULAR LOCATION: Golgi apparatus	cis-Golgi network {ECO:0000256|PIRNR:PIRNR018293}.
BBOV_III010680	ribosomal L27e protein family protein	Non-secretory protein	0	no	N	Predicted
BBOV_IV005480	actin-related putative	Non-secretory protein	0	no	N	Inferred from homology
BBOV_I002210	syntaxin binding protein putative	Non-secretory protein	0	no	N	Inferred from homology
BBOV_II004230	hypothetical protein	Non-secretory protein	0	no	N	Predicted
BBOV_IV011290	oxidoreductase NAD-binding domain containing protein	Non-secretory protein	0	no	N	Predicted
BBOV_I001770	hypothetical protein	Non-secretory protein	0	no	N	Predicted
BBOV_III000040	variant erythrocyte surface antigen-1 alpha subunit	Non-secretory protein	1	no	N	Predicted		TRANSMEM 187 208 Helical. {ECO:0000256|SAM:Phobius}.
BBOV_III007940	conserved hypothetical protein	Non-secretory protein	0	no	N	Predicted
BBOV_III003880	DEAD/DEAH box helicase domain containing protein	Non-secretory protein	0	no	N	Predicted
BBOV_II001020	hypothetical protein	Non-secretory protein	0	no	N	Predicted
BBOV_III007860	phosphoglycerate mutase 1 family protein	Non-secretory protein	0	no	N	Inferred from homology
BBOV_IV007780	hypothetical protein	Non-secretory protein	0	no	N	Predicted
BBOV_III007930	conserved hypothetical protein	Non-secretory protein	0	no	N	Predicted
BBOV_II005340	cytidine triphosphate synthetase putative	Non-secretory protein	0	no	N	Inferred from homology
BBOV_III004470	hypothetical protein	Non-secretory protein	0	no	N	Predicted
BBOV_III010470	dnaJ C terminal region domain containing protein	Non-secretory protein	0	no	N	Inferred from homology
BBOV_IV010070	3'5'-cyclic nucleotide phosphodiesterase putative	Non-secretory protein	0	no	N	Inferred from homology
BBOV_I002970	phosphatidylinositol 3- and 4-kinase domain containing protein	Non-secretory protein	0	no	N	Inferred from homology
BBOV_III004660	40S ribosomal protein S6 putative	Non-secretory protein	0	no	N	Inferred from homology
BBOV_II005810	hypothetical protein	Non-secretory protein	0	no	N	Predicted
BBOV_IV006790	heat shock protein 60 putative	Non-secretory protein	0	no	N	Inferred from homology
BBOV_IV003860	adenosine kinase	Non-secretory protein	0	no	N	Predicted
BBOV_III002820	tubulin alpha chain putative	Non-secretory protein	0	no	N	Evidence at transcript level	SUBCELLULAR LOCATION: Cytoplasm	cytoskeleton {ECO:0000256|SAAS:SAAS00103388}.
BBOV_I002150	conserved hypothetical protein	Non-secretory protein	0	no	N	Predicted
BBOV_III009030	protein of unknown function (DUF1671) protein family	Non-secretory protein	1	no	N	Predicted
BBOV_II000760	protein kinase domain containing protein	Non-secretory protein	0	no	N	Predicted
BBOV_IV002860	variant erythrocyte surface antigen-1 alpha subunit	Non-secretory protein	1	no	N	Predicted		TRANSMEM 64 87 Helical. {ECO:0000256|SAM:Phobius}.
BBOV_III001060	C2H2 zinc finger domain containing protein	Non-secretory protein	0	no	N	Predicted
BBOV_III002560	hypothetical protein	Non-secretory protein	0	no	N	Predicted
BBOV_III007130	HesB-like domain containing protein	Non-secretory protein	0	no	N	Predicted
BBOV_V000300	hypothetical protein	Non-secretory protein	2	no	N	Predicted		TRANSMEM 58 82 Helical. {ECO:0000256|SAM:Phobius}.; TRANSMEM 88 106 Helical. {ECO:0000256|SAM:Phobius}.
BBOV_I003570	hypothetical protein	Non-secretory protein	0	no	N	Predicted
BBOV_II007650	hypothetical protein	Non-secretory protein	0	no	N	Predicted
BBOV_IV001640	GTP binding protein putative	Non-secretory protein	0	no	N	Predicted
BBOV_IV002350	U6 snRNA-associated Sm-like protein LSm8 putative	Non-secretory protein	0	no	N	Inferred from homology	SUBCELLULAR LOCATION: Nucleus {ECO:0000256|RuleBase:RU365048}.
BBOV_I000910	Brix domain containing protein	Non-secretory protein	0	no	N	Predicted
BBOV_III005540	hypothetical protein	Non-secretory protein	0	no	N	Evidence at transcript level
BBOV_III002570	hypothetical protein	Non-secretory protein	0	no	N	Predicted
BBOV_IV001810	transcriptional factor 2 subunit	Non-secretory protein	0	no	N	Predicted
BBOV_III001280	variant erythrocyte surface antigen-1 alpha subunit	Non-secretory protein	1	yes	N	Predicted		TRANSMEM 1311 1334 Helical. {ECO:0000256|SAM:Phobius}.
BBOV_III004870	hypothetical protein	Non-secretory protein	0	no	N	Predicted
BBOV_IV006780	conserved hypothetical protein	Non-secretory protein	0	no	N	Predicted
BBOV_IV004060	6-phosphogluconate dehydrogenase putative	Non-secretory protein	0	no	N	Predicted
BBOV_III004910	hypothetical protein	Non-secretory protein	0	no	N	Predicted
BBOV_III004840	FHA domain containing protein	Non-secretory protein	0	no	N	Predicted
BBOV_I001080	hypothetical protein	Non-secretory protein	0	no	N	Predicted
BBOV_II005400	hypothetical protein	Non-secretory protein	0	no	N	Predicted
BBOV_III009450	ABC transporter ATP-binding domain containing protein	Non-secretory protein	0	no	N	Predicted
BBOV_III003610	26S proteasome non-ATPase regulatory subunit Nin1/mts3 family protein	Non-secretory protein	0	no	N	Predicted
BBOV_II007470	1-phosphatidylinositol-4-phosphate 5-kinase putative	Non-secretory protein	0	no	N	Predicted
BBOV_IV002290	nucleotide-binding protein 1 putative	Non-secretory protein	1	no	N	Inferred from homology		TRANSMEM 12 30 Helical. {ECO:0000256|SAM:Phobius}.
BBOV_IV004930	hypothetical protein	Non-secretory protein	0	no	N	Predicted
BBOV_IV000230	T-complex protein 1 zeta subunit	Non-secretory protein	0	no	N	Inferred from homology	SUBCELLULAR LOCATION: Cytoplasm {ECO:0000256|SAAS:SAAS00901396}.
BBOV_I004080	calmodulin	Non-secretory protein	0	no	N	Predicted
BBOV_III009720	hypothetical protein	Non-secretory protein	0	no	N	Predicted
BBOV_III001740	Rer1 family protein	Non-secretory protein	4	no	N	Inferred from homology		TRANSMEM 32 55 Helical. {ECO:0000256|SAM:Phobius}.; TRANSMEM 61 80 Helical. {ECO:0000256|SAM:Phobius}.; TRANSMEM 138 158 Helical. {ECO:0000256|SAM:Phobius}.; TRANSMEM 164 181 Helical. {ECO:0000256|SAM:Phobius}.
BBOV_I001340	variant erythrocyte surface antigen-1 beta subunit	Non-secretory protein	0	no	N	Predicted
BBOV_III010600	conserved hypothetical protein	Non-secretory protein	0	no	N	Predicted
BBOV_II004460	hypothetical protein	Non-secretory protein	0	no	N	Predicted
BBOV_I000250	hypothetical protein	Non-secretory protein	0	no	N	Predicted
BBOV_II004930	26s proteasome aaa-ATPase subunit Rpt3 putative	Non-secretory protein	0	no	N	Inferred from homology
BBOV_III003080	conserved hypothetical protein	Non-secretory protein	0	no	N	Predicted
BBOV_II003390	hypothetical protein	Non-secretory protein	0	no	N	Predicted
BBOV_I000430	Bax inhibitor-1 putative	Non-secretory protein	7	no	N	Evidence at transcript level		TRANSMEM 34 53 Helical. {ECO:0000256|RuleBase:RU004379}.; TRANSMEM 58 76 Helical. {ECO:0000256|RuleBase:RU004379}.; TRANSMEM 96 116 Helical. {ECO:0000256|RuleBase:RU004379}.; TRANSMEM 123 145 Helical. {ECO:0000256|RuleBase:RU004379}.; TRANSMEM 151 174 Helical. {ECO:0000256|RuleBase:RU004379}.; TRANSMEM 181 201 Helical. {ECO:0000256|RuleBase:RU004379}.; TRANSMEM 213 236 Helical. {ECO:0000256|RuleB…
BBOV_IV000530	orotate phosphoribosyltransferase	Non-secretory protein	0	no	N	Inferred from homology
BBOV_II001250	vesicle-associated membrane protein putative	Non-secretory protein	1	no	N	Evidence at transcript level		TRANSMEM 205 223 Helical. {ECO:0000256|SAM:Phobius}.
BBOV_II007380	cyclin dependent kinase binding protein putative	Non-secretory protein	0	no	N	Predicted
BBOV_I004840	hypothetical protein	Non-secretory protein	0	no	N	Predicted
BBOV_IV003070	MORN repeat containing protein	Non-secretory protein	0	no	N	Predicted
BBOV_IV005090	translation initiation factor 3 subunit 10 putative	Non-secretory protein	0	no	N	Inferred from homology	SUBCELLULAR LOCATION: Cytoplasm {ECO:0000256|HAMAP-Rule:MF_03000}.
BBOV_III003300	hypothetical protein	Non-secretory protein	0	no	N	Predicted
BBOV_IV003080	replication factor C 38 kDa subunit	Non-secretory protein	0	no	N	Predicted
BBOV_III008280	YEATS family protein	Non-secretory protein	0	no	N	Predicted	SUBCELLULAR LOCATION: Nucleus {ECO:0000256|PROSITE-ProRule:PRU00376}.
BBOV_V000090	rps2	Non-secretory protein	0	no	N	Predicted
BBOV_IV010530	conserved hypothetical protein	Non-secretory protein	1	no	N	Predicted		TRANSMEM 279 297 Helical. {ECO:0000256|SAM:Phobius}.
BBOV_III011860	hypothetical protein	Non-secretory protein	0	no	N	Predicted
BBOV_II000620	hypothetical protein	Non-secretory protein	0	no	N	Predicted
BBOV_IV008360	cell division control protein 48 putative	Non-secretory protein	0	no	N	Predicted
BBOV_II004750	ribosomal L39 protein	Non-secretory protein	0	no	N	Evidence at transcript level
BBOV_III000180	conserved hypothetical protein	Non-secretory protein	0	no	N	Predicted
BBOV_IV004540	phosphoriboprotein P0	Non-secretory protein	0	no	N	Inferred from homology
BBOV_I001880	conserved hypothetical protein	Non-secretory protein	0	no	N	Predicted
BBOV_IV003010	conserved hypothetical protein	Non-secretory protein	0	no	N	Predicted
BBOV_III001350	40S ribosomal protein S17 putative	Non-secretory protein	0	no	N	Inferred from homology
BBOV_IV006970	T-complex protein 1 eta subunit putative	Non-secretory protein	0	no	N	Inferred from homology	SUBCELLULAR LOCATION: Cytoplasm {ECO:0000256|RuleBase:RU365042	ECO:0000256|SAAS:SAAS00901396}.
BBOV_IV008190	branched-chain alpha-keto acid dehydrogenase E1 component beta subunit putative	Non-secretory protein	0	no	N	Predicted
BBOV_II006260	hypothetical protein	Non-secretory protein	0	no	N	Predicted
BBOV_III009260	hypothetical protein	Non-secretory protein	0	no	N	Predicted
BBOV_IV005100	RNA polymerase subunit 8c putative	Non-secretory protein	0	no	N	Inferred from homology
BBOV_II006920	citrate synthase	Non-secretory protein	0	no	N	Inferred from homology
BBOV_III001540	conserved hypothetical protein	Non-secretory protein	6	no	N	Predicted		TRANSMEM 34 53 Helical. {ECO:0000256|SAM:Phobius}.; TRANSMEM 73 97 Helical. {ECO:0000256|SAM:Phobius}.; TRANSMEM 118 139 Helical. {ECO:0000256|SAM:Phobius}.; TRANSMEM 159 183 Helical. {ECO:0000256|SAM:Phobius}.; TRANSMEM 195 222 Helical. {ECO:0000256|SAM:Phobius}.; TRANSMEM 228 247 Helical. {ECO:0000256|SAM:Phobius}.
BBOV_IV005840	serine hydroxymethyltransferase putative	Non-secretory protein	0	no	N	Inferred from homology
BBOV_IV007200	ribosomal protein L27 putative	Non-secretory protein	0	no	N	Predicted
BBOV_IV005040	hypothetical protein	Non-secretory protein	0	no	N	Predicted
BBOV_IV009720	u5 snRNP-associated subunit putaitve	Non-secretory protein	0	no	N	Predicted
BBOV_III007490	conserved hypothetical protein	Non-secretory protein	1	no	N	Predicted		TRANSMEM 60 79 Helical. {ECO:0000256|SAM:Phobius}.
BBOV_I004440	conserved hypothetical protein	Non-secretory protein	0	no	N	Predicted
BBOV_III006800	exonuclease family protein	Non-secretory protein	0	no	N	Predicted
BBOV_III010710	Pep3/Vps18/deep orange family protein	Non-secretory protein	0	no	N	Predicted
BBOV_II003580	hypothetical protein	Non-secretory protein	0	no	N	Predicted
BBOV_I005050	ubiquitin conjugating enzyme putative	Non-secretory protein	0	no	N
BBOV_IV004320	glutaredoxin-like protein putative	Non-secretory protein	0	no	N	Predicted
BBOV_IV008080	hypothetical protein	Non-secretory protein	0	no	N	Predicted
BBOV_II006370	hypothetical protein	Non-secretory protein	0	no	N	Predicted
BBOV_IV001650	conserved hypothetical protein	Non-secretory protein	0	no	N	Inferred from homology
BBOV_IV011570	endonuclease/exonuclease/phosphatase family protein	Non-secretory protein	0	no	N	Predicted
BBOV_I002930	WD domain G-beta repeat domain containing protein	Non-secretory protein	1	no	N	Predicted		TRANSMEM 328 348 Helical. {ECO:0000256|SAM:Phobius}.
BBOV_II003570	bromodomain containing protein	Non-secretory protein	0	no	N	Predicted
BBOV_III010670	conserved hypothetical protein	Non-secretory protein	0	no	N	Evidence at transcript level
BBOV_II004080	small heat shock protein	Non-secretory protein	0	no	N	Evidence at transcript level
BBOV_III007250	DNA repair protein (mre11) family protein	Non-secretory protein	0	no	N	Predicted
BBOV_III009910	hypothetical protein	Non-secretory protein	0	no	N	Evidence at transcript level
BBOV_IV000400	DEAD/DEAH box helicase	Non-secretory protein	0	no	N	Inferred from homology
BBOV_IV009590	ADP-ribosylation factor GTPase-activating factor putative	Non-secretory protein	0	no	N	Predicted
BBOV_IV006660	hypothetical protein	Non-secretory protein	0	no	N	Predicted
BBOV_II007560	hypothetical protein	Non-secretory protein	0	no	N	Predicted
BBOV_III004540	tubulin-tyrosine ligase family protein	Non-secretory protein	0	no	N	Predicted
BBOV_II002440	hypothetical protein	Non-secretory protein	0	no	N	Predicted
BBOV_IV003900	ubiquitin-like protein putative	Non-secretory protein	0	no	N	Predicted
BBOV_III005990	hypothetical protein	Non-secretory protein	0	no	N	Predicted
BBOV_II001010	periodic tryptophan protein 2-like protein putative	Non-secretory protein	0	no	N	Predicted
BBOV_II004540	hypothetical protein	Non-secretory protein	0	no	N	Predicted
BBOV_II005000	conserved hypothetical protein	Non-secretory protein	0	no	N	Predicted
BBOV_IV010550	conserved hypothetical protein	Non-secretory protein	0	no	N	Evidence at transcript level
BBOV_I002450	hypothetical protein	Non-secretory protein	0	no	N	Predicted
BBOV_III007730	variant erythrocyte surface antigen-1 alpha subunit	Non-secretory protein	0	no	N	Predicted
BBOV_IV008910	translation initiation factor 5A putative	Non-secretory protein	0	no	N	Inferred from homology
BBOV_IV011970	hypothetical protein	Non-secretory protein	0	no	N	Predicted
BBOV_IV003270	nucleosome assembly protein	Non-secretory protein	0	no	N	Evidence at transcript level
BBOV_IV002410	mitochondrial import inner membrane translocase subunit Tim17 putative	Non-secretory protein	1	no	N	Predicted		TRANSMEM 45 68 Helical. {ECO:0000256|SAM:Phobius}.
BBOV_I005030	conserved hypothetical protein	Non-secretory protein	0	no	N
BBOV_III002410	ubiquitin family protein	Non-secretory protein	0	no	N	Predicted
BBOV_III000650	hypothetical protein	Non-secretory protein	0	yes	N	Predicted
BBOV_III002310	variant erythrocyte surface antigen-1 alpha subunit	Non-secretory protein	1	no	N	Predicted		TRANSMEM 1272 1295 Helical. {ECO:0000256|SAM:Phobius}.
BBOV_II004560	conserved hypothetical protein	Non-secretory protein	0	no	N	Predicted
BBOV_IV004970	diacylglycerol acyltransferase putative	Non-secretory protein	7	no	N	Inferred from homology		TRANSMEM 136 156 Helical. {ECO:0000256|SAM:Phobius}.; TRANSMEM 176 195 Helical. {ECO:0000256|SAM:Phobius}.; TRANSMEM 207 227 Helical. {ECO:0000256|SAM:Phobius}.; TRANSMEM 239 256 Helical. {ECO:0000256|SAM:Phobius}.; TRANSMEM 376 399 Helical. {ECO:0000256|SAM:Phobius}.; TRANSMEM 480 500 Helical. {ECO:0000256|SAM:Phobius}.; TRANSMEM 512 533 Helical. {ECO:0000256|SAM:Phobius}.
BBOV_III006620	hypothetical protein	Non-secretory protein	0	no	N	Predicted
BBOV_II002500	hypothetical protein	Non-secretory protein	0	no	N	Predicted
BBOV_III006110	mRNA capping enzyme C-terminal domain containing protein	Non-secretory protein	0	no	N	Predicted
BBOV_III008270	DEAD/DEAH box helicase domain containing protein	Non-secretory protein	0	no	N	Predicted
BBOV_IV006920	WD domain G-beta repeat containing protein	Non-secretory protein	0	no	N	Predicted
BBOV_II003350	hypothetical protein	Non-secretory protein	8	no	N	Predicted		TRANSMEM 21 42 Helical. {ECO:0000256|SAM:Phobius}.; TRANSMEM 116 140 Helical. {ECO:0000256|SAM:Phobius}.; TRANSMEM 161 180 Helical. {ECO:0000256|SAM:Phobius}.; TRANSMEM 219 240 Helical. {ECO:0000256|SAM:Phobius}.; TRANSMEM 261 279 Helical. {ECO:0000256|SAM:Phobius}.; TRANSMEM 411 435 Helical. {ECO:0000256|SAM:Phobius}.; TRANSMEM 442 465 Helical. {ECO:0000256|SAM:Phobius}.; TRANSMEM 503 529 Helica…
BBOV_III008640	hypothetical protein	Non-secretory protein	0	no	N	Predicted
BBOV_III006320	PWI domain containing protein	Non-secretory protein	0	no	N	Predicted
BBOV_IV004160	hypothetical protein	Non-secretory protein	0	no	N	Predicted
BBOV_II003780	hypothetical protein	Non-secretory protein	0	no	N	Predicted
BBOV_II005860	hypothetical protein	Non-secretory protein	0	no	N	Predicted
BBOV_II004070	ATP-dependent Clp protease proteolytic subunit 1 putative	Non-secretory protein	0	no	N	Inferred from homology
BBOV_III009800	hypothetical protein	Non-secretory protein	0	no	N	Predicted
BBOV_III007170	conserved hypothetical protein	Non-secretory protein	5	no	N	Predicted		TRANSMEM 85 106 Helical. {ECO:0000256|SAM:Phobius}.; TRANSMEM 152 172 Helical. {ECO:0000256|SAM:Phobius}.; TRANSMEM 184 206 Helical. {ECO:0000256|SAM:Phobius}.; TRANSMEM 266 284 Helical. {ECO:0000256|SAM:Phobius}.
BBOV_IV009940	26S protease regulatory subunit 7 putative	Non-secretory protein	0	no	N	Inferred from homology
BBOV_III004820	DNA topoisomerase II putative	Non-secretory protein	0	no	N	Inferred from homology
BBOV_IV003870	molybdenum cofactor synthesis protein 3 / molybdopterin synthase sulphurylase putative	Non-secretory protein	0	no	N	Predicted
BBOV_III009270	plectin/S10 domain containing protein	Non-secretory protein	0	no	N	Predicted
BBOV_I002490	hypothetical protein	Non-secretory protein	0	no	N	Predicted
BBOV_I002820	conserved hypothetical protein	Non-secretory protein	0	no	N	Predicted
BBOV_IV000600	hypothetical protein	Non-secretory protein	0	no	N	Evidence at transcript level
BBOV_III009860	ubiquitin conjugating enzyme E2 putative	Non-secretory protein	0	no	N	Inferred from homology
BBOV_IV012020	hypothetical protein	Non-secretory protein	9	no	N	Predicted		TRANSMEM 97 118 Helical. {ECO:0000256|SAM:Phobius}.; TRANSMEM 154 181 Helical. {ECO:0000256|SAM:Phobius}.; TRANSMEM 231 251 Helical. {ECO:0000256|SAM:Phobius}.; TRANSMEM 257 278 Helical. {ECO:0000256|SAM:Phobius}.; TRANSMEM 334 352 Helical. {ECO:0000256|SAM:Phobius}.; TRANSMEM 394 419 Helical. {ECO:0000256|SAM:Phobius}.; TRANSMEM 502 523 Helical. {ECO:0000256|SAM:Phobius}.; TRANSMEM 603 626 Helic…
BBOV_II006320	pre-mRNA processing ribonucleoprotein binding region-containing protein	Non-secretory protein	0	no	N	Predicted
BBOV_III001400	protein kinase domain containing protein	Non-secretory protein	0	no	N	Predicted
BBOV_IV000260	EF hand domain conatining protein	Non-secretory protein	0	no	N	Predicted
BBOV_II003730	hypothetical protein	Non-secretory protein	0	no	N	Predicted
BBOV_III000120	cytochrome c oxidase copper chaperone (COX17) putative	Non-secretory protein	0	no	N	Predicted
BBOV_IV000800	prefoldin subunit 5 (c-myc binding protein) putative	Non-secretory protein	0	no	N	Predicted
BBOV_IV002190	hypothetical protein	Non-secretory protein	0	no	N	Predicted
BBOV_III005750	U2 small nuclear ribonucleoprotein B' putative	Non-secretory protein	0	no	N	Evidence at transcript level
BBOV_III006250	conserved hypothetical protein	Non-secretory protein	0	no	N	Predicted
BBOV_IV011510	hypothetical protein	Non-secretory protein	0	no	N	Predicted
BBOV_III004170	conserved hypothetical protein	Non-secretory protein	0	no	N	Predicted
BBOV_III006650	hypothetical protein	Non-secretory protein	0	no	N	Predicted
BBOV_I001760	hypothetical protein	Non-secretory protein	0	no	N	Predicted
BBOV_IV007980	variant erythrocyte surface antigen-1 beta subunit	Non-secretory protein	1	no	N	Predicted		TRANSMEM 1038 1061 Helical. {ECO:0000256|SAM:Phobius}.
BBOV_IV001860	conserved hypothetical protein	Non-secretory protein	0	no	N	Inferred from homology	SUBCELLULAR LOCATION: Nucleus {ECO:0000256|RuleBase:RU364143}.
BBOV_I002860	hypothetical protein	Non-secretory protein	0	no	N	Predicted
BBOV_III010250	eukaryotic translation initiation factor 4A putative	Non-secretory protein	0	no	N	Evidence at transcript level
BBOV_I001610	hypothetical protein	Non-secretory protein	0	no	N	Predicted
BBOV_II007490	conserved hypothetical protein	Non-secretory protein	0	no	N	Predicted
BBOV_I005780	variant erythrocyte surface antigen-1 putative	Non-secretory protein	1	no	N	Predicted		TRANSMEM 1036 1059 Helical. {ECO:0000256|SAM:Phobius}.
BBOV_III011900	hypothetical protein	Non-secretory protein	1	no	N	Predicted		TRANSMEM 301 322 Helical. {ECO:0000256|SAM:Phobius}.
BBOV_I004740	RNA recognition motif. (a.k.a. RRM RBD or RNP) domain containing protein	Non-secretory protein	0	no	N	Predicted
BBOV_IV009200	hypothetical protein	Non-secretory protein	0	no	N	Predicted
BBOV_IV000650	conserved hypothetical protein	Non-secretory protein	0	no	N	Predicted
BBOV_I004150	membrane skeletal protein putative	Non-secretory protein	0	no	N	Predicted
BBOV_III003950	chromo' (CHRromatin Organization MOdifier) domain containing protein	Non-secretory protein	0	no	N	Predicted	SUBCELLULAR LOCATION: Nucleus {ECO:0000256|SAAS:SAAS00539527}.
BBOV_III002510	conserved hypothetical protein	Non-secretory protein	0	no	N	Inferred from homology
BBOV_II002020	mac/perforin domain containing protein	Non-secretory protein	0	no	N	Predicted
BBOV_IV004710	translation elongation factor G (EF-G) putative	Non-secretory protein	0	no	N	Inferred from homology	SUBCELLULAR LOCATION: Mitochondrion {ECO:0000256|HAMAP-Rule:MF_03061}.
BBOV_IV004200	hypothetical protein	Non-secretory protein	0	no	N	Predicted
BBOV_IV008420	hypothetical protein	Non-secretory protein	0	no	N	Predicted

## Sheet: T2Bo_BOND_comparison
T2Bo_ID	T2Bo_Average	T2Bo_ProteinName	BOND_ID	BOND_Average	BOND_ProteinName	pident	query coverage	Exportome	Comparison_Status
BBOV_III004200	1	hypothetical protein	BBBOND_0104440	0	hypothetical protein	20.082	82	NO	<25.0
BBOV_II004730	1	membrane protein putative	BBBOND_0101730	0	dnaJ C terminal region domain containing protein, putative	24.742	71	NO	<25.0
BBOV_IV001090	1	hypothetical protein	BBBOND_0403470	0	importin beta subunit, putative	21.965	44	NO	<25.0
BBOV_IV000770	1	hypothetical protein	BBBOND_0003300	0	hypothetical protein, conserved	24.49	36	NO	<25.0
BBOV_II002830	1	membrane protein putative	BBBOND_0101900	0	hypothetical protein	22.034	37	NO	<25.0
BBOV_III005630	1	Spherical Body Protein 2 truncated copy 2 (SBP2)	BBBOND_0103050	0	dihydroorotate dehydrogenase, putative	24.242	29	NO	<25.0
BBOV_IV000670	1	hypothetical protein	BBBOND_0207390	0	hypothetical protein, conserved	23.077	26	NO	<25.0
BBOV_IV007930	1	SmORF	BBBOND_0004250	0	hypothetical protein, conserved	24.272	33	NO	<25.0
BBOV_III007710	0.99	SmORF	BBBOND_0307260	0	hypothetical protein, conserved	24.675	59	NO	<25.0
BBOV_II001950	0.96	hypothetical protein	BBBOND_0313050	0	hypothetical protein, conserved	22.018	8	NO	<25.0
BBOV_III004140	0.93	hypothetical protein	BBBOND_0104440	0	hypothetical protein	21.17	75	NO	<25.0
BBOV_I003060	0.9	merozoite surface antigen-1 (MSA-1)	BBBOND_0110210	0	hypothetical protein	23.529	47	NO	<25.0
BBOV_I003130	0.86	hypothetical protein	BBBOND_0205970	0	hypothetical protein	21.908	71	NO	<25.0
BBOV_IV006500	1	hypothetical protein	BBBOND_0401690	0.74	hypothetical protein, conserved	24.345	91	YES	<25.0
BBOV_IV011670	1	membrane protein putative	BBBOND_0211080	0.74	hypothetical protein, conserved	20.909	48	YES	<25.0
BBOV_III011590	1	hypothetical protein	BBBOND_0109370	0.94	hypothetical protein	23.871	35	YES	<25.0
BBOV_III008960	1	hypothetical protein	BBBOND_0404640	0.93	hypothetical protein	23.512	68	YES	<25.0
BBOV_IV005390	1	spherical body protein 4 (SBP4)	BBBOND_0209400	0.95	spherical body protein 4 SBP4, putative	22.26	78	YES	<25.0
BBOV_II000720	1	hypothetical protein	BBBOND_0109370	0.94	hypothetical protein	22.249	93	YES	<25.0
BBOV_IV002270	1	hypothetical protein	BBBOND_0404620	0.92	hypothetical protein	21.462	51	YES	<25.0
BBOV_III005620	1	hypothetical protein	BBBOND_0109370	0.94	hypothetical protein	23.373	92	YES	<25.0
BBOV_III006510	1	hypothetical protein	BBBOND_0109370	0.94	hypothetical protein	22.139	89	YES	<25.0
BBOV_III006470	1	hypothetical protein	BBBOND_0109370	0.94	hypothetical protein	21.718	92	YES	<25.0
BBOV_III006490	1	hypothetical protein	BBBOND_0109370	0.94	hypothetical protein	21.718	92	YES	<25.0
BBOV_III005800	1	hypothetical protein	BBBOND_0109370	0.94	hypothetical protein	23.317	92	YES	<25.0
BBOV_I001050	1	hypothetical protein	BBBOND_0206080	0.87	hypothetical protein	21.073	78	YES	<25.0
BBOV_I001090	1	hypothetical protein	BBBOND_0206200	0.89	hypothetical protein	23.383	61	YES	<25.0
BBOV_IV005650	1	membrane protein putative	BBBOND_0206200	0.89	hypothetical protein	24.828	93	YES	<25.0
BBOV_III006530	0.97	hypothetical protein	BBBOND_0109370	0.94	hypothetical protein	22.169	92	YES	<25.0
BBOV_III011320	0.95	hypothetical protein	BBBOND_0109370	0.94	hypothetical protein	23.038	90	YES	<25.0
BBOV_III011360	0.87	hypothetical protein	BBBOND_0109370	0.94	hypothetical protein	22.255	77	YES	<25.0
BBOV_III011310	0.73	hypothetical protein	BBBOND_0109370	0.94	hypothetical protein	21.798	82	YES	<25.0
BBOV_III010990	1	Ser/Thr protein phosphatase family protein	BBBOND_0101020	0	Ser/Thr protein phosphatase family protein, putative	83.234	94	NO	>75.0
BBOV_IV009630	1	snRNP Sm-like protein putative	BBBOND_0107180	0	snRNP Sm-like protein, putative	81.609	100	NO	>75.0
BBOV_III001500	1	translation elongation factor Tu	BBBOND_0302820	0	translation elongation factor Tu, putative	89.95	84	NO	>75.0
BBOV_III000150	1	hypothetical protein	BBBOND_0301430	0	hypothetical protein, conserved	75.41	92	NO	>75.0
BBOV_II000510	1	transcription factor S-II protein putative	BBBOND_0200280	0	transcription factor S-II protein, putative	84.404	100	NO	>75.0
BBOV_III011750	0.73	GTP-binding protein LepA family protein	BBBOND_0404200	0	GTP-binding protein LepA family protein, putative	79.621	88	NO	>75.0
BBOV_I004700	0.73	acid phosphatase, putative	BBBOND_0406000	0	acid phosphatase, putative	82.429	98	NO	>75.0
BBOV_III006340	0.71	membrane protein, putative	BBBOND_0307820	0	membrane protein, putative	77.202	91	NO	>75.0
BBOV_IV006050	0.7	hypothetical protein	BBBOND_0208530	0	hypothetical protein, conserved	78.899	98	NO	>75.0
BBOV_III007380	1	heat shock protein 90	BBBOND_0306360	0.71	heat shock protein 90, putative	81.369	99	YES	>75.0
BBOV_IV003470	1	conserved hypothetical protein	BBBOND_0100080	0.84	Mitochondrial import inner membrane translocase subunit tim16	75.676	97	YES	>75.0
BBOV_IV002450	1	prohibitin	BBBOND_0211470	0.9	prohibitin, putative	92.674	100	YES	>75.0
BBOV_III007790	1	casein kinase II alpha chain (CK II)	BBBOND_0306860	0.77	casein kinase II, alpha chain (CK II), putative	75.644	100	YES	>75.0
BBOV_III006100	1	conserved hypothetical protein	BBBOND_0308230	0.82	Putative protein disulfide-isomerase	78.718	94	YES	>75.0
BBOV_III007800	1	heat shock protein 70 precursor putative	BBBOND_0306850	0.94	heat shock protein 70 precursor, putative	92.679	97	YES	>75.0
BBOV_IV005000	1	cyclophilin putative	BBBOND_0209890	0.83	cyclophilin, putative	80.808	91	YES	>75.0
BBOV_IV007010	1	chaperonin cpn60 putative	BBBOND_0401160	0.97	chaperonin cpn60, putative	85.07	99	YES	>75.0
BBOV_III000930	0.82	FAD-dependent glycerol-3-phosphate dehydrogenase, putative	BBBOND_0302300	0.78	FAD-dependent glycerol-3-phosphate dehydrogenase, putative	83.657	99	YES	>75.0
BBOV_IV004070	0.81	conserved hypothetical protein	BBBOND_0211080	0.74	hypothetical protein, conserved	76.483	85	YES	>75.0
BBOV_IV001700	0.75	cell division cycle protein ATPase, putative	BBBOND_0405370	0.87	Transitional endoplasmic reticulum ATPase	78.364	100	YES	>75.0
BBOV_IV001690	0.71	aspartyl-tRNA synthetase, putative	BBBOND_0405360	0.73	aspartyl-tRNA synthetase, putative	80.686	99	YES	>75.0
BBOV_III002890	0.87	conserved hypothetical protein	BBBOND_0304610	0	IHF-like DNA-binding protein, putative	77.32	55	NO	>75.0-coverage <75.0
BBOV_IV006290	1	ribosomal protein L29 putative	BBBOND_0208270	0.94	ribosomal protein L29, putative	75.63	68	YES	>75.0-coverage <75.0
BBOV_II004430	1	Plasmodium falciparum CPW-WPC domain containing protein	BBBOND_0204780	0	Plasmodium falciparum CPW-WPC domain containing protein, putative	56.379	90	NO	25.0-75.0
BBOV_IV010790	1	membrane protein putative	BBBOND_0108540	0	membrane protein, putative	55.052	93	NO	25.0-75.0
BBOV_I001900	1	conserved hypothetical protein	BBBOND_0207140	0	SNARE domain conatining PROTEINS,putative	52.062	95	NO	25.0-75.0
BBOV_IV008060	1	ribose-phosphate pyrophosphokinase putative	BBBOND_0105440	0	ribose-phosphate pyrophosphokinase, putative	69.055	91	NO	25.0-75.0
BBOV_IV001410	1	hypothetical protein	BBBOND_0402440	0	hypothetical protein, conserved	56.522	99	NO	25.0-75.0
BBOV_III009100	1	Plasmodium falciparum CPW-WPC domain containing protein	BBBOND_0312680	0	Plasmodium falciparum CPW-WPC domain containing protein, putative	56	79	NO	25.0-75.0
BBOV_IV007940	1	variant erythrocyte surface antigen-1 alpha subunit	BBBOND_0005060	0	hypothetical protein, conserved	29.825	83	NO	25.0-75.0
BBOV_IV005180	1	conserved hypothetical protein	BBBOND_0209650	0	Peroxiredoxin Q, chloroplastic	48.454	96	NO	25.0-75.0
BBOV_IV008100	1	nucleoside monophosphate kinase	BBBOND_0105480	0	nucleoside monophosphate kinase, putative	50	90	NO	25.0-75.0
BBOV_III000800	1	conserved hypothetical protein	BBBOND_0302160	0	hypothetical protein, conserved	70.863	100	NO	25.0-75.0
BBOV_IV002330	1	protein disulfide-isomerase	BBBOND_0404480	0	protein disulfide-isomerase, putative	68.91	95	NO	25.0-75.0
BBOV_III011870	1	HIT domain containing protein	BBBOND_0404070	0	HIT domain containing protein, putative	49.112	86	NO	25.0-75.0
BBOV_II002190	1	hypothetical protein	BBBOND_0202140	0	Nucleoredoxin	67.43	96	NO	25.0-75.0
BBOV_III002950	1	hypothetical protein	BBBOND_0304970	0	hypothetical protein, conserved	69.014	76	NO	25.0-75.0
BBOV_I004780	1	hypothetical protein	BBBOND_0405930	0	hypothetical protein, conserved	37.576	90	NO	25.0-75.0
BBOV_III003500	1	conserved hypothetical protein	BBBOND_0311660	0	RIBOPHORIN I, putative	36.304	85	NO	25.0-75.0
BBOV_IV005750	1	membrane protein putative	BBBOND_0209060	0	membrane protein, putative	46.735	92	NO	25.0-75.0
BBOV_II001970	1	mac/perforin domain containing membrane protein	BBBOND_0201960	0	mac/perforin domain containing membrane protein, putative	47.611	99	NO	25.0-75.0
BBOV_III002240	1	hypothetical protein	BBBOND_0303600	0	ATPase associated with various cellular activities (AAA) family protein, putative	57.237	97	NO	25.0-75.0
BBOV_III003260	1	conserved hypothetical protein	BBBOND_0305180	0	ALDO/KETO REDUCTASE, putative	71.446	93	NO	25.0-75.0
BBOV_IV001370	0.95	MAC/perforin domain containing protein	BBBOND_0402480	0	MAC/perforin domain containing protein, putative	49.939	83	NO	25.0-75.0
BBOV_IV008250	0.93	conserved hypothetical protein	BBBOND_0105640	0	hypothetical protein, conserved	60.606	99	NO	25.0-75.0
BBOV_IV011890	0.92	WD repeat domain containing protein	BBBOND_0110290	0	WD repeat domain containing protein, putative	73.929	93	NO	25.0-75.0
BBOV_II001190	0.9	hypothetical protein	BBBOND_0100690	0	hypothetical protein	33.539	95	NO	25.0-75.0
BBOV_I002220	0.9	hypothetical protein	BBBOND_0206730	0	hypothetical protein, conserved	25.097	76	NO	25.0-75.0
BBOV_III004780	0.9	membrane protein, putative	BBBOND_0310050	0	membrane protein, putative	44.144	86	NO	25.0-75.0
BBOV_I001000	0.89	PET112 family, N terminal region domain containing protein	BBBOND_0300180	0	PET112 family, N terminal region domain containing protein, putative	46.281	88	NO	25.0-75.0
BBOV_III000410	0.88	predicted protein	BBBOND_0301700	0	predicted protein, putative	45.741	86	NO	25.0-75.0
BBOV_IV011730	0.88	ubiquitin fusion degradation protein UFD1, putative	BBBOND_0110010	0	ubiquitin fusion degradation protein UFD1, putative	65.844	82	NO	25.0-75.0
BBOV_IV005980	0.87	hypothetical protein	BBBOND_0208690	0	hypothetical protein, conserved	61.983	96	NO	25.0-75.0
BBOV_III004950	0.86	hypothetical protein	BBBOND_0309780	0	hypothetical protein, conserved	45.423	99	NO	25.0-75.0
BBOV_I000200	0.85	conserved hypothetical protein	BBBOND_0301320	0	GPI-anchor transamidase	52.525	99	NO	25.0-75.0
BBOV_IV001670	0.81	hypothetical protein	BBBOND_0405340	0	hypothetical protein, conserved	52.863	94	NO	25.0-75.0
BBOV_III008010	0.77	conserved hypothetical protein	BBBOND_0308190	0	DnaJ domain containing protein, putative	61.404	100	NO	25.0-75.0
BBOV_IV003240	0.75	HAD superfamily hydrolase, putative	BBBOND_0110860	0	HAD superfamily hydrolase, putative	50	96	NO	25.0-75.0
BBOV_IV010800	0.74	membrane protein, putative	BBBOND_0108550	0	membrane protein, putative	52.083	85	NO	25.0-75.0
BBOV_IV006060	0.74	membrane protein, putative	BBBOND_0208520	0	membrane protein, putative	51.29	97	NO	25.0-75.0
BBOV_III005860	0.73	Spherical Body Protein 2 truncated copy 6 (SBP2)	BBBOND_0005280	0	hypothetical protein, conserved	25.243	82	NO	25.0-75.0
BBOV_I000990	0.71	hypothetical protein	BBBOND_0300190	0	hypothetical protein, conserved	33.696	99	NO	25.0-75.0
BBOV_III007420	0.71	membrane protein, putative	BBBOND_0306400	0	membrane protein, putative	46.447	96	NO	25.0-75.0
BBOV_III007080	0.7	N-acetylglucosaminyl-phosphatidylinositol de-n-acetylase, putative	BBBOND_0307020	0	N-ACETYLGLUCOSAMINYL-PH OSPHATIDYLINOSITOL DE-N-ACETYLASE, putative	44.275	97	NO	25.0-75.0
BBOV_IV006450	0.7	conserved hypothetical protein	BBBOND_0401740	0	Transmembrane emp24 domain-containing protein 2	66.667	89	NO	25.0-75.0
BBOV_III006710	0.7	membrane protein, putative	BBBOND_0307480	0	membrane protein, putative	55.085	97	NO	25.0-75.0
BBOV_I004180	0.7	membrane protein, putative	BBBOND_0402035	0	hypothetical protein, conserved	62.376	88	NO	25.0-75.0
BBOV_II006530	0.7	membrane protein, putative	BBBOND_0103640	0	membrane protein, putative	48.75	98	NO	25.0-75.0
BBOV_IV010280	1	RAP-1 related antigen (RRA)	BBBOND_0107940	0.96	RAP-1 related antigen (RRA), putative	39.482	85	YES	25.0-75.0
BBOV_III001600	1	hypothetical protein	BBBOND_0302950	0.96	hypothetical protein, conserved	66.836	92	YES	25.0-75.0
BBOV_IV004250	1	membrane protein putative	BBBOND_0210890	0.94	Probable rRNA maturation factor	40	84	YES	25.0-75.0
BBOV_IV009060	1	membrane protein putative	BBBOND_0106550	0.91	membrane protein, putative	39.362	100	YES	25.0-75.0
BBOV_II003360	1	elongation factor TS putative	BBBOND_0203490	0.9	elongation factor TS, putative	47.838	88	YES	25.0-75.0
BBOV_I000970	1	DnaJ domain containing protein	BBBOND_0300210	0.87	DnaJ domain containing protein, putative	69.272	100	YES	25.0-75.0
BBOV_I001070	1	hypothetical protein	BBBOND_0300100	0.88	hypothetical protein, conserved	34.899	84	YES	25.0-75.0
BBOV_III000390	1	hypothetical protein	BBBOND_0301670	0.8	hypothetical protein, conserved	41.631	91	YES	25.0-75.0
BBOV_IV004790	1	membrane protein putative	BBBOND_0210180	0.92	membrane protein, putative	57.447	82	YES	25.0-75.0
BBOV_III005180	1	hypothetical protein	BBBOND_0309480	0.88	HISTIDYL-TRNA SYNTHETASE, putative	47.568	99	YES	25.0-75.0
BBOV_III001690	1	hypothetical protein	BBBOND_0303070	0.92	hypothetical protein, conserved	45.263	81	YES	25.0-75.0
BBOV_III007330	1	hypothetical protein	BBBOND_0306310	0.92	hypothetical protein, conserved	35.692	93	YES	25.0-75.0
BBOV_IV002930	1	adenylate kinase 2	BBBOND_0111260	0.85	adenylate kinase 2, putative	72.245	95	YES	25.0-75.0
BBOV_II003960	1	membrane protein putative	BBBOND_0204430	0.95	membrane protein, putative	56.621	92	YES	25.0-75.0
BBOV_IV005880	1	ribosomal protein L35 putative	BBBOND_0208870	0.95	ribosomal protein L35, putative	55.634	100	YES	25.0-75.0
BBOV_III009330	1	hypothetical protein	BBBOND_0313020	0.95	hypothetical protein, conserved	46.983	88	YES	25.0-75.0
BBOV_IV005440	1	membrane protein putative	BBBOND_0209350	0.95	membrane protein, putative	59.118	97	YES	25.0-75.0
BBOV_I001670	1	hypothetical protein	BBBOND_0206010	0.82	hypothetical protein, conserved	44.269	95	YES	25.0-75.0
BBOV_III007520	1	membrane-associated calcum-binding protein putative	BBBOND_0306490	0.89	membrane-associated calcum-binding protein, putative	70.037	91	YES	25.0-75.0
BBOV_II001640	1	hypothetical protein	BBBOND_0201510	0.96	hypothetical protein, conserved	42.368	89	YES	25.0-75.0
BBOV_IV003220	1	HAD superfamily hydrolase putative	BBBOND_0110880	0.89	HAD superfamily hydrolase, putative	31.699	94	YES	25.0-75.0
BBOV_IV009100	1	protein disulfide isomerase related protein	BBBOND_0106620	0.96	protein disulfide isomerase related protein, putative	57.784	95	YES	25.0-75.0
BBOV_I003500	1	membrane protein putative	BBBOND_0207740	0.88	membrane protein, putative	61.71	97	YES	25.0-75.0
BBOV_IV009240	1	hypothetical protein	BBBOND_0106770	0.96	hypothetical protein, conserved	65.242	85	YES	25.0-75.0
BBOV_III009090	1	conserved hypothetical protein	BBBOND_0312670	0.91	hypothetical protein, conserved	72.65	88	YES	25.0-75.0
BBOV_I000160	1	conserved hypothetical protein	BBBOND_0301270	0.96	hypothetical protein, conserved	43.013	90	YES	25.0-75.0
BBOV_III006630	1	chaperonin 10 kDa family protein	BBBOND_0307560	0.73	chaperonin, 10 kDa family protein, putative	60.458	100	YES	25.0-75.0
BBOV_III001660	1	LytB protein putative	BBBOND_0303010	0.87	LytB protein, putative	64.516	96	YES	25.0-75.0
BBOV_I000820	1	kelch repeat domain containing protein	BBBOND_0300380	0.76	kelch repeat domain containing protein, putative	52.439	99	YES	25.0-75.0
BBOV_IV008700	1	membrane protein putative	BBBOND_0106140	0.96	membrane protein, putative	44	89	YES	25.0-75.0
BBOV_I002420	1	membrane protein putative	BBBOND_0206500	0.93	membrane protein, putative	64.493	97	YES	25.0-75.0
BBOV_II005290	1	ADP-ribosylation factor putative	BBBOND_0105000	0.76	ADP-ribosylation factor, putative	46.377	99	YES	25.0-75.0
BBOV_I002480	1	hypothetical protein	BBBOND_0206440	0.84	hypothetical protein, conserved	43.842	96	YES	25.0-75.0
BBOV_IV004940	1	membrane protein putative	BBBOND_0210040	0.75	hypothetical protein, conserved	45.714	91	YES	25.0-75.0
BBOV_III003290	1	hypothetical protein	BBBOND_0305210	0.97	hypothetical protein, conserved	38.487	99	YES	25.0-75.0
BBOV_III007430	1	30S ribosomal protein S15	BBBOND_0306410	0.97	30S ribosomal protein S15, putative	68.896	100	YES	25.0-75.0
BBOV_IV004340	1	membrane protein putative	BBBOND_0210730	0.91	membrane protein, putative	70.996	91	YES	25.0-75.0
BBOV_I003150	1	hypothetical protein	BBBOND_0207310	0.76	base excision DNA repair protein, HhH-GPD family domain containing protein, putative	40.196	97	YES	25.0-75.0
BBOV_III011700	1	hypothetical protein	BBBOND_0404260	0.94	hypothetical protein, conserved	57.312	89	YES	25.0-75.0
BBOV_IV003120	1	hypothetical protein	BBBOND_0111060	0.92	hypothetical protein, conserved	51.327	79	YES	25.0-75.0
BBOV_I004040	1	conserved hypothetical protein	BBBOND_0401880	0.88	Ribosome-recycling factor	56.972	88	YES	25.0-75.0
BBOV_I000840	1	Plasmodium falciparum CPW-WPC domain containing protein	BBBOND_0300360	0.86	Plasmodium falciparum CPW-WPC domain containing protein, putative	57.714	96	YES	25.0-75.0
BBOV_IV001070	1	protein disulfide-isomerase putative	BBBOND_0402610	0.88	protein disulfide-isomerase, putative	59.134	100	YES	25.0-75.0
BBOV_IV000420	1	conserved hypothetical protein	BBBOND_0403590	0.95	hypothetical protein, conserved	57.333	99	YES	25.0-75.0
BBOV_IV003250	1	hypothetical protein	BBBOND_0110850	0.94	hypothetical protein, conserved	53.125	80	YES	25.0-75.0
BBOV_IV000410	1	surface protein D	BBBOND_0403610	0.92	surface protein D, putative	34.091	85	YES	25.0-75.0
BBOV_IV004890	1	membrane protein putative	BBBOND_0210080	0.87	membrane protein, putative	73.352	98	YES	25.0-75.0
BBOV_IV008610	1	hypothetical protein	BBBOND_0105920	0.82	hypothetical protein, conserved	63.542	94	YES	25.0-75.0
BBOV_II001760	1	hypothetical protein	BBBOND_0201730	0.95	hypothetical protein, conserved	37.255	100	YES	25.0-75.0
BBOV_I002900	1	hypothetical protein	BBBOND_0205670	0.88	hypothetical protein, conserved	63.636	97	YES	25.0-75.0
BBOV_IV007750	1	membrane protein putative	BBBOND_0400330	0.95	membrane protein, putative	47.217	96	YES	25.0-75.0
BBOV_IV010000	1	membrane protein putative	BBBOND_0107540	0.94	membrane protein, putative	46.597	77	YES	25.0-75.0
BBOV_II002660	1	hypothetical protein	BBBOND_0202730	0.75	hypothetical protein, conserved	48.083	99	YES	25.0-75.0
BBOV_II005080	1	chain A of Ferredoxin putative	BBBOND_0105210	0.96	chain A of Ferredoxin, putative	58.824	78	YES	25.0-75.0
BBOV_I004860	1	hypothetical protein	BBBOND_0405850	0.82	hypothetical protein, conserved	55.333	100	YES	25.0-75.0
BBOV_IV009170	1	membrane protein putative	BBBOND_0106700	0.96	membrane protein, putative	46.939	83	YES	25.0-75.0
BBOV_III002860	1	conserved hypothetical protein	BBBOND_0304580	0.93	hypothetical protein, conserved	64.184	100	YES	25.0-75.0
BBOV_II006740	1	ubiquitin-conjugating enzyme E2	BBBOND_0103430	0.9	ubiquitin-conjugating enzyme E2, putative	71.698	85	YES	25.0-75.0
BBOV_II004280	1	Plasmodium falciparum CPW-WPC domain containing protein	BBBOND_0204610	0.86	Plasmodium falciparum CPW-WPC domain containing protein, putative	53.704	97	YES	25.0-75.0
BBOV_IV004360	1	membrane protein putative	BBBOND_0210710	0.77	membrane protein, putative	35.101	97	YES	25.0-75.0
BBOV_I004140	1	hypothetical protein	BBBOND_0401980	0.96	hypothetical protein, conserved	43.784	97	YES	25.0-75.0
BBOV_III010940	1	peptidyl-prolyl cis-trans isomerase cyclophilin-type f domain containing protein	BBBOND_0101060	0.88	peptidyl-prolyl cis-trans isomerase, cyclophilin-type f domain containing protein, putative	63.068	90	YES	25.0-75.0
BBOV_I004210	1	spherical body protein 3	BBBOND_0402070	0.95	spherical body protein 3, putative	37.315	84	YES	25.0-75.0
BBOV_IV004810	1	membrane protein putative	BBBOND_0210160	0.93	membrane protein, putative	51.525	95	YES	25.0-75.0
BBOV_I001680	1	hypothetical protein	BBBOND_0206000	0.96	hypothetical protein, conserved	48.75	87	YES	25.0-75.0
BBOV_III005960	1	tRNA methyl transferase family protein	BBBOND_0308020	0.95	tRNA methyl transferase family protein, putative	55.556	83	YES	25.0-75.0
BBOV_II007340	1	erythrocyte membrane-associated antigen	BBBOND_0102850	0.7	hypothetical protein	48.43	92	YES	25.0-75.0
BBOV_IV003320	1	hypothetical protein	BBBOND_0110670	0.92	hypothetical protein, conserved	55.128	93	YES	25.0-75.0
BBOV_II007300	1	membrane protein putative	BBBOND_0102910	0.96	membrane protein, putative	57.085	96	YES	25.0-75.0
BBOV_III005720	1	tRNA pseudouridine synthase putative	BBBOND_0308700	0.96	tRNA pseudouridine synthase, putative	54.182	93	YES	25.0-75.0
BBOV_II000990	1	hypothetical protein	BBBOND_0200830	0.96	hypothetical protein, conserved	41.848	93	YES	25.0-75.0
BBOV_IV005120	1	membrane protein putative	BBBOND_0209770	0.97	membrane protein, putative	40.476	89	YES	25.0-75.0
BBOV_IV003350	1	cysteine desulfurase	BBBOND_0110650	0.82	cysteine desulfurase, putative	54.974	87	YES	25.0-75.0
BBOV_IV008150	1	12D3 antigen	BBBOND_0105530	0.9	12D3 antigen, putative	57.637	100	YES	25.0-75.0
BBOV_IV001170	0.96	hypothetical protein	BBBOND_0402710	0.96	hypothetical protein, conserved	34.626	99	YES	25.0-75.0
BBOV_IV004710	0.96	translation elongation factor G (EF-G), putative	BBBOND_0210300	0.93	translation elongation factor G (EF-G), putative	74.584	99	YES	25.0-75.0
BBOV_IV007480	0.95	membrane protein, putative	BBBOND_0400630	0.81	hypothetical protein	34.719	97	YES	25.0-75.0
BBOV_II005760	0.95	tRNA synthetases class I protein superfamily	BBBOND_0104500	0.9	tRNA synthetases class I protein superfamily, putative	53.497	94	YES	25.0-75.0
BBOV_III011070	0.94	hypothetical protein	BBBOND_0100740	0.89	hypothetical protein, conserved	50.093	99	YES	25.0-75.0
BBOV_II001200	0.94	hypothetical protein	BBBOND_0104060	0.72	hypothetical protein	33.718	97	YES	25.0-75.0
BBOV_II000970	0.93	hypothetical protein	BBBOND_0200810	0.79	hypothetical protein, conserved	48.692	99	YES	25.0-75.0
BBOV_I000830	0.93	conserved hypothetical protein	BBBOND_0300370	0.75	hypothetical protein, conserved	44.93	94	YES	25.0-75.0
BBOV_III000510	0.92	patatin-like phospholipase family protein	BBBOND_0301870	0.9	patatin-like phospholipase family protein, putative	32.317	99	YES	25.0-75.0
BBOV_III003920	0.92	50S ribosomal protein L15, putative	BBBOND_0311220	0.94	50S ribosomal protein L15, putative	71.584	78	YES	25.0-75.0
BBOV_II002770	0.92	membrane protein, putativve	BBBOND_0202620	0.91	membrane protein, putativve, putative	56.216	91	YES	25.0-75.0
BBOV_IV001180	0.91	hypothetical protein	BBBOND_0402720	0.82	hypothetical protein, conserved	43.75	99	YES	25.0-75.0
BBOV_II002020	0.91	mac/perforin domain containing protein	BBBOND_0202000	0.86	mac/perforin domain containing protein, putative	54.369	91	YES	25.0-75.0
BBOV_III010920	0.91	hypothetical protein	BBBOND_0101080	0.91	hypothetical protein, conserved	53.194	98	YES	25.0-75.0
BBOV_IV011780	0.9	hypothetical protein	BBBOND_0110060	0.81	hypothetical protein, conserved	41.718	76	YES	25.0-75.0
BBOV_IV005270	0.9	membrane protein, putative	BBBOND_0209530	0.92	membrane protein, putative	49.748	97	YES	25.0-75.0
BBOV_IV007390	0.9	hypothetical protein	BBBOND_0400720	0.89	hypothetical protein, conserved	33.493	99	YES	25.0-75.0
BBOV_IV010640	0.9	glutamyl-tRNA synthetase, putative	BBBOND_0108340	0.89	glutamyl-tRNA synthetase, putative	47.148	97	YES	25.0-75.0
BBOV_II006200	0.9	membrane protein, putative	BBBOND_0103930	0.9	membrane protein, putative	49.233	97	YES	25.0-75.0
BBOV_III010860	0.9	hypothetical protein	BBBOND_0101140	0.86	hypothetical protein, conserved	42.882	87	YES	25.0-75.0
BBOV_IV004850	0.89	hypothetical protein	BBBOND_0210120	0.92	hypothetical protein, conserved	46.444	98	YES	25.0-75.0
BBOV_III010130	0.89	pyruvate kinase family protein	BBBOND_0102200	0.71	hypothetical protein	62.463	96	YES	25.0-75.0
BBOV_II001120	0.88	delta-aminolevulinic acid dehydratase, putative	BBBOND_0200960	0.9	LUXS/MPP-like metallohydrolase containing protein	72.211	93	YES	25.0-75.0
BBOV_II006600	0.88	hypothetical protein	BBBOND_0103570	0.95	hypothetical protein	41.513	90	YES	25.0-75.0
BBOV_II005310	0.88	single-strand binding protein, putative	BBBOND_0104980	0.93	single-strand binding protein, putative	45.69	96	YES	25.0-75.0
BBOV_III006360	0.87	LCCL domain containing protein	BBBOND_0307800	0.95	LCCL domain containing protein, putative	69.303	99	YES	25.0-75.0
BBOV_III007220	0.87	membrane protein, putative	BBBOND_0306100	0.9	membrane protein, putative	47.143	84	YES	25.0-75.0
BBOV_III004280	0.86	membrane protein, putative	BBBOND_0310770	0.95	membrane protein, putative	40.512	98	YES	25.0-75.0
BBOV_IV011430	0.86	membrane protein, putative	BBBOND_0109670	0.8	membrane protein, putative	50.373	99	YES	25.0-75.0
BBOV_II006390	0.85	membrane protein, putative	BBBOND_0103780	0.79	membrane protein, putative	56.914	88	YES	25.0-75.0
BBOV_IV010360	0.84	aspartyl protease, putative	BBBOND_0108020	0.94	aspartyl protease, putative	48.837	96	YES	25.0-75.0
BBOV_IV007570	0.83	hypothetical protein	BBBOND_0400520	0.9	hypothetical protein, conserved	41.214	100	YES	25.0-75.0
BBOV_IV001950	0.82	methionine aminopeptidase I, putative	BBBOND_0404920	0.79	methionine aminopeptidase I, putative	65.341	86	YES	25.0-75.0
BBOV_II006640	0.82	membrane protein, putative	BBBOND_0103530	0.82	membrane protein, putative	44.228	99	YES	25.0-75.0
BBOV_II007410	0.82	erythrocyte membrane-associated antigen	BBBOND_0102850	0.7	hypothetical protein	49.02	97	YES	25.0-75.0
BBOV_IV009020	0.82	hypothetical protein	BBBOND_0106510	0.8	hypothetical protein, conserved	63.981	95	YES	25.0-75.0
BBOV_IV001020	0.82	DNA-directed RNA polymerase, alpha subunit, putative	BBBOND_0402580	0.93	DNA-directed RNA polymerase, alpha subunit, putative	64.464	99	YES	25.0-75.0
BBOV_II006610	0.81	hypothetical protein	BBBOND_0103540	0.95	hypothetical protein	40.037	91	YES	25.0-75.0
BBOV_IV010380	0.81	membrane protein, putative	BBBOND_0108040	0.93	membrane protein, putative	47.031	99	YES	25.0-75.0
BBOV_I001010	0.81	tRNA modification GTPase TrmE, putative	BBBOND_0300150	0.86	tRNA modification GTPase TrmE, putative	51.859	100	YES	25.0-75.0
BBOV_IV008400	0.81	heat shock protein 90, putative	BBBOND_0105820	0.94	heat shock protein 90, putative	73.25	100	YES	25.0-75.0
BBOV_I004730	0.81	ribosomal protein L3 domain containing protein	BBBOND_0405970	0.87	ribosomal protein L3 domain containing protein, putative	67.656	100	YES	25.0-75.0
BBOV_III003510	0.79	eukaryotic aspartyl protease family protein	BBBOND_0311650	0.79	eukaryotic aspartyl protease family protein, putative	56.995	92	YES	25.0-75.0
BBOV_I002330	0.79	flavodoxin and oxidoreductase NAD-binding domain containing protein	BBBOND_0206610	0.91	flavodoxin and oxidoreductase NAD-binding domain containing protein, putative	53.03	99	YES	25.0-75.0
BBOV_III005190	0.79	conserved hypothetical protein	BBBOND_0309470	0.95	hypothetical protein, conserved	59.35	99	YES	25.0-75.0
BBOV_III009430	0.78	glycoprotease family protein	BBBOND_0313130	0.82	glycoprotease family protein, putative	57.949	95	YES	25.0-75.0
BBOV_II001790	0.78	hypothetical protein	BBBOND_0201760	0.89	hypothetical protein, conserved	35.249	87	YES	25.0-75.0
BBOV_II004060	0.77	membrane protein, putative	BBBOND_0204380	0.92	membrane protein, putative	63.988	98	YES	25.0-75.0
BBOV_II000410	0.77	hypothetical protein	BBBOND_0206080	0.87	hypothetical protein	27.431	88	YES	25.0-75.0
BBOV_IV000290	0.75	conserved membrane protein	BBBOND_0403750	0.92	conserved membrane protein, putative	56.418	98	YES	25.0-75.0
BBOV_II006630	0.74	hypothetical protein	BBBOND_0103540	0.95	hypothetical protein	36.162	86	YES	25.0-75.0
BBOV_I001980	0.73	membrane protein, putative	BBBOND_0207060	0.76	membrane protein, putative	31.522	100	YES	25.0-75.0
BBOV_IV007700	0.73	hypothetical protein	BBBOND_0400390	0.95	hypothetical protein, conserved	52.174	95	YES	25.0-75.0
BBOV_IV008140	0.73	ABC transporter ATP-binding protein	BBBOND_0105520	0.85	ABC transporter ATP-binding protein, putative	45.321	99	YES	25.0-75.0
BBOV_II006380	0.73	Thioredoxin family protein	BBBOND_0103790	0.77	Thioredoxin family protein, putative	62.869	100	YES	25.0-75.0
BBOV_IV006220	0.72	membrane protein, putative	BBBOND_0208340	0.93	membrane protein, putative	59.252	91	YES	25.0-75.0
BBOV_IV008550	0.72	p-type ATPase	BBBOND_0105980	0.73	p-type ATPase, putative	74.06	100	YES	25.0-75.0
BBOV_I003210	0.72	membrane protein, putative	BBBOND_0207370	0.73	membrane protein, putative	51.606	99	YES	25.0-75.0
BBOV_III005920	0.72	membrane protein, putative	BBBOND_0307970	0.94	membrane protein, putative	61.499	100	YES	25.0-75.0
BBOV_III007900	0.71	conserved hypothetical protein	BBBOND_0306740	0.91	SEL-1-LIKE PROTEIN, putative	55.312	96	YES	25.0-75.0
BBOV_III004330	0.71	hypothetical protein	BBBOND_0310720	0.83	hypothetical protein	51.178	93	YES	25.0-75.0
BBOV_IV001340	0.7	hypothetical protein	BBBOND_0402510	0.87	Serine--tRNA ligase	63.067	86	YES	25.0-75.0
BBOV_IV011310	1	membrane protein putative	BBBOND_0109380	0	membrane protein, putative	63.905	68	NO	25.0-75.0-coverage <75.0
BBOV_IV000860	1	conserved hypothetical protein	BBBOND_0403090	0	hypothetical protein, conserved	69.399	67	NO	25.0-75.0-coverage <75.0
BBOV_III011330	1	hypothetical protein	BBBOND_0104570	0	hypothetical protein	28.455	28	NO	25.0-75.0-coverage <75.0
BBOV_IV003550	1	hypothetical protein	BBBOND_0100250	0	hypothetical protein, conserved	60.256	67	NO	25.0-75.0-coverage <75.0
BBOV_I001150	1	hypothetical protein	BBBOND_0002160	0	hypothetical protein, conserved	43.478	32	NO	25.0-75.0-coverage <75.0
BBOV_III010050	1	ubiquitin family protein	BBBOND_0102330	0	ubiquitin family protein, putative	59.829	56	NO	25.0-75.0-coverage <75.0
BBOV_III004080	1	hypothetical protein	BBBOND_0311070	0	hypothetical protein, conserved	32.229	52	NO	25.0-75.0-coverage <75.0
BBOV_II002590	1	membrane protein putative	BBBOND_0201440	0	hypothetical protein, conserved	31.034	37	NO	25.0-75.0-coverage <75.0
BBOV_III003930	1	50S ribosomal subunit protein L17 putative	BBBOND_0005080	0	hypothetical protein, conserved	27.451	31	NO	25.0-75.0-coverage <75.0
BBOV_IV000070	1	hypothetical protein	BBBOND_0006000	0	hypothetical protein, conserved	37.288	60	NO	25.0-75.0-coverage <75.0
BBOV_IV000780	1	hypothetical protein	BBBOND_0211690	0	membrane protein, putative	31.579	16	NO	25.0-75.0-coverage <75.0
BBOV_III011350	1	hypothetical protein	BBBOND_0104570	0	hypothetical protein	27.711	38	NO	25.0-75.0-coverage <75.0
BBOV_II002580	1	membrane protein putative	BBBOND_0313280	0	hypothetical protein, conserved	32.258	12	NO	25.0-75.0-coverage <75.0
BBOV_II002820	1	membrane protein putative	BBBOND_0101900	0	hypothetical protein	25	31	NO	25.0-75.0-coverage <75.0
BBOV_I004270	1	ATP-dependent Clp protease adaptor protein ClpS domain containing protein	BBBOND_0402110	0	ATP-dependent Clp protease adaptor protein ClpS domain containing protein, putative	56.311	47	NO	25.0-75.0-coverage <75.0
BBOV_I001020	1	hypothetical protein	BBBOND_0000320	0	hypothetical protein, conserved	37.838	18	NO	25.0-75.0-coverage <75.0
BBOV_I005650	1	variant erythrocyte surface antigen-1 putative	BBBOND_0312580	0	hypothetical protein	46.154	44	NO	25.0-75.0-coverage <75.0
BBOV_III001200	1	hypothetical protein	BBBOND_0002660	0	hypothetical protein, conserved	27.083	74	NO	25.0-75.0-coverage <75.0
BBOV_II002570	1	membrane protein putative	BBBOND_0402310	0	hypothetical protein	31.111	18	NO	25.0-75.0-coverage <75.0
BBOV_I001130	1	SmORF	BBBOND_0207300	0	hypothetical protein, conserved	34.426	35	NO	25.0-75.0-coverage <75.0
BBOV_IV000760	1	hypothetical protein	BBBOND_0103060	0	Sma protein, putative	32.787	32	NO	25.0-75.0-coverage <75.0
BBOV_III005590	1	hypothetical protein	BBBOND_0301880	0	PHD-finger family protein, putative	35	37	NO	25.0-75.0-coverage <75.0
BBOV_III005600	1	Spherical Body Protein 2 truncated copy 1 (SBP2)	BBBOND_0205710	0	Probable pre-mRNA-splicing factor ATP-dependent RNA helicase	25.373	43	NO	25.0-75.0-coverage <75.0
BBOV_II006810	1	SmORF	BBBOND_0110440	0	hypothetical protein, conserved	40.541	13	NO	25.0-75.0-coverage <75.0
BBOV_II007780	1	SmORF	BBBOND_0404490	0	SET domain containing protein, putative	26.25	57	NO	25.0-75.0-coverage <75.0
BBOV_IV001040	1	hypothetical protein	BBBOND_0305680	0	DEAD/DEAH box helicase domain containing protein, putative	26.316	52	NO	25.0-75.0-coverage <75.0
BBOV_I001420	1	SmORF	BBBOND_0307590	0	hypothetical protein, conserved	38.462	11	NO	25.0-75.0-coverage <75.0
BBOV_II000730	1	hypothetical protein	BBBOND_0304570	0	adaptin N terminal region domain containing protein, putative	26.042	55	NO	25.0-75.0-coverage <75.0
BBOV_III005830	1	Spherical Body Protein 2 truncated copy 4 (SBP2)	BBBOND_0305130	0	hypothetical protein	29.167	68	NO	25.0-75.0-coverage <75.0
BBOV_III006460	1	Spherical Body Protein 2 truncated copy 7 (SBP2)	BBBOND_0103050	0	dihydroorotate dehydrogenase, putative	47.826	8	NO	25.0-75.0-coverage <75.0
BBOV_III006520	1	Spherical Body Protein 2 truncated copy 10 (SBP2)	BBBOND_0005080	0	hypothetical protein, conserved	27.381	35	NO	25.0-75.0-coverage <75.0
BBOV_IV001030	1	hypothetical protein	BBBOND_0405650	0	hypothetical protein, conserved	26.957	37	NO	25.0-75.0-coverage <75.0
BBOV_III006480	1	Spherical Body Protein 2 truncated copy 8 (SBP2)	BBBOND_0305560	0	Nucleoporin2, putative	39.655	19	NO	25.0-75.0-coverage <75.0
BBOV_III006500	1	Spherical Body Protein 2 truncated copy 9 (SBP2)	BBBOND_0302640	0	hypothetical protein	26.744	29	NO	25.0-75.0-coverage <75.0
BBOV_III001320	1	SmORF	BBBOND_0104740	0	cyclic nucleotide-binding domain containing protein, putative	27.848	59	NO	25.0-75.0-coverage <75.0
BBOV_IV007970	1	SmORF	BBBOND_0104690	0	hypothetical protein, conserved	25.676	25	NO	25.0-75.0-coverage <75.0
BBOV_IV006430	1	SmORF	BBBOND_0004110	0	hypothetical protein, conserved	26.087	75	NO	25.0-75.0-coverage <75.0
BBOV_II002280	1	SmORF	BBBOND_0100560	0	hypothetical protein, conserved	25.882	23	NO	25.0-75.0-coverage <75.0
BBOV_I001120	1	SmORF	BBBOND_0313280	0	hypothetical protein, conserved	39.13	15	NO	25.0-75.0-coverage <75.0
BBOV_II007820	1	SmORF	BBBOND_0108690	0	hypothetical protein	29.268	24	NO	25.0-75.0-coverage <75.0
BBOV_I003860	1	SmORF	BBBOND_0308730	0	hypothetical protein, conserved	26.19	70	NO	25.0-75.0-coverage <75.0
BBOV_III000020	1	SmORF	BBBOND_0108690	0	hypothetical protein	31.707	24	NO	25.0-75.0-coverage <75.0
BBOV_III000690	1	SmORF	BBBOND_0005640	0	hypothetical protein, conserved	25.773	68	NO	25.0-75.0-coverage <75.0
BBOV_IV006390	1	SmORF	BBBOND_0312660	0	DNA polymerase family B, exonuclease domain containing protein, putative	33.766	16	NO	25.0-75.0-coverage <75.0
BBOV_IV007960	1	SmORF	BBBOND_0200200	0	SURFEIT LOCUS domain containg PROTEIN,putative	26.316	20	NO	25.0-75.0-coverage <75.0
BBOV_III011960	1	SmORF	BBBOND_0111140	0	cell division cycle 5-like protein, putative	46.154	14	NO	25.0-75.0-coverage <75.0
BBOV_III006540	1	Spherical Body Protein 2 truncated copy 11 (SBP2)	BBBOND_0103050	0	dihydroorotate dehydrogenase, putative	47.826	8	NO	25.0-75.0-coverage <75.0
BBOV_II004160	1	SmORF	BBBOND_0312800	0	hypothetical protein	30.769	28	NO	25.0-75.0-coverage <75.0
BBOV_I001370	1	SmORF	BBBOND_0206110	0	PA14 domain containing protein, putative	32.432	20	NO	25.0-75.0-coverage <75.0
BBOV_II000710	1	hypothetical protein	BBBOND_0001080	0	hypothetical protein, conserved	30.159	18	NO	25.0-75.0-coverage <75.0
BBOV_II001380	1	SmORF	BBBOND_0306560	0	hypothetical protein	31.25	18	NO	25.0-75.0-coverage <75.0
BBOV_II001390	1	SmORF	BBBOND_0003760	0	hypothetical protein, conserved	29.293	51	NO	25.0-75.0-coverage <75.0
BBOV_II004150	1	SmORF	BBBOND_0308090	0	hypothetical protein, conserved	37.5	15	NO	25.0-75.0-coverage <75.0
BBOV_II004220	1	SmORF	BBBOND_0402190	0	membrane protein, putative	26.316	49	NO	25.0-75.0-coverage <75.0
BBOV_II000060	1	SmORF	BBBOND_0101700	0	ribosomal protein L10, putative	31.667	23	NO	25.0-75.0-coverage <75.0
BBOV_I001180	1	SmORF	BBBOND_0306570	0	THO complex subunit 3	27.174	31	NO	25.0-75.0-coverage <75.0
BBOV_II002290	1	SmORF	BBBOND_0001050	0	hypothetical protein, conserved	39.024	32	NO	25.0-75.0-coverage <75.0
BBOV_I005150	1	SmORF	BBBOND_0306560	0	hypothetical protein	31.25	25	NO	25.0-75.0-coverage <75.0
BBOV_III011930	1	SmORF	BBBOND_0400790	0	hypothetical protein	26.471	33	NO	25.0-75.0-coverage <75.0
BBOV_III007740	1	SmORF	BBBOND_0001870	0	hypothetical protein, conserved	30.556	39	NO	25.0-75.0-coverage <75.0
BBOV_I001160	1	SmORF	BBBOND_0212120	0	hypothetical protein, conserved	38.298	25	NO	25.0-75.0-coverage <75.0
BBOV_II000400	1	SmORF	BBBOND_0307590	0	hypothetical protein, conserved	35.897	38	NO	25.0-75.0-coverage <75.0
BBOV_IV006420	1	SmORF	BBBOND_0100850	0	ABC transporter family protein, putative	28.75	20	NO	25.0-75.0-coverage <75.0
BBOV_II006800	1	SmORF	BBBOND_0004110	0	hypothetical protein, conserved	52.632	13	NO	25.0-75.0-coverage <75.0
BBOV_IV000090	1	SmORF	BBBOND_0309010	0	Ubiquitin, putative	34.146	29	NO	25.0-75.0-coverage <75.0
BBOV_III000050	1	SmORF	BBBOND_0101700	0	ribosomal protein L10, putative	30	23	NO	25.0-75.0-coverage <75.0
BBOV_III002340	1	SmORF	BBBOND_0307590	0	hypothetical protein, conserved	38.462	15	NO	25.0-75.0-coverage <75.0
BBOV_I001170	1	Small open reading frame (SmORF)	BBBOND_0212120	0	hypothetical protein, conserved	36.17	25	NO	25.0-75.0-coverage <75.0
BBOV_IV000040	1	SmORF	BBBOND_0111420	0	hypothetical protein	25.62	48	NO	25.0-75.0-coverage <75.0
BBOV_IV012140	1	SmORF	BBBOND_0101090	0	phosphatidylinositol-4-phosphate 5-kinase family protein, putative	35.897	20	NO	25.0-75.0-coverage <75.0
BBOV_III002350	1	SmORF	BBBOND_0207090	0	protein kinase domain containing protein, putative	25.862	41	NO	25.0-75.0-coverage <75.0
BBOV_I003890	1	SmORF	BBBOND_0109100	0	Ribosome-binding protein 1	31.111	27	NO	25.0-75.0-coverage <75.0
BBOV_III005840	0.94	Spherical Body Protein 2 truncated copy 5 (SBP2)	BBBOND_0103050	0	dihydroorotate dehydrogenase, putative	47.826	5	NO	25.0-75.0-coverage <75.0
BBOV_II007160	0.93	hypothetical protein	BBBOND_0308110	0	UNCHARACTERIZED PROTEASOME COMPONENT REGION PCI-CONTAINING, putative	37.5	10	NO	25.0-75.0-coverage <75.0
BBOV_I002460	0.92	hypothetical protein	BBBOND_0210875	0	hypothetical protein, conserved	52.174	6	NO	25.0-75.0-coverage <75.0
BBOV_III011340	0.92	hypothetical protein	BBBOND_0104570	0	hypothetical protein	26.316	32	NO	25.0-75.0-coverage <75.0
BBOV_II002010	0.92	hypothetical protein	BBBOND_0205680	0	transcription factor S-II (TFIIS)and transcription factor S-II (TFIIS) central domain containing protein, putative	31.034	4	NO	25.0-75.0-coverage <75.0
BBOV_III003710	0.88	hypothetical protein	BBBOND_0210600	0	serine/threonine-protein kinase, putative	34.667	15	NO	25.0-75.0-coverage <75.0
BBOV_I003880	0.85	SmORF	BBBOND_0201710	0	hypothetical protein, conserved	33.333	17	NO	25.0-75.0-coverage <75.0
BBOV_II000670	0.83	hypothetical protein	BBBOND_0100220	0	hypothetical protein	27.941	31	NO	25.0-75.0-coverage <75.0
BBOV_II000740	0.82	Spherical Body Protein 2 (SBP2)	BBBOND_0312640	0	WD domain, G-beta repeat containing protein, putative	25.62	5	NO	25.0-75.0-coverage <75.0
BBOV_II006080	0.81	subtilisin-like protein, putative	BBBOND_0101310	0	THO complex subunit 4	39.394	5	NO	25.0-75.0-coverage <75.0
BBOV_III010760	0.81	hypothetical protein	BBBOND_0101200	0	hypothetical protein, conserved	39.601	71	NO	25.0-75.0-coverage <75.0
BBOV_I003020	0.8	merozoite surface antigen-2c (MSA-2c)	BBBOND_0306480	0	MYOSIN LIGHT CHAIN KINASE domain containing protein, putative	45.238	16	NO	25.0-75.0-coverage <75.0
BBOV_II000690	0.79	hypothetical protein	BBBOND_0400050	0	hypothetical protein	26.562	31	NO	25.0-75.0-coverage <75.0
BBOV_IV011680	0.79	membrane protein, putative	BBBOND_0204340	0	hypothetical protein	25.397	34	NO	25.0-75.0-coverage <75.0
BBOV_I003820	0.76	hypothetical protein	BBBOND_0303400	0	hypothetical protein, conserved	37.838	25	NO	25.0-75.0-coverage <75.0
BBOV_II000680	0.75	Spherical Body Protein 2 truncated copy 12 (SBP2)	BBBOND_0003730	0	hypothetical protein, conserved	30.909	13	NO	25.0-75.0-coverage <75.0
BBOV_III000010	0.71	membrane protein, putative	BBBOND_0005630	0	hypothetical protein, conserved	34.568	21	NO	25.0-75.0-coverage <75.0
BBOV_III002360	0.71	membrane protein, putative	BBBOND_0404020	0	hypothetical protein	29.825	13	NO	25.0-75.0-coverage <75.0
BBOV_II007850	0.71	membrane protein, putative	BBBOND_0000950	0	hypothetical protein, conserved	31.707	26	NO	25.0-75.0-coverage <75.0
BBOV_I001300	0.71	membrane protein, putative	BBBOND_0105360	0	26s proteasome aaa-ATPase subunit Rpt3, putative	50	15	NO	25.0-75.0-coverage <75.0
BBOV_II000050	0.71	membrane protein, putative	BBBOND_0402430	0	membrane protein, putative	48.276	16	NO	25.0-75.0-coverage <75.0
BBOV_III011380	0.7	hypothetical protein	BBBOND_0104570	0	hypothetical protein	30.909	38	NO	25.0-75.0-coverage <75.0
BBOV_I003010	0.7	merozoite surface antigen-2a1 (MSA-2a1)	BBBOND_0202170	0	hypothetical protein, conserved	25	30	NO	25.0-75.0-coverage <75.0
BBOV_I003000	0.7	merozoite surface antigen-2a2 (MSA-2a2)	BBBOND_0202170	0	hypothetical protein, conserved	26.316	30	NO	25.0-75.0-coverage <75.0
BBOV_IV011840	1	membrane protein putative	BBBOND_0110130	0.89	membrane protein, putative	61.728	47	YES	25.0-75.0-coverage <75.0
BBOV_III009440	1	conserved hypothetical protein	BBBOND_0313140	0.95	30S RIBOSOMAL PROTEIN S10, putative	51.185	72	YES	25.0-75.0-coverage <75.0
BBOV_II004780	1	hypothetical protein	BBBOND_0205220	0.88	hypothetical protein	46.667	33	YES	25.0-75.0-coverage <75.0
BBOV_II002880	1	85 kDa protein	BBBOND_0205490	0.72	200 kDa antigen p200, putative	36.667	25	YES	25.0-75.0-coverage <75.0
BBOV_IV009870	1	rhoptry-associated protein 1 (RAP-1)	BBBOND_0107368	0.95	hypothetical protein	31.034	56	YES	25.0-75.0-coverage <75.0
BBOV_IV009860	1	rhoptry-associated protein 1 (RAP-1)	BBBOND_0107368	0.95	hypothetical protein	31.034	56	YES	25.0-75.0-coverage <75.0
BBOV_IV003980	1	hypothetical protein	BBBOND_0404660	0.92	hypothetical protein	27.742	34	YES	25.0-75.0-coverage <75.0
BBOV_IV006480	1	membrane protein putative	BBBOND_0401710	0.87	hypothetical protein	27.607	56	YES	25.0-75.0-coverage <75.0
BBOV_IV008620	1	membrane protein putative	BBBOND_0105910	0.96	membrane protein, putative	47.393	67	YES	25.0-75.0-coverage <75.0
BBOV_IV007620	1	hypothetical protein	BBBOND_0400470	0.97	hypothetical protein	37.931	10	YES	25.0-75.0-coverage <75.0
BBOV_IV008970	1	membrane protein putative	BBBOND_0106440	0.96	membrane protein, putative	43.802	53	YES	25.0-75.0-coverage <75.0
BBOV_IV012010	0.94	conserved hypothetical protein	BBBOND_0110430	0.95	hypothetical protein, conserved	44.554	28	YES	25.0-75.0-coverage <75.0
BBOV_IV004200	0.92	hypothetical protein	BBBOND_0210940	0.9	Proteoglycan 4	34.667	9	YES	25.0-75.0-coverage <75.0
BBOV_II002630	0.9	hypothetical protein	BBBOND_0202760	0.76	hypothetical protein	38.333	74	YES	25.0-75.0-coverage <75.0
BBOV_III000830	0.88	membrane protein, putative	BBBOND_0302190	0.9	membrane protein, putative	47.692	46	YES	25.0-75.0-coverage <75.0
BBOV_I003690	0.86	thioredoxin, putative	BBBOND_0208000	0.79	thioredoxin, putative	39.806	41	YES	25.0-75.0-coverage <75.0
BBOV_IV010740	0.85	hypothetical protein	BBBOND_0108450	0.87	hypothetical protein, conserved	50.685	41	YES	25.0-75.0-coverage <75.0
BBOV_IV007260	0.83	hypothetical protein	BBBOND_0400900	0.83	hypothetical protein, conserved	26.466	49	YES	25.0-75.0-coverage <75.0
BBOV_IV008420	0.82	hypothetical protein	BBBOND_0404620	0.92	hypothetical protein	28.571	33	YES	25.0-75.0-coverage <75.0
BBOV_IV008940	0.81	hypothetical protein	BBBOND_0106410	0.95	hypothetical protein, conserved	33.74	61	YES	25.0-75.0-coverage <75.0
BBOV_III008720	0.8	membrane protein, putative	BBBOND_0312180	0.83	membrane protein, putative	35.523	66	YES	25.0-75.0-coverage <75.0
BBOV_IV002260	0.8	membrane protein, putative	BBBOND_0404660	0.92	hypothetical protein	25.344	43	YES	25.0-75.0-coverage <75.0
BBOV_IV004210	0.79	membrane protein, putative	BBBOND_0210920	0.84	membrane protein, putative	47.917	31	YES	25.0-75.0-coverage <75.0
BBOV_IV004080	0.74	membrane protein, putative	BBBOND_0211070	0.95	membrane protein, putative	38.411	45	YES	25.0-75.0-coverage <75.0
BBOV_I002840	0.73	hypothetical protein	BBBOND_0205600	0.87	hypothetical protein, conserved	51.044	56	YES	25.0-75.0-coverage <75.0
BBOV_II002650	0.7	thrombospondin-related anonymous protein	BBBOND_0202740	0.81	thrombospondin-related anonymous protein, putative	57.353	65	YES	25.0-75.0-coverage <75.0

## Sheet: T2Bo_BcH-CHIPZ_comparison
T2Bo_ID	T2Bo_Average	T2Bo_ProteinName	BcH-CHIPZ_ID	BcH-CHIPZ_Average	BcH-CHIPZ_ProteinName	pident	query coverage	Exportome	Comparison_Status
BBOV_IV010790	1	membrane protein putative	BC_CHIPZ_H002426	0	20s proteasome subunit beta 7	24.272	31	NO	<25.0
BBOV_IV011670	1	membrane protein putative	BC_CHIPZ_H000764	0.93	hypothetical protein, conserved	20.721	47	YES	<25.0
BBOV_I000820	1	kelch repeat domain containing protein	BC_CHIPZ_H000147	0	kelch repeat-containing protein	24.806	72	NO	<25.0
BBOV_III004200	1	hypothetical protein	BC_CHIPZ_H002237	0	dead (asp-glu-ala-asp) box polypeptide 17	24.286	9	NO	<25.0
BBOV_IV002450	1	prohibitin	BC_CHIPZ_H002777	0	coatomer subunit	24.348	40	NO	<25.0
BBOV_III003290	1	hypothetical protein	BC_CHIPZ_H001270	0	membrane protein	24.603	41	NO	<25.0
BBOV_IV003120	1	hypothetical protein	BC_CHIPZ_H001463	0	wd g-beta repeat containing	22.018	41	NO	<25.0
BBOV_IV001090	1	hypothetical protein	BC_CHIPZ_H000249	0	heat shock protein	23.944	19	NO	<25.0
BBOV_IV004890	1	membrane protein putative	BC_CHIPZ_H002247	0	hypothetical gtp binding protein 2	21.176	21	NO	<25.0
BBOV_II002190	1	hypothetical protein	BC_CHIPZ_H001078	0	---NA---	20.168	17	NO	<25.0
BBOV_IV002270	1	hypothetical protein	BC_CHIPZ_H000790	0	hypothetical protein	23.383	23	NO	<25.0
BBOV_I001020	1	hypothetical protein	BC_CHIPZ_H002754	0	gar1 protein rna binding region protein	22.989	41	NO	<25.0
BBOV_I004210	1	spherical body protein 3	BC_CHIPZ_H001418	0.87	hypothetical protein BBBOND_0404030	20	16	YES	<25.0
BBOV_II002570	1	membrane protein putative	BC_CHIPZ_H001041	0	atp-dependent dna family protein	24.59	25	NO	<25.0
BBOV_I001680	1	hypothetical protein	BC_CHIPZ_H001535	0	hypothetical protein BBBOND_0314030	23.75	57	NO	<25.0
BBOV_III005590	1	hypothetical protein	BC_CHIPZ_H003096	0	---NA---	20	52	NO	<25.0
BBOV_II006810	1	SmORF	BC_CHIPZ_H002204	0	ClpB, putative	20.43	39	NO	<25.0
BBOV_III005630	1	Spherical Body Protein 2 truncated copy 2 (SBP2)	BC_CHIPZ_H002551	0	crooked neck family 1 protein isoform partial	21.649	31	NO	<25.0
BBOV_IV001030	1	hypothetical protein	BC_CHIPZ_H001431	0	hypothetical protein, conserved	21.239	39	NO	<25.0
BBOV_III006480	1	Spherical Body Protein 2 truncated copy 8 (SBP2)	BC_CHIPZ_H000955	0	hypothetical protein BBBOND_0312140	24.348	36	NO	<25.0
BBOV_III006500	1	Spherical Body Protein 2 truncated copy 9 (SBP2)	BC_CHIPZ_H000946	0	spectrin repeat superfamily extracellular matrix-binding	21.667	41	NO	<25.0
BBOV_I001120	1	SmORF	BC_CHIPZ_H001234	0	---NA---	23.913	17	NO	<25.0
BBOV_IV006390	1	SmORF	BC_CHIPZ_H002430	0	hypothetical protein	23.684	24	NO	<25.0
BBOV_II004160	1	SmORF	BC_CHIPZ_H001351	0.78	fusion protein	21.053	41	YES	<25.0
BBOV_I001160	1	SmORF	BC_CHIPZ_H002204	0	ClpB, putative	22.222	48	NO	<25.0
BBOV_III002350	1	SmORF	BC_CHIPZ_H002087	0	---NA---	24.211	62	NO	<25.0
BBOV_II001950	0.96	hypothetical protein	BC_CHIPZ_H000363	0	ribosome binding protein-	20.769	10	NO	<25.0
BBOV_III011320	0.95	hypothetical protein	BC_CHIPZ_H000903	0	protein cwfj c-terminus 1 family protein	24.074	23	NO	<25.0
BBOV_II001200	0.94	hypothetical protein	BC_CHIPZ_H002149	0.94	hypothetical protein BBBOND_0102210	24.228	97	YES	<25.0
BBOV_IV012010	0.94	conserved hypothetical protein	BC_CHIPZ_H002163	0	e3 ubiquitin-protein ligase synoviolin	22.018	28	NO	<25.0
BBOV_III005840	0.94	Spherical Body Protein 2 truncated copy 5 (SBP2)	BC_CHIPZ_H000640	0	transcription factor with ap2 domain	22.517	35	NO	<25.0
BBOV_IV004200	0.92	hypothetical protein	BC_CHIPZ_H003221	0	peptidylprolyl isomerase	23.81	12	NO	<25.0
BBOV_IV011890	0.92	WD repeat domain containing protein	BC_CHIPZ_H002931	0	bing4ct domain-containing protein	21.778	21	NO	<25.0
BBOV_III010920	0.91	hypothetical protein	BC_CHIPZ_H000350	0.95	hypothetical protein METSMIF1_03333	24.607	15	YES	<25.0
BBOV_II001190	0.9	hypothetical protein	BC_CHIPZ_H002149	0.94	hypothetical protein BBBOND_0102210	24.049	95	YES	<25.0
BBOV_II001120	0.88	delta-aminolevulinic acid dehydratase, putative	BC_CHIPZ_H001639	0	variant erythrocyte surface antigen- beta subunit	23.333	12	NO	<25.0
BBOV_II007410	0.82	erythrocyte membrane-associated antigen	BC_CHIPZ_H001721	0	beta-tubulin cofactor	21.053	36	NO	<25.0
BBOV_IV010380	0.81	membrane protein, putative	BC_CHIPZ_H000183	0	leucyl-trna synthetase	22.628	33	NO	<25.0
BBOV_IV006060	0.74	membrane protein, putative	BC_CHIPZ_H000642	0	atp-dependent dna family protein	23.762	28	NO	<25.0
BBOV_III007900	0.71	conserved hypothetical protein	BC_CHIPZ_H000327	0	secreted antigen 1	23.636	8	NO	<25.0
BBOV_IV006050	0.7	hypothetical protein	BC_CHIPZ_H002736	0	cap-gly domain-containing protein	21.795	70	NO	<25.0
BBOV_II002650	0.7	thrombospondin-related anonymous protein	BC_CHIPZ_H002772	0.94	thrombospondin-related adhesive protein	19.558	45	YES	<25.0
BBOV_II006530	0.7	membrane protein, putative	BC_CHIPZ_H002820	0	fha domain protein	22.609	42	NO	<25.0
BBOV_III010990	1	Ser/Thr protein phosphatase family protein	BC_CHIPZ_H000377	0	serine threonine-protein phosphatase pp-x isozyme 2	88.627	79	NO	>75.0
BBOV_III001500	1	translation elongation factor Tu	BC_CHIPZ_H002034	0	translation elongation factor tu	88.808	87	NO	>75.0
BBOV_IV007010	1	chaperonin cpn60 putative	BC_CHIPZ_H000045	0	chaperonin cpn60	79.407	98	NO	>75.0
BBOV_IV001700	0.75	cell division cycle protein ATPase, putative	BC_CHIPZ_H002375	0	cell division cycle protein 48 homolog	75.577	92	NO	>75.0
BBOV_IV009630	1	snRNP Sm-like protein putative	BC_CHIPZ_H003260	0	small nuclear ribonucleoprotein e	81.481	62	NO	>75.0-coverage <75.0
BBOV_III003920	0.92	50S ribosomal protein L15, putative	BC_CHIPZ_H002520	0	ribosomal protein l15	81.159	12	NO	>75.0-coverage <75.0
BBOV_IV008400	0.81	heat shock protein 90, putative	BC_CHIPZ_H002985	0.96	heat shock protein 90	75.847	59	YES	>75.0-coverage <75.0
BBOV_IV004070	0.81	conserved hypothetical protein	BC_CHIPZ_H000764	0.93	hypothetical protein, conserved	75.064	68	YES	>75.0-coverage <75.0
BBOV_III001600	1	hypothetical protein	BC_CHIPZ_H001996	0	hypothetical protein, conserved	63.1	86	NO	25.0-75.0
BBOV_I000970	1	DnaJ domain containing protein	BC_CHIPZ_H002128	0	family chaperone	30.252	90	NO	25.0-75.0
BBOV_III000390	1	hypothetical protein	BC_CHIPZ_H001118	0.88	signal peptide containing protein	40.336	94	YES	25.0-75.0
BBOV_II004780	1	hypothetical protein	BC_CHIPZ_H001834	0.91	hypothetical protein BEWA_019800	42.105	84	YES	25.0-75.0
BBOV_IV002930	1	adenylate kinase 2	BC_CHIPZ_H000260	0.87	adenylate kinase	64.822	98	YES	25.0-75.0
BBOV_IV009240	1	hypothetical protein	BC_CHIPZ_H003294	0.97	hypothetical protein, conserved	62.935	82	YES	25.0-75.0
BBOV_I000160	1	conserved hypothetical protein	BC_CHIPZ_H001128	0.95	hypothetical protein	44.686	81	YES	25.0-75.0
BBOV_IV007940	1	variant erythrocyte surface antigen-1 alpha subunit	BC_CHIPZ_H001428	0	hypothetical protein, conserved	29.6	76	NO	25.0-75.0
BBOV_IV005180	1	conserved hypothetical protein	BC_CHIPZ_H001485	0	tsa-domain-containing protein	53.459	79	NO	25.0-75.0
BBOV_III000150	1	hypothetical protein	BC_CHIPZ_H001200	0	hypothetical protein, conserved	42.373	77	NO	25.0-75.0
BBOV_II005290	1	ADP-ribosylation factor putative	BC_CHIPZ_H000667	0	adp-ribosylation factor	47.222	99	NO	25.0-75.0
BBOV_IV008100	1	nucleoside monophosphate kinase	BC_CHIPZ_H000260	0.87	adenylate kinase	29.208	80	YES	25.0-75.0
BBOV_III006100	1	conserved hypothetical protein	BC_CHIPZ_H000101	0	protein disulfide-isomerase	71.571	97	NO	25.0-75.0
BBOV_III011700	1	hypothetical protein	BC_CHIPZ_H001411	0.91	signal peptide containing protein	52.804	79	YES	25.0-75.0
BBOV_IV009870	1	rhoptry-associated protein 1 (RAP-1)	BC_CHIPZ_H003292	0.84	rhoptry associated protein-1	37.832	99	YES	25.0-75.0
BBOV_IV009860	1	rhoptry-associated protein 1 (RAP-1)	BC_CHIPZ_H003292	0.84	rhoptry associated protein-1	37.832	99	YES	25.0-75.0
BBOV_IV001070	1	protein disulfide-isomerase putative	BC_CHIPZ_H003124	0	protein disulfide isomerase	45.565	93	NO	25.0-75.0
BBOV_IV000420	1	conserved hypothetical protein	BC_CHIPZ_H002081	0.86	hypothetical protein, conserved	54.45	81	YES	25.0-75.0
BBOV_IV000410	1	surface protein D	BC_CHIPZ_H002071	0.96	cd8+ t cell target antigen tp2	36.486	94	YES	25.0-75.0
BBOV_III007800	1	heat shock protein 70 precursor putative	BC_CHIPZ_H000708	0	heat shock protein	36.692	80	NO	25.0-75.0
BBOV_IV009170	1	membrane protein putative	BC_CHIPZ_H003002	0	hypothetical protein	43.697	100	NO	25.0-75.0
BBOV_III002860	1	conserved hypothetical protein	BC_CHIPZ_H003403	0	signal peptide-containing protein	54.545	81	NO	25.0-75.0
BBOV_I004780	1	hypothetical protein	BC_CHIPZ_H002400	0	hypothetical protein, conserved	32.865	96	NO	25.0-75.0
BBOV_II004280	1	Plasmodium falciparum CPW-WPC domain containing protein	BC_CHIPZ_H002272	0	cpw-wpc family	30.946	84	NO	25.0-75.0
BBOV_I004140	1	hypothetical protein	BC_CHIPZ_H003154	0.97	hypothetical protein, conserved	39.583	97	YES	25.0-75.0
BBOV_I005650	1	variant erythrocyte surface antigen-1 putative	BC_CHIPZ_H000393	0	variant erythrocyte surface antigen- alpha subunit	37.5	78	NO	25.0-75.0
BBOV_IV008150	1	12D3 antigen	BC_CHIPZ_H002943	0.88	12d3 partial	50.581	99	YES	25.0-75.0
BBOV_IV001170	0.96	hypothetical protein	BC_CHIPZ_H003159	0	hypothetical protein, conserved	26.338	93	NO	25.0-75.0
BBOV_IV007480	0.95	membrane protein, putative	BC_CHIPZ_H002149	0.94	hypothetical protein BBBOND_0102210	26.675	80	YES	25.0-75.0
BBOV_II005760	0.95	tRNA synthetases class I protein superfamily	BC_CHIPZ_H003046	0.95	isoleucyl-trna synthetase	57.808	82	YES	25.0-75.0
BBOV_IV008250	0.93	conserved hypothetical protein	BC_CHIPZ_H002969	0.83	conserved plasmodium protein	59.851	100	YES	25.0-75.0
BBOV_III004780	0.9	membrane protein, putative	BC_CHIPZ_H002564	0	membrane protein	28.019	79	NO	25.0-75.0
BBOV_III010130	0.89	pyruvate kinase family protein	BC_CHIPZ_H000465	0	pyruvate kinase	59.601	94	NO	25.0-75.0
BBOV_II006600	0.88	hypothetical protein	BC_CHIPZ_H002723	0.95	6-cysteine protein	35.238	87	YES	25.0-75.0
BBOV_III006360	0.87	LCCL domain containing protein	BC_CHIPZ_H000179	0	f5 8 type c domain-containing protein	56.532	80	NO	25.0-75.0
BBOV_IV010360	0.84	aspartyl protease, putative	BC_CHIPZ_H001319	0	aspartyl protease asp3	27.561	77	NO	25.0-75.0
BBOV_IV007570	0.83	hypothetical protein	BC_CHIPZ_H001312	0	hypothetical protein, conserved	38.71	79	NO	25.0-75.0
BBOV_II006610	0.81	hypothetical protein	BC_CHIPZ_H002723	0.95	6-cysteine protein	32.89	87	YES	25.0-75.0
BBOV_III010760	0.81	hypothetical protein	BC_CHIPZ_H000391	0	hypothetical protein, conserved	37.845	82	NO	25.0-75.0
BBOV_I004730	0.81	ribosomal protein L3 domain containing protein	BC_CHIPZ_H003358	0	50s ribosomal protein l3	25.263	83	NO	25.0-75.0
BBOV_III005190	0.79	conserved hypothetical protein	BC_CHIPZ_H001817	0.95	cs domain-containing protein	59.916	96	YES	25.0-75.0
BBOV_II006630	0.74	hypothetical protein	BC_CHIPZ_H002723	0.95	6-cysteine protein	31.475	90	YES	25.0-75.0
BBOV_IV007700	0.73	hypothetical protein	BC_CHIPZ_H001315	0.91	signal peptide containing protein	41.395	94	YES	25.0-75.0
BBOV_IV008140	0.73	ABC transporter ATP-binding protein	BC_CHIPZ_H002940	0	abc transporter atp-binding protein	50	78	NO	25.0-75.0
BBOV_I003210	0.72	membrane protein, putative	BC_CHIPZ_H001562	0.96	transmembrane protein	48.189	80	YES	25.0-75.0
BBOV_IV001690	0.71	aspartyl-tRNA synthetase, putative	BC_CHIPZ_H002392	0	aspartate-trna ligase	66.132	96	NO	25.0-75.0
BBOV_I004180	0.7	membrane protein, putative	BC_CHIPZ_H003117	0	hypothetical protein, conserved	38.462	80	NO	25.0-75.0
BBOV_IV011310	1	membrane protein putative	BC_CHIPZ_H002212	0	hypothetical protein, conserved	27.273	14	NO	25.0-75.0-coverage <75.0
BBOV_IV000860	1	conserved hypothetical protein	BC_CHIPZ_H002896	0	inner membrane complex sub-compartment protein	42.387	74	NO	25.0-75.0-coverage <75.0
BBOV_IV010280	1	RAP-1 related antigen (RRA)	BC_CHIPZ_H002152	0	rhoptry associated protein-1	35.95	69	NO	25.0-75.0-coverage <75.0
BBOV_II004430	1	Plasmodium falciparum CPW-WPC domain containing protein	BC_CHIPZ_H001153	0.72	cpw-wpc domain-containing protein	27.568	65	YES	25.0-75.0-coverage <75.0
BBOV_IV004250	1	membrane protein putative	BC_CHIPZ_H000744	0	probable rrna maturation factor	36.522	53	NO	25.0-75.0-coverage <75.0
BBOV_IV009060	1	membrane protein putative	BC_CHIPZ_H001190	0	hypothetical protein, conserved	26.804	40	NO	25.0-75.0-coverage <75.0
BBOV_II003360	1	elongation factor TS putative	BC_CHIPZ_H002233	0.9	elongation factor	40.179	27	YES	25.0-75.0-coverage <75.0
BBOV_IV011840	1	membrane protein putative	BC_CHIPZ_H001376	0	mitochondrial import inner membrane translocase subunit	32	15	NO	25.0-75.0-coverage <75.0
BBOV_I001070	1	hypothetical protein	BC_CHIPZ_H000636	0	hypothetical protein, conserved	28.333	62	NO	25.0-75.0-coverage <75.0
BBOV_III009440	1	conserved hypothetical protein	BC_CHIPZ_H001662	0	30s ribosomal protein s10	53.503	30	NO	25.0-75.0-coverage <75.0
BBOV_IV004790	1	membrane protein putative	BC_CHIPZ_H002786	0	protease 2	27.848	63	NO	25.0-75.0-coverage <75.0
BBOV_III007380	1	heat shock protein 90	BC_CHIPZ_H002985	0.96	heat shock protein 90	38.621	53	YES	25.0-75.0-coverage <75.0
BBOV_IV003470	1	conserved hypothetical protein	BC_CHIPZ_H002420	0	triose or hexose phosphate phosphate	30	35	NO	25.0-75.0-coverage <75.0
BBOV_III011330	1	hypothetical protein	BC_CHIPZ_H002496	0	probable 18s rrna (guanine-n )-methyltransferase	27.083	23	NO	25.0-75.0-coverage <75.0
BBOV_III005180	1	hypothetical protein	BC_CHIPZ_H001800	0	histidyl-trna synthetase	44.565	65	NO	25.0-75.0-coverage <75.0
BBOV_IV003550	1	hypothetical protein	BC_CHIPZ_H000732	0.94	signal peptide-containing protein	42.857	36	YES	25.0-75.0-coverage <75.0
BBOV_III001690	1	hypothetical protein	BC_CHIPZ_H002417	0	conserved hypothetical protein	30.909	51	NO	25.0-75.0-coverage <75.0
BBOV_III007330	1	hypothetical protein	BC_CHIPZ_H002263	0	tbc domain containing	29.268	20	NO	25.0-75.0-coverage <75.0
BBOV_I001150	1	hypothetical protein	BC_CHIPZ_H001627	0	asparagine-rich protein	42.857	29	NO	25.0-75.0-coverage <75.0
BBOV_II003960	1	membrane protein putative	BC_CHIPZ_H002305	0	---NA---	28.421	29	NO	25.0-75.0-coverage <75.0
BBOV_III010050	1	ubiquitin family protein	BC_CHIPZ_H002156	0	dna replication licensing factor	45.455	49	NO	25.0-75.0-coverage <75.0
BBOV_IV005880	1	ribosomal protein L35 putative	BC_CHIPZ_H001270	0	membrane protein	25.773	68	NO	25.0-75.0-coverage <75.0
BBOV_III009330	1	hypothetical protein	BC_CHIPZ_H001691	0.93	hypothetical protein, conserved	53.571	20	YES	25.0-75.0-coverage <75.0
BBOV_IV005440	1	membrane protein putative	BC_CHIPZ_H001466	0	membrane protein	32	69	NO	25.0-75.0-coverage <75.0
BBOV_I001900	1	conserved hypothetical protein	BC_CHIPZ_H001179	0	pentatricopeptide repeat domain-containing protein	31.707	21	NO	25.0-75.0-coverage <75.0
BBOV_IV006500	1	hypothetical protein	BC_CHIPZ_H000070	0.79	hypothetical protein, conserved	27.711	29	YES	25.0-75.0-coverage <75.0
BBOV_I001670	1	hypothetical protein	BC_CHIPZ_H001745	0	ribosome-binding protein 1	30	17	NO	25.0-75.0-coverage <75.0
BBOV_III007520	1	membrane-associated calcum-binding protein putative	BC_CHIPZ_H002861	0	protein phosphatase 2b regulatory	26.923	64	NO	25.0-75.0-coverage <75.0
BBOV_II001640	1	hypothetical protein	BC_CHIPZ_H000593	0	hypothetical protein	39.153	54	NO	25.0-75.0-coverage <75.0
BBOV_IV008060	1	ribose-phosphate pyrophosphokinase putative	BC_CHIPZ_H002953	0	phosphoribosylpyrophosphate synthetase	63.776	58	NO	25.0-75.0-coverage <75.0
BBOV_IV001410	1	hypothetical protein	BC_CHIPZ_H001229	0	5 -3 exoribonuclease	37.931	21	NO	25.0-75.0-coverage <75.0
BBOV_III011590	1	hypothetical protein	BC_CHIPZ_H003329	0	ribosome binding protein-	29.63	13	NO	25.0-75.0-coverage <75.0
BBOV_IV003220	1	HAD superfamily hydrolase putative	BC_CHIPZ_H003261	0	dna-directed rna polymerase	33.333	21	NO	25.0-75.0-coverage <75.0
BBOV_IV009100	1	protein disulfide isomerase related protein	BC_CHIPZ_H003004	0	protein disulfide isomerase	60	29	NO	25.0-75.0-coverage <75.0
BBOV_I003500	1	membrane protein putative	BC_CHIPZ_H002210	0	translational activator gcn1	27	36	NO	25.0-75.0-coverage <75.0
BBOV_III009100	1	Plasmodium falciparum CPW-WPC domain containing protein	BC_CHIPZ_H001153	0.72	cpw-wpc domain-containing protein	29.286	44	YES	25.0-75.0-coverage <75.0
BBOV_III004080	1	hypothetical protein	BC_CHIPZ_H003261	0	dna-directed rna polymerase	34.146	7	NO	25.0-75.0-coverage <75.0
BBOV_III009090	1	conserved hypothetical protein	BC_CHIPZ_H001262	0	4-hydroxy-3-methylbut-2-en-1-yl diphosphate synthase	31.429	26	NO	25.0-75.0-coverage <75.0
BBOV_III006630	1	chaperonin 10 kDa family protein	BC_CHIPZ_H001020	0	hypothetical protein, conserved	28.889	15	NO	25.0-75.0-coverage <75.0
BBOV_III001660	1	LytB protein putative	BC_CHIPZ_H002018	0.93	4-hydroxy-3-methylbut-2-enyl diphosphate reductase	56.536	73	YES	25.0-75.0-coverage <75.0
BBOV_IV008700	1	membrane protein putative	BC_CHIPZ_H000889	0	hypothetical protein, conserved	36	23	NO	25.0-75.0-coverage <75.0
BBOV_I002420	1	membrane protein putative	BC_CHIPZ_H000666	0	dna replication licensing factor	39.286	20	NO	25.0-75.0-coverage <75.0
BBOV_I002480	1	hypothetical protein	BC_CHIPZ_H001118	0.88	signal peptide containing protein	27.206	61	YES	25.0-75.0-coverage <75.0
BBOV_IV004940	1	membrane protein putative	BC_CHIPZ_H002275	0.92	membrane protein	36.538	43	YES	25.0-75.0-coverage <75.0
BBOV_III007790	1	casein kinase II alpha chain (CK II)	BC_CHIPZ_H002208	0	serine threonine protein kinase	27.358	69	NO	25.0-75.0-coverage <75.0
BBOV_II002880	1	85 kDa protein	BC_CHIPZ_H000951	0	hypothetical protein, conserved	30.882	12	NO	25.0-75.0-coverage <75.0
BBOV_III007430	1	30S ribosomal protein S15	BC_CHIPZ_H001170	0	rna-binding protein	29.897	31	NO	25.0-75.0-coverage <75.0
BBOV_III008960	1	hypothetical protein	BC_CHIPZ_H001828	0	hypothetical protein, conserved	26.042	21	NO	25.0-75.0-coverage <75.0
BBOV_IV004340	1	membrane protein putative	BC_CHIPZ_H002789	0	hypothetical protein, conserved	31.034	11	NO	25.0-75.0-coverage <75.0
BBOV_I003150	1	hypothetical protein	BC_CHIPZ_H001573	0	hypothetical protein	44.231	26	NO	25.0-75.0-coverage <75.0
BBOV_II004730	1	membrane protein putative	BC_CHIPZ_H001836	0	chaperone protein	49.702	65	NO	25.0-75.0-coverage <75.0
BBOV_III000800	1	conserved hypothetical protein	BC_CHIPZ_H002031	0	hypothetical protein, conserved	50	51	NO	25.0-75.0-coverage <75.0
BBOV_I004040	1	conserved hypothetical protein	BC_CHIPZ_H002954	0	phosphoglycerate kinase	36.585	12	NO	25.0-75.0-coverage <75.0
BBOV_I000840	1	Plasmodium falciparum CPW-WPC domain containing protein	BC_CHIPZ_H001153	0.72	cpw-wpc domain-containing protein	29.032	32	YES	25.0-75.0-coverage <75.0
BBOV_II002590	1	membrane protein putative	BC_CHIPZ_H001382	0	dna-directed rna polymerase alpha	32.432	16	NO	25.0-75.0-coverage <75.0
BBOV_III003930	1	50S ribosomal subunit protein L17 putative	BC_CHIPZ_H000178	0	endonuclease iv apn	33.962	29	NO	25.0-75.0-coverage <75.0
BBOV_IV005390	1	spherical body protein 4 (SBP4)	BC_CHIPZ_H000821	0	spectrin repeat superfamily extracellular matrix-binding	25.49	21	NO	25.0-75.0-coverage <75.0
BBOV_IV003250	1	hypothetical protein	BC_CHIPZ_H000752	0	hypothetical protein, conserved	44.828	18	NO	25.0-75.0-coverage <75.0
BBOV_II000510	1	transcription factor S-II protein putative	BC_CHIPZ_H002967	0	mitochondrial import inner membrane translocase subunit	35.484	28	NO	25.0-75.0-coverage <75.0
BBOV_IV000770	1	hypothetical protein	BC_CHIPZ_H000821	0	spectrin repeat superfamily extracellular matrix-binding	31.481	21	NO	25.0-75.0-coverage <75.0
BBOV_IV002330	1	protein disulfide-isomerase	BC_CHIPZ_H001000	0	protein disulfide-isomerase	65.839	59	NO	25.0-75.0-coverage <75.0
BBOV_III011870	1	HIT domain containing protein	BC_CHIPZ_H001386	0.78	protein kinase c inhibitor-like	45.528	68	YES	25.0-75.0-coverage <75.0
BBOV_IV000070	1	hypothetical protein	BC_CHIPZ_H001084	0	---NA---	25.275	71	NO	25.0-75.0-coverage <75.0
BBOV_IV006290	1	ribosomal protein L29 putative	BC_CHIPZ_H003409	0	acid cluster protein 33	31.429	20	NO	25.0-75.0-coverage <75.0
BBOV_IV000780	1	hypothetical protein	BC_CHIPZ_H002037	0	hypothetical protein, conserved	31.429	15	NO	25.0-75.0-coverage <75.0
BBOV_IV003980	1	hypothetical protein	BC_CHIPZ_H000646	0.94	t-cell immunomodulatory protein	30.263	17	YES	25.0-75.0-coverage <75.0
BBOV_III011350	1	hypothetical protein	BC_CHIPZ_H000179	0	f5 8 type c domain-containing protein	31.818	16	NO	25.0-75.0-coverage <75.0
BBOV_II000720	1	hypothetical protein	BC_CHIPZ_H002631	0	signal recognition particle receptor beta subunit protein	47.619	5	NO	25.0-75.0-coverage <75.0
BBOV_IV008610	1	hypothetical protein	BC_CHIPZ_H003309	0.94	hypothetical protein	49.02	50	YES	25.0-75.0-coverage <75.0
BBOV_II001760	1	hypothetical protein	BC_CHIPZ_H000236	0	eukaryotic translation initiation factor	25.234	50	NO	25.0-75.0-coverage <75.0
BBOV_IV006480	1	membrane protein putative	BC_CHIPZ_H001961	0	---NA---	31.25	18	NO	25.0-75.0-coverage <75.0
BBOV_I002900	1	hypothetical protein	BC_CHIPZ_H000592	0	protein serine threonine phosphatase	29.545	13	NO	25.0-75.0-coverage <75.0
BBOV_II002580	1	membrane protein putative	BC_CHIPZ_H000283	0	tumor susceptibility gene 101 isoform x1	25.51	34	NO	25.0-75.0-coverage <75.0
BBOV_II002820	1	membrane protein putative	BC_CHIPZ_H000730	0	structural maintenance of chromosome 1-like	32.692	18	NO	25.0-75.0-coverage <75.0
BBOV_II002830	1	membrane protein putative	BC_CHIPZ_H002884	0	tap42 family protein	40.351	17	NO	25.0-75.0-coverage <75.0
BBOV_IV007750	1	membrane protein putative	BC_CHIPZ_H001330	0.89	bov57	55.856	42	YES	25.0-75.0-coverage <75.0
BBOV_I004270	1	ATP-dependent Clp protease adaptor protein ClpS domain containing protein	BC_CHIPZ_H000453	0	ubiquitin carboxyl-terminal family 1 protein	38.235	16	NO	25.0-75.0-coverage <75.0
BBOV_III002950	1	hypothetical protein	BC_CHIPZ_H001456	0.83	---NA---	42.857	27	YES	25.0-75.0-coverage <75.0
BBOV_IV010000	1	membrane protein putative	BC_CHIPZ_H002139	0.85	signal peptide containing protein	33.962	57	YES	25.0-75.0-coverage <75.0
BBOV_II002660	1	hypothetical protein	BC_CHIPZ_H000339	0	hypothetical protein, conserved	30	12	NO	25.0-75.0-coverage <75.0
BBOV_II005080	1	chain A of Ferredoxin putative	BC_CHIPZ_H002098	0	ribosomal protein partial	25	42	NO	25.0-75.0-coverage <75.0
BBOV_IV008620	1	membrane protein putative	BC_CHIPZ_H003279	0.94	signal peptide containing protein	52.941	29	YES	25.0-75.0-coverage <75.0
BBOV_I004860	1	hypothetical protein	BC_CHIPZ_H003269	0	hypothetical protein, conserved	38.095	27	NO	25.0-75.0-coverage <75.0
BBOV_IV007620	1	hypothetical protein	BC_CHIPZ_H000373	0	hypothetical protein, conserved	33.333	6	NO	25.0-75.0-coverage <75.0
BBOV_II006740	1	ubiquitin-conjugating enzyme E2	BC_CHIPZ_H002740	0	ubiquitin-conjugating enzyme	65.625	34	NO	25.0-75.0-coverage <75.0
BBOV_IV004360	1	membrane protein putative	BC_CHIPZ_H000781	0	hypothetical protein	32.836	38	NO	25.0-75.0-coverage <75.0
BBOV_III003500	1	conserved hypothetical protein	BC_CHIPZ_H002008	0	---NA---	31.111	13	NO	25.0-75.0-coverage <75.0
BBOV_III010940	1	peptidyl-prolyl cis-trans isomerase cyclophilin-type f domain containing protein	BC_CHIPZ_H000837	0	cyclophilin	38.971	62	NO	25.0-75.0-coverage <75.0
BBOV_III005620	1	hypothetical protein	BC_CHIPZ_H000821	0	spectrin repeat superfamily extracellular matrix-binding	33.333	11	NO	25.0-75.0-coverage <75.0
BBOV_III001200	1	hypothetical protein	BC_CHIPZ_H000123	0	adapter-like protein complex 1 beta 1 subunit	40	66	NO	25.0-75.0-coverage <75.0
BBOV_IV005750	1	membrane protein putative	BC_CHIPZ_H001825	0	uncharacterized protein TOT_020000437	26.136	28	NO	25.0-75.0-coverage <75.0
BBOV_IV004810	1	membrane protein putative	BC_CHIPZ_H000558	0	hypothetical protein, conserved	29.508	9	NO	25.0-75.0-coverage <75.0
BBOV_III005960	1	tRNA methyl transferase family protein	BC_CHIPZ_H000177	0.81	trna-specific 2-thiouridylase	41.667	39	YES	25.0-75.0-coverage <75.0
BBOV_II007340	1	erythrocyte membrane-associated antigen	BC_CHIPZ_H002379	0	-Dmx-like protein 2	28.571	8	NO	25.0-75.0-coverage <75.0
BBOV_IV003320	1	hypothetical protein	BC_CHIPZ_H001857	0	peptidase m16 inactive domain containing	30.556	17	NO	25.0-75.0-coverage <75.0
BBOV_IV008970	1	membrane protein putative	BC_CHIPZ_H001239	0	c2 domain-containing	42.424	14	NO	25.0-75.0-coverage <75.0
BBOV_II007300	1	membrane protein putative	BC_CHIPZ_H001270	0	membrane protein	43.75	43	NO	25.0-75.0-coverage <75.0
BBOV_II001970	1	mac/perforin domain containing membrane protein	BC_CHIPZ_H001240	0	perforin-like protein plp1	27.726	54	NO	25.0-75.0-coverage <75.0
BBOV_III005720	1	tRNA pseudouridine synthase putative	BC_CHIPZ_H000407	0	replication factor-a protein 1 subfamily protein	40.476	15	NO	25.0-75.0-coverage <75.0
BBOV_I001130	1	SmORF	BC_CHIPZ_H000794	0	histone acetyltransferase taf1 250	34	31	NO	25.0-75.0-coverage <75.0
BBOV_II000990	1	hypothetical protein	BC_CHIPZ_H002133	0	hypothetical protein, conserved	29.73	19	NO	25.0-75.0-coverage <75.0
BBOV_III002240	1	hypothetical protein	BC_CHIPZ_H002376	0	ubiquitin carboxyl-terminal hydrolase family 2 protein	39.474	24	NO	25.0-75.0-coverage <75.0
BBOV_IV000760	1	hypothetical protein	BC_CHIPZ_H001040	0	atp-dependent dna helicase	35.897	20	NO	25.0-75.0-coverage <75.0
BBOV_IV005120	1	membrane protein putative	BC_CHIPZ_H003298	0	---NA---	37.5	18	NO	25.0-75.0-coverage <75.0
BBOV_III003260	1	conserved hypothetical protein	BC_CHIPZ_H001922	0.93	aldo keto	65.134	60	YES	25.0-75.0-coverage <75.0
BBOV_IV003350	1	cysteine desulfurase	BC_CHIPZ_H000151	0	hypothetical protein	25.714	17	NO	25.0-75.0-coverage <75.0
BBOV_IV005000	1	cyclophilin putative	BC_CHIPZ_H000006	0	peptidyl-prolyl cis-trans	37.584	66	NO	25.0-75.0-coverage <75.0
BBOV_III005600	1	Spherical Body Protein 2 truncated copy 1 (SBP2)	BC_CHIPZ_H000821	0	spectrin repeat superfamily extracellular matrix-binding	26.214	39	NO	25.0-75.0-coverage <75.0
BBOV_II007780	1	SmORF	BC_CHIPZ_H001988	0	microtubule-associated protein rp eb family member 1	35.088	41	NO	25.0-75.0-coverage <75.0
BBOV_III006510	1	hypothetical protein	BC_CHIPZ_H003092	0	merozoite surface protein	26.667	17	NO	25.0-75.0-coverage <75.0
BBOV_III006470	1	hypothetical protein	BC_CHIPZ_H003092	0	merozoite surface protein	25.333	17	NO	25.0-75.0-coverage <75.0
BBOV_III006490	1	hypothetical protein	BC_CHIPZ_H003092	0	merozoite surface protein	25.333	17	NO	25.0-75.0-coverage <75.0
BBOV_IV001040	1	hypothetical protein	BC_CHIPZ_H002100	0	aldo keto reductase	41.379	16	NO	25.0-75.0-coverage <75.0
BBOV_I001420	1	SmORF	BC_CHIPZ_H000902	0	hypothetical protein	36.842	11	NO	25.0-75.0-coverage <75.0
BBOV_II000730	1	hypothetical protein	BC_CHIPZ_H002206	0.91	atp-dependent clp protease proteolytic subunit	28.571	35	YES	25.0-75.0-coverage <75.0
BBOV_III005830	1	Spherical Body Protein 2 truncated copy 4 (SBP2)	BC_CHIPZ_H000183	0	leucyl-trna synthetase	34.211	18	NO	25.0-75.0-coverage <75.0
BBOV_III005800	1	hypothetical protein	BC_CHIPZ_H000478	0	structural maintenance of chromosomes protein 4	29.333	16	NO	25.0-75.0-coverage <75.0
BBOV_III006460	1	Spherical Body Protein 2 truncated copy 7 (SBP2)	BC_CHIPZ_H002885	0.89	s-adenosyl-methyltransferase	25	24	YES	25.0-75.0-coverage <75.0
BBOV_I001050	1	hypothetical protein	BC_CHIPZ_H002603	0	ribosome binding protein	27.586	21	NO	25.0-75.0-coverage <75.0
BBOV_III006520	1	Spherical Body Protein 2 truncated copy 10 (SBP2)	BC_CHIPZ_H001079	0	ribosome binding protein-	27.692	28	NO	25.0-75.0-coverage <75.0
BBOV_III001320	1	SmORF	BC_CHIPZ_H001491	0	hypothetical protein, conserved	38.095	30	NO	25.0-75.0-coverage <75.0
BBOV_IV007970	1	SmORF	BC_CHIPZ_H002960	0	mms19 nucleotide excision repair protein homolog isoform x6	40	13	NO	25.0-75.0-coverage <75.0
BBOV_IV006430	1	SmORF	BC_CHIPZ_H001592	0	endonuclease iii	42.105	30	NO	25.0-75.0-coverage <75.0
BBOV_II002280	1	SmORF	BC_CHIPZ_H002071	0.96	cd8+ t cell target antigen tp2	29.06	29	YES	25.0-75.0-coverage <75.0
BBOV_IV000670	1	hypothetical protein	BC_CHIPZ_H002375	0	cell division cycle protein 48 homolog	26.19	27	NO	25.0-75.0-coverage <75.0
BBOV_II007820	1	SmORF	BC_CHIPZ_H001104	0	---NA---	33.333	31	NO	25.0-75.0-coverage <75.0
BBOV_I003860	1	SmORF	BC_CHIPZ_H000178	0	endonuclease iv apn	27.907	30	NO	25.0-75.0-coverage <75.0
BBOV_I001090	1	hypothetical protein	BC_CHIPZ_H000821	0	spectrin repeat superfamily extracellular matrix-binding	25	26	NO	25.0-75.0-coverage <75.0
BBOV_III000020	1	SmORF	BC_CHIPZ_H001531	0	hypothetical protein BBBOND_0303040	37.5	24	NO	25.0-75.0-coverage <75.0
BBOV_IV005650	1	membrane protein putative	BC_CHIPZ_H001734	0	hypothetical protein, conserved	45.455	12	NO	25.0-75.0-coverage <75.0
BBOV_III000690	1	SmORF	BC_CHIPZ_H001988	0	microtubule-associated protein rp eb family member 1	41.463	27	NO	25.0-75.0-coverage <75.0
BBOV_IV007930	1	SmORF	BC_CHIPZ_H001830	0	eukaryotic membrane	37.143	14	NO	25.0-75.0-coverage <75.0
BBOV_IV007960	1	SmORF	BC_CHIPZ_H002960	0	mms19 nucleotide excision repair protein homolog isoform x6	27.273	34	NO	25.0-75.0-coverage <75.0
BBOV_III011960	1	SmORF	BC_CHIPZ_H001308	0	gtp-binding protein	29.114	34	NO	25.0-75.0-coverage <75.0
BBOV_III006540	1	Spherical Body Protein 2 truncated copy 11 (SBP2)	BC_CHIPZ_H002008	0	---NA---	29.73	14	NO	25.0-75.0-coverage <75.0
BBOV_I001370	1	SmORF	BC_CHIPZ_H001239	0	c2 domain-containing	30.435	24	NO	25.0-75.0-coverage <75.0
BBOV_II000710	1	hypothetical protein	BC_CHIPZ_H000977	0	---NA---	25.926	26	NO	25.0-75.0-coverage <75.0
BBOV_II001380	1	SmORF	BC_CHIPZ_H001153	0.72	cpw-wpc domain-containing protein	33.333	18	YES	25.0-75.0-coverage <75.0
BBOV_II001390	1	SmORF	BC_CHIPZ_H002227	0	bromodomain-containing protein	34.615	14	NO	25.0-75.0-coverage <75.0
BBOV_II004150	1	SmORF	BC_CHIPZ_H000941	0	spectrin repeat superfamily extracellular matrix-binding	30.882	24	NO	25.0-75.0-coverage <75.0
BBOV_II004220	1	SmORF	BC_CHIPZ_H001944	0	hypothetical protein, conserved	29.508	27	NO	25.0-75.0-coverage <75.0
BBOV_II000060	1	SmORF	BC_CHIPZ_H000965	0	hypothetical protein, conserved	41.379	24	NO	25.0-75.0-coverage <75.0
BBOV_I001180	1	SmORF	BC_CHIPZ_H003171	0	atp-dependent rna helicase	36	9	NO	25.0-75.0-coverage <75.0
BBOV_II002290	1	SmORF	BC_CHIPZ_H002909	0	hypothetical protein, conserved	26.866	53	NO	25.0-75.0-coverage <75.0
BBOV_I005150	1	SmORF	BC_CHIPZ_H001308	0	gtp-binding protein	30.38	34	NO	25.0-75.0-coverage <75.0
BBOV_III011930	1	SmORF	BC_CHIPZ_H000644	0	dna helicase	35	14	NO	25.0-75.0-coverage <75.0
BBOV_III007740	1	SmORF	BC_CHIPZ_H001914	0	---NA---	26.027	39	NO	25.0-75.0-coverage <75.0
BBOV_II000400	1	SmORF	BC_CHIPZ_H003171	0	atp-dependent rna helicase	32	11	NO	25.0-75.0-coverage <75.0
BBOV_IV006420	1	SmORF	BC_CHIPZ_H002844	0	translation initiation factor if-2	35.556	11	NO	25.0-75.0-coverage <75.0
BBOV_II006800	1	SmORF	BC_CHIPZ_H001627	0	asparagine-rich protein	25.806	38	NO	25.0-75.0-coverage <75.0
BBOV_IV000090	1	SmORF	BC_CHIPZ_H001988	0	microtubule-associated protein rp eb family member 1	35.714	40	NO	25.0-75.0-coverage <75.0
BBOV_III000050	1	SmORF	BC_CHIPZ_H002298	0	116 kda u5 small nuclear ribonucleoprotein component	31.429	28	NO	25.0-75.0-coverage <75.0
BBOV_III002340	1	SmORF	BC_CHIPZ_H002639	0	hypothetical protein, conserved	33.898	23	NO	25.0-75.0-coverage <75.0
BBOV_I001170	1	Small open reading frame (SmORF)	BC_CHIPZ_H000406	0	hypothetical protein	31.481	30	NO	25.0-75.0-coverage <75.0
BBOV_IV000040	1	SmORF	BC_CHIPZ_H002613	0	secreted antigen 1	28.319	56	NO	25.0-75.0-coverage <75.0
BBOV_IV012140	1	SmORF	BC_CHIPZ_H002613	0	secreted antigen 1	28.037	51	NO	25.0-75.0-coverage <75.0
BBOV_I003890	1	SmORF	BC_CHIPZ_H001528	0	57-kda merozoite antigen	41.379	10	NO	25.0-75.0-coverage <75.0
BBOV_III007710	0.99	SmORF	BC_CHIPZ_H001757	0	s-adenosylmethionine synthase	29.508	54	NO	25.0-75.0-coverage <75.0
BBOV_III006530	0.97	hypothetical protein	BC_CHIPZ_H003439	0	dhhc zinc finger domain containing protein	37.037	6	NO	25.0-75.0-coverage <75.0
BBOV_IV004710	0.96	translation elongation factor G (EF-G), putative	BC_CHIPZ_H001117	0	translation elongation factor	34.834	50	NO	25.0-75.0-coverage <75.0
BBOV_IV001370	0.95	MAC/perforin domain containing protein	BC_CHIPZ_H003086	0.75	mac perforin domain containing protein	42.508	61	YES	25.0-75.0-coverage <75.0
BBOV_III011070	0.94	hypothetical protein	BC_CHIPZ_H001530	0	57-kda merozoite antigen	32.727	3	NO	25.0-75.0-coverage <75.0
BBOV_II007160	0.93	hypothetical protein	BC_CHIPZ_H002643	0	hypothetical protein, conserved	42.857	6	NO	25.0-75.0-coverage <75.0
BBOV_II000970	0.93	hypothetical protein	BC_CHIPZ_H001889	0	trna (guanine-n1)-methyltransferase family	26.136	16	NO	25.0-75.0-coverage <75.0
BBOV_I000830	0.93	conserved hypothetical protein	BC_CHIPZ_H003234	0	dna polymerase delta catalytic subunit	39.437	13	NO	25.0-75.0-coverage <75.0
BBOV_III004140	0.93	hypothetical protein	BC_CHIPZ_H000062	0	cell-cycle-control protein (translation regulation)	47.059	4	NO	25.0-75.0-coverage <75.0
BBOV_I002460	0.92	hypothetical protein	BC_CHIPZ_H002430	0	hypothetical protein	26.966	20	NO	25.0-75.0-coverage <75.0
BBOV_III011340	0.92	hypothetical protein	BC_CHIPZ_H000104	0	pyruvate kinase	27.083	31	NO	25.0-75.0-coverage <75.0
BBOV_III000510	0.92	patatin-like phospholipase family protein	BC_CHIPZ_H000203	0	dual-specificity protein	34.247	6	NO	25.0-75.0-coverage <75.0
BBOV_II002010	0.92	hypothetical protein	BC_CHIPZ_H000558	0	hypothetical protein, conserved	35	3	NO	25.0-75.0-coverage <75.0
BBOV_II002770	0.92	membrane protein, putativve	BC_CHIPZ_H002813	0	membrane putativve	57.955	46	NO	25.0-75.0-coverage <75.0
BBOV_IV001180	0.91	hypothetical protein	BC_CHIPZ_H003160	0	hypothetical protein, conserved	29.167	29	NO	25.0-75.0-coverage <75.0
BBOV_II002020	0.91	mac/perforin domain containing protein	BC_CHIPZ_H001240	0	perforin-like protein plp1	32.362	71	NO	25.0-75.0-coverage <75.0
BBOV_IV011780	0.9	hypothetical protein	BC_CHIPZ_H001827	0	presequence protease chloroplastic mitochondrial-like	46.667	8	NO	25.0-75.0-coverage <75.0
BBOV_IV005270	0.9	membrane protein, putative	BC_CHIPZ_H001484	0	dead deah box helicase domain-containing protein	53.906	29	NO	25.0-75.0-coverage <75.0
BBOV_IV007390	0.9	hypothetical protein	BC_CHIPZ_H000556	0.91	hypothetical protein BEWA_008890	37.458	59	YES	25.0-75.0-coverage <75.0
BBOV_I002220	0.9	hypothetical protein	BC_CHIPZ_H001887	0	hypothetical protein, conserved	42.105	3	NO	25.0-75.0-coverage <75.0
BBOV_IV010640	0.9	glutamyl-tRNA synthetase, putative	BC_CHIPZ_H000246	0	glutamyl-trna synthetase	30.968	49	NO	25.0-75.0-coverage <75.0
BBOV_II006200	0.9	membrane protein, putative	BC_CHIPZ_H002720	0	membrane protein	37.539	40	NO	25.0-75.0-coverage <75.0
BBOV_III010860	0.9	hypothetical protein	BC_CHIPZ_H000384	0	hypothetical protein, conserved	53.488	48	NO	25.0-75.0-coverage <75.0
BBOV_II002630	0.9	hypothetical protein	BC_CHIPZ_H002772	0.94	thrombospondin-related adhesive protein	37.758	59	YES	25.0-75.0-coverage <75.0
BBOV_I003060	0.9	merozoite surface antigen-1 (MSA-1)	BC_CHIPZ_H002610	0	---NA---	31.579	12	NO	25.0-75.0-coverage <75.0
BBOV_I001000	0.89	PET112 family, N terminal region domain containing protein	BC_CHIPZ_H000712	0	molybdenum cofactor synthesis protein 3 molybdopterin synthase	27.711	13	NO	25.0-75.0-coverage <75.0
BBOV_IV004850	0.89	hypothetical protein	BC_CHIPZ_H001308	0	gtp-binding protein	42.105	16	NO	25.0-75.0-coverage <75.0
BBOV_III000410	0.88	predicted protein	BC_CHIPZ_H001240	0	perforin-like protein plp1	30.53	59	NO	25.0-75.0-coverage <75.0
BBOV_III003710	0.88	hypothetical protein	BC_CHIPZ_H000407	0	replication factor-a protein 1 subfamily protein	28.302	11	NO	25.0-75.0-coverage <75.0
BBOV_II005310	0.88	single-strand binding protein, putative	BC_CHIPZ_H000727	0	hypothetical protein, conserved	37.143	12	NO	25.0-75.0-coverage <75.0
BBOV_III000830	0.88	membrane protein, putative	BC_CHIPZ_H002030	0	---NA---	36.111	48	NO	25.0-75.0-coverage <75.0
BBOV_IV011730	0.88	ubiquitin fusion degradation protein UFD1, putative	BC_CHIPZ_H003025	0	ubiquitin fusion degradation protein	28.244	44	NO	25.0-75.0-coverage <75.0
BBOV_IV005980	0.87	hypothetical protein	BC_CHIPZ_H002314	0	hypothetical protein BEWA_005250	25.316	16	NO	25.0-75.0-coverage <75.0
BBOV_III011360	0.87	hypothetical protein	BC_CHIPZ_H001467	0	rrna metabolism sbds family protein	27.723	23	NO	25.0-75.0-coverage <75.0
BBOV_III007220	0.87	membrane protein, putative	BC_CHIPZ_H001409	0	dna-directed rna alpha n terminal domain containing protein	47.059	21	NO	25.0-75.0-coverage <75.0
BBOV_III002890	0.87	conserved hypothetical protein	BC_CHIPZ_H000666	0	dna replication licensing factor	34.247	41	NO	25.0-75.0-coverage <75.0
BBOV_I003690	0.86	thioredoxin, putative	BC_CHIPZ_H001605	0.94	thioredoxin	52.5	47	YES	25.0-75.0-coverage <75.0
BBOV_I003130	0.86	hypothetical protein	BC_CHIPZ_H001528	0	57-kda merozoite antigen	27.368	25	NO	25.0-75.0-coverage <75.0
BBOV_III004950	0.86	hypothetical protein	BC_CHIPZ_H001820	0.95	hypothetical protein	40.264	34	YES	25.0-75.0-coverage <75.0
BBOV_III004280	0.86	membrane protein, putative	BC_CHIPZ_H002555	0	membrane protein	33.888	55	NO	25.0-75.0-coverage <75.0
BBOV_IV011430	0.86	membrane protein, putative	BC_CHIPZ_H002383	0	clathrin heavy	28.788	13	NO	25.0-75.0-coverage <75.0
BBOV_I003880	0.85	SmORF	BC_CHIPZ_H001988	0	microtubule-associated protein rp eb family member 1	28.75	32	NO	25.0-75.0-coverage <75.0
BBOV_IV010740	0.85	hypothetical protein	BC_CHIPZ_H000296	0.96	hypothetical protein, conserved	44.828	13	YES	25.0-75.0-coverage <75.0
BBOV_II006390	0.85	membrane protein, putative	BC_CHIPZ_H002090	0	dnaj domain-containing protein	29.01	41	NO	25.0-75.0-coverage <75.0
BBOV_I000200	0.85	conserved hypothetical protein	BC_CHIPZ_H001172	0	gpi-anchor transamidase	53.012	65	NO	25.0-75.0-coverage <75.0
BBOV_IV007260	0.83	hypothetical protein	BC_CHIPZ_H000002	0	hypothetical protein, conserved	44.898	3	NO	25.0-75.0-coverage <75.0
BBOV_II000670	0.83	hypothetical protein	BC_CHIPZ_H003211	0	noc2p family protein	28.302	24	NO	25.0-75.0-coverage <75.0
BBOV_IV001950	0.82	methionine aminopeptidase I, putative	BC_CHIPZ_H002402	0.85	methionine aminopeptidase	41.395	35	YES	25.0-75.0-coverage <75.0
BBOV_II006640	0.82	membrane protein, putative	BC_CHIPZ_H002727	0	6-cysteine protein	32	68	NO	25.0-75.0-coverage <75.0
BBOV_III000930	0.82	FAD-dependent glycerol-3-phosphate dehydrogenase, putative	BC_CHIPZ_H002027	0	fad-dependent glycerol-3-phosphate dehydrogenase	73.375	75	NO	25.0-75.0-coverage <75.0
BBOV_IV009020	0.82	hypothetical protein	BC_CHIPZ_H002396	0	hypothetical protein, conserved	30	32	NO	25.0-75.0-coverage <75.0
BBOV_IV001020	0.82	DNA-directed RNA polymerase, alpha subunit, putative	BC_CHIPZ_H003102	0	dna-directed rna alpha subunit	53.955	52	NO	25.0-75.0-coverage <75.0
BBOV_II000740	0.82	Spherical Body Protein 2 (SBP2)	BC_CHIPZ_H003163	0	dna mismatch repair protein	37.037	2	NO	25.0-75.0-coverage <75.0
BBOV_I001010	0.81	tRNA modification GTPase TrmE, putative	BC_CHIPZ_H001332	0	ribosome biogenesis gtpase der protein	33.333	18	NO	25.0-75.0-coverage <75.0
BBOV_II006080	0.81	subtilisin-like protein, putative	BC_CHIPZ_H003034	0	subtilisin	35.821	10	NO	25.0-75.0-coverage <75.0
BBOV_IV008940	0.81	hypothetical protein	BC_CHIPZ_H001123	0	variant erythrocyte surface antigen-1 family protein	27.083	23	NO	25.0-75.0-coverage <75.0
BBOV_IV001670	0.81	hypothetical protein	BC_CHIPZ_H002083	0	sporozoite invasion-associated protein	28.261	39	NO	25.0-75.0-coverage <75.0
BBOV_I003020	0.8	merozoite surface antigen-2c (MSA-2c)	BC_CHIPZ_H001410	0	kringle domain-containing protein	33.333	18	NO	25.0-75.0-coverage <75.0
BBOV_III008720	0.8	membrane protein, putative	BC_CHIPZ_H003385	0.84	membrane protein	32.584	55	YES	25.0-75.0-coverage <75.0
BBOV_IV002260	0.8	membrane protein, putative	BC_CHIPZ_H002662	0	protein phosphatase	27.273	11	NO	25.0-75.0-coverage <75.0
BBOV_III003510	0.79	eukaryotic aspartyl protease family protein	BC_CHIPZ_H001883	0	aspartyl proteinase	63.786	40	NO	25.0-75.0-coverage <75.0
BBOV_I002330	0.79	flavodoxin and oxidoreductase NAD-binding domain containing protein	BC_CHIPZ_H003225	0	flavodoxin domain containing protein	27.607	46	NO	25.0-75.0-coverage <75.0
BBOV_II000690	0.79	hypothetical protein	BC_CHIPZ_H003241	0	dna repair protein	39.286	27	NO	25.0-75.0-coverage <75.0
BBOV_IV011680	0.79	membrane protein, putative	BC_CHIPZ_H003070	0	---NA---	45.455	9	NO	25.0-75.0-coverage <75.0
BBOV_IV004210	0.79	membrane protein, putative	BC_CHIPZ_H000778	0.82	---NA---	36.364	25	YES	25.0-75.0-coverage <75.0
BBOV_III009430	0.78	glycoprotease family protein	BC_CHIPZ_H002838	0	glycoprotein endopeptidase	28.852	74	NO	25.0-75.0-coverage <75.0
BBOV_II001790	0.78	hypothetical protein	BC_CHIPZ_H002500	0	o-sialoglycoprotein endopeptidase	45.455	7	NO	25.0-75.0-coverage <75.0
BBOV_II004060	0.77	membrane protein, putative	BC_CHIPZ_H002275	0.92	membrane protein	63.317	61	YES	25.0-75.0-coverage <75.0
BBOV_III008010	0.77	conserved hypothetical protein	BC_CHIPZ_H002128	0	family chaperone	26.667	49	NO	25.0-75.0-coverage <75.0
BBOV_II000410	0.77	hypothetical protein	BC_CHIPZ_H000708	0	heat shock protein	27.632	26	NO	25.0-75.0-coverage <75.0
BBOV_I003820	0.76	hypothetical protein	BC_CHIPZ_H002108	0.77	rhoptry-associated protein 1	34.884	29	YES	25.0-75.0-coverage <75.0
BBOV_IV003240	0.75	HAD superfamily hydrolase, putative	BC_CHIPZ_H000646	0.94	t-cell immunomodulatory protein	27.551	31	YES	25.0-75.0-coverage <75.0
BBOV_IV000290	0.75	conserved membrane protein	BC_CHIPZ_H002083	0	sporozoite invasion-associated protein	60.736	36	NO	25.0-75.0-coverage <75.0
BBOV_II000680	0.75	Spherical Body Protein 2 truncated copy 12 (SBP2)	BC_CHIPZ_H002897	0	hypothetical protein, conserved	30.357	14	NO	25.0-75.0-coverage <75.0
BBOV_IV010800	0.74	membrane protein, putative	BC_CHIPZ_H000309	0	conserved hypothetical protein	39.669	43	NO	25.0-75.0-coverage <75.0
BBOV_I001980	0.73	membrane protein, putative	BC_CHIPZ_H001947	0.85	---NA---	25.882	47	YES	25.0-75.0-coverage <75.0
BBOV_III011310	0.73	hypothetical protein	BC_CHIPZ_H002365	0	atp-dependent clp protease proteolytic protein	30.303	14	NO	25.0-75.0-coverage <75.0
BBOV_III011750	0.73	GTP-binding protein LepA family protein	BC_CHIPZ_H001405	0	elongation factor 4	70.99	42	NO	25.0-75.0-coverage <75.0
BBOV_I002840	0.73	hypothetical protein	BC_CHIPZ_H002408	0	#NAME?	40.541	5	NO	25.0-75.0-coverage <75.0
BBOV_I004700	0.73	acid phosphatase, putative	BC_CHIPZ_H002413	0	acid phosphatase	67.206	63	NO	25.0-75.0-coverage <75.0
BBOV_II006380	0.73	Thioredoxin family protein	BC_CHIPZ_H001000	0	protein disulfide-isomerase	30.337	36	NO	25.0-75.0-coverage <75.0
BBOV_III005860	0.73	Spherical Body Protein 2 truncated copy 6 (SBP2)	BC_CHIPZ_H000593	0	hypothetical protein	25.301	35	NO	25.0-75.0-coverage <75.0
BBOV_IV006220	0.72	membrane protein, putative	BC_CHIPZ_H001490	0.8	---NA---	31.667	11	YES	25.0-75.0-coverage <75.0
BBOV_IV008550	0.72	p-type ATPase	BC_CHIPZ_H003230	0	p-type atpase	69.737	42	NO	25.0-75.0-coverage <75.0
BBOV_III005920	0.72	membrane protein, putative	BC_CHIPZ_H000143	0.94	membrane protein	43.333	50	YES	25.0-75.0-coverage <75.0
BBOV_I000990	0.71	hypothetical protein	BC_CHIPZ_H001029	0	camk protein kinase	37.037	5	NO	25.0-75.0-coverage <75.0
BBOV_III004330	0.71	hypothetical protein	BC_CHIPZ_H000246	0	glutamyl-trna synthetase	27.632	7	NO	25.0-75.0-coverage <75.0
BBOV_III006340	0.71	membrane protein, putative	BC_CHIPZ_H000373	0	hypothetical protein, conserved	30	24	NO	25.0-75.0-coverage <75.0
BBOV_III000010	0.71	membrane protein, putative	BC_CHIPZ_H000842	0	---NA---	26.966	24	NO	25.0-75.0-coverage <75.0
BBOV_III007420	0.71	membrane protein, putative	BC_CHIPZ_H002325	0	bromodomain-containing protein	25.862	11	NO	25.0-75.0-coverage <75.0
BBOV_II007850	0.71	membrane protein, putative	BC_CHIPZ_H002345	0	hypothetical protein, conserved	27.869	34	NO	25.0-75.0-coverage <75.0
BBOV_I001300	0.71	membrane protein, putative	BC_CHIPZ_H000522	0	---NA---	37.838	23	NO	25.0-75.0-coverage <75.0
BBOV_II000050	0.71	membrane protein, putative	BC_CHIPZ_H002013	0	hypothetical protein, conserved	37.838	23	NO	25.0-75.0-coverage <75.0
BBOV_III011380	0.7	hypothetical protein	BC_CHIPZ_H003031	0	hect-domain (ubiquitin-transferase) domain-containing protein	29.688	15	NO	25.0-75.0-coverage <75.0
BBOV_III007080	0.7	N-acetylglucosaminyl-phosphatidylinositol de-n-acetylase, putative	BC_CHIPZ_H001372	0	protein tssc1 homolog	28.205	15	NO	25.0-75.0-coverage <75.0
BBOV_I003010	0.7	merozoite surface antigen-2a1 (MSA-2a1)	BC_CHIPZ_H001530	0	57-kda merozoite antigen	26.875	45	NO	25.0-75.0-coverage <75.0
BBOV_I003000	0.7	merozoite surface antigen-2a2 (MSA-2a2)	BC_CHIPZ_H001530	0	57-kda merozoite antigen	26.875	45	NO	25.0-75.0-coverage <75.0
BBOV_IV001340	0.7	hypothetical protein	BC_CHIPZ_H000018	0	seryl-trna synthetase	30.311	60	NO	25.0-75.0-coverage <75.0
BBOV_IV006450	0.7	conserved hypothetical protein	BC_CHIPZ_H000162	0	s1 rna binding domain-containing protein	32.727	25	NO	25.0-75.0-coverage <75.0
BBOV_III006710	0.7	membrane protein, putative	BC_CHIPZ_H003054	0	---NA---	33.333	38	NO	25.0-75.0-coverage <75.0
BBOV_IV008420	0.82	hypothetical protein						Novel
BBOV_IV004080	0.74	membrane protein, putative						Novel
BBOV_III002360	0.71	membrane protein, putative						Novel
