# Supplementary material for: Applying Machine Learning to Predict the Exportome of Bovine and Canine Babesia Species That Cause Babesiosis
Source: Pathogens. 2021 May 27;10(6):660. doi: 10.3390/pathogens10060660 (PMC8226867; doi:10.3390/pathogens10060660)
Supplement: Supplementary file 1 [file pathogens-10-00660-s001.zip › Supplementatry_files/Table_S8.xlsx]

## Sheet: BOND_Exportome
ID	Secretome	PSSM	AA	Average	ProteinName
BBBOND_0209770	0.999	0.983	0.942	0.97	membrane protein, putative
BBBOND_0306410	0.999	0.969	0.931	0.97	30S ribosomal protein S15, putative
BBBOND_0305210	0.999	0.98	0.919	0.97	hypothetical protein, conserved
BBBOND_0103160	0.997	0.965	0.958	0.97	50S ribosomal subunit protein L28, putative
BBBOND_0401160	0.994	0.958	0.949	0.97	chaperonin cpn60, putative
BBBOND_0400470	0.991	0.971	0.938	0.97	hypothetical protein
BBBOND_0107940	1	0.941	0.948	0.96	RAP-1 related antigen (RRA), putative
BBBOND_0106440	1	0.951	0.914	0.96	membrane protein, putative
BBBOND_0102910	0.999	0.956	0.938	0.96	membrane protein, putative
BBBOND_0105910	0.999	0.944	0.923	0.96	membrane protein, putative
BBBOND_0206000	0.999	0.932	0.94	0.96	hypothetical protein, conserved
BBBOND_0200830	0.999	0.946	0.948	0.96	hypothetical protein, conserved
BBBOND_0106770	0.998	0.938	0.945	0.96	hypothetical protein, conserved
BBBOND_0207280	0.998	0.957	0.931	0.96	hypothetical protein, conserved
BBBOND_0400600	0.998	0.945	0.925	0.96	hypothetical protein
BBBOND_0402710	0.998	0.974	0.896	0.96	hypothetical protein, conserved
BBBOND_0208930	0.997	0.937	0.938	0.96	hypothetical protein
BBBOND_0106140	0.997	0.951	0.94	0.96	membrane protein, putative
BBBOND_0301270	0.997	0.953	0.916	0.96	hypothetical protein, conserved
BBBOND_0401980	0.995	0.965	0.919	0.96	hypothetical protein, conserved
BBBOND_0106700	0.995	0.957	0.918	0.96	membrane protein, putative
BBBOND_0311700	0.994	0.973	0.918	0.96	hypothetical protein
BBBOND_0105210	0.992	0.946	0.93	0.96	chain A of Ferredoxin, putative
BBBOND_0201510	0.992	0.952	0.929	0.96	hypothetical protein, conserved
BBBOND_0106620	0.992	0.956	0.922	0.96	protein disulfide isomerase related protein, putative
BBBOND_0302950	0.991	0.977	0.902	0.96	hypothetical protein, conserved
BBBOND_0308700	0.987	0.957	0.939	0.96	tRNA pseudouridine synthase, putative
BBBOND_0110430	1	0.961	0.893	0.95	hypothetical protein, conserved
BBBOND_0400330	0.999	0.926	0.917	0.95	membrane protein, putative
BBBOND_0103760	0.999	0.924	0.92	0.95	hypothetical protein, conserved
BBBOND_0308020	0.999	0.932	0.927	0.95	tRNA methyl transferase family protein, putative
BBBOND_0209400	0.999	0.922	0.92	0.95	spherical body protein 4 SBP4, putative
BBBOND_0402930	0.999	0.939	0.918	0.95	Ribonuclease BN
BBBOND_0307800	0.999	0.94	0.914	0.95	LCCL domain containing protein, putative
BBBOND_0201730	0.997	0.937	0.926	0.95	hypothetical protein, conserved
BBBOND_0103570	0.997	0.947	0.913	0.95	hypothetical protein
BBBOND_0103540	0.997	0.947	0.91	0.95	hypothetical protein
BBBOND_0209350	0.997	0.952	0.887	0.95	membrane protein, putative
BBBOND_0210930	0.996	0.933	0.932	0.95	hypothetical protein
BBBOND_0107368	0.996	0.912	0.939	0.95	hypothetical protein
BBBOND_0400390	0.996	0.956	0.907	0.95	hypothetical protein, conserved
BBBOND_0309470	0.995	0.945	0.914	0.95	hypothetical protein, conserved
BBBOND_0206240	0.995	0.95	0.918	0.95	hypothetical protein
BBBOND_0107920	0.994	0.937	0.905	0.95	hypothetical protein
BBBOND_0313020	0.994	0.934	0.914	0.95	hypothetical protein, conserved
BBBOND_0208870	0.994	0.962	0.896	0.95	ribosomal protein L35, putative
BBBOND_0106410	0.992	0.938	0.908	0.95	hypothetical protein, conserved
BBBOND_0310940	0.992	0.911	0.94	0.95	hypothetical protein, conserved
BBBOND_0306080	0.991	0.927	0.932	0.95	hypothetical protein, conserved
BBBOND_0403590	0.991	0.913	0.944	0.95	hypothetical protein, conserved
BBBOND_0402070	0.991	0.967	0.897	0.95	spherical body protein 3, putative
BBBOND_0313140	0.99	0.932	0.927	0.95	30S RIBOSOMAL PROTEIN S10, putative
BBBOND_0211070	0.99	0.953	0.911	0.95	membrane protein, putative
BBBOND_0204430	0.99	0.942	0.922	0.95	membrane protein, putative
BBBOND_0310770	0.988	0.965	0.889	0.95	membrane protein, putative
BBBOND_0404680	1	0.898	0.91	0.94	hypothetical protein
BBBOND_0109370	1	0.927	0.904	0.94	hypothetical protein
BBBOND_0208270	1	0.904	0.926	0.94	ribosomal protein L29, putative
BBBOND_0402640	0.999	0.896	0.919	0.94	hypothetical protein, conserved
BBBOND_0107540	0.999	0.903	0.913	0.94	membrane protein, putative
BBBOND_0002350	0.999	0.944	0.872	0.94	hypothetical protein, conserved
BBBOND_0206230	0.999	0.916	0.912	0.94	hypothetical protein
BBBOND_0210890	0.999	0.903	0.908	0.94	Probable rRNA maturation factor
BBBOND_0206250	0.999	0.918	0.911	0.94	hypothetical protein
BBBOND_0103080	0.998	0.902	0.908	0.94	mac/perforin domain containing protein, putative
BBBOND_0212020	0.997	0.926	0.908	0.94	cathepsin C precursor, putative
BBBOND_0203510	0.997	0.934	0.903	0.94	hypothetical protein
BBBOND_0402410	0.995	0.945	0.89	0.94	hypothetical protein, conserved
BBBOND_0201470	0.993	0.93	0.888	0.94	hypothetical protein
BBBOND_0208220	0.993	0.917	0.92	0.94	Putative RNA-binding protein
BBBOND_0110850	0.992	0.975	0.865	0.94	hypothetical protein, conserved
BBBOND_0307280	0.992	0.937	0.904	0.94	hypothetical protein
BBBOND_0105820	0.992	0.925	0.892	0.94	heat shock protein 90, putative
BBBOND_0404030	0.989	0.937	0.89	0.94	hypothetical protein
BBBOND_0311220	0.986	0.927	0.912	0.94	50S ribosomal protein L15, putative
BBBOND_0402380	0.985	0.932	0.899	0.94	hypothetical protein
BBBOND_0108020	0.982	0.94	0.901	0.94	aspartyl protease, putative
BBBOND_0307970	0.977	0.944	0.888	0.94	membrane protein, putative
BBBOND_0306850	0.967	0.897	0.944	0.94	heat shock protein 70 precursor, putative
BBBOND_0404260	0.947	0.938	0.926	0.94	hypothetical protein, conserved
BBBOND_0404640	1	0.875	0.91	0.93	hypothetical protein
BBBOND_0102710	0.999	0.863	0.916	0.93	human hepatopoietin-like protein, putative
BBBOND_0106210	0.999	0.942	0.864	0.93	hypothetical protein, conserved
BBBOND_0000450	0.998	0.914	0.879	0.93	hypothetical protein, conserved
BBBOND_0404310	0.997	0.899	0.9	0.93	domain of unknown function (DUF814) containing protein, putative
BBBOND_0207600	0.997	0.895	0.903	0.93	hypothetical protein
BBBOND_0108040	0.996	0.894	0.897	0.93	membrane protein, putative
BBBOND_0206500	0.993	0.969	0.834	0.93	membrane protein, putative
BBBOND_0104980	0.992	0.886	0.906	0.93	single-strand binding protein, putative
BBBOND_0400680	0.99	0.887	0.904	0.93	membrane protein, putative
BBBOND_0210160	0.99	0.903	0.885	0.93	membrane protein, putative
BBBOND_0304580	0.99	0.874	0.915	0.93	hypothetical protein, conserved
BBBOND_0400690	0.986	0.912	0.882	0.93	hypothetical protein
BBBOND_0210300	0.986	0.935	0.873	0.93	translation elongation factor G (EF-G), putative
BBBOND_0105010	0.985	0.911	0.896	0.93	hypothetical protein
BBBOND_0306420	0.98	0.896	0.911	0.93	hypothetical protein, conserved
BBBOND_0402580	0.942	0.962	0.889	0.93	DNA-directed RNA polymerase, alpha subunit, putative
BBBOND_0208340	0.929	0.961	0.91	0.93	membrane protein, putative
BBBOND_0106450	1	0.819	0.933	0.92	hypothetical protein
BBBOND_0404660	1	0.864	0.91	0.92	hypothetical protein
BBBOND_0100460	1	0.915	0.844	0.92	Ribokinase like superfamily protein, putative
BBBOND_0306310	0.999	0.879	0.87	0.92	hypothetical protein, conserved
BBBOND_0307350	0.998	0.858	0.894	0.92	hypothetical protein
BBBOND_0208730	0.998	0.877	0.872	0.92	hypothetical protein
BBBOND_0211190	0.997	0.843	0.926	0.92	DNA-directed RNA polymerase subunit
BBBOND_0111060	0.997	0.826	0.93	0.92	hypothetical protein, conserved
BBBOND_0100160	0.997	0.855	0.899	0.92	hypothetical protein
BBBOND_0210120	0.997	0.954	0.823	0.92	hypothetical protein, conserved
BBBOND_0110670	0.995	0.847	0.909	0.92	hypothetical protein, conserved
BBBOND_0103360	0.994	0.918	0.835	0.92	hypothetical protein
BBBOND_0403610	0.993	0.918	0.842	0.92	surface protein D, putative
BBBOND_0100530	0.992	0.863	0.89	0.92	Ribokinase like superfamily protein, putative
BBBOND_0204550	0.992	0.905	0.876	0.92	hypothetical protein
BBBOND_0404620	0.99	0.861	0.91	0.92	hypothetical protein
BBBOND_0204380	0.988	0.867	0.916	0.92	membrane protein, putative
BBBOND_0206710	0.981	0.886	0.908	0.92	50S ribosomal protein L18, putative
BBBOND_0207440	0.938	0.935	0.891	0.92	hypothetical protein
BBBOND_0209530	0.922	0.919	0.918	0.92	membrane protein, putative
BBBOND_0207640	0.918	0.898	0.935	0.92	ribosomal protein L21 domain containing protein, putative
BBBOND_0403750	0.916	0.954	0.902	0.92	conserved membrane protein, putative
BBBOND_0209540	0.898	0.929	0.919	0.92	hypothetical protein, conserved
BBBOND_0306970	0.892	0.924	0.943	0.92	hypothetical protein
BBBOND_0210180	0.891	0.944	0.934	0.92	membrane protein, putative
BBBOND_0303070	0.89	0.951	0.904	0.92	hypothetical protein, conserved
BBBOND_0203950	0.885	0.937	0.935	0.92	LCCL domain-containing protein CCP2, putative
BBBOND_0004420	0.883	0.936	0.926	0.92	hypothetical protein, conserved
BBBOND_0400170	0.999	0.841	0.896	0.91	aspartyl protease, putative
BBBOND_0312670	0.998	0.829	0.908	0.91	hypothetical protein, conserved
BBBOND_0306300	0.998	0.839	0.884	0.91	hypothetical protein, conserved
BBBOND_0210895	0.997	0.94	0.781	0.91	hypothetical protein, conserved
BBBOND_0400130	0.994	0.88	0.858	0.91	GTPase Der
BBBOND_0111200	0.983	0.923	0.835	0.91	hypothetical protein
BBBOND_0101080	0.971	0.843	0.905	0.91	hypothetical protein, conserved
BBBOND_0206610	0.966	0.842	0.932	0.91	flavodoxin and oxidoreductase NAD-binding domain containing protein, putative
BBBOND_0107820	0.959	0.88	0.883	0.91	hypothetical protein
BBBOND_0202620	0.902	0.938	0.901	0.91	membrane protein, putativve, putative
BBBOND_0306740	0.896	0.899	0.934	0.91	SEL-1-LIKE PROTEIN, putative
BBBOND_0106840	0.881	0.922	0.917	0.91	5'-3' exonuclease, putative
BBBOND_0210730	0.872	0.955	0.907	0.91	membrane protein, putative
BBBOND_0403520	0.86	0.942	0.915	0.91	50S ribosomal protein L33, putative
BBBOND_0106550	0.846	0.954	0.921	0.91	membrane protein, putative
BBBOND_0405180	1	0.825	0.879	0.9	DNA ligase I, putative
BBBOND_0105530	1	0.786	0.919	0.9	12D3 antigen, putative
BBBOND_0400520	1	0.858	0.855	0.9	hypothetical protein, conserved
BBBOND_0210940	0.999	0.756	0.951	0.9	Proteoglycan 4
BBBOND_0200960	0.998	0.813	0.901	0.9	LUXS/MPP-like metallohydrolase containing protein
BBBOND_0211485	0.997	0.807	0.908	0.9	BT1 domain containing protein,putative
BBBOND_0105290	0.997	0.91	0.795	0.9	hypothetical protein, conserved
BBBOND_0104500	0.996	0.828	0.868	0.9	tRNA synthetases class I protein superfamily, putative
BBBOND_0207830	0.983	0.896	0.816	0.9	hypothetical protein
BBBOND_0110730	0.982	0.886	0.846	0.9	hypothetical protein
BBBOND_0207630	0.975	0.962	0.763	0.9	hypothetical protein, conserved
BBBOND_0203330	0.95	0.867	0.892	0.9	hypothetical protein
BBBOND_0301070	0.949	0.865	0.885	0.9	protein phosphatase 2C, putative
BBBOND_0103930	0.932	0.944	0.835	0.9	membrane protein, putative
BBBOND_0301870	0.929	0.881	0.875	0.9	patatin-like phospholipase family protein, putative
BBBOND_0402320	0.881	0.902	0.909	0.9	hypothetical protein
BBBOND_0203490	0.878	0.923	0.891	0.9	elongation factor TS, putative
BBBOND_0209270	0.868	0.904	0.924	0.9	hypothetical protein
BBBOND_0205980	0.864	0.93	0.92	0.9	hypothetical protein
BBBOND_0103430	0.863	0.922	0.925	0.9	ubiquitin-conjugating enzyme E2, putative
BBBOND_0211470	0.863	0.933	0.916	0.9	prohibitin, putative
BBBOND_0302190	0.857	0.924	0.917	0.9	membrane protein, putative
BBBOND_0306100	0.842	0.953	0.916	0.9	membrane protein, putative
BBBOND_0306490	0.998	0.733	0.94	0.89	membrane-associated calcum-binding protein, putative
BBBOND_0300140	0.996	0.892	0.784	0.89	hypothetical protein
BBBOND_0107310	0.995	0.9	0.784	0.89	hypothetical protein
BBBOND_0108340	0.993	0.941	0.735	0.89	glutamyl-tRNA synthetase, putative
BBBOND_0004290	0.993	0.881	0.803	0.89	hypothetical protein, conserved
BBBOND_0100740	0.992	0.758	0.927	0.89	hypothetical protein, conserved
BBBOND_0400720	0.991	0.737	0.929	0.89	hypothetical protein, conserved
BBBOND_0206200	0.892	0.892	0.874	0.89	hypothetical protein
BBBOND_0110880	0.87	0.851	0.939	0.89	HAD superfamily hydrolase, putative
BBBOND_0201760	0.866	0.894	0.922	0.89	hypothetical protein, conserved
BBBOND_0204480	0.864	0.856	0.942	0.89	hypothetical protein, conserved
BBBOND_0100110	0.864	0.927	0.877	0.89	hypothetical protein
BBBOND_0110130	0.863	0.884	0.919	0.89	membrane protein, putative
BBBOND_0101060	0.999	0.906	0.728	0.88	peptidyl-prolyl cis-trans isomerase, cyclophilin-type f domain containing protein, putative
BBBOND_0300100	0.998	0.727	0.92	0.88	hypothetical protein, conserved
BBBOND_0401880	0.997	0.919	0.728	0.88	Ribosome-recycling factor
BBBOND_0301590	0.996	0.717	0.915	0.88	hypothetical protein, conserved
BBBOND_0301780	0.986	0.777	0.874	0.88	hypothetical protein, conserved
BBBOND_0207740	0.983	0.963	0.679	0.88	membrane protein, putative
BBBOND_0306800	0.963	0.79	0.877	0.88	dnaJ domain containing protein, putative
BBBOND_0001540	0.907	0.929	0.815	0.88	hypothetical protein, conserved
BBBOND_0309480	0.895	0.884	0.859	0.88	HISTIDYL-TRNA SYNTHETASE, putative
BBBOND_0203570	0.888	0.823	0.924	0.88	peptide chain release factor 2, putative
BBBOND_0306990	0.885	0.899	0.851	0.88	N-ACETYLGLUCOSAMINYL-PH OSPHATIDYLINOSITOL DE-N-ACETYLASE, putative
BBBOND_0402870	0.874	0.875	0.889	0.88	hypothetical protein
BBBOND_0107550	0.866	0.907	0.873	0.88	hypothetical protein, conserved
BBBOND_0205220	0.857	0.87	0.921	0.88	hypothetical protein
BBBOND_0313550	0.842	0.894	0.909	0.88	hypothetical protein
BBBOND_0205670	0.837	0.882	0.916	0.88	hypothetical protein, conserved
BBBOND_0402610	0.763	0.955	0.918	0.88	protein disulfide-isomerase, putative
BBBOND_0300210	0.999	0.717	0.906	0.87	DnaJ domain containing protein, putative
BBBOND_0405370	0.998	0.694	0.909	0.87	Transitional endoplasmic reticulum ATPase
BBBOND_0108450	0.998	0.928	0.674	0.87	hypothetical protein, conserved
BBBOND_0311480	0.998	0.77	0.836	0.87	hypothetical protein
BBBOND_0106590	0.997	0.845	0.766	0.87	hypothetical protein
BBBOND_0108780	0.993	0.696	0.917	0.87	hypothetical protein
BBBOND_0303010	0.982	0.833	0.792	0.87	LytB protein, putative
BBBOND_0105280	0.937	0.86	0.804	0.87	hypothetical protein
BBBOND_0402510	0.899	0.878	0.832	0.87	Serine--tRNA ligase
BBBOND_0109820	0.887	0.808	0.906	0.87	hypothetical protein, conserved
BBBOND_0209990	0.887	0.825	0.89	0.87	hypothetical protein
BBBOND_0307370	0.883	0.805	0.934	0.87	hypothetical protein
BBBOND_0208030	0.823	0.888	0.9	0.87	hypothetical protein, conserved
BBBOND_0401710	0.809	0.903	0.903	0.87	hypothetical protein
BBBOND_0206080	0.801	0.898	0.899	0.87	hypothetical protein
BBBOND_0405970	0.796	0.917	0.904	0.87	ribosomal protein L3 domain containing protein, putative
BBBOND_0210080	0.766	0.94	0.913	0.87	membrane protein, putative
BBBOND_0205600	0.762	0.952	0.895	0.87	hypothetical protein, conserved
BBBOND_0202000	0.996	0.701	0.879	0.86	mac/perforin domain containing protein, putative
BBBOND_0307270	0.995	0.918	0.676	0.86	hypothetical protein
BBBOND_0300360	0.991	0.873	0.718	0.86	Plasmodium falciparum CPW-WPC domain containing protein, putative
BBBOND_0300150	0.987	0.685	0.919	0.86	tRNA modification GTPase TrmE, putative
BBBOND_0310230	0.974	0.785	0.836	0.86	hypothetical protein
BBBOND_0108440	0.9	0.842	0.842	0.86	GLUTAREDOXIN, putative
BBBOND_0305860	0.856	0.794	0.916	0.86	hypothetical protein
BBBOND_0204610	0.85	0.872	0.866	0.86	Plasmodium falciparum CPW-WPC domain containing protein, putative
BBBOND_0308800	0.817	0.839	0.929	0.86	hypothetical protein
BBBOND_0101140	0.807	0.885	0.89	0.86	hypothetical protein, conserved
BBBOND_0111260	1	0.66	0.886	0.85	adenylate kinase 2, putative
BBBOND_0110810	0.998	0.893	0.656	0.85	hypothetical protein
BBBOND_0206220	0.996	0.892	0.672	0.85	hypothetical protein
BBBOND_0200620	0.996	0.654	0.906	0.85	hypothetical protein, conserved
BBBOND_0311760	0.996	0.808	0.752	0.85	hypothetical protein
BBBOND_0209940	0.995	0.682	0.86	0.85	hypothetical protein
BBBOND_0301750	0.984	0.73	0.838	0.85	hypothetical protein
BBBOND_0110760	0.897	0.839	0.819	0.85	hypothetical protein
BBBOND_0208310	0.845	0.847	0.857	0.85	hypothetical protein
BBBOND_0105520	0.759	0.912	0.894	0.85	ABC transporter ATP-binding protein, putative
BBBOND_0206020	0.729	0.893	0.93	0.85	hypothetical protein, conserved
BBBOND_0304250	0.991	0.596	0.933	0.84	1-deoxy-D-xylulose-5-phosphate synthase family protein, putative
BBBOND_0210920	0.988	0.94	0.605	0.84	membrane protein, putative
BBBOND_0206440	0.875	0.934	0.702	0.84	hypothetical protein, conserved
BBBOND_0103155	0.853	0.853	0.819	0.84	hypothetical protein, conserved
BBBOND_0100080	0.822	0.813	0.897	0.84	Mitochondrial import inner membrane translocase subunit tim16
BBBOND_0206070	0.781	0.883	0.847	0.84	hypothetical protein
BBBOND_0313480	0.757	0.952	0.811	0.84	hypothetical protein, conserved
BBBOND_0206180	0.684	0.911	0.936	0.84	hypothetical protein
BBBOND_0105900	0.663	0.936	0.908	0.84	hypothetical protein
BBBOND_0110360	0.654	0.937	0.939	0.84	hypothetical protein, conserved
BBBOND_0103290	0.998	0.685	0.814	0.83	gcpE protein, putative
BBBOND_0107620	0.995	0.563	0.927	0.83	heat shock protein DNAJ, putative
BBBOND_0105580	0.993	0.911	0.581	0.83	membrane protein, putative
BBBOND_0400900	0.986	0.935	0.579	0.83	hypothetical protein, conserved
BBBOND_0400125	0.8	0.805	0.887	0.83	hypothetical protein, conserved
BBBOND_0003650	0.731	0.893	0.869	0.83	hypothetical protein, conserved
BBBOND_0309190	0.708	0.909	0.881	0.83	hypothetical protein
BBBOND_0209890	0.694	0.886	0.914	0.83	cyclophilin, putative
BBBOND_0312180	0.665	0.927	0.883	0.83	membrane protein, putative
BBBOND_0310720	0.654	0.929	0.912	0.83	hypothetical protein
BBBOND_0310370	0.58	0.968	0.927	0.83	hypothetical protein, conserved
BBBOND_0108010	0.995	0.844	0.618	0.82	hypothetical protein
BBBOND_0206460	0.958	0.885	0.613	0.82	Rho GTPase-activating protein 17
BBBOND_0103530	0.927	0.604	0.936	0.82	membrane protein, putative
BBBOND_0105920	0.879	0.854	0.722	0.82	hypothetical protein, conserved
BBBOND_0313130	0.854	0.692	0.906	0.82	glycoprotease family protein, putative
BBBOND_0206010	0.828	0.904	0.736	0.82	hypothetical protein, conserved
BBBOND_0110650	0.741	0.791	0.918	0.82	cysteine desulfurase, putative
BBBOND_0308230	0.64	0.922	0.906	0.82	Putative protein disulfide-isomerase
BBBOND_0402720	0.638	0.879	0.931	0.82	hypothetical protein, conserved
BBBOND_0405850	0.551	0.967	0.928	0.82	hypothetical protein, conserved
BBBOND_0402630	0.992	0.8	0.643	0.81	hypothetical protein
BBBOND_0400630	0.987	0.887	0.561	0.81	hypothetical protein
BBBOND_0110060	0.674	0.808	0.941	0.81	hypothetical protein, conserved
BBBOND_0202740	0.603	0.905	0.928	0.81	thrombospondin-related anonymous protein, putative
BBBOND_0207480	0.582	0.927	0.912	0.81	membrane protein, putative
BBBOND_0202800	0.537	0.963	0.922	0.81	hypothetical protein
BBBOND_0109670	0.999	0.95	0.437	0.8	membrane protein, putative
BBBOND_0100540	0.998	0.903	0.504	0.8	Ribokinase like superfamily protein, putative
BBBOND_0212140	0.996	0.493	0.924	0.8	hypothetical protein
BBBOND_0301670	0.875	0.924	0.595	0.8	hypothetical protein, conserved
BBBOND_0208080	0.867	0.726	0.82	0.8	glycyl-tRNA synthetase, putative
BBBOND_0401850	0.867	0.599	0.946	0.8	hypothetical protein
BBBOND_0106510	0.6	0.933	0.862	0.8	hypothetical protein, conserved
BBBOND_0206900	0.597	0.878	0.933	0.8	hypothetical protein, conserved
BBBOND_0405710	0.997	0.839	0.519	0.79	hypothetical protein
BBBOND_0103490	0.976	0.842	0.545	0.79	hypothetical protein, conserved
BBBOND_0103780	0.971	0.814	0.586	0.79	membrane protein, putative
BBBOND_0404920	0.948	0.521	0.888	0.79	methionine aminopeptidase I, putative
BBBOND_0402950	0.946	0.668	0.768	0.79	fatty acyl-CoA synthetase 3, putative
BBBOND_0311650	0.882	0.703	0.793	0.79	eukaryotic aspartyl protease family protein, putative
BBBOND_0208000	0.868	0.568	0.928	0.79	thioredoxin, putative
BBBOND_0106650	0.855	0.626	0.901	0.79	peptidyl-tRNA hydrolase 2, mitochondrial precursor, putative
BBBOND_0403260	0.789	0.875	0.714	0.79	hypothetical protein
BBBOND_0301890	0.556	0.911	0.906	0.79	rhomboid family protein, putative
BBBOND_0200810	0.503	0.959	0.901	0.79	hypothetical protein, conserved
BBBOND_0206260	0.998	0.439	0.912	0.78	hypothetical protein
BBBOND_0100430	0.809	0.642	0.884	0.78	Probable fructokinase
BBBOND_0004990	0.671	0.779	0.879	0.78	hypothetical protein, conserved
BBBOND_0206210	0.664	0.886	0.796	0.78	hypothetical protein
BBBOND_0305950	0.631	0.827	0.892	0.78	hypothetical protein
BBBOND_0302300	0.603	0.9	0.845	0.78	FAD-dependent glycerol-3-phosphate dehydrogenase, putative
BBBOND_0305450	0.459	0.945	0.923	0.78	16S rRNA processing protein RimM domain containing protein, putative
BBBOND_0101000	0.997	0.5	0.821	0.77	tRNA synthetase class II core domain containing protein, putative
BBBOND_0006360	0.963	0.73	0.623	0.77	hypothetical protein, conserved
BBBOND_0201030	0.943	0.869	0.501	0.77	membrane protein, putative
BBBOND_0302410	0.937	0.447	0.933	0.77	HETEROGENEOUS NUCLEAR RIBONUCLEOPROTEIN-RELATED, putative
BBBOND_0404100	0.832	0.862	0.619	0.77	hypothetical protein
BBBOND_0210710	0.678	0.699	0.93	0.77	membrane protein, putative
BBBOND_0306860	0.624	0.826	0.848	0.77	casein kinase II, alpha chain (CK II), putative
BBBOND_0103790	0.461	0.942	0.911	0.77	Thioredoxin family protein, putative
BBBOND_0101590	1	0.833	0.458	0.76	hypothetical protein
BBBOND_0111360	0.997	0.804	0.472	0.76	hypothetical protein
BBBOND_0000180	0.871	0.942	0.453	0.76	hypothetical protein, conserved
BBBOND_0207310	0.836	0.514	0.921	0.76	base excision DNA repair protein, HhH-GPD family domain containing protein, putative
BBBOND_0300380	0.775	0.579	0.919	0.76	kelch repeat domain containing protein, putative
BBBOND_0105000	0.581	0.845	0.843	0.76	ADP-ribosylation factor, putative
BBBOND_0103660	0.484	0.88	0.906	0.76	hypothetical protein, conserved
BBBOND_0200550	0.447	0.958	0.866	0.76	membrane protein, putative
BBBOND_0207060	0.411	0.931	0.941	0.76	membrane protein, putative
BBBOND_0202760	0.395	0.957	0.938	0.76	hypothetical protein
BBBOND_0300370	1	0.703	0.553	0.75	hypothetical protein, conserved
BBBOND_0301550	0.999	0.686	0.562	0.75	Plasmodium falciparum CPW-WPC domain containing protein, putative
BBBOND_0100470	0.996	0.921	0.333	0.75	Ribokinase like superfamily protein, putative
BBBOND_0100370	0.981	0.935	0.342	0.75	hypothetical protein
BBBOND_0210040	0.852	0.505	0.89	0.75	hypothetical protein, conserved
BBBOND_0211790	0.757	0.597	0.893	0.75	hypothetical protein
BBBOND_0102210	0.62	0.873	0.747	0.75	hypothetical protein
BBBOND_0208410	0.511	0.902	0.845	0.75	peptide chain release factor 1, putative
BBBOND_0202730	0.465	0.87	0.901	0.75	hypothetical protein, conserved
BBBOND_0102000	0.436	0.946	0.86	0.75	membrane protein, putative
BBBOND_0310590	0.402	0.901	0.952	0.75	hypothetical protein, conserved
BBBOND_0201670	1	0.804	0.414	0.74	hypothetical protein
BBBOND_0401690	0.869	0.523	0.839	0.74	hypothetical protein, conserved
BBBOND_0306390	0.462	0.931	0.829	0.74	hypothetical protein
BBBOND_0401060	0.446	0.907	0.882	0.74	hypothetical protein, conserved
BBBOND_0211080	0.445	0.88	0.905	0.74	hypothetical protein, conserved
BBBOND_0201640	0.372	0.958	0.886	0.74	hypothetical protein, conserved
BBBOND_0110570	1	0.817	0.37	0.73	hypothetical protein
BBBOND_0405030	0.999	0.852	0.336	0.73	hypothetical protein
BBBOND_0312500	0.994	0.854	0.332	0.73	hypothetical protein
BBBOND_0405360	0.954	0.399	0.834	0.73	aspartyl-tRNA synthetase, putative
BBBOND_0006350	0.938	0.703	0.548	0.73	hypothetical protein, conserved
BBBOND_0202470	0.464	0.875	0.859	0.73	hypothetical protein, conserved
BBBOND_0103220	0.426	0.929	0.836	0.73	hypothetical protein, conserved
BBBOND_0307560	0.408	0.868	0.903	0.73	chaperonin, 10 kDa family protein, putative
BBBOND_0105980	0.395	0.89	0.915	0.73	p-type ATPase, putative
BBBOND_0211420	0.385	0.882	0.917	0.73	METHYLTRANSFERASE,putative
BBBOND_0207370	0.304	0.973	0.904	0.73	membrane protein, putative
BBBOND_0104060	0.999	0.82	0.335	0.72	hypothetical protein
BBBOND_0201770	0.978	0.32	0.867	0.72	PPPDE peptidase domain-containing protein
BBBOND_0303410	0.972	0.9	0.294	0.72	hypothetical protein
BBBOND_0211860	0.847	0.907	0.41	0.72	2-C-methyl-D-erythritol 2,4-cyclodiphosphate synthase, putative
BBBOND_0302430	0.55	0.746	0.878	0.72	BRAIN PROTEIN 44/YHR162W(YEAST) like protein, putative
BBBOND_0205490	0.541	0.741	0.886	0.72	200 kDa antigen p200, putative
BBBOND_0211428	0.341	0.881	0.941	0.72	hypothetical protein, conserved
BBBOND_0310570	0.309	0.925	0.935	0.72	hypothetical protein, conserved
BBBOND_0206750	0.999	0.888	0.248	0.71	hypothetical protein
BBBOND_0310520	0.995	0.82	0.305	0.71	hypothetical protein
BBBOND_0305200	0.961	0.36	0.821	0.71	hypothetical protein, conserved
BBBOND_0306360	0.442	0.827	0.874	0.71	heat shock protein 90, putative
BBBOND_0207510	0.381	0.854	0.904	0.71	membrane protein, putative
BBBOND_0102200	0.327	0.906	0.905	0.71	hypothetical protein
BBBOND_0104150	0.315	0.884	0.944	0.71	conserved unknown domain containing membrane protein, putative
BBBOND_0405610	0.294	0.918	0.924	0.71	membrane protein, putative
BBBOND_0400560	0.264	0.933	0.935	0.71	S1/P1 nuclease, putative
BBBOND_0307700	0.999	0.849	0.257	0.7	hypothetical protein
BBBOND_0309390	0.958	0.22	0.921	0.7	hypothetical protein
BBBOND_0310290	0.936	0.798	0.374	0.7	hypothetical protein
BBBOND_0102440	0.891	0.862	0.338	0.7	hypothetical protein
BBBOND_0306270	0.624	0.563	0.916	0.7	hypothetical protein
BBBOND_0206090	0.497	0.704	0.907	0.7	sortilin, putative
BBBOND_0207520	0.398	0.911	0.802	0.7	membrane protein, putative
BBBOND_0104360	0.338	0.85	0.904	0.7	membrane protein, putative
BBBOND_0109830	0.336	0.825	0.94	0.7	hypothetical protein, conserved
BBBOND_0109200	0.293	0.913	0.899	0.7	apical membrane antigen 1, putative
BBBOND_0208300	0.252	0.931	0.924	0.7	GCC2 and GCC3 domain containing protein, putative
BBBOND_0102850	0.226	0.945	0.934	0.7	hypothetical protein
BBBOND_0107660	0.999	0.804	0.281	0.69	hypothetical protein
BBBOND_0312920	0.999	0.798	0.264	0.69	hypothetical protein
BBBOND_0404390	0.999	0.85	0.225	0.69	hypothetical protein
BBBOND_0305770	0.999	0.822	0.235	0.69	hypothetical protein
BBBOND_0303270	0.994	0.856	0.217	0.69	hypothetical protein
BBBOND_0307190	0.991	0.829	0.245	0.69	hypothetical protein
BBBOND_0402350	0.969	0.185	0.902	0.69	peptidyl-prolyl cis-trans isomerase, cyclophilin-type, putative
BBBOND_0304860	0.913	0.493	0.678	0.69	glucose inhibited division protein A family protein, putative
BBBOND_0404550	0.83	0.882	0.355	0.69	hypothetical protein
BBBOND_0307380	0.742	0.401	0.921	0.69	hypothetical protein
BBBOND_0404200	0.674	0.498	0.906	0.69	GTP-binding protein LepA family protein, putative
BBBOND_0104410	0.659	0.795	0.605	0.69	hypothetical protein
BBBOND_0201110	0.59	0.83	0.65	0.69	hypothetical protein
BBBOND_0208690	0.535	0.63	0.9	0.69	hypothetical protein, conserved
BBBOND_0401740	0.407	0.75	0.913	0.69	Transmembrane emp24 domain-containing protein 2
BBBOND_0304920	0.265	0.911	0.89	0.69	hypothetical protein, conserved
BBBOND_0309780	0.251	0.943	0.866	0.69	hypothetical protein, conserved
BBBOND_0002470	1	0.225	0.813	0.68	hypothetical protein, conserved
BBBOND_0207020	0.999	0.931	0.107	0.68	hypothetical protein
BBBOND_0100640	0.999	0.921	0.135	0.68	hypothetical protein, conserved
BBBOND_0108950	0.998	0.502	0.553	0.68	hypothetical protein
BBBOND_0306930	0.997	0.814	0.24	0.68	hypothetical protein
BBBOND_0100480	0.639	0.877	0.535	0.68	Ribokinase like superfamily protein, putative
BBBOND_0312490	0.606	0.88	0.547	0.68	hypothetical protein
BBBOND_0203220	0.365	0.766	0.909	0.68	NLI interacting factor-like phosphatase family protein, putative
BBBOND_0305910	0.342	0.856	0.851	0.68	hypothetical protein, conserved
BBBOND_0402430	0.252	0.863	0.916	0.68	membrane protein, putative
BBBOND_0306400	0.225	0.883	0.927	0.68	membrane protein, putative
BBBOND_0406000	0.185	0.962	0.899	0.68	acid phosphatase, putative
BBBOND_0311730	0.183	0.947	0.92	0.68	membrane protein, putative
BBBOND_0100250	0.998	0.173	0.835	0.67	hypothetical protein, conserved
BBBOND_0306690	0.996	0.859	0.166	0.67	hypothetical protein
BBBOND_0110290	0.936	0.899	0.19	0.67	WD repeat domain containing protein, putative
BBBOND_0300490	0.429	0.891	0.694	0.67	hypothetical protein, conserved
BBBOND_0205340	0.371	0.921	0.708	0.67	hypothetical protein, conserved
BBBOND_0300960	0.267	0.824	0.919	0.67	ABC transporter, ATP-binding domain containing protein, putative
BBBOND_0107250	0.204	0.903	0.897	0.67	hypothetical protein, conserved
BBBOND_0306010	0.999	0.842	0.125	0.66	hypothetical protein
BBBOND_0403480	0.999	0.48	0.501	0.66	hypothetical protein
BBBOND_0404230	0.998	0.129	0.856	0.66	hypothetical protein
BBBOND_0201680	0.997	0.101	0.888	0.66	hypothetical protein
BBBOND_0404450	0.892	0.709	0.375	0.66	leucyl-tRNA synthetase, putative
BBBOND_0211900	0.885	0.69	0.4	0.66	hypothetical protein
BBBOND_0206730	0.861	0.744	0.368	0.66	hypothetical protein, conserved
BBBOND_0204990	0.839	0.409	0.732	0.66	hypothetical protein, conserved
BBBOND_0206790	0.667	0.396	0.912	0.66	thiodoxin reductase, putative
BBBOND_0103980	0.565	0.876	0.526	0.66	hypothetical protein
BBBOND_0110840	0.428	0.929	0.612	0.66	hypothetical protein
BBBOND_0107180	0.415	0.668	0.911	0.66	snRNP Sm-like protein, putative
BBBOND_0100260	0.313	0.759	0.906	0.66	glutamine cyclotransferase, putative
BBBOND_0306560	0.273	0.915	0.789	0.66	hypothetical protein
BBBOND_0405990	0.257	0.793	0.917	0.66	membrane protein, putative
BBBOND_0003030	0.255	0.938	0.786	0.66	hypothetical protein, conserved
BBBOND_0204890	0.203	0.875	0.908	0.66	hypothetical protein, conserved
BBBOND_0308280	0.998	0.204	0.734	0.65	hypothetical protein
BBBOND_0306900	0.996	0.828	0.113	0.65	hypothetical protein
BBBOND_0109960	0.994	0.834	0.136	0.65	hypothetical protein
BBBOND_0302590	0.987	0.738	0.214	0.65	hypothetical protein
BBBOND_0302050	0.987	0.738	0.214	0.65	hypothetical protein
BBBOND_0100690	0.984	0.873	0.095	0.65	hypothetical protein
BBBOND_0301700	0.982	0.545	0.414	0.65	predicted protein, putative
BBBOND_0302630	0.964	0.834	0.151	0.65	hypothetical protein
BBBOND_0302080	0.956	0.827	0.156	0.65	hypothetical protein
BBBOND_0100350	0.758	0.611	0.578	0.65	hypothetical protein
BBBOND_0103210	0.416	0.853	0.695	0.65	hypothetical protein, conserved
BBBOND_0405870	0.282	0.808	0.867	0.65	hypothetical protein
BBBOND_0404860	0.229	0.798	0.911	0.65	Uncharacterized protein C19orf29 homolog
BBBOND_0101810	0.216	0.842	0.901	0.65	hypothetical protein
BBBOND_0406080	0.202	0.905	0.842	0.65	hypothetical protein
BBBOND_0211690	0.143	0.883	0.923	0.65	membrane protein, putative
BBBOND_0311490	0.998	0.745	0.168	0.64	hypothetical protein
BBBOND_0400310	0.859	0.326	0.729	0.64	hypothetical protein, conserved
BBBOND_0200700	0.652	0.576	0.702	0.64	UDP-3-O-[3-hydroxymyristoyl] N-acetylglucosamine deacetylase
BBBOND_0104710	0.644	0.814	0.467	0.64	hypothetical protein
BBBOND_0100400	0.278	0.92	0.728	0.64	Bidirectional sugar transporter
BBBOND_0300180	0.124	0.855	0.931	0.64	PET112 family, N terminal region domain containing protein, putative
BBBOND_0107130	0.12	0.878	0.92	0.64	dephospho-CoA kinase, putative
BBBOND_0103260	0.117	0.876	0.915	0.64	acyltransferase family protein, putative
BBBOND_0306950	0.116	0.881	0.908	0.64	hypothetical protein
BBBOND_0201150	0.109	0.893	0.909	0.64	hypothetical protein
BBBOND_0302270	0.088	0.937	0.88	0.64	membrane protein, putative
BBBOND_0203130	0.993	0.22	0.685	0.63	elongation factor Tu GTP binding domain containing protein, putative
BBBOND_0110230	0.879	0.837	0.183	0.63	hypothetical protein
BBBOND_0202300	0.878	0.84	0.163	0.63	hypothetical protein
BBBOND_0207460	0.876	0.85	0.158	0.63	hypothetical protein
BBBOND_0402540	0.668	0.79	0.421	0.63	hypothetical protein
BBBOND_0210500	0.663	0.478	0.735	0.63	hydroxyacylglutathione hydrolase, putative
BBBOND_0202140	0.404	0.574	0.915	0.63	Nucleoredoxin
BBBOND_0108540	0.37	0.929	0.592	0.63	membrane protein, putative
BBBOND_0307820	0.33	0.826	0.726	0.63	membrane protein, putative
BBBOND_0107850	0.309	0.726	0.855	0.63	membrane protein, putative
BBBOND_0107270	0.283	0.864	0.743	0.63	hypothetical protein
BBBOND_0204620	0.175	0.865	0.864	0.63	hypothetical protein
BBBOND_0402470	0.092	0.857	0.943	0.63	membrane protein, putative
BBBOND_0210970	0.083	0.871	0.926	0.63	HVA22-LIKE domain containing PROTEIN,putative
BBBOND_0200870	0.049	0.931	0.911	0.63	membrane protein, putative
BBBOND_0306940	0.786	0.888	0.191	0.62	hypothetical protein
BBBOND_0210800	0.73	0.775	0.369	0.62	hypothetical protein
BBBOND_0300190	0.635	0.848	0.384	0.62	hypothetical protein, conserved
BBBOND_0402230	0.634	0.294	0.935	0.62	arginyl-tRNA synthetase, putative
BBBOND_0005160	0.569	0.627	0.665	0.62	hypothetical protein, conserved
BBBOND_0110990	0.344	0.604	0.926	0.62	hexose transporter, putative
BBBOND_0105190	0.315	0.898	0.66	0.62	hypothetical protein, conserved
BBBOND_0005570	0.151	0.884	0.833	0.62	hypothetical protein, conserved
BBBOND_0002860	0.083	0.837	0.929	0.62	hypothetical protein, conserved
BBBOND_0105230	0.992	0.723	0.108	0.61	hypothetical protein
BBBOND_0205250	0.837	0.889	0.117	0.61	hypothetical protein
BBBOND_0403090	0.682	0.324	0.831	0.61	hypothetical protein, conserved
BBBOND_0208520	0.506	0.874	0.463	0.61	membrane protein, putative
BBBOND_0006110	0.319	0.738	0.767	0.61	hypothetical protein, conserved
BBBOND_0310070	0.271	0.63	0.934	0.61	diacylglycerol kinase, putative
BBBOND_0001980	0.231	0.94	0.649	0.61	hypothetical protein, conserved
BBBOND_0307410	0.229	0.675	0.929	0.61	membrane protein, putative
BBBOND_0303250	0.199	0.901	0.719	0.61	hypothetical protein
BBBOND_0208530	0.166	0.9	0.762	0.61	hypothetical protein, conserved
BBBOND_0402035	0.121	0.932	0.791	0.61	hypothetical protein, conserved
BBBOND_0311660	0.052	0.863	0.922	0.61	RIBOPHORIN I, putative
BBBOND_0311070	0.737	0.17	0.899	0.6	hypothetical protein, conserved
BBBOND_0308180	0.632	0.287	0.891	0.6	hypothetical protein
BBBOND_0000640	0.365	0.653	0.796	0.6	hypothetical protein, conserved
BBBOND_0108100	0.088	0.787	0.91	0.6	hypothetical protein
BBBOND_0201960	0.899	0.452	0.414	0.59	mac/perforin domain containing membrane protein, putative
BBBOND_0205500	0.893	0.501	0.366	0.59	hypothetical protein
BBBOND_0002260	0.55	0.409	0.803	0.59	hypothetical protein, conserved
BBBOND_0210875	0.505	0.762	0.501	0.59	hypothetical protein, conserved
BBBOND_0111000	0.427	0.448	0.907	0.59	hexose transporter, putative
BBBOND_0308360	0.355	0.645	0.758	0.59	DNAJ/HSP40 domain containing protein, putative
BBBOND_0312160	0.231	0.632	0.896	0.59	hypothetical protein
BBBOND_0001460	0.136	0.877	0.746	0.59	hypothetical protein, conserved
BBBOND_0301510	0.084	0.834	0.862	0.59	hypothetical protein
BBBOND_0204670	0.058	0.807	0.912	0.59	hypothetical protein, conserved
BBBOND_0206110	0.991	0.456	0.297	0.58	PA14 domain containing protein, putative
BBBOND_0405260	0.897	0.758	0.071	0.58	hypothetical protein
BBBOND_0304030	0.714	0.155	0.886	0.58	cytidylyltransferase family protein, putative
BBBOND_0313330	0.643	0.856	0.246	0.58	ELONGATION FACTOR TS, putative
BBBOND_0309990	0.579	0.916	0.258	0.58	hypothetical protein
BBBOND_0104440	0.55	0.89	0.306	0.58	hypothetical protein
BBBOND_0108470	0.443	0.658	0.651	0.58	hypothetical protein
BBBOND_0306600	0.388	0.526	0.821	0.58	membrane protein, putative
BBBOND_0306290	0.189	0.686	0.861	0.58	PHOSPHATIDYLINOSITOL N-ACETYLGLUCOSAMINYLTRANSFERASE SUBUNIT P, putative
BBBOND_0307000	0.175	0.7	0.875	0.58	N-ACETYLGLUCOSAMINYL-PH OSPHATIDYLINOSITOL DE-N-ACETYLASE, putative
BBBOND_0307030	0.144	0.715	0.873	0.58	N-ACETYLGLUCOSAMINYL-PH OSPHATIDYLINOSITOL DE-N-ACETYLASE, putative
BBBOND_0203970	0.14	0.846	0.757	0.58	hypothetical protein, conserved
BBBOND_0207950	0.115	0.718	0.904	0.58	DnaK family domain containing protein, putative
BBBOND_0205110	0.064	0.81	0.864	0.58	hypothetical protein, conserved
BBBOND_0104880	0.045	0.765	0.929	0.58	hypothetical protein, conserved
BBBOND_0313030	0.001	0.825	0.916	0.58	hypothetical protein, conserved
BBBOND_0205120	0.976	0.111	0.626	0.57	peptidase M16 inactive domain containing protein, putative
BBBOND_0207140	0.887	0.551	0.263	0.57	SNARE domain conatining PROTEINS,putative
BBBOND_0207040	0.875	0.117	0.719	0.57	hypothetical protein
BBBOND_0200800	0.814	0.049	0.841	0.57	RING-H2 finger protein ATL5
BBBOND_0108200	0.774	0.821	0.129	0.57	hypothetical protein
BBBOND_0311360	0.503	0.722	0.495	0.57	hypothetical protein, conserved
BBBOND_0401090	0.278	0.75	0.672	0.57	hypothetical protein, conserved
BBBOND_0105950	0.194	0.688	0.841	0.57	hypothetical protein, conserved
BBBOND_0401530	0.073	0.746	0.898	0.57	hypothetical protein, conserved
BBBOND_0101990	0.981	0.45	0.248	0.56	hypothetical protein, conserved
BBBOND_0203240	0.855	0.503	0.332	0.56	hypothetical protein
BBBOND_0201020	0.701	0.821	0.154	0.56	hypothetical protein
BBBOND_0302570	0.474	0.325	0.881	0.56	hypothetical protein
BBBOND_0208150	0.355	0.798	0.516	0.56	hypothetical protein
BBBOND_0307480	0.256	0.865	0.563	0.56	membrane protein, putative
BBBOND_0105640	0.16	0.86	0.649	0.56	hypothetical protein, conserved
BBBOND_0307260	0.098	0.735	0.859	0.56	hypothetical protein, conserved
BBBOND_0200280	0.082	0.682	0.907	0.56	transcription factor S-II protein, putative
BBBOND_0111040	0.027	0.838	0.822	0.56	DnaJ domain containing protein, putative
BBBOND_0201190	0.001	0.86	0.807	0.56	hypothetical protein
BBBOND_0205180	0.882	0.623	0.138	0.55	hypothetical protein, conserved
BBBOND_0108980	0.642	0.085	0.908	0.55	hypothetical protein
BBBOND_0307020	0.625	0.732	0.299	0.55	N-ACETYLGLUCOSAMINYL-PH OSPHATIDYLINOSITOL DE-N-ACETYLASE, putative
BBBOND_0207070	0.419	0.86	0.379	0.55	methionyl-tRNA synthetase, putative
BBBOND_0202810	0.375	0.433	0.842	0.55	SNRP core protein,putative
BBBOND_0001250	0.268	0.513	0.858	0.55	hypothetical protein, conserved
BBBOND_0308660	0.129	0.603	0.924	0.55	Protein belonging to kish family
BBBOND_0209230	0.104	0.608	0.952	0.55	CDC50 domain containing protein,putative
BBBOND_0404060	0.075	0.887	0.685	0.55	membrane protein, putative
BBBOND_0209390	0.008	0.744	0.884	0.55	elongation factor G 2, mitochondrial precursor, putative
BBBOND_0110010	0.882	0.224	0.522	0.54	ubiquitin fusion degradation protein UFD1, putative
BBBOND_0206660	0.856	0.053	0.716	0.54	4-methyl-5(B-hydroxyethyl)-thiazol monophosphate biosynthesis enzyme, putative
BBBOND_0100340	0.502	0.36	0.744	0.54	DNA gyrase A subunit, putative
BBBOND_0204180	0.494	0.864	0.259	0.54	hypothetical protein
BBBOND_0307990	0.249	0.699	0.679	0.54	hypothetical protein, conserved
BBBOND_0103630	0.225	0.729	0.657	0.54	hypothetical protein, conserved
BBBOND_0305150	0.212	0.511	0.89	0.54	hypothetical protein
BBBOND_0103950	0.171	0.807	0.63	0.54	hypothetical protein, conserved
BBBOND_0104730	0.153	0.799	0.675	0.54	phosphate transporter, putative
BBBOND_0308220	0.666	0.152	0.761	0.53	Abhydrolase domain-containing protein
BBBOND_0300680	0.253	0.805	0.537	0.53	hypothetical protein
BBBOND_0102410	0.222	0.573	0.804	0.53	hypothetical protein, conserved
BBBOND_0102690	0.213	0.461	0.907	0.53	hypothetical protein, conserved
BBBOND_0400110	0.129	0.572	0.878	0.53	UPF0667 protein C1orf55 homolog
BBBOND_0105480	0.996	0.295	0.267	0.52	nucleoside monophosphate kinase, putative
BBBOND_0312210	0.987	0.103	0.484	0.52	tRNA synthetases class I (W and Y) family protein, putative
BBBOND_0312400	0.862	0.214	0.485	0.52	LCCL domain containing protein, putative
BBBOND_0403470	0.679	0.041	0.825	0.52	importin beta subunit, putative
BBBOND_0202490	0.595	0.095	0.858	0.52	hypothetical protein
BBBOND_0305500	0.502	0.176	0.877	0.52	hypothetical protein, conserved
BBBOND_0400230	0.437	0.577	0.546	0.52	hypothetical protein, conserved
BBBOND_0311180	0.359	0.505	0.681	0.52	membrane protein, putative
BBBOND_0301430	0.317	0.429	0.801	0.52	hypothetical protein, conserved
BBBOND_0304590	0.252	0.443	0.855	0.52	signal peptidase family protein, putative
BBBOND_0302000	0.075	0.533	0.937	0.52	ZINC/IRON TRANSPORTER, putative
BBBOND_0305660	0.618	0.223	0.676	0.51	hypothetical protein, conserved
BBBOND_0403890	0.602	0.789	0.124	0.51	hypothetical protein, conserved
BBBOND_0308190	0.333	0.528	0.66	0.51	DnaJ domain containing protein, putative
BBBOND_0301320	0.136	0.916	0.464	0.51	GPI-anchor transamidase
BBBOND_0004280	0.006	0.616	0.894	0.51	hypothetical protein, conserved
BBBOND_0300750	0.748	0.161	0.578	0.5	FAD binding domain containing protein, putative
BBBOND_0400710	0.685	0.162	0.664	0.5	hypothetical protein
BBBOND_0100010	0.549	0.335	0.606	0.5	hypothetical protein, conserved
BBBOND_0210350	0.505	0.268	0.732	0.5	hypothetical protein
BBBOND_0303730	0.244	0.374	0.893	0.5	membrane protein, putative
BBBOND_0206050	0.239	0.604	0.647	0.5	membrane protein, putative
BBBOND_0403960	0.218	0.732	0.537	0.5	hypothetical protein
BBBOND_0209650	0.118	0.47	0.912	0.5	Peroxiredoxin Q, chloroplastic
BBBOND_0105300	0.1	0.895	0.518	0.5	T-cell immunomodulatory protein-like protein precursor, putative
BBBOND_0307290	0.067	0.848	0.58	0.5	hypothetical protein
BBBOND_0306220	0.006	0.674	0.83	0.5	hypothetical protein
BBBOND_0311610	0.005	0.848	0.635	0.5	hypothetical protein, conserved
BBBOND_0303230	0.002	0.582	0.908	0.5	hypothetical protein
BBBOND_0100100	0.001	0.599	0.898	0.5	heat shock protein 70, putative
BBBOND_0006530	0.695	0.274	0.493	0.49	hypothetical protein, conserved
BBBOND_0209620	0.612	0.577	0.278	0.49	hypothetical protein
BBBOND_0001910	0.501	0.237	0.733	0.49	hypothetical protein, conserved
BBBOND_0207980	0.498	0.1	0.876	0.49	hypothetical protein, conserved
BBBOND_0210840	0.479	0.194	0.788	0.49	hypothetical protein
BBBOND_0307930	0.447	0.162	0.868	0.49	ThiF family protein, putative
BBBOND_0400270	0.379	0.205	0.882	0.49	hypothetical protein
BBBOND_0200680	0.308	0.719	0.449	0.49	hypothetical protein
BBBOND_0100520	0.261	0.635	0.588	0.49	hypothetical protein
BBBOND_0201350	0.225	0.539	0.697	0.49	hypothetical protein
BBBOND_0207000	0.168	0.383	0.917	0.49	hypothetical protein
BBBOND_0300770	0.096	0.69	0.691	0.49	membrane protein, putative
BBBOND_0405910	0.005	0.853	0.609	0.49	hypothetical protein, conserved
BBBOND_0104280	0.004	0.751	0.7	0.49	hypothetical protein
BBBOND_0304330	0.001	0.607	0.851	0.49	hypothetical protein, conserved
BBBOND_0109360	0.758	0.323	0.355	0.48	oxidoreductase NAD-binding domain containing protein, putative
BBBOND_0005395	0.601	0.366	0	0.48	hypothetical protein, conserved
BBBOND_0205750	0.472	0.287	0.692	0.48	thiolase, N-terminal and C-terminal domain containing protein, putative
BBBOND_0204860	0.402	0.312	0.716	0.48	hypothetical protein
BBBOND_0200130	0.309	0.239	0.881	0.48	hypothetical protein
BBBOND_0205470	0.213	0.577	0.651	0.48	hypothetical protein
BBBOND_0300540	0.18	0.66	0.603	0.48	hypothetical protein
BBBOND_0207260	0.105	0.825	0.513	0.48	hypothetical protein
BBBOND_0207210	0.105	0.825	0.513	0.48	hypothetical protein
BBBOND_0306250	0.011	0.731	0.699	0.48	Cell division cycle protein 123
BBBOND_0200360	0.001	0.549	0.884	0.48	hypothetical protein, conserved
BBBOND_0004460	0.978	0.073	0.373	0.47	hypothetical protein, conserved
BBBOND_0210645	0.969	0.113	0.315	0.47	hypothetical protein, conserved
BBBOND_0312090	0.617	0.16	0.641	0.47	hypothetical protein
BBBOND_0202500	0.525	0.087	0.801	0.47	hypothetical protein
BBBOND_0207430	0.37	0.894	0.149	0.47	hypothetical protein
BBBOND_0109380	0.354	0.108	0.937	0.47	membrane protein, putative
BBBOND_0313750	0.268	0.866	0.264	0.47	hypothetical protein
BBBOND_0207900	0.262	0.509	0.65	0.47	hypothetical protein
BBBOND_0108680	0.182	0.368	0.871	0.47	hypothetical protein, conserved
BBBOND_0313940	0.071	0.657	0.695	0.47	hypothetical protein
BBBOND_0103190	0.067	0.812	0.519	0.47	CAF1 family ribonuclease containing protein, putative
BBBOND_0107630	0.001	0.785	0.625	0.47	hypothetical protein
BBBOND_0308460	0.554	0.423	0.397	0.46	hypothetical protein
BBBOND_0402390	0.478	0.629	0.274	0.46	hypothetical protein, conserved
BBBOND_0402980	0.361	0.507	0.501	0.46	hypothetical protein
BBBOND_0303210	0.289	0.188	0.91	0.46	hypothetical protein
BBBOND_0304410	0.288	0.192	0.91	0.46	RAB GDP dissociation inhibitor, putative
BBBOND_0209700	0.201	0.706	0.472	0.46	hypothetical protein
BBBOND_0209660	0.201	0.706	0.472	0.46	hypothetical protein
BBBOND_0203380	0.169	0.795	0.402	0.46	hypothetical protein
BBBOND_0404790	0.122	0.365	0.889	0.46	Transmembrane and coiled-coil domains protein 1
BBBOND_0303960	0.054	0.813	0.51	0.46	DHHC zinc finger domain containing protein, putative
BBBOND_0201180	0.925	0.071	0.368	0.45	pantothenate kinase domain containing protein,putative
BBBOND_0310450	0.647	0.18	0.532	0.45	hypothetical protein
BBBOND_0309200	0.365	0.19	0.789	0.45	hypothetical protein
BBBOND_0101220	0.319	0.112	0.916	0.45	1-deoxy-D-xylulose 5-phosphate reductoisomerase family protein, putative
BBBOND_0109110	0.317	0.452	0.575	0.45	hypothetical protein
BBBOND_0003810	0.248	0.674	0.417	0.45	hypothetical protein, conserved
BBBOND_0006540	0.205	0.586	0.571	0.45	hypothetical protein, conserved
BBBOND_0404530	0.201	0.243	0.915	0.45	nucleotide-binding protein 1, putative
BBBOND_0313850	0.161	0.314	0.879	0.45	hypothetical protein
BBBOND_0301420	0.002	0.535	0.804	0.45	hypothetical protein, conserved
BBBOND_0300610	0.426	0.594	0.288	0.44	hypothetical protein
BBBOND_0211160	0.317	0.206	0.802	0.44	hypothetical protein
BBBOND_0005000	0.181	0.621	0.527	0.44	hypothetical protein, conserved
BBBOND_0101280	0.178	0.563	0.592	0.44	hypothetical protein
BBBOND_0302040	0.159	0.261	0.907	0.44	hypothetical protein
BBBOND_0406060	0.139	0.335	0.838	0.44	DDRGK domain-containing protein 1
BBBOND_0405900	0.097	0.369	0.865	0.44	hypothetical protein, conserved
BBBOND_0106330	0.058	0.369	0.902	0.44	hypothetical protein
BBBOND_0308420	0.005	0.386	0.925	0.44	hypothetical protein
BBBOND_0401770	0.001	0.522	0.798	0.44	hypothetical protein, conserved
BBBOND_0205320	0.855	0.322	0.098	0.43	hypothetical protein, conserved
BBBOND_0004640	0.653	0.045	0.593	0.43	hypothetical protein, conserved
BBBOND_0001190	0.612	0.056	0.627	0.43	hypothetical protein, conserved
BBBOND_0103420	0.599	0.184	0.495	0.43	hypothetical protein
BBBOND_0403680	0.333	0.857	0.089	0.43	hypothetical protein
BBBOND_0308560	0.298	0.128	0.867	0.43	60S acidic ribosomal protein P2 (L12EI), putative
BBBOND_0004550	0.22	0.17	0.899	0.43	hypothetical protein, conserved
BBBOND_0103270	0.168	0.411	0.712	0.43	hypothetical protein
BBBOND_0207150	0.106	0.335	0.836	0.43	hypothetical protein
BBBOND_0301380	0.056	0.395	0.828	0.43	hypothetical protein
BBBOND_0401100	0.006	0.761	0.519	0.43	ribosomal protein S12, putative
BBBOND_0205900	0.005	0.377	0.909	0.43	hypothetical protein, conserved
BBBOND_0106640	0.003	0.689	0.601	0.43	hypothetical protein, conserved
BBBOND_0310810	0.002	0.437	0.844	0.43	dnaK family protein, putative
BBBOND_0107790	0.001	0.393	0.895	0.43	ribosomal protein L1, putative
BBBOND_0307240	0.745	0.12	0.386	0.42	hypothetical protein, conserved
BBBOND_0211150	0.392	0.459	0.403	0.42	hypothetical protein
BBBOND_0204540	0.289	0.264	0.695	0.42	hypothetical protein
BBBOND_0201700	0.248	0.729	0.296	0.42	hypothetical protein
BBBOND_0303110	0.238	0.858	0.15	0.42	Rab7, putative
BBBOND_0103395	0.061	0.852	0.362	0.42	hypothetical protein, conserved
BBBOND_0312240	0.028	0.609	0.635	0.42	membrane protein, putative
BBBOND_0202770	0.009	0.391	0.857	0.42	U6 snRNA-associated Sm-like protein LSm2
BBBOND_0301930	0.003	0.582	0.663	0.42	hypothetical protein, conserved
BBBOND_0202460	0.001	0.425	0.837	0.42	hypothetical protein, conserved
BBBOND_0305530	0.959	0.04	0.243	0.41	metallopeptidase M24 family protein, putative
BBBOND_0300090	0.842	0.193	0.209	0.41	hypothetical protein, conserved
BBBOND_0402330	0.795	0.12	0.3	0.41	prohibitin, putative
BBBOND_0005700	0.552	0.059	0.618	0.41	hypothetical protein, conserved
BBBOND_0403200	0.498	0.085	0.639	0.41	hypothetical protein
BBBOND_0209220	0.322	0.067	0.839	0.41	hypothetical protein, conserved
BBBOND_0301310	0.253	0.498	0.479	0.41	hypothetical protein
BBBOND_0310800	0.25	0.14	0.838	0.41	SCO1/SenC family protein, putative
BBBOND_0201100	0.246	0.599	0.397	0.41	membrane protein, putative
BBBOND_0205390	0.099	0.225	0.911	0.41	hypothetical protein, conserved
BBBOND_0206670	0.095	0.667	0.459	0.41	membrane protein, putative
BBBOND_0301620	0.069	0.523	0.646	0.41	hypothetical protein
BBBOND_0302820	0.005	0.655	0.569	0.41	translation elongation factor Tu, putative
BBBOND_0305940	0.001	0.354	0.868	0.41	hypothetical protein
BBBOND_0001040	0.666	0.067	0.465	0.4	hypothetical protein, conserved
BBBOND_0006120	0.617	0.054	0.541	0.4	hypothetical protein, conserved
BBBOND_0001120	0.424	0.366	0	0.4	hypothetical protein, conserved
BBBOND_0402105	0.388	0.626	0.191	0.4	hypothetical protein, conserved
BBBOND_0108530	0.22	0.858	0.131	0.4	hypothetical protein, conserved
BBBOND_0402180	0.176	0.14	0.89	0.4	pre-mRNA splicing factor RNA helicase, putative
BBBOND_0306280	0.172	0.214	0.8	0.4	VACUOLAR PROTEIN SORTING (VPS33), putative
BBBOND_0005210	0.135	0.411	0.652	0.4	hypothetical protein, conserved
BBBOND_0201600	0.098	0.909	0.179	0.4	hypothetical protein
BBBOND_0205510	0.035	0.802	0.351	0.4	hypothetical protein, conserved
BBBOND_0106090	0.013	0.742	0.432	0.4	hypothetical protein, conserved
BBBOND_0101910	0.001	0.41	0.795	0.4	hypothetical protein, conserved
BBBOND_0304480	0.585	0.546	0.049	0.39	hypothetical protein
BBBOND_0006390	0.546	0.526	0.085	0.39	hypothetical protein, conserved
BBBOND_0003560	0.445	0.09	0.643	0.39	hypothetical protein, conserved
BBBOND_0001840	0.346	0.057	0.762	0.39	hypothetical protein, conserved
BBBOND_0306890	0.306	0.165	0.688	0.39	hypothetical protein, conserved
BBBOND_0203170	0.232	0.773	0.152	0.39	hypothetical protein
BBBOND_0300570	0.198	0.422	0.563	0.39	hypothetical protein
BBBOND_0404930	0.184	0.182	0.799	0.39	hypothetical protein
BBBOND_0308030	0.177	0.179	0.824	0.39	membrane protein, putative
BBBOND_0404130	0.087	0.204	0.865	0.39	membrane protein, putative
BBBOND_0401360	0.002	0.31	0.869	0.39	30S ribosomal protein S5
BBBOND_0308330	0.001	0.439	0.73	0.39	hypothetical protein
BBBOND_0303740	0.001	0.342	0.816	0.39	ATP synthase F1, alpha subunit family protein, putative
BBBOND_0302990	0.66	0.376	0.107	0.38	aspartyl protease family protein, putative
BBBOND_0002410	0.54	0.064	0.539	0.38	hypothetical protein, conserved
BBBOND_0002870	0.529	0.044	0.567	0.38	hypothetical protein, conserved
BBBOND_0108720	0.421	0.169	0.553	0.38	hypothetical protein, conserved
BBBOND_0205060	0.268	0.711	0.173	0.38	eukaryotic membrane protein, putative
BBBOND_0212320	0.244	0.595	0.293	0.38	hypothetical protein
BBBOND_0212070	0.232	0.081	0.841	0.38	oligosaccharyl transferase STT3 subunit, putative
BBBOND_0002170	0.164	0.139	0.827	0.38	hypothetical protein, conserved
BBBOND_0402560	0.099	0.314	0.715	0.38	hypothetical protein
BBBOND_0106230	0.087	0.61	0.437	0.38	hypothetical protein
BBBOND_0103870	0.056	0.337	0.751	0.38	hypothetical protein, conserved
BBBOND_0005300	0.053	0.166	0.934	0.38	hypothetical protein, conserved
BBBOND_0204630	0.039	0.549	0.539	0.38	hypothetical protein, conserved
BBBOND_0311370	0.034	0.305	0.816	0.38	hypothetical protein, conserved
BBBOND_0103130	0.021	0.307	0.816	0.38	60S ribosomal protein L27, putative
BBBOND_0200660	0.019	0.339	0.779	0.38	ATP-dependent metalloprotease FtsH family protein, putative
BBBOND_0310270	0.006	0.258	0.88	0.38	hypothetical protein
BBBOND_0303400	0.005	0.502	0.62	0.38	hypothetical protein, conserved
BBBOND_0404480	0.003	0.263	0.881	0.38	protein disulfide-isomerase, putative
BBBOND_0103920	0.003	0.606	0.522	0.38	hypothetical protein, conserved
BBBOND_0201430	0.003	0.386	0.758	0.38	hypothetical protein, conserved
BBBOND_0100960	0.002	0.56	0.586	0.38	asparaginyl-tRNA synthetase family protein, putative
BBBOND_0209180	0.002	0.284	0.861	0.38	hypothetical protein, conserved
BBBOND_0104120	0.001	0.326	0.806	0.38	nucleolar protein NOP5, putative
BBBOND_0208500	0.001	0.755	0.394	0.38	40S ribosomal protein S15, putative
BBBOND_0006260	0.62	0.05	0.451	0.37	hypothetical protein, conserved
BBBOND_0110140	0.561	0.17	0.387	0.37	DNA gyrase subunit B, putative
BBBOND_0401600	0.461	0.399	0.246	0.37	hypothetical protein
BBBOND_0104670	0.225	0.476	0.416	0.37	hypothetical protein, conserved
BBBOND_0108160	0.175	0.487	0.461	0.37	membrane protein, putative
BBBOND_0208200	0.165	0.55	0.407	0.37	hypothetical protein
BBBOND_0211370	0.164	0.083	0.861	0.37	hypothetical protein
BBBOND_0314010	0.129	0.063	0.904	0.37	hypothetical protein
BBBOND_0301560	0.083	0.143	0.879	0.37	hypothetical protein, conserved
BBBOND_0104690	0.062	0.228	0.824	0.37	hypothetical protein, conserved
BBBOND_0208490	0.059	0.19	0.862	0.37	tetratricopeptide repeat containing domain protein, putative
BBBOND_0400840	0.041	0.219	0.845	0.37	polyprenyl synthetase superfamily protein, putative
BBBOND_0309360	0.032	0.676	0.398	0.37	ATP-dependent metalloprotease FtsH family protein, putative
BBBOND_0209490	0.011	0.452	0.661	0.37	hypothetical protein, conserved
BBBOND_0103850	0.007	0.677	0.434	0.37	hypothetical protein, conserved
BBBOND_0303360	0.006	0.881	0.211	0.37	membrane protein, putative
BBBOND_0211710	0.004	0.224	0.874	0.37	hypothetical protein, conserved
BBBOND_0209360	0.002	0.73	0.386	0.37	hypothetical protein, conserved
BBBOND_0105620	0.001	0.241	0.882	0.37	mitochondrial inner membrane translocase subunit TIM44, putative
BBBOND_0000490	0.586	0.067	0.42	0.36	hypothetical protein, conserved
BBBOND_0313060	0.562	0.063	0.444	0.36	hypothetical protein, conserved
BBBOND_0005610	0.471	0.064	0.534	0.36	hypothetical protein, conserved
BBBOND_0106920	0.353	0.083	0.65	0.36	hypothetical protein, conserved
BBBOND_0005500	0.334	0.134	0.62	0.36	hypothetical protein, conserved
BBBOND_0209090	0.298	0.424	0.373	0.36	hypothetical protein, conserved
BBBOND_0000890	0.218	0.806	0.068	0.36	hypothetical protein, conserved
BBBOND_0101830	0.192	0.062	0.818	0.36	3'-5' exonuclease domain containing protein, putative
BBBOND_0004580	0.146	0.12	0.804	0.36	hypothetical protein, conserved
BBBOND_0305610	0.129	0.117	0.84	0.36	hypothetical protein
BBBOND_0101420	0.119	0.059	0.905	0.36	Exosome complex exonuclease RRP4
BBBOND_0313960	0.11	0.572	0.407	0.36	hypothetical protein
BBBOND_0306920	0.102	0.873	0.108	0.36	hypothetical protein
BBBOND_0205170	0.101	0.788	0.178	0.36	membrane protein, putative
BBBOND_0209980	0.097	0.347	0.644	0.36	hypothetical protein
BBBOND_0205480	0.092	0.891	0.09	0.36	hypothetical protein
BBBOND_0205960	0.089	0.817	0.172	0.36	hypothetical protein
BBBOND_0406090	0.089	0.125	0.881	0.36	hypothetical protein
BBBOND_0205540	0.031	0.404	0.648	0.36	DHHC zinc finger domain containing protein, putative
BBBOND_0212220	0.029	0.13	0.93	0.36	DNA topoisomerase, putative
BBBOND_0102060	0.027	0.547	0.5	0.36	hypothetical protein, conserved
BBBOND_0202430	0.014	0.366	0.687	0.36	hypothetical protein
BBBOND_0102100	0.007	0.48	0.6	0.36	tRNA binding domain containing protein, putative
BBBOND_0203370	0.003	0.91	0.162	0.36	hypothetical protein
BBBOND_0002980	0.002	0.266	0.815	0.36	hypothetical protein, conserved
BBBOND_0310730	0.001	0.192	0.882	0.36	hypothetical protein, conserved
BBBOND_0200260	0.653	0.031	0.359	0.35	Mitochondrial import inner membrane translocase subunit Tim13
BBBOND_0204170	0.612	0.346	0.097	0.35	hypothetical protein
BBBOND_0004600	0.578	0.042	0.426	0.35	hypothetical protein, conserved
BBBOND_0201390	0.538	0.322	0.194	0.35	hypothetical protein, conserved
BBBOND_0200780	0.513	0.322	0.201	0.35	GST/eEF1-gamma domain containg protein,putative
BBBOND_0004200	0.471	0.04	0.526	0.35	hypothetical protein, conserved
BBBOND_0203230	0.465	0.046	0.529	0.35	BolA-like protein, putative
BBBOND_0004160	0.464	0.056	0.534	0.35	hypothetical protein, conserved
BBBOND_0005810	0.314	0.307	0.437	0.35	hypothetical protein, conserved
BBBOND_0003820	0.284	0.11	0.649	0.35	hypothetical protein, conserved
BBBOND_0005120	0.279	0.043	0.74	0.35	hypothetical protein, conserved
BBBOND_0002780	0.273	0.698	0.083	0.35	hypothetical protein, conserved
BBBOND_0305030	0.125	0.434	0.483	0.35	hypothetical protein
BBBOND_0203310	0.092	0.049	0.899	0.35	prenyltransferase, UbiA family protein, putative
BBBOND_0207970	0.09	0.33	0.618	0.35	aspartate transcarbamoylase, putative
BBBOND_0102120	0.083	0.859	0.119	0.35	hypothetical protein, conserved
BBBOND_0204410	0.08	0.153	0.831	0.35	CGI-141 protein-like protein, putative
BBBOND_0107353	0.064	0.589	0.403	0.35	hypothetical protein, conserved
BBBOND_0110860	0.062	0.262	0.718	0.35	HAD superfamily hydrolase, putative
BBBOND_0200880	0.009	0.136	0.895	0.35	30S ribosomal protein S6
BBBOND_0305540	0.008	0.136	0.916	0.35	MITOCHONDRIAL 39S RIBOSOMAL PROTEIN L49, putative
BBBOND_0202930	0.004	0.91	0.146	0.35	hypothetical protein
BBBOND_0403570	0.003	0.132	0.909	0.35	hypothetical protein, conserved
BBBOND_0300650	0.001	0.169	0.872	0.35	hypothetical protein, conserved
BBBOND_0100090	0.001	0.246	0.804	0.35	hypothetical protein, conserved
BBBOND_0202990	0.879	0.045	0.082	0.34	hypothetical protein
BBBOND_0204070	0.835	0.069	0.12	0.34	WD domain, G-beta repeat containing protein, putative
BBBOND_0304970	0.469	0.272	0.28	0.34	hypothetical protein, conserved
BBBOND_0103480	0.394	0.116	0.51	0.34	sodium/hydrogen exchanger 1, putative
BBBOND_0209740	0.339	0.057	0.638	0.34	E3 UBIQUITIN PROTEIN LIGASE URE-B1,putative
BBBOND_0000170	0.218	0.178	0.612	0.34	hypothetical protein, conserved
BBBOND_0107880	0.172	0.712	0.122	0.34	hypothetical protein, conserved
BBBOND_0305720	0.162	0.594	0.251	0.34	hypothetical protein, conserved
BBBOND_0402010	0.148	0.105	0.764	0.34	hypothetical protein
BBBOND_0313990	0.115	0.26	0.653	0.34	hypothetical protein
BBBOND_0109460	0.044	0.746	0.241	0.34	hypothetical protein
BBBOND_0301940	0.008	0.832	0.18	0.34	malate:quinone oxidoreductase, putative
BBBOND_0311380	0.005	0.201	0.828	0.34	WD domain, G-beta repeat containing protein, putative
BBBOND_0305580	0.004	0.345	0.664	0.34	50S ribosomal protein L3, putative
BBBOND_0313650	0.003	0.108	0.906	0.34	hypothetical protein, conserved
BBBOND_0105630	0.003	0.198	0.825	0.34	small nuclear ribonucleoprotein Sm subunit, putative
BBBOND_0401760	0.002	0.883	0.121	0.34	lipoate-protein ligase A, putative
BBBOND_0107680	0.002	0.864	0.156	0.34	ribosomal protein S18, putative
BBBOND_0212170	0.001	0.403	0.628	0.34	trehalose-6-phosphate synthase domain containing protein, putative
BBBOND_0211430	0.001	0.125	0.886	0.34	factor associated with neutral-sphingomyelinase activation, putative
BBBOND_0111020	0.001	0.533	0.494	0.34	hypothetical protein
BBBOND_0305840	0.737	0.17	0.095	0.33	hypothetical protein
BBBOND_0205200	0.499	0.378	0.103	0.33	hypothetical protein, conserved
BBBOND_0005150	0.435	0.046	0.518	0.33	hypothetical protein, conserved
BBBOND_0312440	0.43	0.354	0.194	0.33	hypothetical protein
BBBOND_0203350	0.39	0.284	0.316	0.33	hypothetical protein
BBBOND_0001490	0.314	0.064	0.62	0.33	hypothetical protein, conserved
BBBOND_0206740	0.304	0.367	0.317	0.33	hypothetical protein
BBBOND_0305920	0.237	0.403	0.357	0.33	hypothetical protein, conserved
BBBOND_0405690	0.182	0.065	0.757	0.33	hypothetical protein, conserved
BBBOND_0200350	0.174	0.101	0.706	0.33	hypothetical protein, conserved
BBBOND_0204300	0.167	0.535	0.289	0.33	membrane protein, putative
BBBOND_0300170	0.167	0.063	0.77	0.33	hypothetical protein
BBBOND_0404460	0.155	0.3	0.538	0.33	hypothetical protein, conserved
BBBOND_0003960	0.099	0.118	0.779	0.33	hypothetical protein, conserved
BBBOND_0403640	0.079	0.331	0.582	0.33	optic atrophy protein family, putative
BBBOND_0003320	0.079	0.055	0.851	0.33	hypothetical protein, conserved
BBBOND_0101150	0.067	0.459	0.459	0.33	hypothetical protein
BBBOND_0313460	0.052	0.258	0.685	0.33	membrane protein, putative
BBBOND_0209600	0.044	0.681	0.261	0.33	glycerol-3-phosphate-acyltransferase, putative
BBBOND_0205950	0.043	0.845	0.109	0.33	hypothetical protein
BBBOND_0210615	0.024	0.455	0.503	0.33	hypothetical protein, conserved
BBBOND_0310580	0.024	0.151	0.82	0.33	hypothetical protein, conserved
BBBOND_0001830	0.007	0.24	0.756	0.33	hypothetical protein, conserved
BBBOND_0204340	0.005	0.573	0.398	0.33	hypothetical protein
BBBOND_0304940	0.003	0.774	0.222	0.33	hypothetical protein, conserved
BBBOND_0102130	0.002	0.618	0.379	0.33	hypothetical protein, conserved
BBBOND_0102080	0.002	0.197	0.798	0.33	hypothetical protein, conserved
BBBOND_0203070	0.001	0.819	0.161	0.33	hypothetical protein, conserved
BBBOND_0202750	0.001	0.484	0.492	0.33	hypothetical protein, conserved
BBBOND_0208260	0.001	0.637	0.35	0.33	hypothetical protein, conserved
BBBOND_0401790	0.001	0.145	0.84	0.33	small GTP-binding and elongation factor Tu GTP binding domain containing protein, putative
BBBOND_0309220	0.666	0.157	0.137	0.32	membrane protein, putative
BBBOND_0208050	0.649	0.24	0.074	0.32	hypothetical protein
BBBOND_0104840	0.534	0.309	0.106	0.32	hypothetical protein
BBBOND_0005540	0.297	0.067	0.586	0.32	hypothetical protein, conserved
BBBOND_0311290	0.232	0.353	0.374	0.32	mitochondrial processing peptidase alpha subunit, putative
BBBOND_0106880	0.186	0.06	0.716	0.32	flavodoxin domain containing protein, putative
BBBOND_0208560	0.176	0.131	0.65	0.32	hypothetical protein
BBBOND_0300720	0.174	0.479	0.3	0.32	hypothetical protein
BBBOND_0402890	0.154	0.69	0.108	0.32	hypothetical protein
BBBOND_0311510	0.119	0.048	0.806	0.32	Protein transport protein SEC13
BBBOND_0311440	0.119	0.048	0.806	0.32	hypothetical protein
BBBOND_0102755	0.074	0.793	0.095	0.32	DNA-directed RNA polymerase 2 subunit, putative
BBBOND_0305120	0.072	0.768	0.131	0.32	hypothetical protein
BBBOND_0106790	0.069	0.053	0.828	0.32	hypothetical protein, conserved
BBBOND_0301150	0.062	0.68	0.224	0.32	ENGULFMENT AND CELL MOTILITY 2, putative
BBBOND_0403850	0.049	0.128	0.778	0.32	hypothetical protein
BBBOND_0401370	0.042	0.149	0.754	0.32	hypothetical protein, conserved
BBBOND_0400430	0.026	0.049	0.877	0.32	RNA helicase, putative
BBBOND_0101120	0.008	0.49	0.463	0.32	ATPase, AAA family protein, putative
BBBOND_0402860	0.003	0.837	0.125	0.32	FAS-associated factor 2
BBBOND_0105800	0.002	0.094	0.866	0.32	hypothetical protein
BBBOND_0404140	0.001	0.405	0.563	0.32	Probable exosome complex exonuclease 1
BBBOND_0104390	0.001	0.373	0.575	0.32	hypothetical protein
BBBOND_0100760	0.001	0.839	0.109	0.32	hypothetical protein, conserved
BBBOND_0312040	0.001	0.413	0.539	0.32	methionine aminopeptidase, putative
BBBOND_0207380	0.001	0.786	0.161	0.32	hypothetical protein, conserved
BBBOND_0301170	0.408	0.322	0.191	0.31	hypothetical protein
BBBOND_0108770	0.356	0.334	0.249	0.31	hypothetical protein, conserved
BBBOND_0109900	0.312	0.476	0.129	0.31	hypothetical protein
BBBOND_0108700	0.292	0.115	0.524	0.31	tyrosyl-tRNA synthetase, putative
BBBOND_0000360	0.262	0.366	0	0.31	hypothetical protein, conserved
BBBOND_0201260	0.208	0.055	0.654	0.31	Phosphatidate phosphatase LPIN3
BBBOND_0001880	0.17	0.423	0.347	0.31	hypothetical protein, conserved
BBBOND_0310010	0.163	0.634	0.143	0.31	hypothetical protein
BBBOND_0304780	0.121	0.701	0.116	0.31	hypothetical protein
BBBOND_0405790	0.107	0.036	0.777	0.31	bis(5'-adenosyl)-triphosphatase, putative
BBBOND_0212270	0.106	0.157	0.653	0.31	hypothetical protein
BBBOND_0110260	0.086	0.577	0.27	0.31	hypothetical protein
BBBOND_0106570	0.071	0.049	0.796	0.31	tubulin, putative
BBBOND_0402500	0.07	0.12	0.738	0.31	hypothetical protein, conserved
BBBOND_0209190	0.061	0.038	0.829	0.31	WD domain, G-beta repeat containing protein, putative
BBBOND_0403280	0.061	0.557	0.306	0.31	cytochrome c oxidase subunit 2a, putative
BBBOND_0308960	0.024	0.1	0.819	0.31	Protein ASC1-like protein
BBBOND_0402400	0.018	0.141	0.783	0.31	adrenodoxin-type ferredoxin, putative
BBBOND_0103370	0.015	0.201	0.718	0.31	hypothetical protein, conserved
BBBOND_0105990	0.014	0.059	0.863	0.31	helicase, putative
BBBOND_0200450	0.014	0.67	0.232	0.31	hypothetical protein, conserved
BBBOND_0106470	0.006	0.806	0.11	0.31	Rab2, putative
BBBOND_0401960	0.006	0.087	0.83	0.31	hypothetical protein, conserved
BBBOND_0201630	0.005	0.279	0.636	0.31	hypothetical protein, conserved
BBBOND_0105450	0.003	0.058	0.856	0.31	phosphoglycerate kinase, putative
BBBOND_0208840	0.002	0.184	0.758	0.31	RNB-like protein, putative
BBBOND_0211060	0.002	0.099	0.841	0.31	GTP-binding protein, putative
BBBOND_0301360	0.002	0.118	0.811	0.31	40S ribosomal protein S5, putative
BBBOND_0202370	0.001	0.592	0.336	0.31	hypothetical protein, conserved
BBBOND_0300200	0.001	0.657	0.275	0.31	hypothetical protein, conserved
BBBOND_0403630	0.001	0.65	0.283	0.31	hypothetical protein, conserved
BBBOND_0103910	0.001	0.429	0.507	0.31	protein kinase CK2 regulatory subunit CK2B1, putative
BBBOND_0305960	0.001	0.131	0.787	0.31	Maf-like protein family protein, putative
BBBOND_0311630	0.001	0.834	0.082	0.31	hypothetical protein, conserved
BBBOND_0102830	0.001	0.033	0.908	0.31	hypothetical protein
BBBOND_0301390	0.417	0.028	0.46	0.3	cytochrome c oxidase copper chaperone (COX17), putative
BBBOND_0201080	0.408	0.4	0.103	0.3	hypothetical protein
BBBOND_0005790	0.374	0.063	0.473	0.3	hypothetical protein, conserved
BBBOND_0208710	0.322	0.458	0.129	0.3	hypothetical protein
BBBOND_0402440	0.253	0.463	0.18	0.3	hypothetical protein, conserved
BBBOND_0400050	0.209	0.07	0.616	0.3	hypothetical protein
BBBOND_0101520	0.206	0.333	0.352	0.3	hypothetical protein, conserved
BBBOND_0105340	0.164	0.059	0.692	0.3	adenylosuccinate synthetase, putative
BBBOND_0003150	0.101	0.406	0.393	0.3	hypothetical protein, conserved
BBBOND_0302110	0.071	0.167	0.664	0.3	hypothetical protein, conserved
BBBOND_0002550	0.069	0.072	0.745	0.3	hypothetical protein, conserved
BBBOND_0312750	0.066	0.733	0.102	0.3	membrane protein, putative
BBBOND_0303600	0.062	0.455	0.39	0.3	ATPase associated with various cellular activities (AAA) family protein, putative
BBBOND_0204960	0.058	0.074	0.765	0.3	hypothetical protein, conserved
BBBOND_0100730	0.051	0.1	0.74	0.3	vacuolar ATPase subunit C family protein, putative
BBBOND_0211920	0.049	0.271	0.591	0.3	hypothetical protein
BBBOND_0404590	0.038	0.108	0.745	0.3	Mitochondrial substrate carrier family protein W
BBBOND_0312740	0.03	0.354	0.529	0.3	ER lumen protein retaining receptor, putative
BBBOND_0306340	0.029	0.211	0.66	0.3	Rab1a, putative
BBBOND_0303820	0.023	0.791	0.101	0.3	hypothetical protein
BBBOND_0104370	0.021	0.177	0.707	0.3	u1 snRNP, putative
BBBOND_0110090	0.012	0.236	0.647	0.3	hypothetical protein, conserved
BBBOND_0402730	0.006	0.177	0.726	0.3	histidyl-tRNA synthetase, putative
BBBOND_0100610	0.006	0.075	0.82	0.3	hypothetical protein, conserved
BBBOND_0404050	0.003	0.122	0.787	0.3	hypothetical protein, conserved
BBBOND_0403990	0.003	0.093	0.804	0.3	hypothetical protein, conserved
BBBOND_0101730	0.002	0.345	0.562	0.3	dnaJ C terminal region domain containing protein, putative
BBBOND_0109930	0.001	0.136	0.761	0.3	hypothetical protein
BBBOND_0209380	0.001	0.051	0.84	0.3	Ribosome maturation protein SBDS
BBBOND_0108620	0.001	0.34	0.558	0.3	heat shock protein 75, putative
BBBOND_0101210	0.001	0.278	0.62	0.3	hypothetical protein, conserved
BBBOND_0105240	0.001	0.068	0.828	0.3	ribosomal protein L16, putative
BBBOND_0303000	0.001	0.152	0.736	0.3	ubiquitin carboxyl-terminal hydrolase family protein, putative
BBBOND_0401450	0.001	0.11	0.793	0.3	Thioredoxin domain-containing protein 9
BBBOND_0401410	0.001	0.11	0.793	0.3	Thioredoxin domain-containing protein 9
BBBOND_0305100	0.539	0.215	0.123	0.29	hypothetical protein
BBBOND_0304630	0.538	0.206	0.131	0.29	hypothetical protein
BBBOND_0201120	0.277	0.291	0.315	0.29	hypothetical protein
BBBOND_0000590	0.244	0.244	0.375	0.29	hypothetical protein, conserved
BBBOND_0105670	0.236	0.463	0.169	0.29	hypothetical protein
BBBOND_0004450	0.213	0.366	0	0.29	hypothetical protein, conserved
BBBOND_0306150	0.189	0.451	0.233	0.29	isocitrate dehydrogenase, NADP-dependent family protein, putative
BBBOND_0306060	0.181	0.56	0.14	0.29	hypothetical protein
BBBOND_0310140	0.162	0.202	0.511	0.29	Uncharacterized protein KIAA0195
BBBOND_0003100	0.155	0.283	0.44	0.29	hypothetical protein, conserved
BBBOND_0400570	0.138	0.043	0.693	0.29	hypothetical protein, conserved
BBBOND_0111270	0.115	0.3	0.453	0.29	diphthine synthase, putative
BBBOND_0307110	0.11	0.128	0.632	0.29	SHORT-CHAIN DEHYDROGENASES/REDUCTASE FAMILY MEMBER protein, putative
BBBOND_0302970	0.079	0.289	0.493	0.29	membrane protein, putative
BBBOND_0110830	0.057	0.595	0.22	0.29	hypothetical protein
BBBOND_0105960	0.039	0.09	0.74	0.29	hypothetical protein, conserved
BBBOND_0202520	0.038	0.528	0.291	0.29	glyceraldehyde-3-phosphate dehydrogenase protein, putative
BBBOND_0005920	0.038	0.133	0.695	0.29	hypothetical protein, conserved
BBBOND_0311720	0.03	0.218	0.61	0.29	Pre-rRNA-processing protein TSR2, putative
BBBOND_0305280	0.024	0.058	0.786	0.29	NUCLEAR MOVEMENT PROTEIN NUDC, putative
BBBOND_0210220	0.023	0.757	0.102	0.29	hypothetical protein, conserved
BBBOND_0204750	0.021	0.248	0.587	0.29	hypothetical protein
BBBOND_0201940	0.008	0.242	0.63	0.29	hypothetical protein
BBBOND_0207325	0.008	0.516	0.351	0.29	hypothetical protein, conserved
BBBOND_0301630	0.006	0.328	0.527	0.29	hypothetical protein, conserved
BBBOND_0111290	0.006	0.148	0.703	0.29	elongation factor P, putative
BBBOND_0310320	0.004	0.367	0.496	0.29	ATP synthase subunit C family protein, putative
BBBOND_0301970	0.002	0.044	0.816	0.29	hypothetical protein
BBBOND_0206450	0.001	0.569	0.309	0.29	hypothetical protein, conserved
BBBOND_0204110	0.001	0.119	0.745	0.29	hypothetical protein, conserved
BBBOND_0313250	0.001	0.721	0.151	0.29	hypothetical protein, conserved
BBBOND_0402280	0.001	0.584	0.29	0.29	proteasome beta 2 subunit, putative
BBBOND_0404090	0.001	0.269	0.589	0.29	hypothetical protein, conserved
BBBOND_0001730	0.001	0.188	0.686	0.29	hypothetical protein, conserved
BBBOND_0309720	0.001	0.098	0.782	0.29	hypothetical protein
BBBOND_0309620	0.001	0.098	0.782	0.29	hypothetical protein
BBBOND_0200370	0.001	0.468	0.408	0.29	hypothetical protein, conserved
BBBOND_0400370	0.001	0.407	0.469	0.29	GTP binding protein, putative
BBBOND_0208880	0.616	0.104	0.132	0.28	hypothetical protein
BBBOND_0105650	0.44	0.262	0.142	0.28	co-chaperone GrpE, putative
BBBOND_0104400	0.324	0.233	0.273	0.28	hypothetical protein
BBBOND_0210630	0.322	0.115	0.393	0.28	hypothetical protein, conserved
BBBOND_0400610	0.322	0.085	0.427	0.28	Telomerase Cajal body protein 1
BBBOND_0109000	0.275	0.344	0.218	0.28	hypothetical protein
BBBOND_0403160	0.211	0.047	0.582	0.28	peptidyl-prolyl cis-trans isomerase, putative
BBBOND_0304110	0.199	0.035	0.603	0.28	hypothetical protein, conserved
BBBOND_0210850	0.181	0.474	0.178	0.28	hypothetical protein
BBBOND_0313360	0.172	0.34	0.338	0.28	hypothetical protein
BBBOND_0001290	0.108	0.623	0.112	0.28	hypothetical protein, conserved
BBBOND_0209310	0.107	0.493	0.253	0.28	hypothetical protein
BBBOND_0005240	0.086	0.096	0.645	0.28	hypothetical protein, conserved
BBBOND_0107570	0.071	0.703	0.053	0.28	polyubiquitin, putative
BBBOND_0002670	0.051	0.049	0.747	0.28	hypothetical protein, conserved
BBBOND_0405820	0.032	0.213	0.596	0.28	hypothetical protein, conserved
BBBOND_0302150	0.028	0.701	0.121	0.28	Rab1b, putative
BBBOND_0002590	0.023	0.588	0.226	0.28	hypothetical protein, conserved
BBBOND_0405310	0.02	0.038	0.777	0.28	hypothetical protein
BBBOND_0108300	0.009	0.154	0.69	0.28	DNA mismatch repair protein, putative
BBBOND_0404880	0.004	0.486	0.336	0.28	hypothetical protein, conserved
BBBOND_0000870	0.004	0.049	0.774	0.28	hypothetical protein, conserved
BBBOND_0001960	0.003	0.049	0.782	0.28	hypothetical protein, conserved
BBBOND_0110040	0.003	0.049	0.787	0.28	orotidine 5'-phosphate decarboxylase, putative
BBBOND_0202020	0.002	0.365	0.48	0.28	hypothetical protein, conserved
BBBOND_0101460	0.001	0.064	0.769	0.28	hypothetical protein
BBBOND_0001440	0.001	0.067	0.765	0.28	hypothetical protein, conserved
BBBOND_0103900	0.001	0.126	0.719	0.28	hypothetical protein, conserved
BBBOND_0210340	0.001	0.627	0.203	0.28	hypothetical protein, conserved
BBBOND_0107740	0.599	0.045	0.178	0.27	SHORT-CHAIN DEHYDROGENASES/REDUCTASE FAMILY MEMBER protein, putative
BBBOND_0311140	0.361	0.307	0.149	0.27	hypothetical protein
BBBOND_0401460	0.321	0.262	0.226	0.27	hypothetical protein
BBBOND_0310840	0.251	0.354	0.193	0.27	hypothetical protein
BBBOND_0003290	0.241	0.054	0.512	0.27	hypothetical protein, conserved
BBBOND_0109520	0.222	0.047	0.548	0.27	transporter, putative
BBBOND_0001370	0.199	0.059	0.551	0.27	hypothetical protein, conserved
BBBOND_0108580	0.198	0.178	0.428	0.27	nucleolar protein Nop56, putative
BBBOND_0212240	0.173	0.484	0.153	0.27	hypothetical protein
BBBOND_0103340	0.163	0.085	0.547	0.27	WD domain, G-beta repeat containing protein, putative
BBBOND_0209630	0.097	0.348	0.363	0.27	hypothetical protein
BBBOND_0004010	0.079	0.094	0.626	0.27	hypothetical protein, conserved
BBBOND_0400150	0.061	0.193	0.548	0.27	hypothetical protein
BBBOND_0302140	0.057	0.078	0.673	0.27	Ribosomal protein S16, putative
BBBOND_0107170	0.056	0.576	0.179	0.27	hypothetical protein, conserved
BBBOND_0401890	0.042	0.088	0.692	0.27	Ganglioside-induced differentiation-associated protein 2
BBBOND_0000520	0.035	0.443	0.329	0.27	hypothetical protein, conserved
BBBOND_0312960	0.035	0.062	0.72	0.27	plectin/S10 domain containing protein, putative
BBBOND_0301200	0.028	0.691	0.085	0.27	protein transport protein sec61, putative
BBBOND_0400340	0.024	0.086	0.705	0.27	hypothetical protein
BBBOND_0305460	0.013	0.16	0.63	0.27	hypothetical protein, conserved
BBBOND_0105440	0.011	0.106	0.69	0.27	ribose-phosphate pyrophosphokinase, putative
BBBOND_0001430	0.01	0.238	0.576	0.27	hypothetical protein, conserved
BBBOND_0402450	0.009	0.067	0.74	0.27	translation initiation factor eIF epsilon subunit, putative
BBBOND_0309850	0.006	0.487	0.307	0.27	hypothetical protein
BBBOND_0209450	0.003	0.435	0.368	0.27	ATP synthase F1 gamma subunit, putative
BBBOND_0309770	0.003	0.332	0.489	0.27	hypothetical protein, conserved
BBBOND_0003270	0.003	0.253	0.545	0.27	hypothetical protein, conserved
BBBOND_0400820	0.003	0.11	0.707	0.27	hypothetical protein, conserved
BBBOND_0203400	0.002	0.043	0.769	0.27	DEAD box RNA helicase, putative
BBBOND_0200650	0.002	0.202	0.612	0.27	hypothetical protein, conserved
BBBOND_0203810	0.002	0.128	0.67	0.27	hypothetical protein, conserved
BBBOND_0403140	0.001	0.73	0.08	0.27	hypothetical protein, conserved
BBBOND_0310690	0.001	0.095	0.709	0.27	hypothetical protein, conserved
BBBOND_0403030	0.001	0.111	0.688	0.27	ATP-dependent helicase, putative
BBBOND_0206520	0.001	0.374	0.421	0.27	cysteinyl-tRNA synthetase, putative
BBBOND_0306240	0.001	0.087	0.708	0.27	HesB-like domain containing protein, putative
BBBOND_0203010	0.001	0.031	0.778	0.27	PCI domain containing protein, putative
BBBOND_0309370	0.001	0.089	0.718	0.27	DEAD/DEAH box domain containing protein, putative
BBBOND_0304020	0.001	0.056	0.755	0.27	UFM1-protein ligase 1 homolog
BBBOND_0003970	0.493	0.061	0.236	0.26	hypothetical protein, conserved
BBBOND_0211970	0.426	0.183	0.165	0.26	hypothetical protein
BBBOND_0002560	0.419	0.277	0.079	0.26	hypothetical protein, conserved
BBBOND_0212030	0.347	0.258	0.171	0.26	hypothetical protein, conserved
BBBOND_0104640	0.306	0.061	0.413	0.26	glycosyltransferase family protein 28, putative
BBBOND_0203160	0.302	0.284	0.185	0.26	hypothetical protein
BBBOND_0005220	0.296	0.058	0.437	0.26	hypothetical protein, conserved
BBBOND_0402170	0.253	0.375	0.161	0.26	hypothetical protein, conserved
BBBOND_0312910	0.246	0.195	0.339	0.26	hypothetical protein
BBBOND_0400850	0.192	0.388	0.206	0.26	hypothetical protein, conserved
BBBOND_0001280	0.185	0.059	0.53	0.26	hypothetical protein, conserved
BBBOND_0204640	0.181	0.385	0.212	0.26	small GTP-binding protein sar1, putative
BBBOND_0109290	0.082	0.068	0.634	0.26	hypothetical protein
BBBOND_0108220	0.076	0.298	0.415	0.26	ribosomal protein L14, putative
BBBOND_0313910	0.074	0.058	0.649	0.26	hypothetical protein
BBBOND_0310390	0.064	0.087	0.637	0.26	membrane protein, putative
BBBOND_0403790	0.053	0.4	0.332	0.26	glucosamine--fructose-6- phosphateaminotransferase, putative
BBBOND_0400080	0.034	0.043	0.692	0.26	hypothetical protein
BBBOND_0004130	0.03	0.126	0.636	0.26	hypothetical protein, conserved
BBBOND_0006310	0.029	0.191	0.561	0.26	hypothetical protein, conserved
BBBOND_0302850	0.024	0.091	0.652	0.26	hypothetical protein, conserved
BBBOND_0002760	0.024	0.058	0.689	0.26	hypothetical protein, conserved
BBBOND_0405770	0.021	0.057	0.691	0.26	regulator of chromosome condensation (RCC1), domain containing protein, putative
BBBOND_0403720	0.017	0.475	0.297	0.26	CAAX metallo endopeptidase, putative
BBBOND_0100060	0.012	0.11	0.651	0.26	hypothetical protein, conserved
BBBOND_0108280	0.009	0.048	0.726	0.26	PHD FINGER PROTEIN, putative
BBBOND_0305980	0.006	0.628	0.137	0.26	hypothetical protein, conserved
BBBOND_0309560	0.006	0.064	0.717	0.26	MJ0570-related uncharacterized domain containing protein, putative
BBBOND_0104560	0.005	0.032	0.749	0.26	calcium ATPase SERCA-like, putative
BBBOND_0300800	0.004	0.168	0.605	0.26	hypothetical protein, conserved
BBBOND_0201920	0.004	0.292	0.484	0.26	hypothetical protein
BBBOND_0100450	0.004	0.034	0.749	0.26	Ribokinase-like superfamily protein, putative
BBBOND_0106670	0.003	0.664	0.104	0.26	hypothetical protein
BBBOND_0403900	0.003	0.099	0.673	0.26	thioredoxin domain containing protein, putative
BBBOND_0211530	0.002	0.659	0.12	0.26	hypothetical protein
BBBOND_0303810	0.002	0.621	0.145	0.26	hypothetical protein
BBBOND_0104510	0.002	0.392	0.376	0.26	hypothetical protein, conserved
BBBOND_0305470	0.002	0.208	0.578	0.26	hypothetical protein, conserved
BBBOND_0209570	0.001	0.087	0.692	0.26	Vam6/Vps39-like protein
BBBOND_0109270	0.001	0.163	0.608	0.26	hypothetical protein
BBBOND_0307070	0.001	0.207	0.561	0.26	NifU-like domain containing protein, putative
BBBOND_0104960	0.396	0.282	0.085	0.25	cytidine triphosphate synthetase, putative
BBBOND_0404840	0.377	0.026	0.357	0.25	Transcription factor TFIIIB component B
BBBOND_0103600	0.344	0.188	0.217	0.25	hypothetical protein, conserved
BBBOND_0306200	0.275	0.129	0.334	0.25	hypothetical protein
BBBOND_0204580	0.259	0.061	0.418	0.25	hypothetical protein
BBBOND_0307660	0.219	0.191	0.35	0.25	hypothetical protein
BBBOND_0304130	0.153	0.215	0.377	0.25	hypothetical protein
BBBOND_0102360	0.088	0.113	0.55	0.25	hypothetical protein
BBBOND_0006030	0.082	0.169	0.493	0.25	hypothetical protein, conserved
BBBOND_0307250	0.082	0.373	0.294	0.25	CDK5 regulatory subunit-associated protein
BBBOND_0002160	0.033	0.17	0.561	0.25	hypothetical protein, conserved
BBBOND_0209930	0.005	0.085	0.666	0.25	hypothetical protein
BBBOND_0404180	0.002	0.535	0.21	0.25	hypothetical protein, conserved
BBBOND_0210200	0.002	0.598	0.16	0.25	hypothetical protein, conserved
BBBOND_0212090	0.002	0.042	0.695	0.25	glucose-6-phosphate isomerase protein, putative
BBBOND_0006050	0.002	0.153	0.6	0.25	hypothetical protein, conserved
BBBOND_0108110	0.002	0.631	0.11	0.25	ribosomal protein L15, putative
BBBOND_0209610	0.001	0.689	0.058	0.25	Rsm22,putative
BBBOND_0105750	0.001	0.054	0.709	0.25	LSM domain containing protein, putative
BBBOND_0403800	0.001	0.343	0.405	0.25	hypothetical protein, conserved
BBBOND_0206630	0.001	0.059	0.691	0.25	hypothetical protein, conserved
BBBOND_0105970	0.001	0.589	0.155	0.25	hypothetical protein, conserved
BBBOND_0400970	0.425	0.08	0.215	0.24	hypothetical protein
BBBOND_0002280	0.315	0.106	0.31	0.24	hypothetical protein, conserved
BBBOND_0306960	0.314	0.201	0.211	0.24	N-ACETYLGLUCOSAMINYL-PH OSPHATIDYLINOSITOL DE-N-ACETYLASE, putative
BBBOND_0003460	0.3	0.052	0.38	0.24	hypothetical protein, conserved
BBBOND_0208550	0.297	0.33	0.102	0.24	hypothetical protein
BBBOND_0310630	0.27	0.366	0.08	0.24	hypothetical protein
BBBOND_0404070	0.229	0.193	0.301	0.24	HIT domain containing protein, putative
BBBOND_0200750	0.229	0.399	0.082	0.24	hypothetical protein
BBBOND_0203090	0.21	0.061	0.437	0.24	RNA polymerase III subunit RPC82 helix-turn-helix domain containing protein,putative
BBBOND_0105430	0.174	0.055	0.477	0.24	small nuclear ribonucleoprotein F, putative
BBBOND_0005820	0.162	0.04	0.506	0.24	hypothetical protein, conserved
BBBOND_0305110	0.149	0.043	0.526	0.24	hypothetical protein
BBBOND_0205360	0.123	0.488	0.099	0.24	hypothetical protein, conserved
BBBOND_0312280	0.114	0.104	0.493	0.24	hypothetical protein, conserved
BBBOND_0212160	0.106	0.062	0.548	0.24	TBC domain containing protein, putative
BBBOND_0304140	0.105	0.141	0.459	0.24	hypothetical protein
BBBOND_0300010	0.099	0.502	0.132	0.24	hypothetical protein, conserved
BBBOND_0310500	0.099	0.425	0.188	0.24	hypothetical protein
BBBOND_0106250	0.079	0.081	0.546	0.24	hypothetical protein
BBBOND_0401830	0.068	0.363	0.28	0.24	actin, putative
BBBOND_0104160	0.046	0.347	0.326	0.24	hypothetical protein, conserved
BBBOND_0403540	0.043	0.066	0.611	0.24	ABC1family protein, putative
BBBOND_0103200	0.038	0.083	0.595	0.24	hypothetical protein, conserved
BBBOND_0404730	0.033	0.1	0.589	0.24	hypothetical protein
BBBOND_0405330	0.032	0.589	0.1	0.24	hypothetical protein
BBBOND_0204050	0.026	0.357	0.331	0.24	hypothetical protein
BBBOND_0403180	0.018	0.23	0.469	0.24	hypothetical protein
BBBOND_0109660	0.015	0.028	0.662	0.24	MAJOR FACILITATOR SUPERFAMILY MEMBER protein, putative
BBBOND_0306040	0.015	0.594	0.112	0.24	Phosphatidylcholine:ceramide cholinephosphotransferase 1
BBBOND_0310510	0.014	0.047	0.673	0.24	hypothetical protein
BBBOND_0305730	0.003	0.127	0.602	0.24	hypothetical protein, conserved
BBBOND_0107210	0.002	0.064	0.667	0.24	aspartyl protease, putative
BBBOND_0204870	0.002	0.518	0.185	0.24	hypothetical protein, conserved
BBBOND_0003050	0.002	0.037	0.683	0.24	hypothetical protein, conserved
BBBOND_0404900	0.001	0.082	0.634	0.24	hypothetical protein, conserved
BBBOND_0302830	0.001	0.046	0.667	0.24	DNA topoisomerase family protein, putative
BBBOND_0309310	0.001	0.345	0.365	0.24	SRP54-type protein, GTPase domain containing protein, putative
BBBOND_0211130	0.001	0.562	0.15	0.24	ribosomal protein S11, putative
BBBOND_0400640	0.001	0.622	0.105	0.24	ribosomal protein L2, putative
BBBOND_0303090	0.436	0.052	0.213	0.23	VACUOLAR PROTEIN SORTING-ASSOCIATED PROTEIN domain containing protein, putative
BBBOND_0304340	0.418	0.168	0.097	0.23	hypothetical protein
BBBOND_0310890	0.408	0.11	0.179	0.23	hypothetical protein
BBBOND_0309140	0.319	0.207	0.155	0.23	hypothetical protein, conserved
BBBOND_0309180	0.257	0.336	0.106	0.23	hypothetical protein
BBBOND_0403100	0.157	0.46	0.087	0.23	hypothetical protein
BBBOND_0402240	0.132	0.235	0.329	0.23	hypothetical protein
BBBOND_0209920	0.084	0.072	0.543	0.23	hypothetical protein
BBBOND_0308500	0.067	0.232	0.386	0.23	DNA / pantothenate metabolism flavoprotein, putative
BBBOND_0103640	0.061	0.408	0.212	0.23	membrane protein, putative
BBBOND_0106600	0.056	0.075	0.565	0.23	hypothetical protein
BBBOND_0308930	0.046	0.051	0.6	0.23	ribosomal protein L20, putative
BBBOND_0209000	0.034	0.081	0.575	0.23	DNA polymerase I, putative
BBBOND_0312450	0.024	0.164	0.497	0.23	hypothetical protein
BBBOND_0308490	0.006	0.222	0.459	0.23	60S ACIDIC RIBOSOMAL PROTEIN FAMILY MEMBER, putative
BBBOND_0309040	0.006	0.07	0.609	0.23	hypothetical protein
BBBOND_0307470	0.005	0.115	0.565	0.23	sybindin-like family protein, putative
BBBOND_0309330	0.005	0.1	0.582	0.23	hypothetical protein, conserved
BBBOND_0205740	0.004	0.07	0.62	0.23	phosphatidylinositol 3-and 4-kinase domain containing protein, putative
BBBOND_0301040	0.003	0.251	0.447	0.23	FERREDOXIN/FERREDOXIN--NADP REDUCTASE-RELATED, putative
BBBOND_0212100	0.003	0.114	0.568	0.23	hypothetical protein, conserved
BBBOND_0110690	0.003	0.299	0.4	0.23	HAD superfamily hydrolase, putative
BBBOND_0105730	0.002	0.142	0.534	0.23	hypothetical protein, conserved
BBBOND_0110640	0.001	0.467	0.21	0.23	UPF0465 protein C5orf33 homolog
BBBOND_0305790	0.001	0.077	0.613	0.23	hypothetical protein
BBBOND_0201710	0.001	0.628	0.046	0.23	hypothetical protein, conserved
BBBOND_0311820	0.432	0.157	0.079	0.22	hypothetical protein
BBBOND_0303280	0.427	0.055	0.189	0.22	hypothetical protein
BBBOND_0309380	0.326	0.116	0.205	0.22	hypothetical protein
BBBOND_0405460	0.298	0.111	0.253	0.22	Lysophospholipid acyltransferase LPCAT4
BBBOND_0002970	0.275	0.06	0.336	0.22	hypothetical protein, conserved
BBBOND_0208760	0.249	0.339	0.072	0.22	hypothetical protein
BBBOND_0401930	0.249	0.129	0.281	0.22	hypothetical protein, conserved
BBBOND_0203720	0.238	0.361	0.067	0.22	hypothetical protein
BBBOND_0308980	0.234	0.276	0.155	0.22	hypothetical protein, conserved
BBBOND_0307710	0.225	0.04	0.399	0.22	hypothetical protein
BBBOND_0304650	0.204	0.065	0.403	0.22	hypothetical protein, conserved
BBBOND_0005390	0.196	0.244	0	0.22	hypothetical protein, conserved
BBBOND_0202170	0.188	0.106	0.363	0.22	hypothetical protein, conserved
BBBOND_0202780	0.169	0.316	0.189	0.22	DIADENOSINE 5,5-P1,P4-TETRAPHOSPHATE PYROPHOSPHOHYDROLASE MUTT,putative
BBBOND_0304610	0.156	0.055	0.448	0.22	IHF-like DNA-binding protein, putative
BBBOND_0211230	0.148	0.085	0.429	0.22	hypothetical protein, conserved
BBBOND_0401520	0.147	0.165	0.339	0.22	hypothetical protein, conserved
BBBOND_0110080	0.079	0.109	0.469	0.22	hypothetical protein, conserved
BBBOND_0300240	0.068	0.205	0.401	0.22	hypothetical protein
BBBOND_0003520	0.065	0.056	0.549	0.22	hypothetical protein, conserved
BBBOND_0211360	0.046	0.041	0.565	0.22	MAJOR FACILITATOR SUPERFAMILY MEMBER,putative
BBBOND_0003480	0.04	0.047	0.574	0.22	hypothetical protein, conserved
BBBOND_0313950	0.035	0.166	0.472	0.22	hypothetical protein
BBBOND_0211270	0.022	0.058	0.586	0.22	anti-silencing protein, ASF1-like family protein, putative
BBBOND_0300520	0.014	0.203	0.434	0.22	formate/nitrite transporter family protein, putative
BBBOND_0307630	0.007	0.088	0.572	0.22	TRAFFICKING PROTEIN PARTICLE COMPLEX SUBUNIT 6B, putative
BBBOND_0002300	0.005	0.07	0.599	0.22	hypothetical protein, conserved
BBBOND_0209110	0.004	0.082	0.567	0.22	50S ribosomal protein L13, putative
BBBOND_0404960	0.003	0.396	0.264	0.22	hypothetical protein
BBBOND_0003410	0.003	0.103	0.556	0.22	hypothetical protein, conserved
BBBOND_0402880	0.002	0.626	0.04	0.22	hypothetical protein
BBBOND_0304720	0.002	0.051	0.596	0.22	structure specific recognition protein, putative
BBBOND_0110950	0.001	0.13	0.523	0.22	HAD-like superfamily hydrolases, putative
BBBOND_0405070	0.001	0.549	0.118	0.22	hypothetical protein, conserved
BBBOND_0311640	0.001	0.537	0.117	0.22	hypothetical protein, conserved
BBBOND_0405420	0.001	0.076	0.572	0.22	hypothetical protein
BBBOND_0301690	0.001	0.101	0.55	0.22	hypothetical protein
BBBOND_0305190	0.001	0.19	0.472	0.22	biotin-requiring enzyme family protein, putative
BBBOND_0310780	0.001	0.178	0.479	0.22	hypothetical protein, conserved
BBBOND_0105560	0.001	0.06	0.606	0.22	branched-chain alpha-keto acid dehydrogenase E1 component beta subunit, putative
BBBOND_0101270	0.001	0.072	0.596	0.22	hypothetical protein
BBBOND_0305590	0.001	0.155	0.518	0.22	GTPase family protein protein, putative
BBBOND_0405940	0.001	0.557	0.104	0.22	hypothetical protein, conserved
BBBOND_0305740	0.001	0.081	0.587	0.22	dehydrogenase E1 component family protein, putative
BBBOND_0301860	0.001	0.071	0.576	0.22	eukaryotic translation initiation factor 3 subunit 7, putative
BBBOND_0313570	0.001	0.159	0.492	0.22	hypothetical protein, conserved
BBBOND_0311770	0.441	0.123	0.053	0.21	hypothetical protein
BBBOND_0100820	0.382	0.168	0.082	0.21	hypothetical protein
BBBOND_0109080	0.35	0.071	0.205	0.21	hypothetical protein
BBBOND_0306230	0.34	0.215	0.081	0.21	hypothetical protein, conserved
BBBOND_0308160	0.339	0.162	0.122	0.21	hypothetical protein
BBBOND_0205330	0.294	0.059	0.285	0.21	hypothetical protein, conserved
BBBOND_0106370	0.216	0.057	0.356	0.21	mitochondrial transport complex Tim10, putative
BBBOND_0100040	0.198	0.051	0.378	0.21	hypothetical protein
BBBOND_0203880	0.192	0.048	0.389	0.21	thioredoxin, putative
BBBOND_0002290	0.178	0.135	0.303	0.21	hypothetical protein, conserved
BBBOND_0405340	0.135	0.407	0.103	0.21	hypothetical protein, conserved
BBBOND_0309160	0.106	0.238	0.277	0.21	hypothetical protein
BBBOND_0110580	0.104	0.021	0.495	0.21	XPA-binding protein 1, putative
BBBOND_0104760	0.1	0.099	0.434	0.21	hypothetical protein
BBBOND_0302030	0.095	0.11	0.413	0.21	hypothetical protein
BBBOND_0310260	0.094	0.074	0.454	0.21	hypothetical protein
BBBOND_0306210	0.091	0.399	0.143	0.21	hypothetical protein, conserved
BBBOND_0310030	0.09	0.175	0.37	0.21	hypothetical protein
BBBOND_0204510	0.088	0.053	0.502	0.21	N-acetyltransferase, putative
BBBOND_0304900	0.083	0.176	0.382	0.21	hypothetical protein
BBBOND_0307870	0.066	0.139	0.44	0.21	hypothetical protein
BBBOND_0405930	0.064	0.082	0.483	0.21	hypothetical protein, conserved
BBBOND_0312540	0.046	0.227	0.371	0.21	pentatricopeptide repeat domain containing protein, putative
BBBOND_0309800	0.043	0.133	0.464	0.21	hypothetical protein, conserved
BBBOND_0306590	0.034	0.062	0.534	0.21	phospholipid-translocating P-type ATPase, flippase family protein, putative
BBBOND_0304280	0.03	0.054	0.561	0.21	ankyrin repeat family protein, putative
BBBOND_0314060	0.023	0.128	0.481	0.21	hypothetical protein
BBBOND_0210660	0.016	0.523	0.089	0.21	chaperone protein dnaJ-2, putative
BBBOND_0206890	0.016	0.329	0.273	0.21	hypothetical protein, conserved
BBBOND_0311160	0.009	0.415	0.204	0.21	hypothetical protein
BBBOND_0308860	0.008	0.085	0.551	0.21	hypothetical protein
BBBOND_0005680	0.008	0.188	0.437	0.21	hypothetical protein, conserved
BBBOND_0205350	0.005	0.102	0.527	0.21	protein kinase domain containing protein, putative
BBBOND_0200230	0.002	0.553	0.079	0.21	hypothetical protein, conserved
BBBOND_0108140	0.002	0.134	0.487	0.21	ribosomal protein L17, putative
BBBOND_0003000	0.002	0.058	0.557	0.21	hypothetical protein, conserved
BBBOND_0401210	0.002	0.142	0.491	0.21	hypothetical protein, conserved
BBBOND_0100300	0.002	0.222	0.418	0.21	ribosomal protein L7/L12, putative
BBBOND_0210720	0.001	0.07	0.552	0.21	ubiquitin carboxyl-terminal hydrolase, putative
BBBOND_0104030	0.001	0.09	0.53	0.21	hypothetical protein
BBBOND_0401860	0.001	0.056	0.583	0.21	hypothetical protein, conserved
BBBOND_0203690	0.001	0.414	0.225	0.21	hypothetical protein, conserved
BBBOND_0308570	0.001	0.499	0.134	0.21	hypothetical protein, conserved
BBBOND_0201230	0.001	0.126	0.495	0.21	lipoamide acyltransferase component of branched-chain alpha-keto acid dehydrogenase complex, mitochondrial precursor, putative
BBBOND_0309070	0.001	0.154	0.484	0.21	hypothetical protein
BBBOND_0402820	0.001	0.096	0.52	0.21	hypothetical protein, conserved
BBBOND_0308510	0.001	0.163	0.471	0.21	dual specificity phosphatase, catalytic domain containing protein, putative
BBBOND_0101930	0.44	0.056	0.111	0.2	hypothetical protein
BBBOND_0109590	0.416	0.056	0.134	0.2	hypothetical protein
BBBOND_0005560	0.373	0.088	0.154	0.2	hypothetical protein, conserved
BBBOND_0313080	0.341	0.156	0.113	0.2	hypothetical protein
BBBOND_0204120	0.331	0.048	0.23	0.2	XPG I-region family protein, putative
BBBOND_0200730	0.299	0.203	0.104	0.2	hypothetical protein
BBBOND_0001820	0.263	0.048	0.287	0.2	hypothetical protein, conserved
BBBOND_0106970	0.246	0.242	0.121	0.2	signal recognition particle SRP9 subunit, putative
BBBOND_0311670	0.241	0.163	0.198	0.2	2-C-methyl-D-erythritol 4-phosphate cytidylyltransferase
BBBOND_0202970	0.225	0.15	0.24	0.2	hypothetical protein, conserved
BBBOND_0002150	0.199	0.209	0.2	0.2	hypothetical protein, conserved
BBBOND_0108880	0.173	0.112	0.314	0.2	hypothetical protein
BBBOND_0311300	0.164	0.052	0.393	0.2	hypothetical protein, conserved
BBBOND_0200110	0.154	0.254	0.195	0.2	hypothetical protein
BBBOND_0400040	0.127	0.269	0.215	0.2	hypothetical protein
BBBOND_0102320	0.11	0.113	0.376	0.2	adenine nucleotide translocase, putative
BBBOND_0101850	0.103	0.21	0.288	0.2	hypothetical protein, conserved
BBBOND_0103895	0.059	0.2	0.342	0.2	hypothetical protein, conserved
BBBOND_0306820	0.058	0.495	0.051	0.2	hypothetical protein, conserved
BBBOND_0100930	0.03	0.43	0.133	0.2	NLI interacting factor-like phosphatase family protein, putative
BBBOND_0100580	0.017	0.353	0.237	0.2	hypothetical protein, conserved
BBBOND_0000910	0.01	0.326	0.257	0.2	hypothetical protein, conserved
BBBOND_0300940	0.007	0.135	0.444	0.2	hypothetical protein, conserved
BBBOND_0203430	0.006	0.193	0.392	0.2	hypothetical protein, conserved
BBBOND_0305570	0.005	0.425	0.16	0.2	hypothetical protein, conserved
BBBOND_0402030	0.005	0.057	0.524	0.2	glycerol kinase, putative
BBBOND_0301610	0.005	0.315	0.286	0.2	hypothetical protein, conserved
BBBOND_0302980	0.005	0.261	0.339	0.2	regulator of chromosome condensation (RCC1) domain containing protein, putative
BBBOND_0306170	0.004	0.348	0.257	0.2	hypothetical protein
BBBOND_0308080	0.003	0.453	0.136	0.2	ATP-dependent protease La family protein, putative
BBBOND_0111130	0.003	0.092	0.498	0.2	hypothetical protein, conserved
BBBOND_0300350	0.003	0.233	0.355	0.2	hypothetical protein, conserved
BBBOND_0206340	0.002	0.048	0.56	0.2	glutamate-cysteine ligase catalytic subunit, putative
BBBOND_0312070	0.002	0.076	0.521	0.2	DNA repair protein rhp16, putative
BBBOND_0206570	0.002	0.343	0.241	0.2	hypothetical protein, conserved
BBBOND_0206990	0.002	0.369	0.242	0.2	GTP-binding protein engB, putative
BBBOND_0203780	0.002	0.052	0.55	0.2	bromodomain containing protein, putative
BBBOND_0208680	0.002	0.097	0.501	0.2	hypothetical protein, conserved
BBBOND_0402990	0.001	0.071	0.541	0.2	hypothetical protein
BBBOND_0208380	0.001	0.12	0.481	0.2	hypothetical protein, conserved
BBBOND_0108630	0.001	0.512	0.102	0.2	clathrin assembly protein small subunit, putative
BBBOND_0402345	0.001	0.054	0.536	0.2	hypothetical protein, conserved
BBBOND_0206350	0.001	0.109	0.486	0.2	hypothetical protein, conserved
BBBOND_0403840	0.001	0.5	0.11	0.2	hypothetical protein, conserved
BBBOND_0106870	0.001	0.493	0.121	0.2	hypothetical protein, conserved
BBBOND_0202610	0.001	0.079	0.52	0.2	arginyl-tRNA synthetase, putative
BBBOND_0200340	0.001	0.095	0.497	0.2	hypothetical protein, conserved
BBBOND_0307210	0.001	0.448	0.157	0.2	Cullin, putative
BBBOND_0105770	0.001	0.017	0.584	0.2	hypothetical protein
BBBOND_0203450	0.458	0.066	0.058	0.19	hypothetical protein
BBBOND_0202890	0.397	0.06	0.127	0.19	hypothetical protein, conserved
BBBOND_0208090	0.382	0.133	0.064	0.19	hypothetical protein
BBBOND_0102580	0.366	0.075	0.12	0.19	hypothetical protein, conserved
BBBOND_0313660	0.364	0.135	0.061	0.19	hypothetical protein
BBBOND_0101570	0.351	0.143	0.074	0.19	hypothetical protein
BBBOND_0003010	0.346	0.053	0.172	0.19	hypothetical protein, conserved
BBBOND_0308430	0.333	0.146	0.092	0.19	hypothetical protein
BBBOND_0313890	0.309	0.146	0.122	0.19	hypothetical protein
BBBOND_0308320	0.278	0.173	0.119	0.19	DNA-DIRECTED RNA POLYMERASE II, III, putative
BBBOND_0104000	0.276	0.142	0.164	0.19	hypothetical protein, conserved
BBBOND_0404080	0.276	0.167	0.113	0.19	hypothetical protein
BBBOND_0306840	0.247	0.214	0.098	0.19	hypothetical protein
BBBOND_0002700	0.242	0.055	0.259	0.19	hypothetical protein, conserved
BBBOND_0311970	0.222	0.156	0.193	0.19	PCI domain containing protein, putative
BBBOND_0204470	0.2	0.162	0.205	0.19	hypothetical protein, conserved
BBBOND_0211730	0.199	0.074	0.293	0.19	hypothetical protein
BBBOND_0109920	0.128	0.112	0.345	0.19	hypothetical protein
BBBOND_0202820	0.104	0.288	0.189	0.19	DIADENOSINE 5,5-P1,P4-TETRAPHOSPHATE PYROPHOSPHOHYDROLASE MUTT
BBBOND_0405660	0.103	0.38	0.083	0.19	hypothetical protein
BBBOND_0212310	0.1	0.124	0.34	0.19	hypothetical protein
BBBOND_0304500	0.084	0.337	0.155	0.19	hypothetical protein, conserved
BBBOND_0001030	0.079	0.115	0.366	0.19	hypothetical protein, conserved
BBBOND_0204810	0.068	0.422	0.075	0.19	leucine aminopeptidase, putative
BBBOND_0207245	0.066	0.314	0.186	0.19	hypothetical protein, conserved
BBBOND_0107600	0.061	0.064	0.448	0.19	MCM8, putative
BBBOND_0111320	0.057	0.176	0.334	0.19	Extracellular matrix-binding protein ebh
BBBOND_0203460	0.056	0.425	0.094	0.19	RRN3 domain containing protein,putative
BBBOND_0208670	0.034	0.125	0.411	0.19	MFS general substrate transporter domain containing protein,putative
BBBOND_0003160	0.027	0.164	0.388	0.19	hypothetical protein, conserved
BBBOND_0006090	0.026	0.301	0.229	0.19	hypothetical protein, conserved
BBBOND_0002370	0.024	0.121	0.426	0.19	hypothetical protein, conserved
BBBOND_0101160	0.018	0.47	0.091	0.19	hypothetical protein
BBBOND_0301650	0.018	0.464	0.088	0.19	hypothetical protein, conserved
BBBOND_0110740	0.016	0.124	0.434	0.19	hypothetical protein
BBBOND_0109480	0.007	0.205	0.364	0.19	hypothetical protein
BBBOND_0003600	0.007	0.347	0.209	0.19	hypothetical protein, conserved
BBBOND_0110250	0.007	0.463	0.098	0.19	hypothetical protein, conserved
BBBOND_0402900	0.004	0.357	0.208	0.19	hypothetical protein
BBBOND_0307150	0.004	0.478	0.084	0.19	membrane protein, putative
BBBOND_0206690	0.003	0.403	0.166	0.19	hypothetical protein, conserved
BBBOND_0400030	0.003	0.51	0.067	0.19	hypothetical protein
BBBOND_0207870	0.003	0.072	0.501	0.19	hypothetical protein
BBBOND_0106010	0.003	0.079	0.492	0.19	protein kinase, putative
BBBOND_0101110	0.002	0.029	0.524	0.19	deoxyhypusine synthase, putative
BBBOND_0202660	0.002	0.046	0.521	0.19	cyclin, N-terminal domain containing protein, putative
BBBOND_0210370	0.001	0.518	0.065	0.19	hypothetical protein, conserved
BBBOND_0000230	0.001	0.067	0.495	0.19	hypothetical protein, conserved
BBBOND_0106740	0.001	0.184	0.387	0.19	signal recognition particle SRP54 protein, putative
BBBOND_0004510	0.001	0.038	0.525	0.19	hypothetical protein, conserved
BBBOND_0110910	0.001	0.404	0.163	0.19	hypothetical protein
BBBOND_0303590	0.001	0.343	0.241	0.19	Mitochondrial glycoprotein, putative
BBBOND_0202190	0.001	0.455	0.113	0.19	XRN 5'-3' exonuclease protein, putative
BBBOND_0207670	0.001	0.468	0.1	0.19	tetratricopeptide repeat domain containing protein, putative
BBBOND_0304260	0.001	0.093	0.47	0.19	Mitochondrial intermediate peptidase 1
BBBOND_0309920	0.001	0.07	0.502	0.19	hypothetical protein, conserved
BBBOND_0303750	0.001	0.082	0.502	0.19	hypothetical protein, conserved
BBBOND_0311570	0.001	0.447	0.108	0.19	hydrolase, NUDIX family protein, putative
BBBOND_0106780	0.001	0.44	0.134	0.19	hypothetical protein, conserved
BBBOND_0103330	0.001	0.043	0.532	0.19	WD domain/ mitotic checkpoint protein, putative
BBBOND_0103550	0.38	0.067	0.081	0.18	hypothetical protein
BBBOND_0204500	0.275	0.095	0.179	0.18	hypothetical protein, conserved
BBBOND_0101290	0.275	0.193	0.075	0.18	hypothetical protein, conserved
BBBOND_0202860	0.256	0.059	0.216	0.18	hypothetical protein
BBBOND_0313740	0.218	0.143	0.18	0.18	hypothetical protein
BBBOND_0102620	0.217	0.079	0.253	0.18	hypothetical protein, conserved
BBBOND_0106280	0.202	0.198	0.141	0.18	hypothetical protein
BBBOND_0306580	0.192	0.052	0.284	0.18	RING FINGER, putative
BBBOND_0300890	0.183	0.284	0.087	0.18	preprocathepsin c precursor, putative
BBBOND_0205840	0.18	0.132	0.237	0.18	hypothetical protein
BBBOND_0305270	0.17	0.09	0.277	0.18	membrane protein, putative
BBBOND_0300920	0.158	0.104	0.272	0.18	hypothetical protein
BBBOND_0103050	0.157	0.203	0.193	0.18	dihydroorotate dehydrogenase, putative
BBBOND_0101510	0.143	0.293	0.105	0.18	snRNA-activating protein complex
BBBOND_0400940	0.116	0.271	0.149	0.18	hypothetical protein, conserved
BBBOND_0103315	0.112	0.066	0.374	0.18	flavoprotein domain containing protein, putative
BBBOND_0301920	0.099	0.069	0.374	0.18	nonclathrin coat protein zeta2-cop-related protein, putative
BBBOND_0403740	0.098	0.256	0.199	0.18	Der1-like family, putative
BBBOND_0005690	0.084	0.105	0.361	0.18	hypothetical protein, conserved
BBBOND_0100770	0.08	0.313	0.138	0.18	HECT domain containing protein, putative
BBBOND_0210190	0.076	0.304	0.153	0.18	dihydrouridine synthase, putative
BBBOND_0002000	0.069	0.057	0.427	0.18	hypothetical protein, conserved
BBBOND_0001480	0.067	0.06	0.419	0.18	hypothetical protein, conserved
BBBOND_0313350	0.066	0.307	0.171	0.18	hypothetical protein
BBBOND_0109340	0.066	0.381	0.084	0.18	lactate dehydrogenase, putative
BBBOND_0204900	0.06	0.414	0.068	0.18	CG8, putative
BBBOND_0309170	0.058	0.048	0.422	0.18	hypothetical protein
BBBOND_0103040	0.052	0.179	0.301	0.18	N-ethylmaleimide-sensitive factor, putative
BBBOND_0100270	0.046	0.355	0.132	0.18	DHHC zinc finger domain containing protein, putative
BBBOND_0005950	0.043	0.403	0.079	0.18	hypothetical protein, conserved
BBBOND_0400440	0.035	0.103	0.387	0.18	3-hydroxyisobutyryl-CoA hydrolase-like protein 1, mitochondrial
BBBOND_0304680	0.024	0.263	0.251	0.18	hypothetical protein
BBBOND_0307620	0.017	0.138	0.386	0.18	hypothetical protein, conserved
BBBOND_0001990	0.016	0.044	0.473	0.18	hypothetical protein, conserved
BBBOND_0306980	0.014	0.265	0.257	0.18	hypothetical protein
BBBOND_0004730	0.014	0.037	0.502	0.18	hypothetical protein, conserved
BBBOND_0210440	0.014	0.065	0.47	0.18	hypothetical protein
BBBOND_0305620	0.011	0.152	0.38	0.18	hypothetical protein
BBBOND_0309260	0.009	0.066	0.456	0.18	hypothetical protein, conserved
BBBOND_0207190	0.007	0.348	0.186	0.18	hypothetical protein, conserved
BBBOND_0309830	0.004	0.077	0.459	0.18	ABC transporter family protein, putative
BBBOND_0302330	0.004	0.198	0.346	0.18	hypothetical protein, conserved
BBBOND_0312690	0.004	0.049	0.474	0.18	hypothetical protein, conserved
BBBOND_0204100	0.003	0.437	0.098	0.18	hypothetical protein, conserved
BBBOND_0304385	0.003	0.445	0.103	0.18	hypothetical protein, conserved
BBBOND_0401290	0.003	0.132	0.404	0.18	peptidyl-prolyl cis-trans isomerase, putative
BBBOND_0309340	0.002	0.073	0.462	0.18	hypothetical protein, conserved
BBBOND_0400590	0.002	0.038	0.504	0.18	pre-mRNA splicing factor, putative
BBBOND_0206760	0.002	0.172	0.371	0.18	hypothetical protein
BBBOND_0311340	0.002	0.05	0.499	0.18	SCP-like extracellular protein family protein, putative
BBBOND_0306750	0.001	0.439	0.101	0.18	hypothetical protein, conserved
BBBOND_0206910	0.001	0.035	0.504	0.18	2-oxoglutarate dehydrogenase E1 component, putative
BBBOND_0307740	0.001	0.146	0.378	0.18	hypothetical protein, conserved
BBBOND_0104380	0.001	0.43	0.108	0.18	hypothetical protein, conserved
BBBOND_0311000	0.001	0.319	0.211	0.18	hypothetical protein
BBBOND_0210240	0.001	0.095	0.457	0.18	histamine-releasing factor, putative
BBBOND_0201740	0.001	0.189	0.351	0.18	myb-like DNA-binding/DnaJ domain containing protein, putative
BBBOND_0311600	0.405	0.034	0.083	0.17	40S ribosomal protein S27, putative
BBBOND_0306190	0.388	0.075	0.061	0.17	hypothetical protein
BBBOND_0202560	0.37	0.082	0.054	0.17	hypothetical protein
BBBOND_0104240	0.359	0.062	0.076	0.17	hypothetical protein, conserved
BBBOND_0200790	0.313	0.135	0.072	0.17	sPRT domain containg protein
BBBOND_0405250	0.229	0.145	0.121	0.17	hypothetical protein
BBBOND_0307670	0.226	0.136	0.162	0.17	hypothetical protein
BBBOND_0204010	0.217	0.081	0.216	0.17	hypothetical protein, conserved
BBBOND_0107160	0.169	0.076	0.273	0.17	U box domain containing protein, putative
BBBOND_0300470	0.143	0.242	0.123	0.17	SNARE PROTEIN YKT6, putative
BBBOND_0301680	0.138	0.223	0.158	0.17	prenyltransferase, UbiA family protein, putative
BBBOND_0311210	0.138	0.272	0.096	0.17	hypothetical protein
BBBOND_0311750	0.114	0.221	0.172	0.17	MACROPHAGE ERYTHROBLAST ATTACHER-RELATED, putative
BBBOND_0109890	0.105	0.141	0.27	0.17	hypothetical protein
BBBOND_0311500	0.103	0.061	0.357	0.17	hypothetical protein, conserved
BBBOND_0111170	0.089	0.169	0.245	0.17	hypothetical protein
BBBOND_0110530	0.08	0.273	0.154	0.17	hypothetical protein
BBBOND_0102310	0.076	0.322	0.121	0.17	papain family cysteine protease containing protein, putative
BBBOND_0106940	0.06	0.082	0.358	0.17	hypothetical protein
BBBOND_0101090	0.06	0.34	0.1	0.17	phosphatidylinositol-4-phosphate 5-kinase family protein, putative
BBBOND_0208940	0.059	0.059	0.391	0.17	hypothetical protein
BBBOND_0313720	0.057	0.368	0.082	0.17	ubiquinol cytochrome c oxidoreductase, putative
BBBOND_0205400	0.056	0.15	0.301	0.17	hypothetical protein, conserved
BBBOND_0004760	0.053	0.167	0.277	0.17	hypothetical protein, conserved
BBBOND_0003830	0.05	0.074	0.397	0.17	hypothetical protein, conserved
BBBOND_0210820	0.039	0.051	0.408	0.17	hypothetical protein
BBBOND_0202110	0.01	0.406	0.089	0.17	HORMA domain containing protein, putative
BBBOND_0105400	0.008	0.035	0.452	0.17	hypothetical protein, conserved
BBBOND_0103280	0.008	0.06	0.437	0.17	hypothetical protein
BBBOND_0313170	0.008	0.383	0.111	0.17	hypothetical protein, conserved
BBBOND_0207050	0.007	0.222	0.287	0.17	hypothetical protein
BBBOND_0209060	0.006	0.1	0.414	0.17	membrane protein, putative
BBBOND_0102820	0.005	0.053	0.463	0.17	hypothetical protein
BBBOND_0200200	0.004	0.448	0.058	0.17	SURFEIT LOCUS domain containg PROTEIN,putative
BBBOND_0202640	0.003	0.236	0.281	0.17	50S ribosomal subunit protein L14, putative
BBBOND_0305360	0.003	0.401	0.108	0.17	ADP RIBOSYLATION FACTOR-RELATED, putative
BBBOND_0107010	0.003	0.37	0.123	0.17	TBC domain-containing protein
BBBOND_0001570	0.003	0.042	0.455	0.17	hypothetical protein, conserved
BBBOND_0206840	0.002	0.047	0.449	0.17	ADP-ribosylation factor-like protein 2, putative
BBBOND_0201580	0.002	0.381	0.113	0.17	hypothetical protein
BBBOND_0104890	0.002	0.395	0.103	0.17	hypothetical protein, conserved
BBBOND_0206680	0.002	0.11	0.395	0.17	hypothetical protein, conserved
BBBOND_0305170	0.002	0.267	0.226	0.17	hypothetical protein, conserved
BBBOND_0313180	0.001	0.379	0.119	0.17	FAST LEU-RICH DOMAIN-CONTAINING protein, putative
BBBOND_0203740	0.001	0.026	0.491	0.17	Rad51 protein, putative
BBBOND_0101880	0.001	0.352	0.167	0.17	hypothetical protein, conserved
BBBOND_0107230	0.001	0.062	0.448	0.17	hypothetical protein, conserved
BBBOND_0204650	0.001	0.074	0.442	0.17	hypothetical protein, conserved
BBBOND_0110635	0.001	0.056	0.448	0.17	hypothetical protein, conserved
BBBOND_0400960	0.001	0.093	0.403	0.17	succinate dehydrogenase alpha subunit, putative
BBBOND_0207010	0.001	0.435	0.065	0.17	hypothetical protein, conserved
BBBOND_0206030	0.001	0.052	0.463	0.17	hypothetical protein, conserved
BBBOND_0101480	0.001	0.068	0.444	0.17	hypothetical protein, conserved
BBBOND_0103897	0.001	0.2	0.297	0.17	hypothetical protein, conserved
BBBOND_0301280	0.001	0.05	0.466	0.17	protein kinase domain containing protein, putative
BBBOND_0111050	0.001	0.361	0.149	0.17	hypothetical protein, conserved
BBBOND_0208610	0.001	0.144	0.368	0.17	asparagine synthase, putative
BBBOND_0300160	0.001	0.079	0.416	0.17	Fe,Mn superoxide dismutase, putative
BBBOND_0207860	0.001	0.113	0.385	0.17	hypothetical protein
BBBOND_0201780	0	0.45	0.056	0.17	hypothetical protein, conserved
BBBOND_0401020	0.369	0.062	0.05	0.16	hypothetical protein
BBBOND_0313800	0.365	0.062	0.066	0.16	hypothetical protein
BBBOND_0401620	0.361	0.043	0.079	0.16	cyclin 4, putative
BBBOND_0306110	0.352	0.07	0.07	0.16	acetyltransferase, GNAT family protein, putative
BBBOND_0105740	0.347	0.068	0.076	0.16	hypothetical protein
BBBOND_0106850	0.34	0.061	0.091	0.16	tRNA-intron endonuclease catalytic domain-like superfamily protein
BBBOND_0106050	0.318	0.076	0.078	0.16	hypothetical protein, conserved
BBBOND_0108000	0.274	0.091	0.111	0.16	histidine acid phosphatase superfamily protein, putative
BBBOND_0403290	0.265	0.054	0.161	0.16	hypothetical protein, conserved
BBBOND_0208800	0.242	0.147	0.09	0.16	hypothetical protein
BBBOND_0402840	0.218	0.062	0.189	0.16	hypothetical protein, conserved
BBBOND_0000600	0.209	0.174	0.105	0.16	hypothetical protein, conserved
BBBOND_0308920	0.209	0.038	0.234	0.16	ATP-BINDING CASSETTE TRANSPORTER, putative
BBBOND_0211480	0.203	0.104	0.164	0.16	BT1 domain containing protein,putative
BBBOND_0211140	0.178	0.225	0.077	0.16	Pkinase domain containing protein,putative
BBBOND_0303550	0.129	0.214	0.147	0.16	hypothetical protein
BBBOND_0004700	0.112	0.135	0.246	0.16	hypothetical protein, conserved
BBBOND_0200060	0.091	0.299	0.076	0.16	hypothetical protein
BBBOND_0206480	0.086	0.262	0.121	0.16	hypothetical protein, conserved
BBBOND_0004980	0.068	0.354	0.054	0.16	hypothetical protein, conserved
BBBOND_0006380	0.062	0.253	0.173	0.16	hypothetical protein, conserved
BBBOND_0109090	0.061	0.136	0.297	0.16	hypothetical protein
BBBOND_0307060	0.059	0.031	0.395	0.16	nucleolar protein,Nop52 family protein, putative
BBBOND_0004610	0.05	0.214	0.211	0.16	hypothetical protein, conserved
BBBOND_0210790	0.046	0.051	0.371	0.16	MAJOR FACILITATOR SUPERFAMILY MEMBER protein,putative
BBBOND_0000300	0.03	0.208	0.256	0.16	hypothetical protein, conserved
BBBOND_0403270	0.028	0.149	0.296	0.16	hypothetical protein, conserved
BBBOND_0102340	0.026	0.079	0.388	0.16	dynamin central region family protein, putative
BBBOND_0102150	0.025	0.305	0.164	0.16	hypothetical protein, conserved
BBBOND_0001470	0.024	0.072	0.395	0.16	hypothetical protein, conserved
BBBOND_0109220	0.023	0.319	0.13	0.16	hypothetical protein
BBBOND_0404020	0.016	0.035	0.433	0.16	hypothetical protein
BBBOND_0001580	0.013	0.06	0.413	0.16	hypothetical protein, conserved
BBBOND_0110780	0.011	0.124	0.34	0.16	hypothetical protein
BBBOND_0002230	0.009	0.115	0.359	0.16	hypothetical protein, conserved
BBBOND_0003620	0.009	0.236	0.249	0.16	hypothetical protein, conserved
BBBOND_0313820	0.007	0.049	0.417	0.16	hypothetical protein
BBBOND_0110800	0.006	0.369	0.109	0.16	hypothetical protein
BBBOND_0212060	0.006	0.125	0.347	0.16	WD 40 repeat domain containing protein,putative
BBBOND_0304180	0.006	0.072	0.391	0.16	hypothetical protein, conserved
BBBOND_0403050	0.005	0.088	0.376	0.16	hypothetical protein, conserved
BBBOND_0210770	0.005	0.1	0.375	0.16	hypothetical protein
BBBOND_0403880	0.005	0.373	0.108	0.16	hypothetical protein
BBBOND_0002910	0.004	0.038	0.447	0.16	hypothetical protein, conserved
BBBOND_0210740	0.003	0.332	0.14	0.16	DegP protease, putative
BBBOND_0103440	0.003	0.196	0.291	0.16	mannose-1-phosphate guanyltransferase, putative
BBBOND_0100280	0.003	0.436	0.038	0.16	hypothetical protein, conserved
BBBOND_0313280	0.003	0.259	0.229	0.16	hypothetical protein, conserved
BBBOND_0210450	0.002	0.07	0.405	0.16	hypothetical protein
BBBOND_0211600	0.002	0.14	0.325	0.16	hypothetical protein, conserved
BBBOND_0311470	0.001	0.124	0.361	0.16	hypothetical protein
BBBOND_0210750	0.001	0.402	0.067	0.16	glutaredoxin-like protein, putative
BBBOND_0405240	0.001	0.071	0.396	0.16	hypothetical protein
BBBOND_0100380	0.001	0.143	0.34	0.16	hypothetical protein
BBBOND_0206800	0.001	0.037	0.435	0.16	hypothetical protein, conserved
BBBOND_0109250	0.001	0.261	0.218	0.16	hypothetical protein
BBBOND_0401030	0.001	0.283	0.195	0.16	hypothetical protein, conserved
BBBOND_0211120	0.001	0.13	0.353	0.16	iron sulfur cluster assembly protein nifU-like, putative
BBBOND_0208240	0.001	0.12	0.355	0.16	41K blood stage antigen precursor 41-3, putative
BBBOND_0313090	0.001	0.341	0.134	0.16	RIO1 family protein, putative
BBBOND_0206510	0.001	0.299	0.168	0.16	hypothetical protein, conserved
BBBOND_0302760	0.001	0.078	0.398	0.16	hypothetical protein, conserved
BBBOND_0404120	0.001	0.143	0.333	0.16	glutamyl-tRNA synthetase family protein, putative
BBBOND_0312050	0.001	0.034	0.439	0.16	EF hand family protein, putative
BBBOND_0301540	0.328	0.078	0.035	0.15	signal peptidase, putative
BBBOND_0405140	0.327	0.068	0.045	0.15	hypothetical protein
BBBOND_0304810	0.316	0.086	0.059	0.15	hypothetical protein
BBBOND_0107240	0.312	0.056	0.088	0.15	mitochondrial import inner membrane translocase subunit, putative
BBBOND_0103470	0.297	0.042	0.122	0.15	hypothetical protein, conserved
BBBOND_0309210	0.296	0.087	0.069	0.15	hypothetical protein
BBBOND_0212190	0.286	0.026	0.131	0.15	hypothetical protein, conserved
BBBOND_0205990	0.273	0.045	0.134	0.15	hypothetical protein, conserved
BBBOND_0100230	0.267	0.078	0.115	0.15	hypothetical protein
BBBOND_0210665	0.259	0.098	0.097	0.15	hypothetical protein, conserved
BBBOND_0106630	0.257	0.135	0.067	0.15	GMP synthase, putative
BBBOND_0109630	0.254	0.137	0.069	0.15	hypothetical protein
BBBOND_0206100	0.249	0.12	0.08	0.15	hypothetical protein
BBBOND_0305040	0.246	0.115	0.099	0.15	hypothetical protein
BBBOND_0208430	0.234	0.145	0.086	0.15	hypothetical protein
BBBOND_0203940	0.212	0.128	0.103	0.15	hypothetical protein
BBBOND_0107670	0.191	0.069	0.196	0.15	3'5'-cyclic nucleotide phosphodiesterase, putative
BBBOND_0211380	0.175	0.169	0.11	0.15	hypothetical protein
BBBOND_0311860	0.175	0.039	0.237	0.15	protein phosphatase inhibitor family protein, putative
BBBOND_0210410	0.173	0.099	0.187	0.15	UFM1,putative
BBBOND_0403670	0.164	0.124	0.158	0.15	hypothetical protein
BBBOND_0004750	0.135	0.164	0.145	0.15	hypothetical protein, conserved
BBBOND_0004670	0.094	0.255	0.106	0.15	hypothetical protein, conserved
BBBOND_0101740	0.094	0.069	0.283	0.15	hypothetical protein
BBBOND_0001340	0.082	0.277	0.094	0.15	hypothetical protein, conserved
BBBOND_0003690	0.066	0.252	0.126	0.15	hypothetical protein, conserved
BBBOND_0000290	0.066	0.252	0.126	0.15	hypothetical protein, conserved
BBBOND_0004650	0.066	0.252	0.126	0.15	hypothetical protein, conserved
BBBOND_0109390	0.064	0.326	0.05	0.15	hypothetical protein, conserved
BBBOND_0205280	0.06	0.255	0.122	0.15	membrane protein, putative
BBBOND_0300670	0.056	0.126	0.257	0.15	RIBONUCLEASE P-RELATED, putative
BBBOND_0208470	0.056	0.09	0.304	0.15	hypothetical protein, conserved
BBBOND_0109060	0.05	0.298	0.097	0.15	hypothetical protein
BBBOND_0303570	0.044	0.275	0.117	0.15	cytochrome c oxidase assembly protein, putative
BBBOND_0305000	0.034	0.102	0.307	0.15	hypothetical protein, conserved
BBBOND_0003080	0.031	0.131	0.302	0.15	hypothetical protein, conserved
BBBOND_0002740	0.018	0.071	0.37	0.15	hypothetical protein, conserved
BBBOND_0109530	0.018	0.224	0.199	0.15	hypothetical protein
BBBOND_0200330	0.016	0.046	0.385	0.15	mannosyltransferase (PIG-M) containing domain, putative
BBBOND_0200410	0.013	0.229	0.223	0.15	zinc finger domain containingg protein,putative
BBBOND_0402670	0.012	0.069	0.356	0.15	hypothetical protein, conserved
BBBOND_0105880	0.01	0.059	0.372	0.15	hypothetical protein, conserved
BBBOND_0403320	0.01	0.088	0.339	0.15	hypothetical protein, conserved
BBBOND_0210990	0.007	0.044	0.388	0.15	RNA recognition motif (RRM)-containing protein, putative
BBBOND_0004660	0.006	0.194	0.26	0.15	hypothetical protein, conserved
BBBOND_0401560	0.005	0.042	0.39	0.15	methionyl-tRNA synthetase, putative
BBBOND_0200290	0.004	0.152	0.294	0.15	hypothetical protein
BBBOND_0108960	0.003	0.275	0.179	0.15	hypothetical protein, conserved
BBBOND_0309430	0.003	0.161	0.297	0.15	hypothetical protein
BBBOND_0101170	0.003	0.233	0.219	0.15	inorganic pyrophosphatase family protein, putative
BBBOND_0312990	0.002	0.131	0.325	0.15	hypothetical protein, conserved
BBBOND_0401900	0.002	0.078	0.384	0.15	UPF0587 protein
BBBOND_0101870	0.002	0.338	0.104	0.15	long-chain acyl-CoA synthetase, putative
BBBOND_0205090	0.002	0.057	0.384	0.15	hypothetical protein, conserved
BBBOND_0308000	0.002	0.065	0.373	0.15	WD domain, G-beta repeat containing protein, putative
BBBOND_0304570	0.002	0.065	0.373	0.15	adaptin N terminal region domain containing protein, putative
BBBOND_0312880	0.002	0.17	0.282	0.15	hypothetical protein, conserved
BBBOND_0404340	0.002	0.302	0.146	0.15	hypothetical protein
BBBOND_0207220	0.002	0.072	0.386	0.15	hypothetical protein, conserved
BBBOND_0402120	0.002	0.347	0.091	0.15	hypothetical protein, conserved
BBBOND_0304930	0.001	0.357	0.078	0.15	DNA-dependent RNA polymerase, putative
BBBOND_0402970	0.001	0.138	0.307	0.15	hypothetical protein
BBBOND_0204250	0.001	0.278	0.168	0.15	hypothetical protein
BBBOND_0102390	0.001	0.372	0.072	0.15	dnaK protein, putative
BBBOND_0201440	0.001	0.301	0.138	0.15	hypothetical protein, conserved
BBBOND_0401550	0.001	0.33	0.113	0.15	hypothetical protein, conserved
BBBOND_0207090	0.001	0.103	0.348	0.15	protein kinase domain containing protein, putative
BBBOND_0100950	0.001	0.091	0.347	0.15	hypothetical protein, conserved
BBBOND_0309540	0.001	0.193	0.254	0.15	hypothetical protein, conserved
BBBOND_0310680	0.001	0.041	0.414	0.15	ATPase domain containing protein, putative
BBBOND_0108660	0.001	0.257	0.2	0.15	GTP-binding nuclear protein Ran, putative
BBBOND_0207420	0.001	0.088	0.356	0.15	RNA-metabolising metallo-beta-lactamase and metallo-beta-lactamase superfamily domain containing protein, putative
BBBOND_0307460	0.001	0.308	0.145	0.15	hypothetical protein, conserved
BBBOND_0100600	0.001	0.149	0.3	0.15	hypothetical protein, conserved
BBBOND_0304360	0.001	0.362	0.08	0.15	hypothetical protein, conserved
BBBOND_0404580	0.001	0.267	0.174	0.15	hypothetical protein, conserved
BBBOND_0101100	0.001	0.126	0.329	0.15	actin family protein, putative
BBBOND_0304460	0.001	0.081	0.375	0.15	TCP-1/cpn60 chaperonin family protein, putative
BBBOND_0308120	0.001	0.394	0.056	0.15	hypothetical protein
BBBOND_0311240	0.312	0.059	0.061	0.14	hypothetical protein, conserved
BBBOND_0303140	0.307	0.041	0.083	0.14	hypothetical protein, conserved
BBBOND_0200600	0.304	0.056	0.059	0.14	structural maintenance of chromosome containg protein,putative
BBBOND_0105600	0.301	0.042	0.074	0.14	hypothetical protein, conserved
BBBOND_0300130	0.294	0.064	0.073	0.14	hypothetical protein
BBBOND_0108500	0.287	0.063	0.085	0.14	hypothetical protein, conserved
BBBOND_0210110	0.283	0.083	0.062	0.14	hypothetical protein, conserved
BBBOND_0310190	0.252	0.052	0.13	0.14	hypothetical protein, conserved
BBBOND_0301410	0.252	0.108	0.063	0.14	hypothetical protein
BBBOND_0102970	0.251	0.086	0.09	0.14	hypothetical protein
BBBOND_0203340	0.245	0.064	0.109	0.14	hypothetical protein
BBBOND_0100320	0.236	0.113	0.062	0.14	hypothetical protein, conserved
BBBOND_0108870	0.235	0.13	0.069	0.14	hypothetical protein
BBBOND_0005750	0.222	0.056	0.154	0.14	hypothetical protein, conserved
BBBOND_0211750	0.22	0.122	0.078	0.14	cation transporting ATPase, putative
BBBOND_0204280	0.205	0.09	0.121	0.14	hypothetical protein
BBBOND_0100970	0.205	0.028	0.199	0.14	Putative sialic acid transporter
BBBOND_0209690	0.203	0.135	0.085	0.14	hypothetical protein
BBBOND_0403420	0.202	0.162	0.056	0.14	hypothetical protein
BBBOND_0402850	0.202	0.129	0.083	0.14	DNA excision repair helicase, putative
BBBOND_0400740	0.197	0.083	0.132	0.14	hypothetical protein, conserved
BBBOND_0400480	0.193	0.089	0.148	0.14	conserved hypothetical portein, putative
BBBOND_0110540	0.191	0.135	0.085	0.14	hypothetical protein
BBBOND_0401720	0.186	0.132	0.089	0.14	hypothetical protein, conserved
BBBOND_0211250	0.177	0.11	0.126	0.14	phosphatidylinositol 3-and 4-kinase family protein, putative
BBBOND_0311800	0.175	0.13	0.122	0.14	hypothetical protein
BBBOND_0104610	0.16	0.166	0.092	0.14	hypothetical protein, conserved
BBBOND_0303120	0.157	0.098	0.177	0.14	hypothetical protein
BBBOND_0204150	0.146	0.054	0.225	0.14	u5 snRNP-specific 40 kDa protein, putative
BBBOND_0100510	0.145	0.095	0.166	0.14	hypothetical protein, conserved
BBBOND_0402200	0.144	0.174	0.088	0.14	hypothetical protein, conserved
BBBOND_0004920	0.121	0.07	0.244	0.14	hypothetical protein, conserved
BBBOND_0400300	0.12	0.18	0.106	0.14	hypothetical protein, conserved
BBBOND_0313590	0.119	0.07	0.219	0.14	hypothetical protein, conserved
BBBOND_0300690	0.105	0.236	0.07	0.14	hypothetical protein
BBBOND_0207360	0.105	0.11	0.195	0.14	hypothetical protein, conserved
BBBOND_0004380	0.094	0.232	0.092	0.14	hypothetical protein, conserved
BBBOND_0401590	0.09	0.168	0.155	0.14	hypothetical protein, conserved
BBBOND_0305050	0.085	0.134	0.187	0.14	hypothetical protein
BBBOND_0110240	0.082	0.166	0.164	0.14	hypothetical protein
BBBOND_0308780	0.076	0.166	0.181	0.14	hypothetical protein
BBBOND_0401700	0.073	0.094	0.249	0.14	endonuclease/exonuclease/phosphatase family protein, putative
BBBOND_0302660	0.071	0.103	0.256	0.14	hypothetical protein, conserved
BBBOND_0212260	0.07	0.258	0.103	0.14	hypothetical protein
BBBOND_0211110	0.067	0.235	0.12	0.14	Ribonuclease P/MRP protein subunit
BBBOND_0405190	0.061	0.077	0.281	0.14	Magnesium transporter MRS2-11, chloroplastic
BBBOND_0104350	0.049	0.058	0.312	0.14	brain protein 44-like protein, putative
BBBOND_0206600	0.047	0.069	0.292	0.14	phosphoadenosine phosphosulfate reductase family domain containing protein, putative
BBBOND_0301230	0.042	0.045	0.318	0.14	farnesyl pyrophosphate synthetase, putative
BBBOND_0310150	0.037	0.057	0.313	0.14	hypothetical protein, conserved
BBBOND_0206920	0.03	0.14	0.24	0.14	hypothetical protein, conserved
BBBOND_0002110	0.024	0.051	0.336	0.14	hypothetical protein, conserved
BBBOND_0311890	0.02	0.263	0.143	0.14	ribosomal protein S27a family protein, putative
BBBOND_0401000	0.019	0.069	0.332	0.14	dihydrolipoamide dehydrogenase, putative
BBBOND_0004310	0.016	0.09	0.302	0.14	hypothetical protein, conserved
BBBOND_0201500	0.014	0.049	0.367	0.14	kelch repeat domain containing/Serine/threonine protein phosphatase protein, putative
BBBOND_0201550	0.012	0.247	0.172	0.14	hypothetical protein
BBBOND_0401630	0.011	0.241	0.168	0.14	ras-related protein Rab11A, putative
BBBOND_0101720	0.011	0.137	0.283	0.14	replication factor-a protein 1 (rpa1) family protein, putative
BBBOND_0205720	0.009	0.336	0.087	0.14	transcription factor, putative
BBBOND_0104540	0.009	0.069	0.352	0.14	hypothetical protein, conserved
BBBOND_0100440	0.007	0.148	0.251	0.14	ClpP Protease,putative
BBBOND_0210470	0.006	0.304	0.108	0.14	RNA methylase, putative
BBBOND_0107470	0.006	0.084	0.326	0.14	triose phosphate/phosphate translocator, putative
BBBOND_0205010	0.006	0.203	0.2	0.14	vesicle transport protein, putative
BBBOND_0111370	0.006	0.041	0.36	0.14	hypothetical protein
BBBOND_0308830	0.005	0.336	0.082	0.14	hypothetical protein
BBBOND_0003710	0.005	0.07	0.339	0.14	hypothetical protein, conserved
BBBOND_0400120	0.005	0.048	0.362	0.14	CSL zinc finger domain containing protein, putative
BBBOND_0006570	0.004	0.308	0.107	0.14	hypothetical protein, conserved
BBBOND_0210860	0.004	0.075	0.351	0.14	TUBULIN protein,putative
BBBOND_0405800	0.004	0.102	0.307	0.14	ATP-dependent Clp protease proteolytic subunit-related protein 1, chloroplastic
BBBOND_0210320	0.003	0.06	0.343	0.14	hypothetical protein, conserved
BBBOND_0201910	0.003	0.124	0.281	0.14	hypothetical protein
BBBOND_0104230	0.003	0.283	0.127	0.14	ubiquitin fusion degradation protein, putative
BBBOND_0202260	0.003	0.066	0.351	0.14	hypothetical protein
BBBOND_0302710	0.003	0.351	0.079	0.14	hypothetical protein, conserved
BBBOND_0305160	0.002	0.219	0.188	0.14	hypothetical protein, conserved
BBBOND_0106930	0.002	0.058	0.357	0.14	adaptin subunit, putative
BBBOND_0206550	0.002	0.069	0.341	0.14	hypothetical protein
BBBOND_0003440	0.002	0.04	0.367	0.14	hypothetical protein, conserved
BBBOND_0109720	0.002	0.132	0.294	0.14	superoxide dismutase, putative
BBBOND_0004590	0.002	0.054	0.365	0.14	hypothetical protein, conserved
BBBOND_0006550	0.002	0.132	0.285	0.14	hypothetical protein, conserved
BBBOND_0201130	0.002	0.052	0.373	0.14	hypothetical protein
BBBOND_0307310	0.001	0.1	0.329	0.14	hypothetical protein
BBBOND_0102900	0.001	0.156	0.255	0.14	hypothetical protein, conserved
BBBOND_0207920	0.001	0.334	0.091	0.14	hypothetical protein
BBBOND_0111070	0.001	0.231	0.193	0.14	CHY zinc finger domain containing protein, putative
BBBOND_0203110	0.001	0.334	0.089	0.14	60S ribosomal protein L12 protein, putative
BBBOND_0300530	0.001	0.167	0.265	0.14	ATPase, AAA family domain containing protein, putative
BBBOND_0005870	0.001	0.046	0.371	0.14	hypothetical protein, conserved
BBBOND_0102990	0.001	0.075	0.345	0.14	hypothetical protein, conserved
BBBOND_0000780	0.001	0.073	0.353	0.14	hypothetical protein, conserved
BBBOND_0402570	0.001	0.246	0.173	0.14	tRNA wybutosine-synthesizing protein 1 homolog
BBBOND_0405010	0.001	0.071	0.351	0.14	origin recognition complex subunit 1, putative
BBBOND_0204040	0.001	0.071	0.335	0.14	hypothetical protein, conserved
BBBOND_0400660	0.001	0.084	0.337	0.14	Protein CyaY
BBBOND_0206120	0.001	0.039	0.39	0.14	hypothetical protein, conserved
BBBOND_0404040	0.001	0.358	0.049	0.14	hypothetical protein, conserved
BBBOND_0310790	0.001	0.064	0.366	0.14	Probable bifunctional tRNA threonylcarbamoyladenosine biosynthesis protein
BBBOND_0312770	0	0.057	0.361	0.14	hypothetical protein
BBBOND_0108830	0.271	0.063	0.054	0.13	hypothetical protein
BBBOND_0405450	0.269	0.033	0.079	0.13	hypothetical protein
BBBOND_0300250	0.268	0.05	0.081	0.13	hypothetical protein
BBBOND_0205070	0.254	0.059	0.087	0.13	hypothetical protein, conserved
BBBOND_0107480	0.251	0.108	0.033	0.13	hypothetical protein
BBBOND_0000730	0.248	0.064	0.087	0.13	hypothetical protein, conserved
BBBOND_0305060	0.239	0.049	0.107	0.13	hypothetical protein
BBBOND_0101750	0.234	0.046	0.102	0.13	hypothetical protein
BBBOND_0108060	0.232	0.05	0.099	0.13	hypothetical protein
BBBOND_0301740	0.225	0.077	0.085	0.13	hypothetical protein
BBBOND_0206370	0.222	0.133	0.038	0.13	hypothetical protein, conserved
BBBOND_0105590	0.222	0.073	0.106	0.13	hypothetical protein
BBBOND_0101250	0.204	0.118	0.073	0.13	hypothetical protein
BBBOND_0300640	0.198	0.05	0.132	0.13	Chaperone J-domain superfamily protein, putative
BBBOND_0211830	0.193	0.066	0.141	0.13	hypothetcial protein, putative
BBBOND_0101360	0.19	0.059	0.132	0.13	hypothetical protein
BBBOND_0206880	0.187	0.082	0.135	0.13	hypothetical protein, conserved
BBBOND_0312250	0.179	0.084	0.113	0.13	hypothetical protein
BBBOND_0209680	0.177	0.114	0.105	0.13	DNA-directed RNA polymerase II
BBBOND_0312570	0.162	0.067	0.152	0.13	hypothetical protein
BBBOND_0307950	0.158	0.122	0.098	0.13	translation initiation factor eIF-6 family protein, putative
BBBOND_0202650	0.151	0.096	0.142	0.13	proteolipid subunit c, putative
BBBOND_0107280	0.149	0.071	0.163	0.13	hypothetical protein
BBBOND_0303830	0.141	0.116	0.126	0.13	hypothetical protein
BBBOND_0209870	0.137	0.049	0.213	0.13	WD domain, G-beta repeat containing protein, putative
BBBOND_0405120	0.121	0.146	0.115	0.13	clathrin heavy chain, putative
BBBOND_0205970	0.115	0.131	0.139	0.13	hypothetical protein
BBBOND_0303390	0.112	0.062	0.206	0.13	hypothetical protein, conserved
BBBOND_0203120	0.111	0.141	0.129	0.13	hypothetical protein, conserved
BBBOND_0201900	0.102	0.114	0.166	0.13	Palmitoyltransferase PFA3
BBBOND_0105150	0.101	0.059	0.238	0.13	hypothetical protein, conserved
BBBOND_0107351	0.1	0.152	0.139	0.13	hypothetical protein, conserved
BBBOND_0308950	0.092	0.105	0.204	0.13	hypothetical protein, conserved
BBBOND_0208020	0.079	0.205	0.097	0.13	hypothetical protein, conserved
BBBOND_0206490	0.075	0.206	0.116	0.13	membrane protein, putative
BBBOND_0401390	0.072	0.183	0.134	0.13	Poly(A) RNA polymerase GLD2
BBBOND_0004060	0.071	0.197	0.12	0.13	hypothetical protein, conserved
BBBOND_0211450	0.07	0.234	0.095	0.13	hypothetical protein
BBBOND_0403550	0.062	0.058	0.275	0.13	protein phosphatase 2C, putative
BBBOND_0403040	0.061	0.217	0.115	0.13	cytochrome c oxidase assembly protein Cox11 subunit, putative
BBBOND_0403650	0.06	0.047	0.274	0.13	hypothetical protein
BBBOND_0310620	0.06	0.249	0.081	0.13	hypothetical protein, conserved
BBBOND_0302160	0.059	0.177	0.143	0.13	hypothetical protein, conserved
BBBOND_0103620	0.047	0.197	0.141	0.13	hypothetical protein, conserved
BBBOND_0107358	0.041	0.145	0.194	0.13	hypothetical protein, conserved
BBBOND_0104470	0.038	0.137	0.21	0.13	hypothetical protein
BBBOND_0006070	0.037	0.089	0.252	0.13	hypothetical protein, conserved
BBBOND_0400860	0.037	0.088	0.261	0.13	hypothetical protein
BBBOND_0005010	0.035	0.052	0.3	0.13	hypothetical protein, conserved
BBBOND_0201540	0.026	0.19	0.161	0.13	Calcium-activated BK potassium channel alpha subunit containing protein,putative
BBBOND_0103985	0.025	0.113	0.257	0.13	hypothetical protein, conserved
BBBOND_0311990	0.014	0.29	0.079	0.13	Der1-like family protein, putative
BBBOND_0108970	0.012	0.27	0.117	0.13	hypothetical protein
BBBOND_0203150	0.01	0.059	0.324	0.13	hypothetical protein
BBBOND_0202290	0.009	0.054	0.326	0.13	hypothetical protein, conserved
BBBOND_0105100	0.007	0.186	0.208	0.13	hypothetical protein, conserved
BBBOND_0200690	0.006	0.313	0.069	0.13	hypothetical protein
BBBOND_0303220	0.005	0.085	0.294	0.13	hypothetical protein, conserved
BBBOND_0000070	0.005	0.09	0.302	0.13	hypothetical protein, conserved
BBBOND_0400160	0.004	0.051	0.344	0.13	Ribosomal RNA-processing protein 8
BBBOND_0209140	0.004	0.253	0.122	0.13	DNA REPAIR XP-C / RAD4 domain containing protein,putative
BBBOND_0106760	0.003	0.069	0.32	0.13	hypothetical protein, conserved
BBBOND_0312330	0.003	0.113	0.272	0.13	hypothetical protein, conserved
BBBOND_0304760	0.003	0.079	0.3	0.13	WD40 repeat-like superfamily protein, putative
BBBOND_0105170	0.002	0.19	0.188	0.13	hypothetical protein, conserved
BBBOND_0211570	0.002	0.203	0.177	0.13	hypothetical protein, conserved
BBBOND_0301600	0.002	0.317	0.076	0.13	hypothetical protein, conserved
BBBOND_0200270	0.002	0.044	0.331	0.13	Rad2 endonuclease, putative
BBBOND_0304960	0.002	0.039	0.346	0.13	REPLICATION FACTOR C / DNA POLYMERASE III GAMMA-TAU SUBUNIT, putative
BBBOND_0002620	0.002	0.182	0.213	0.13	hypothetical protein, conserved
BBBOND_0109310	0.002	0.182	0.213	0.13	hypothetical protein
BBBOND_0301290	0.002	0.301	0.102	0.13	hypothetical protein
BBBOND_0207880	0.002	0.091	0.306	0.13	hypothetical protein
BBBOND_0300660	0.002	0.088	0.308	0.13	protein kinase domain containing protein, putative
BBBOND_0103150	0.002	0.159	0.217	0.13	hypothetical protein, conserved
BBBOND_0206830	0.001	0.289	0.107	0.13	hypothetical protein, conserved
BBBOND_0105760	0.001	0.158	0.24	0.13	hypothetical protein, conserved
BBBOND_0308760	0.001	0.082	0.3	0.13	hypothetical protein, conserved
BBBOND_0210130	0.001	0.147	0.229	0.13	dihydrolipoamide succinyltransferase, putative
BBBOND_0001300	0.001	0.056	0.335	0.13	hypothetical protein, conserved
BBBOND_0102920	0.001	0.162	0.237	0.13	hypothetical protein, conserved
BBBOND_0313700	0.001	0.085	0.292	0.13	hypothetical protein
BBBOND_0210640	0.001	0.091	0.299	0.13	hypothetical protein
BBBOND_0102740	0.001	0.08	0.302	0.13	hypothetical protein
BBBOND_0207120	0.001	0.056	0.319	0.13	hypothetical protein, conserved
BBBOND_0101040	0.001	0.252	0.135	0.13	cytochrome c oxidase subunit Vb, putative
BBBOND_0110190	0.001	0.241	0.148	0.13	hypothetical protein
BBBOND_0108730	0.001	0.264	0.13	0.13	clathrin assembly protein small subunit, putative
BBBOND_0100720	0.001	0.069	0.334	0.13	thioredoxin domain containing protein, putative
BBBOND_0201240	0.001	0.065	0.33	0.13	spc97 / spc98 family protein, putative
BBBOND_0404980	0.001	0.067	0.322	0.13	Clumping factor A
BBBOND_0105460	0.001	0.295	0.088	0.13	hypothetical protein, conserved
BBBOND_0202230	0.001	0.13	0.265	0.13	Prolyl endopeptidase-like
BBBOND_0403560	0.001	0.239	0.151	0.13	hypothetical protein, conserved
BBBOND_0206380	0.001	0.159	0.24	0.13	fumarate hydratase, putative
BBBOND_0205310	0.001	0.068	0.32	0.13	pentatricopeptide repeat domain containing protein, putative
BBBOND_0211050	0.001	0.243	0.136	0.13	hypothetical protein
BBBOND_0311690	0.001	0.297	0.087	0.13	CW-type zinc finger family protein, putative
BBBOND_0202600	0.001	0.159	0.223	0.13	1-phosphatidylinositol 4-kinase, putative
BBBOND_0307330	0.001	0.038	0.362	0.13	Cyclin-like superfamily protein, putative
BBBOND_0404470	0.267	0.026	0.072	0.12	U6 snRNA-associated Sm-like protein LSm8, putative
BBBOND_0401640	0.25	0.047	0.058	0.12	hypothetical protein
BBBOND_0203670	0.249	0.048	0.071	0.12	hypothetical protein, conserved
BBBOND_0308350	0.249	0.058	0.065	0.12	hypothetical protein, conserved
BBBOND_0211425	0.248	0.052	0.053	0.12	hypothetical protein, conserved
BBBOND_0208480	0.245	0.078	0.045	0.12	RNA-binding protein 38
BBBOND_0107810	0.245	0.075	0.044	0.12	hypothetical protein
BBBOND_0211010	0.241	0.06	0.073	0.12	hypothetical protein, conserved
BBBOND_0203000	0.23	0.051	0.094	0.12	hypothetical protein
BBBOND_0102500	0.229	0.073	0.064	0.12	hypothetical protein
BBBOND_0207760	0.226	0.03	0.091	0.12	Multidrug resistance protein mdtL
BBBOND_0400770	0.223	0.058	0.085	0.12	hypothetical protein
BBBOND_0107840	0.223	0.041	0.109	0.12	hypothetical protein
BBBOND_0311170	0.22	0.08	0.05	0.12	Exosome complex component RRP40
BBBOND_0204020	0.218	0.107	0.05	0.12	hypothetical protein, conserved
BBBOND_0404760	0.217	0.081	0.068	0.12	hypothetical protein, conserved
BBBOND_0308880	0.215	0.054	0.091	0.12	hypothetical protein
BBBOND_0105780	0.212	0.053	0.084	0.12	hypothetical protein, conserved
BBBOND_0309510	0.211	0.046	0.103	0.12	Uridine phosphorylase
BBBOND_0207390	0.209	0.047	0.11	0.12	hypothetical protein, conserved
BBBOND_0312510	0.208	0.057	0.083	0.12	homolog of Putative histone-lysine N-methyltransferase PFF1440w
BBBOND_0304290	0.206	0.092	0.063	0.12	hypothetical protein
BBBOND_0207410	0.204	0.045	0.125	0.12	ribosomal RNA large subunit methyltransferase J domain containing protein, putative
BBBOND_0405210	0.203	0.081	0.075	0.12	hypothetical protein
BBBOND_0308990	0.202	0.054	0.091	0.12	hypothetical protein, conserved
BBBOND_0403730	0.198	0.065	0.092	0.12	hypothetical protein
BBBOND_0405170	0.195	0.067	0.093	0.12	Lysophospholipid acyltransferase LPCAT4
BBBOND_0102010	0.191	0.087	0.071	0.12	hypothetical protein
BBBOND_0305890	0.191	0.073	0.09	0.12	cytochrome c family protein, putative
BBBOND_0105540	0.186	0.09	0.09	0.12	hypothetical protein, conserved
BBBOND_0209880	0.186	0.058	0.118	0.12	CPSF_A domain containing protein,putative
BBBOND_0000580	0.179	0.068	0.114	0.12	hypothetical protein, conserved
BBBOND_0402210	0.176	0.074	0.096	0.12	hypothetical protein, conserved
BBBOND_0212330	0.176	0.068	0.108	0.12	hypothetical protein
BBBOND_0300330	0.172	0.109	0.068	0.12	hypothetical protein, conserved
BBBOND_0402530	0.171	0.051	0.124	0.12	phosphatidylinositol-4-phosphate 5-kinase, putative
BBBOND_0301350	0.17	0.106	0.081	0.12	hypothetical protein
BBBOND_0104220	0.153	0.084	0.118	0.12	hypothetical protein
BBBOND_0403380	0.146	0.155	0.06	0.12	hypothetical protein, conserved
BBBOND_0310360	0.125	0.092	0.152	0.12	hypothetical protein
BBBOND_0301110	0.114	0.125	0.136	0.12	Ubiquitin related modifier 1, putative
BBBOND_0204450	0.109	0.157	0.084	0.12	hypothetical protein
BBBOND_0211440	0.09	0.158	0.109	0.12	cytochrome oxidase biogenesis protein 1-1 (OXA1), putative
BBBOND_0202090	0.085	0.181	0.089	0.12	hypothetical protein, conserved
BBBOND_0004900	0.085	0.055	0.207	0.12	hypothetical protein, conserved
BBBOND_0006300	0.084	0.072	0.191	0.12	hypothetical protein, conserved
BBBOND_0210070	0.078	0.162	0.127	0.12	hypothetical protein, conserved
BBBOND_0105050	0.071	0.044	0.245	0.12	phosphatidylinositol synthase, putative
BBBOND_0303470	0.07	0.048	0.227	0.12	CobW/P47K domain containing protein, putative
BBBOND_0306460	0.066	0.232	0.058	0.12	hypothetical protein
BBBOND_0305410	0.059	0.182	0.132	0.12	hypothetical protein
BBBOND_0101680	0.059	0.051	0.264	0.12	NAC domain containing protein, putative
BBBOND_0107420	0.057	0.134	0.17	0.12	hypothetical protein, conserved
BBBOND_0102590	0.057	0.214	0.091	0.12	hypothetical protein, conserved
BBBOND_0105840	0.042	0.231	0.073	0.12	hypothetical protein
BBBOND_0102695	0.042	0.094	0.235	0.12	hypothetical protein, conserved
BBBOND_0106350	0.031	0.227	0.106	0.12	hypothetical protein
BBBOND_0004370	0.029	0.118	0.214	0.12	hypothetical protein, conserved
BBBOND_0310880	0.026	0.122	0.226	0.12	hypothetical protein
BBBOND_0104100	0.023	0.274	0.067	0.12	hypothetical protein
BBBOND_0305690	0.023	0.253	0.088	0.12	hypothetical protein, conserved
BBBOND_0303050	0.023	0.098	0.225	0.12	hypothetical protein
BBBOND_0109770	0.02	0.031	0.321	0.12	transmembrane CLPTM1 family protein, putative
BBBOND_0209250	0.019	0.091	0.241	0.12	hypothetical protein, conserved
BBBOND_0306480	0.016	0.232	0.098	0.12	MYOSIN LIGHT CHAIN KINASE domain containing protein, putative
BBBOND_0208950	0.014	0.19	0.164	0.12	hypothetical protein
BBBOND_0301220	0.014	0.218	0.115	0.12	hypothetical protein, conserved
BBBOND_0301960	0.013	0.156	0.178	0.12	hypothetical protein, conserved
BBBOND_0107780	0.012	0.222	0.113	0.12	zinc finger, C3HC4 type domain containing protein, putative
BBBOND_0207780	0.012	0.066	0.27	0.12	RNA recognition motif. (a.k.a. RRM, RBD, or RNP) domain containing protein, putative
BBBOND_0400730	0.011	0.06	0.279	0.12	GPI mannosyltransferase 2
BBBOND_0211740	0.011	0.247	0.116	0.12	hypothetical protein
BBBOND_0001320	0.008	0.059	0.283	0.12	hypothetical protein, conserved
BBBOND_0002610	0.006	0.142	0.215	0.12	hypothetical protein, conserved
BBBOND_0006440	0.006	0.135	0.219	0.12	hypothetical protein, conserved
BBBOND_0109600	0.006	0.076	0.271	0.12	hypothetical protein
BBBOND_0002790	0.006	0.05	0.306	0.12	hypothetical protein, conserved
BBBOND_0109230	0.005	0.265	0.077	0.12	hypothetical protein
BBBOND_0210780	0.005	0.13	0.224	0.12	hypothetical protein, conserved
BBBOND_0313790	0.005	0.262	0.099	0.12	hypothetical protein
BBBOND_0100180	0.005	0.262	0.099	0.12	hypothetical protein
BBBOND_0102280	0.005	0.168	0.177	0.12	hypothetical protein
BBBOND_0001630	0.005	0.09	0.251	0.12	hypothetical protein, conserved
BBBOND_0006170	0.004	0.086	0.282	0.12	hypothetical protein, conserved
BBBOND_0211020	0.004	0.278	0.081	0.12	hypothetical protein
BBBOND_0004880	0.004	0.033	0.323	0.12	hypothetical protein, conserved
BBBOND_0207470	0.003	0.259	0.108	0.12	hypothetical protein, conserved
BBBOND_0003060	0.003	0.23	0.112	0.12	hypothetical protein, conserved
BBBOND_0205830	0.003	0.225	0.142	0.12	hypothetical protein
BBBOND_0205870	0.003	0.225	0.142	0.12	hypothetical protein
BBBOND_0003230	0.003	0.038	0.314	0.12	hypothetical protein, conserved
BBBOND_0105040	0.003	0.092	0.255	0.12	hypothetical protein, conserved
BBBOND_0001080	0.003	0.047	0.324	0.12	hypothetical protein, conserved
BBBOND_0205210	0.003	0.307	0.061	0.12	hypothetical protein, conserved
BBBOND_0207160	0.002	0.05	0.317	0.12	ADAPTIN, ALPHA/GAMMA/EPSILON domain conatining protein,putative
BBBOND_0110100	0.002	0.065	0.297	0.12	ribosomal protein L23, putative
BBBOND_0204460	0.002	0.227	0.128	0.12	hypothetical protein, conserved
BBBOND_0311830	0.002	0.078	0.266	0.12	hypothetical protein
BBBOND_0100020	0.002	0.169	0.187	0.12	hypothetical protein
BBBOND_0207620	0.002	0.049	0.301	0.12	hypothetical protein, conserved
BBBOND_0003890	0.002	0.185	0.188	0.12	hypothetical protein, conserved
BBBOND_0202100	0.002	0.056	0.295	0.12	U4/U6 small nuclear ribonucleoprotein Prp3
BBBOND_0311960	0.002	0.045	0.302	0.12	hypothetical protein, conserved
BBBOND_0204350	0.002	0.116	0.235	0.12	hypothetical protein
BBBOND_0204660	0.002	0.059	0.314	0.12	hypothetical protein, conserved
BBBOND_0210480	0.002	0.064	0.288	0.12	hypothetical protein
BBBOND_0204820	0.001	0.022	0.341	0.12	hypothetical protein, conserved
BBBOND_0205380	0.001	0.098	0.267	0.12	hypothetical protein
BBBOND_0404300	0.001	0.048	0.314	0.12	hypothetical protein, conserved
BBBOND_0312600	0.001	0.11	0.246	0.12	ubiquinone/menaquinone biosynthesis methyltransferases family protein, putative
BBBOND_0212120	0.001	0.288	0.066	0.12	hypothetical protein, conserved
BBBOND_0402000	0.001	0.174	0.19	0.12	hypothetical protein
BBBOND_0200150	0.001	0.054	0.292	0.12	hypothetical protein
BBBOND_0103580	0.001	0.222	0.134	0.12	hypothetical protein, conserved
BBBOND_0205300	0.001	0.266	0.085	0.12	hypothetical protein
BBBOND_0311310	0.001	0.135	0.217	0.12	hypothetical protein, conserved
BBBOND_0106900	0.001	0.054	0.319	0.12	MACROPHAGE ERYTHROBLAST ATTACHER-RELATED domain containing protein, putative
BBBOND_0401320	0.001	0.056	0.298	0.12	cytosolic glycoprotein FP21, putative
BBBOND_0405700	0.001	0.304	0.049	0.12	histone deacetylase, putative
BBBOND_0207130	0.001	0.049	0.312	0.12	DNA2/NAM7 HELICASE FAMILY,putative
BBBOND_0202980	0.001	0.047	0.304	0.12	hypothetical protein
BBBOND_0312660	0.001	0.059	0.294	0.12	DNA polymerase family B, exonuclease domain containing protein, putative
BBBOND_0307200	0.001	0.252	0.108	0.12	Iron-sulphur cluster biosynthesis domain containing protein, putative
BBBOND_0402620	0.001	0.028	0.337	0.12	mRNA 3'-end-processing protein RNA14
BBBOND_0306870	0.001	0.194	0.153	0.12	succinyl-CoA synthetase, alpha subunit family protein, putative
BBBOND_0107640	0.001	0.259	0.088	0.12	hypothetical protein
BBBOND_0304070	0.001	0.044	0.32	0.12	hypothetical protein
BBBOND_0308390	0.001	0.031	0.333	0.12	RNA recognition motif domaining containing protein, putative
BBBOND_0108380	0.001	0.063	0.309	0.12	REGULATOR OF CHROMOSOME CONDENSATION, putative
BBBOND_0400400	0.001	0.242	0.105	0.12	ATP binding protein, putative
BBBOND_0404160	0.001	0.057	0.293	0.12	aconitate hydratase 1 family protein, putative
BBBOND_0203190	0.001	0.085	0.279	0.12	RNA pseudouridine synthase A 2, putative
BBBOND_0308750	0.001	0.205	0.144	0.12	hypothetical protein, conserved
[truncated: 3,078 more rows]

## Sheet: BOND_T2Bo_comparison
BOND_ID	BOND_Average	BOND_ProteinName	T2Bo_ID	T2Bo_Average	T2Bo_ProteinName	pident	query coverage	Exportome	Comparison_Status
BBBOND_0402380	0.94	hypothetical protein	BBOV_IV005150	0	HECT-domain (ubiquitin-transferase) containing protein	21.505	58	NO	<25.0
BBBOND_0105280	0.87	hypothetical protein	BBOV_III010230	0	conserved hypothetical protein	23.585	42	NO	<25.0
BBBOND_0208310	0.85	hypothetical protein	BBOV_IV006250	0	GCC2 and GCC3 domain containing protein	23.894	25	NO	<25.0
BBBOND_0206260	0.78	hypothetical protein	BBOV_I003910	0	variant erythrocyte surface antigen-1, alpha subunit	24.096	38	NO	<25.0
BBBOND_0313550	0.88	hypothetical protein	BBOV_II005930	0	rhomboid 4	24.324	54	NO	<25.0
BBBOND_0401850	0.8	hypothetical protein	BBOV_III004120	0	U2 small nuclear ribonucleoprotein B', putative	24.615	26	NO	<25.0
BBBOND_0208930	0.96	hypothetical protein	BBOV_III004200	1	hypothetical protein	19.196	29	YES	<25.0
BBBOND_0209400	0.95	spherical body protein 4 SBP4, putative	BBOV_IV005390	1	spherical body protein 4 (SBP4)	21.455	84	YES	<25.0
BBBOND_0109370	0.94	hypothetical protein	BBOV_III011320	0.95	hypothetical protein	23.038	84	YES	<25.0
BBBOND_0206200	0.89	hypothetical protein	BBOV_II000410	0.77	hypothetical protein	23.667	84	YES	<25.0
BBBOND_0206210	0.78	hypothetical protein	BBOV_II000410	0.77	hypothetical protein	24.342	86	YES	<25.0
BBBOND_0401690	0.74	hypothetical protein, conserved	BBOV_IV006500	1	hypothetical protein	24.345	93	YES	<25.0
BBBOND_0103490	0.79	hypothetical protein, conserved	BBOV_II006670	0	hypothetical protein	75.455	100	NO	>75.0
BBBOND_0207640	0.92	ribosomal protein L21 domain containing protein, putative	BBOV_I003410	0	ribosomal protein L21 domain containing protein	76.699	86	NO	>75.0
BBBOND_0302430	0.72	BRAIN PROTEIN 44/YHR162W(YEAST) like protein, putative	BBOV_III001040	0	conserved hypothetical protein	79.167	94	NO	>75.0
BBBOND_0206710	0.92	50S ribosomal protein L18, putative	BBOV_I002240	0	50S ribosomal protein L18, putative	79.63	80	NO	>75.0
BBBOND_0206090	0.7	sortilin, putative	BBOV_I002730	0	sortilin, putative	81.537	99	NO	>75.0
BBBOND_0306860	0.77	casein kinase II, alpha chain (CK II), putative	BBOV_III007790	1	casein kinase II alpha chain (CK II)	75.644	99	YES	>75.0
BBBOND_0100080	0.84	Mitochondrial import inner membrane translocase subunit tim16	BBOV_IV003470	1	conserved hypothetical protein	75.676	99	YES	>75.0
BBBOND_0308230	0.82	Putative protein disulfide-isomerase	BBOV_III006100	1	conserved hypothetical protein	76.039	99	YES	>75.0
BBBOND_0211080	0.74	hypothetical protein, conserved	BBOV_IV004070	0.81	conserved hypothetical protein	76.483	84	YES	>75.0
BBBOND_0209890	0.83	cyclophilin, putative	BBOV_IV005000	1	cyclophilin putative	77.315	97	YES	>75.0
BBBOND_0405370	0.87	Transitional endoplasmic reticulum ATPase	BBOV_IV001700	0.75	cell division cycle protein ATPase, putative	78.075	100	YES	>75.0
BBBOND_0405360	0.73	aspartyl-tRNA synthetase, putative	BBOV_IV001690	0.71	aspartyl-tRNA synthetase, putative	80.686	94	YES	>75.0
BBBOND_0306360	0.71	heat shock protein 90, putative	BBOV_III007380	1	heat shock protein 90	81.622	99	YES	>75.0
BBBOND_0302300	0.78	FAD-dependent glycerol-3-phosphate dehydrogenase, putative	BBOV_III000930	0.82	FAD-dependent glycerol-3-phosphate dehydrogenase, putative	83.657	99	YES	>75.0
BBBOND_0401160	0.97	chaperonin cpn60, putative	BBOV_IV007010	1	chaperonin cpn60 putative	85.07	98	YES	>75.0
BBBOND_0306850	0.94	heat shock protein 70 precursor, putative	BBOV_III007800	1	heat shock protein 70 precursor putative	90.39	100	YES	>75.0
BBBOND_0211470	0.9	prohibitin, putative	BBOV_IV002450	1	prohibitin	92.674	100	YES	>75.0
BBBOND_0207310	0.76	base excision DNA repair protein, HhH-GPD family domain containing protein, putative	BBOV_I003140	0	base excision DNA repair protein, HhH-GPD family domain containing protein	78.607	51	NO	>75.0-coverage <75.0
BBBOND_0209540	0.92	hypothetical protein, conserved	BBOV_IV005260	0	conserved hypothetical protein	79.562	57	NO	>75.0-coverage <75.0
BBBOND_0403520	0.91	50S ribosomal protein L33, putative	BBOV_IV000480	0	50S ribosomal protein L33	86.364	62	NO	>75.0-coverage <75.0
BBBOND_0208270	0.94	ribosomal protein L29, putative	BBOV_IV006290	1	ribosomal protein L29 putative	75.63	59	YES	>75.0-coverage <75.0
BBBOND_0110360	0.84	hypothetical protein, conserved	BBOV_IV011940	0	hypothetical protein	26.282	95	NO	25.0-75.0
BBBOND_0110730	0.9	hypothetical protein	BBOV_IV003280	0	hypothetical protein	26.374	83	NO	25.0-75.0
BBBOND_0211790	0.75	hypothetical protein	BBOV_IV010570	0	hypothetical protein	26.562	90	NO	25.0-75.0
BBBOND_0110810	0.85	hypothetical protein	BBOV_IV003280	0	hypothetical protein	28.095	84	NO	25.0-75.0
BBBOND_0110760	0.85	hypothetical protein	BBOV_IV003280	0	hypothetical protein	30.151	82	NO	25.0-75.0
BBBOND_0207480	0.81	membrane protein, putative	BBOV_I003270	0	membrane protein, putative	30.328	86	NO	25.0-75.0
BBBOND_0001540	0.88	hypothetical protein, conserved	BBOV_IV006080	0	40S ribosomal protein S15, putative	32	84	NO	25.0-75.0
BBBOND_0105580	0.83	membrane protein, putative	BBOV_IV008200	0	membrane protein, putative	32.402	100	NO	25.0-75.0
BBBOND_0100540	0.8	Ribokinase like superfamily protein, putative	BBOV_IV003810	0	adenosine kinase	34.056	88	NO	25.0-75.0
BBBOND_0107550	0.88	hypothetical protein, conserved	BBOV_IV010010	0	hypothetical protein	34.336	84	NO	25.0-75.0
BBBOND_0102000	0.75	membrane protein, putative	BBOV_III010320	0	membrane protein, putative	36.74	99	NO	25.0-75.0
BBBOND_0306420	0.93	hypothetical protein, conserved	BBOV_III007440	0	hypothetical protein	37.458	96	NO	25.0-75.0
BBBOND_0207630	0.9	hypothetical protein, conserved	BBOV_I003400	0	hypothetical protein	39.914	100	NO	25.0-75.0
BBBOND_0100530	0.92	Ribokinase like superfamily protein, putative	BBOV_IV003860	0	adenosine kinase	40.356	92	NO	25.0-75.0
BBBOND_0206020	0.85	hypothetical protein, conserved	BBOV_I001660	0	hypothetical protein	40.664	96	NO	25.0-75.0
BBBOND_0100460	0.92	Ribokinase like superfamily protein, putative	BBOV_IV003860	0	adenosine kinase	40.841	91	NO	25.0-75.0
BBBOND_0402930	0.95	Ribonuclease BN	BBOV_IV000940	0	hypothetical protein	41.211	83	NO	25.0-75.0
BBBOND_0402640	0.94	hypothetical protein, conserved	BBOV_IV001100	0	hypothetical protein	42.123	76	NO	25.0-75.0
BBBOND_0100470	0.75	Ribokinase like superfamily protein, putative	BBOV_IV003810	0	adenosine kinase	43.917	92	NO	25.0-75.0
BBBOND_0103155	0.84	hypothetical protein, conserved	BBOV_II007070	0	hypothetical protein	44.959	97	NO	25.0-75.0
BBBOND_0208300	0.7	GCC2 and GCC3 domain containing protein, putative	BBOV_IV006260	0	GCC2 and GCC3 domain containing protein	45.145	99	NO	25.0-75.0
BBBOND_0405610	0.71	membrane protein, putative	BBOV_IV001660	0	membrane protein, putative	45.508	97	NO	25.0-75.0
BBBOND_0200550	0.76	membrane protein, putative	BBOV_II000770	0	membrane protein, putative	45.562	98	NO	25.0-75.0
BBBOND_0104360	0.7	membrane protein, putative	BBOV_II005780	0	membrane protein, putative	46.679	99	NO	25.0-75.0
BBBOND_0401060	0.74	hypothetical protein, conserved	BBOV_IV007120	0	conserved hypothetical protein	47.523	91	NO	25.0-75.0
BBBOND_0310370	0.83	hypothetical protein, conserved	BBOV_III004580	0	hypothetical protein	48.018	84	NO	25.0-75.0
BBBOND_0101000	0.77	tRNA synthetase class II core domain containing protein, putative	BBOV_III011010	0	tRNA synthetase class II core domain containing protein	48.131	94	NO	25.0-75.0
BBBOND_0313480	0.84	hypothetical protein, conserved	BBOV_III009720	0	hypothetical protein	48.192	99	NO	25.0-75.0
BBBOND_0301590	0.88	hypothetical protein, conserved	BBOV_III000320	0	conserved hypothetical protein	48.944	92	NO	25.0-75.0
BBBOND_0302410	0.77	HETEROGENEOUS NUCLEAR RIBONUCLEOPROTEIN-RELATED, putative	BBOV_III001020	0	hypothetical protein	50.305	89	NO	25.0-75.0
BBBOND_0207520	0.7	membrane protein, putative	BBOV_I003300	0	membrane protein, putative	50.552	99	NO	25.0-75.0
BBBOND_0301890	0.79	rhomboid family protein, putative	BBOV_III000530	0	rhomboid family protein	50.693	76	NO	25.0-75.0
BBBOND_0109200	0.7	apical membrane antigen 1, putative	BBOV_IV011230	0	apical membrane antigen 1	51.273	99	NO	25.0-75.0
BBBOND_0400680	0.93	membrane protein, putative	BBOV_IV007420	0	membrane protein, putative	51.5	82	NO	25.0-75.0
BBBOND_0301780	0.88	hypothetical protein, conserved	BBOV_III000440	0	hypothetical protein	51.539	89	NO	25.0-75.0
BBBOND_0211860	0.72	2-C-methyl-D-erythritol 2,4-cyclodiphosphate synthase, putative	BBOV_IV002810	0	2-C-methyl-D-erythritol 2,4-cyclodiphosphate synthase, putative	53.266	90	NO	25.0-75.0
BBBOND_0306300	0.91	hypothetical protein, conserved	BBOV_III007320	0	hypothetical protein	54.936	76	NO	25.0-75.0
BBBOND_0103660	0.76	hypothetical protein, conserved	BBOV_II006510	0	conserved hypothetical protein	55.382	84	NO	25.0-75.0
BBBOND_0201030	0.77	membrane protein, putative	BBOV_II001500	0	membrane protein, putative	55.431	85	NO	25.0-75.0
BBBOND_0200620	0.85	hypothetical protein, conserved	BBOV_II000840	0	hypothetical protein	55.814	84	NO	25.0-75.0
BBBOND_0109830	0.7	hypothetical protein, conserved	BBOV_IV011620	0	hypothetical protein	56.061	84	NO	25.0-75.0
BBBOND_0404310	0.93	domain of unknown function (DUF814) containing protein, putative	BBOV_III011670	0	domain of unknown function (DUF814) containing protein	57.344	89	NO	25.0-75.0
BBBOND_0212020	0.94	cathepsin C precursor, putative	BBOV_II000170	0	cathepsin C precursor, putative	58.96	99	NO	25.0-75.0
BBBOND_0305450	0.78	16S rRNA processing protein RimM domain containing protein, putative	BBOV_III008430	0	16S rRNA processing protein RimM domain containing protein	59.836	91	NO	25.0-75.0
BBBOND_0310570	0.72	hypothetical protein, conserved	BBOV_III004440	0	conserved hypothetical protein	60.465	76	NO	25.0-75.0
BBBOND_0203950	0.92	LCCL domain-containing protein CCP2, putative	BBOV_II003700	0	LCCL domain-containing protein CCP2, putative	60.896	99	NO	25.0-75.0
BBBOND_0208220	0.94	Putative RNA-binding protein	BBOV_IV006340	0	hypothetical protein	61.497	82	NO	25.0-75.0
BBBOND_0310940	0.95	hypothetical protein, conserved	BBOV_III003960	0	hypothetical protein	62.559	97	NO	25.0-75.0
BBBOND_0306080	0.95	hypothetical protein, conserved	BBOV_III007200	0	conserved hypothetical protein	63.704	100	NO	25.0-75.0
BBBOND_0301070	0.9	protein phosphatase 2C, putative	BBOV_I000710	0	protein phosphatase 2C, putative	63.714	100	NO	25.0-75.0
BBBOND_0304250	0.84	1-deoxy-D-xylulose-5-phosphate synthase family protein, putative	BBOV_III002600	0	1-deoxy-D-xylulose-5-phosphate synthase family protein	63.821	98	NO	25.0-75.0
BBBOND_0310590	0.75	hypothetical protein, conserved	BBOV_III004420	0	hypothetical protein	64.667	76	NO	25.0-75.0
BBBOND_0400560	0.71	S1/P1 nuclease, putative	BBOV_IV007520	0	S1/P1 nuclease, putative	65.416	94	NO	25.0-75.0
BBBOND_0106840	0.91	5'-3' exonuclease, putative	BBOV_IV009310	0	5'-3' exonuclease, putative	65.969	85	NO	25.0-75.0
BBBOND_0211190	0.92	DNA-directed RNA polymerase subunit	BBOV_III011410	0	hypothetical protein	67.442	87	NO	25.0-75.0
BBBOND_0405180	0.9	DNA ligase I, putative	BBOV_IV001520	0	DNA ligase I	67.48	88	NO	25.0-75.0
BBBOND_0402950	0.79	fatty acyl-CoA synthetase 3, putative	BBOV_IV000960	0	fatty acyl-CoA synthetase 3	68.429	99	NO	25.0-75.0
BBBOND_0104150	0.71	conserved unknown domain containing membrane protein, putative	BBOV_II006010	0	conserved unknown domain containing membrane protein	68.436	84	NO	25.0-75.0
BBBOND_0207510	0.71	membrane protein, putative	BBOV_I003300	0	membrane protein, putative	68.564	95	NO	25.0-75.0
BBBOND_0400170	0.91	aspartyl protease, putative	BBOV_IV007890	0	aspartyl protease, putative	68.675	88	NO	25.0-75.0
BBBOND_0211428	0.72	hypothetical protein, conserved	BBOV_IV002420	0	endoplasmic reticulum oxidoreductin, putative	68.951	92	NO	25.0-75.0
BBBOND_0208080	0.8	glycyl-tRNA synthetase, putative	BBOV_I003770	0	glycyl-tRNA synthetase, putative	69.346	100	NO	25.0-75.0
BBBOND_0210895	0.91	hypothetical protein, conserved	BBOV_IV004240	0	conserved hypothetical protein	72.174	95	NO	25.0-75.0
BBBOND_0208030	0.87	hypothetical protein, conserved	BBOV_I003720	0	conserved hypothetical protein	72.648	86	NO	25.0-75.0
BBBOND_0103160	0.97	50S ribosomal subunit protein L28, putative	BBOV_II007060	0	50S ribosomal subunit protein L28, putative	73.457	76	NO	25.0-75.0
BBBOND_0103290	0.83	gcpE protein, putative	BBOV_II006930	0	gcpE protein	74.173	100	NO	25.0-75.0
BBBOND_0203570	0.88	peptide chain release factor 2, putative	BBOV_II003430	0	peptide chain release factor 2, putative	74.621	80	NO	25.0-75.0
BBBOND_0206070	0.84	hypothetical protein	BBOV_II000410	0.77	hypothetical protein	26.14	99	YES	25.0-75.0
BBBOND_0206080	0.87	hypothetical protein	BBOV_II000410	0.77	hypothetical protein	27.431	86	YES	25.0-75.0
BBBOND_0312500	0.73	hypothetical protein	BBOV_II001200	0.94	hypothetical protein	29.603	97	YES	25.0-75.0
BBBOND_0110880	0.89	HAD superfamily hydrolase, putative	BBOV_IV003220	1	HAD superfamily hydrolase putative	30.921	94	YES	25.0-75.0
BBBOND_0305950	0.78	hypothetical protein	BBOV_II001200	0.94	hypothetical protein	30.964	99	YES	25.0-75.0
BBBOND_0207060	0.76	membrane protein, putative	BBOV_I001980	0.73	membrane protein, putative	31.522	100	YES	25.0-75.0
BBBOND_0107310	0.89	hypothetical protein	BBOV_II001200	0.94	hypothetical protein	31.697	99	YES	25.0-75.0
BBBOND_0307700	0.7	hypothetical protein	BBOV_II001200	0.94	hypothetical protein	31.705	94	YES	25.0-75.0
BBBOND_0102210	0.75	hypothetical protein	BBOV_II001200	0.94	hypothetical protein	31.785	97	YES	25.0-75.0
BBBOND_0110570	0.73	hypothetical protein	BBOV_II001200	0.94	hypothetical protein	32.222	98	YES	25.0-75.0
BBBOND_0201670	0.74	hypothetical protein	BBOV_II001200	0.94	hypothetical protein	32.227	94	YES	25.0-75.0
BBBOND_0106590	0.87	hypothetical protein	BBOV_II001200	0.94	hypothetical protein	32.295	99	YES	25.0-75.0
BBBOND_0102440	0.7	hypothetical protein	BBOV_II001200	0.94	hypothetical protein	32.362	99	YES	25.0-75.0
BBBOND_0206750	0.71	hypothetical protein	BBOV_II001200	0.94	hypothetical protein	32.474	98	YES	25.0-75.0
BBBOND_0405710	0.79	hypothetical protein	BBOV_II001200	0.94	hypothetical protein	32.523	99	YES	25.0-75.0
BBBOND_0400600	0.96	hypothetical protein	BBOV_IV007480	0.95	membrane protein, putative	32.549	99	YES	25.0-75.0
BBBOND_0108010	0.82	hypothetical protein	BBOV_II001200	0.94	hypothetical protein	32.642	98	YES	25.0-75.0
BBBOND_0405030	0.73	hypothetical protein	BBOV_II001200	0.94	hypothetical protein	32.752	100	YES	25.0-75.0
BBBOND_0311480	0.87	hypothetical protein	BBOV_II001200	0.94	hypothetical protein	32.845	98	YES	25.0-75.0
BBBOND_0306990	0.88	N-ACETYLGLUCOSAMINYL-PH OSPHATIDYLINOSITOL DE-N-ACETYLASE, putative	BBOV_III007080	0.7	N-acetylglucosaminyl-phosphatidylinositol de-n-acetylase, putative	32.917	85	YES	25.0-75.0
BBBOND_0310290	0.7	hypothetical protein	BBOV_II001200	0.94	hypothetical protein	33.055	99	YES	25.0-75.0
BBBOND_0400720	0.89	hypothetical protein, conserved	BBOV_IV007390	0.9	hypothetical protein	33.613	98	YES	25.0-75.0
BBBOND_0310520	0.71	hypothetical protein	BBOV_II001200	0.94	hypothetical protein	33.623	95	YES	25.0-75.0
BBBOND_0104060	0.72	hypothetical protein	BBOV_II001200	0.94	hypothetical protein	33.718	99	YES	25.0-75.0
BBBOND_0307350	0.92	hypothetical protein	BBOV_II001200	0.94	hypothetical protein	33.888	100	YES	25.0-75.0
BBBOND_0201760	0.89	hypothetical protein, conserved	BBOV_II001790	0.78	hypothetical protein	33.993	99	YES	25.0-75.0
BBBOND_0100160	0.92	hypothetical protein	BBOV_II001200	0.94	hypothetical protein	34.081	97	YES	25.0-75.0
BBBOND_0403610	0.92	surface protein D, putative	BBOV_IV000410	1	surface protein D	34.091	84	YES	25.0-75.0
BBBOND_0311760	0.85	hypothetical protein	BBOV_II001200	0.94	hypothetical protein	34.244	97	YES	25.0-75.0
BBBOND_0101590	0.76	hypothetical protein	BBOV_II001200	0.94	hypothetical protein	34.274	99	YES	25.0-75.0
BBBOND_0402710	0.96	hypothetical protein, conserved	BBOV_IV001170	0.96	hypothetical protein	34.626	99	YES	25.0-75.0
BBBOND_0400630	0.81	hypothetical protein	BBOV_IV007480	0.95	membrane protein, putative	34.719	97	YES	25.0-75.0
BBBOND_0400690	0.93	hypothetical protein	BBOV_IV007480	0.95	membrane protein, putative	34.952	96	YES	25.0-75.0
BBBOND_0210710	0.77	membrane protein, putative	BBOV_IV004360	1	membrane protein putative	35	91	YES	25.0-75.0
BBBOND_0306310	0.92	hypothetical protein, conserved	BBOV_III007330	1	hypothetical protein	35.191	99	YES	25.0-75.0
BBBOND_0201730	0.95	hypothetical protein, conserved	BBOV_II001760	1	hypothetical protein	37.255	100	YES	25.0-75.0
BBBOND_0402070	0.95	spherical body protein 3, putative	BBOV_I004210	1	spherical body protein 3	38.171	98	YES	25.0-75.0
BBBOND_0301870	0.9	patatin-like phospholipase family protein, putative	BBOV_III000510	0.92	patatin-like phospholipase family protein	38.471	87	YES	25.0-75.0
BBBOND_0305210	0.97	hypothetical protein, conserved	BBOV_III003290	1	hypothetical protein	38.951	88	YES	25.0-75.0
BBBOND_0106550	0.91	membrane protein, putative	BBOV_IV009060	1	membrane protein putative	39.362	98	YES	25.0-75.0
BBBOND_0107940	0.96	RAP-1 related antigen (RRA), putative	BBOV_IV010280	1	RAP-1 related antigen (RRA)	39.482	85	YES	25.0-75.0
BBBOND_0210890	0.94	Probable rRNA maturation factor	BBOV_IV004250	1	membrane protein putative	40	78	YES	25.0-75.0
BBBOND_0103540	0.95	hypothetical protein	BBOV_II006610	0.81	hypothetical protein	40.037	91	YES	25.0-75.0
BBBOND_0209770	0.97	membrane protein, putative	BBOV_IV005120	1	membrane protein putative	40.323	99	YES	25.0-75.0
BBBOND_0310770	0.95	membrane protein, putative	BBOV_III004280	0.86	membrane protein, putative	40.389	99	YES	25.0-75.0
BBBOND_0110130	0.89	membrane protein, putative	BBOV_IV011840	1	membrane protein putative	40.588	97	YES	25.0-75.0
BBBOND_0103570	0.95	hypothetical protein	BBOV_II006600	0.88	hypothetical protein	41.513	91	YES	25.0-75.0
BBBOND_0301670	0.8	hypothetical protein, conserved	BBOV_III000390	1	hypothetical protein	41.631	91	YES	25.0-75.0
BBBOND_0110060	0.81	hypothetical protein, conserved	BBOV_IV011780	0.9	hypothetical protein	41.718	78	YES	25.0-75.0
BBBOND_0200830	0.96	hypothetical protein, conserved	BBOV_II000990	1	hypothetical protein	42.286	95	YES	25.0-75.0
BBBOND_0201510	0.96	hypothetical protein, conserved	BBOV_II001640	1	hypothetical protein	42.368	88	YES	25.0-75.0
BBBOND_0401980	0.96	hypothetical protein, conserved	BBOV_I004140	1	hypothetical protein	42.703	96	YES	25.0-75.0
BBBOND_0101140	0.86	hypothetical protein, conserved	BBOV_III010860	0.9	hypothetical protein	42.708	76	YES	25.0-75.0
BBBOND_0301270	0.96	hypothetical protein, conserved	BBOV_I000160	1	conserved hypothetical protein	43.013	91	YES	25.0-75.0
BBBOND_0106700	0.96	membrane protein, putative	BBOV_IV009170	1	membrane protein putative	43.277	99	YES	25.0-75.0
BBBOND_0106140	0.96	membrane protein, putative	BBOV_IV008700	1	membrane protein putative	43.519	94	YES	25.0-75.0
BBBOND_0402720	0.82	hypothetical protein, conserved	BBOV_IV001180	0.91	hypothetical protein	43.75	99	YES	25.0-75.0
BBBOND_0206440	0.84	hypothetical protein, conserved	BBOV_I002480	1	hypothetical protein	43.842	94	YES	25.0-75.0
BBBOND_0313140	0.95	30S RIBOSOMAL PROTEIN S10, putative	BBOV_III009440	1	conserved hypothetical protein	43.872	90	YES	25.0-75.0
BBBOND_0103530	0.82	membrane protein, putative	BBOV_II006640	0.82	membrane protein, putative	44.228	99	YES	25.0-75.0
BBBOND_0206010	0.82	hypothetical protein, conserved	BBOV_I001670	1	hypothetical protein	44.269	92	YES	25.0-75.0
BBBOND_0105910	0.96	membrane protein, putative	BBOV_IV008620	1	membrane protein putative	44.444	85	YES	25.0-75.0
BBBOND_0300370	0.75	hypothetical protein, conserved	BBOV_I000830	0.93	conserved hypothetical protein	44.93	94	YES	25.0-75.0
BBBOND_0303070	0.92	hypothetical protein, conserved	BBOV_III001690	1	hypothetical protein	45.263	82	YES	25.0-75.0
BBBOND_0105520	0.85	ABC transporter ATP-binding protein, putative	BBOV_IV008140	0.73	ABC transporter ATP-binding protein	45.321	99	YES	25.0-75.0
BBBOND_0104980	0.93	single-strand binding protein, putative	BBOV_II005310	0.88	single-strand binding protein, putative	45.69	97	YES	25.0-75.0
BBBOND_0400330	0.95	membrane protein, putative	BBOV_IV007750	1	membrane protein putative	46.374	96	YES	25.0-75.0
BBBOND_0105000	0.76	ADP-ribosylation factor, putative	BBOV_II005290	1	ADP-ribosylation factor putative	46.377	99	YES	25.0-75.0
BBBOND_0210120	0.92	hypothetical protein, conserved	BBOV_IV004850	0.89	hypothetical protein	46.444	99	YES	25.0-75.0
BBBOND_0313020	0.95	hypothetical protein, conserved	BBOV_III009330	1	hypothetical protein	46.983	89	YES	25.0-75.0
BBBOND_0108040	0.93	membrane protein, putative	BBOV_IV010380	0.81	membrane protein, putative	47.031	99	YES	25.0-75.0
BBBOND_0306100	0.9	membrane protein, putative	BBOV_III007220	0.87	membrane protein, putative	47.143	96	YES	25.0-75.0
BBBOND_0108340	0.89	glutamyl-tRNA synthetase, putative	BBOV_IV010640	0.9	glutamyl-tRNA synthetase, putative	47.148	97	YES	25.0-75.0
BBBOND_0309480	0.88	HISTIDYL-TRNA SYNTHETASE, putative	BBOV_III005180	1	hypothetical protein	47.568	98	YES	25.0-75.0
BBBOND_0203490	0.9	elongation factor TS, putative	BBOV_II003360	1	elongation factor TS putative	47.838	80	YES	25.0-75.0
BBBOND_0202730	0.75	hypothetical protein, conserved	BBOV_II002660	1	hypothetical protein	48.083	99	YES	25.0-75.0
BBBOND_0103930	0.9	membrane protein, putative	BBOV_II006200	0.9	membrane protein, putative	48.519	99	YES	25.0-75.0
BBBOND_0200810	0.79	hypothetical protein, conserved	BBOV_II000970	0.93	hypothetical protein	48.692	99	YES	25.0-75.0
BBBOND_0108020	0.94	aspartyl protease, putative	BBOV_IV010360	0.84	aspartyl protease, putative	48.837	94	YES	25.0-75.0
BBBOND_0102850	0.7	hypothetical protein	BBOV_II007410	0.82	erythrocyte membrane-associated antigen	49.02	90	YES	25.0-75.0
BBBOND_0209530	0.92	membrane protein, putative	BBOV_IV005270	0.9	membrane protein, putative	49.524	89	YES	25.0-75.0
BBBOND_0206000	0.96	hypothetical protein, conserved	BBOV_I001680	1	hypothetical protein	49.545	80	YES	25.0-75.0
BBBOND_0110850	0.94	hypothetical protein, conserved	BBOV_IV003250	1	hypothetical protein	49.664	87	YES	25.0-75.0
BBBOND_0100740	0.89	hypothetical protein, conserved	BBOV_III011070	0.94	hypothetical protein	50.093	99	YES	25.0-75.0
BBBOND_0109670	0.8	membrane protein, putative	BBOV_IV011430	0.86	membrane protein, putative	50.311	99	YES	25.0-75.0
BBBOND_0210160	0.93	membrane protein, putative	BBOV_IV004810	1	membrane protein putative	50.403	99	YES	25.0-75.0
BBBOND_0207370	0.73	membrane protein, putative	BBOV_I003210	0.72	membrane protein, putative	51.692	99	YES	25.0-75.0
BBBOND_0300150	0.86	tRNA modification GTPase TrmE, putative	BBOV_I001010	0.81	tRNA modification GTPase TrmE, putative	51.859	99	YES	25.0-75.0
BBBOND_0400390	0.95	hypothetical protein, conserved	BBOV_IV007700	0.73	hypothetical protein	52.174	97	YES	25.0-75.0
BBBOND_0300380	0.76	kelch repeat domain containing protein, putative	BBOV_I000820	1	kelch repeat domain containing protein	52.439	100	YES	25.0-75.0
BBBOND_0204610	0.86	Plasmodium falciparum CPW-WPC domain containing protein, putative	BBOV_II004280	1	Plasmodium falciparum CPW-WPC domain containing protein	53.028	98	YES	25.0-75.0
BBBOND_0206610	0.91	flavodoxin and oxidoreductase NAD-binding domain containing protein, putative	BBOV_I002330	0.79	flavodoxin and oxidoreductase NAD-binding domain containing protein	53.03	99	YES	25.0-75.0
BBBOND_0101080	0.91	hypothetical protein, conserved	BBOV_III010920	0.91	hypothetical protein	53.194	77	YES	25.0-75.0
BBBOND_0308700	0.96	tRNA pseudouridine synthase, putative	BBOV_III005720	1	tRNA pseudouridine synthase putative	53.448	98	YES	25.0-75.0
BBBOND_0404260	0.94	hypothetical protein, conserved	BBOV_III011700	1	hypothetical protein	53.873	99	YES	25.0-75.0
BBBOND_0110670	0.92	hypothetical protein, conserved	BBOV_IV003320	1	hypothetical protein	53.976	99	YES	25.0-75.0
BBBOND_0306740	0.91	SEL-1-LIKE PROTEIN, putative	BBOV_III007900	0.71	conserved hypothetical protein	54.058	100	YES	25.0-75.0
BBBOND_0104500	0.9	tRNA synthetases class I protein superfamily, putative	BBOV_II005760	0.95	tRNA synthetases class I protein superfamily	54.159	92	YES	25.0-75.0
BBBOND_0311650	0.79	eukaryotic aspartyl protease family protein, putative	BBOV_III003510	0.79	eukaryotic aspartyl protease family protein	54.167	96	YES	25.0-75.0
BBBOND_0204430	0.95	membrane protein, putative	BBOV_II003960	1	membrane protein putative	55.187	96	YES	25.0-75.0
BBBOND_0405850	0.82	hypothetical protein, conserved	BBOV_I004860	1	hypothetical protein	55.333	100	YES	25.0-75.0
BBBOND_0308020	0.95	tRNA methyl transferase family protein, putative	BBOV_III005960	1	tRNA methyl transferase family protein	55.556	82	YES	25.0-75.0
BBBOND_0208870	0.95	ribosomal protein L35, putative	BBOV_IV005880	1	ribosomal protein L35 putative	55.634	100	YES	25.0-75.0
BBBOND_0202620	0.91	membrane protein, putativve, putative	BBOV_II002770	0.92	membrane protein, putativve	56.216	90	YES	25.0-75.0
BBBOND_0403750	0.92	conserved membrane protein, putative	BBOV_IV000290	0.75	conserved membrane protein	56.418	98	YES	25.0-75.0
BBBOND_0401880	0.88	Ribosome-recycling factor	BBOV_I004040	1	conserved hypothetical protein	56.972	91	YES	25.0-75.0
BBBOND_0102910	0.96	membrane protein, putative	BBOV_II007300	1	membrane protein putative	57.085	90	YES	25.0-75.0
BBBOND_0403590	0.95	hypothetical protein, conserved	BBOV_IV000420	1	conserved hypothetical protein	57.333	100	YES	25.0-75.0
BBBOND_0210180	0.92	membrane protein, putative	BBOV_IV004790	1	membrane protein putative	57.447	80	YES	25.0-75.0
BBBOND_0105530	0.9	12D3 antigen, putative	BBOV_IV008150	1	12D3 antigen	57.637	100	YES	25.0-75.0
BBBOND_0300360	0.86	Plasmodium falciparum CPW-WPC domain containing protein, putative	BBOV_I000840	1	Plasmodium falciparum CPW-WPC domain containing protein	57.714	96	YES	25.0-75.0
BBBOND_0106620	0.96	protein disulfide isomerase related protein, putative	BBOV_IV009100	1	protein disulfide isomerase related protein	57.784	94	YES	25.0-75.0
BBBOND_0209350	0.95	membrane protein, putative	BBOV_IV005440	1	membrane protein putative	59.118	98	YES	25.0-75.0
BBBOND_0402610	0.88	protein disulfide-isomerase, putative	BBOV_IV001070	1	protein disulfide-isomerase putative	59.134	100	YES	25.0-75.0
BBBOND_0208340	0.93	membrane protein, putative	BBOV_IV006220	0.72	membrane protein, putative	59.252	92	YES	25.0-75.0
BBBOND_0309470	0.95	hypothetical protein, conserved	BBOV_III005190	0.79	conserved hypothetical protein	59.35	99	YES	25.0-75.0
BBBOND_0307560	0.73	chaperonin, 10 kDa family protein, putative	BBOV_III006630	1	chaperonin 10 kDa family protein	60.458	100	YES	25.0-75.0
BBBOND_0307970	0.94	membrane protein, putative	BBOV_III005920	0.72	membrane protein, putative	61.499	100	YES	25.0-75.0
BBBOND_0404920	0.79	methionine aminopeptidase I, putative	BBOV_IV001950	0.82	methionine aminopeptidase I, putative	61.606	86	YES	25.0-75.0
BBBOND_0207740	0.88	membrane protein, putative	BBOV_I003500	1	membrane protein putative	61.71	91	YES	25.0-75.0
BBBOND_0102200	0.71	hypothetical protein	BBOV_III010130	0.89	pyruvate kinase family protein	62.463	94	YES	25.0-75.0
BBBOND_0103790	0.77	Thioredoxin family protein, putative	BBOV_II006380	0.73	Thioredoxin family protein	62.869	100	YES	25.0-75.0
BBBOND_0402510	0.87	Serine--tRNA ligase	BBOV_IV001340	0.7	hypothetical protein	63.067	85	YES	25.0-75.0
BBBOND_0101060	0.88	peptidyl-prolyl cis-trans isomerase, cyclophilin-type f domain containing protein, putative	BBOV_III010940	1	peptidyl-prolyl cis-trans isomerase cyclophilin-type f domain containing protein	63.068	87	YES	25.0-75.0
BBBOND_0205670	0.88	hypothetical protein, conserved	BBOV_I002900	1	hypothetical protein	63.636	92	YES	25.0-75.0
BBBOND_0204380	0.92	membrane protein, putative	BBOV_II004060	0.77	membrane protein, putative	63.988	99	YES	25.0-75.0
BBBOND_0304580	0.93	hypothetical protein, conserved	BBOV_III002860	1	conserved hypothetical protein	64.184	100	YES	25.0-75.0
BBBOND_0206500	0.93	membrane protein, putative	BBOV_I002420	1	membrane protein putative	64.493	90	YES	25.0-75.0
BBBOND_0311220	0.94	50S ribosomal protein L15, putative	BBOV_III003920	0.92	50S ribosomal protein L15, putative	64.618	81	YES	25.0-75.0
BBBOND_0105920	0.82	hypothetical protein, conserved	BBOV_IV008610	1	hypothetical protein	65.054	91	YES	25.0-75.0
BBBOND_0106770	0.96	hypothetical protein, conserved	BBOV_IV009240	1	hypothetical protein	65.242	88	YES	25.0-75.0
BBBOND_0302950	0.96	hypothetical protein, conserved	BBOV_III001600	1	hypothetical protein	65.523	95	YES	25.0-75.0
BBBOND_0210730	0.91	membrane protein, putative	BBOV_IV004340	1	membrane protein putative	65.759	94	YES	25.0-75.0
BBBOND_0303010	0.87	LytB protein, putative	BBOV_III001660	1	LytB protein putative	65.81	96	YES	25.0-75.0
BBBOND_0306490	0.89	membrane-associated calcum-binding protein, putative	BBOV_III007520	1	membrane-associated calcum-binding protein putative	65.986	100	YES	25.0-75.0
BBBOND_0405970	0.87	ribosomal protein L3 domain containing protein, putative	BBOV_I004730	0.81	ribosomal protein L3 domain containing protein	67.656	100	YES	25.0-75.0
BBBOND_0306410	0.97	30S ribosomal protein S15, putative	BBOV_III007430	1	30S ribosomal protein S15	68.896	100	YES	25.0-75.0
BBBOND_0300210	0.87	DnaJ domain containing protein, putative	BBOV_I000970	1	DnaJ domain containing protein	69.272	100	YES	25.0-75.0
BBBOND_0307800	0.95	LCCL domain containing protein, putative	BBOV_III006360	0.87	LCCL domain containing protein	69.303	99	YES	25.0-75.0
BBBOND_0402580	0.93	DNA-directed RNA polymerase, alpha subunit, putative	BBOV_IV001020	0.82	DNA-directed RNA polymerase, alpha subunit, putative	70.909	89	YES	25.0-75.0
BBBOND_0111260	0.85	adenylate kinase 2, putative	BBOV_IV002930	1	adenylate kinase 2	72.245	91	YES	25.0-75.0
BBBOND_0312670	0.91	hypothetical protein, conserved	BBOV_III009090	1	conserved hypothetical protein	72.65	89	YES	25.0-75.0
BBBOND_0105820	0.94	heat shock protein 90, putative	BBOV_IV008400	0.81	heat shock protein 90, putative	73.25	100	YES	25.0-75.0
BBBOND_0210080	0.87	membrane protein, putative	BBOV_IV004890	1	membrane protein putative	73.352	77	YES	25.0-75.0
BBBOND_0105980	0.73	p-type ATPase, putative	BBOV_IV008550	0.72	p-type ATPase	74.06	90	YES	25.0-75.0
BBBOND_0210300	0.93	translation elongation factor G (EF-G), putative	BBOV_IV004710	0.96	translation elongation factor G (EF-G), putative	74.584	99	YES	25.0-75.0
BBBOND_0209270	0.9	hypothetical protein	BBOV_II004520	0	hypothetical protein	25	27	NO	25.0-75.0-coverage <75.0
BBBOND_0206230	0.94	hypothetical protein	BBOV_II007350	0	hypothetical protein	25.352	11	NO	25.0-75.0-coverage <75.0
BBBOND_0404100	0.77	hypothetical protein	BBOV_I003360	0	DNA-directed RNA polymerase II largest subunit, putative	26.23	25	NO	25.0-75.0-coverage <75.0
BBBOND_0207440	0.92	hypothetical protein	BBOV_III010020	0	histone acetyltransferase, ELP3 family protein	26.752	38	NO	25.0-75.0-coverage <75.0
BBBOND_0306390	0.74	hypothetical protein	BBOV_III007410	0	membrane protein, putative	26.866	45	NO	25.0-75.0-coverage <75.0
BBBOND_0402630	0.81	hypothetical protein	BBOV_II001370	0	variant erythrocyte surface antigen-1, beta subunit	27.869	13	NO	25.0-75.0-coverage <75.0
BBBOND_0404030	0.94	hypothetical protein	BBOV_I005010	0	hypothetical protein	27.941	9	NO	25.0-75.0-coverage <75.0
BBBOND_0209990	0.87	hypothetical protein	BBOV_IV005150	0	HECT-domain (ubiquitin-transferase) containing protein	28.409	31	NO	25.0-75.0-coverage <75.0
BBBOND_0100370	0.75	hypothetical protein	BBOV_II001690	0	hypothetical protein	28.814	75	NO	25.0-75.0-coverage <75.0
BBBOND_0206240	0.95	hypothetical protein	BBOV_II006360	0	Proliferating cell nuclear antigen	28.846	13	NO	25.0-75.0-coverage <75.0
BBBOND_0108780	0.87	hypothetical protein	BBOV_IV002370	0	leucyl-tRNA synthetase, putative	28.947	22	NO	25.0-75.0-coverage <75.0
BBBOND_0310230	0.86	hypothetical protein	BBOV_III001300	0	variant erythrocyte surface antigen-1, alpha subunit	29.268	5	NO	25.0-75.0-coverage <75.0
BBBOND_0004420	0.92	hypothetical protein, conserved	BBOV_II004610	0	helicase associated domain containing protein	29.487	32	NO	25.0-75.0-coverage <75.0
BBBOND_0006350	0.73	hypothetical protein, conserved	BBOV_II005710	0	N(2),N(2)-dimethylguanosine tRNA methyltransferase, putative	29.63	33	NO	25.0-75.0-coverage <75.0
BBBOND_0307370	0.87	hypothetical protein	BBOV_III000250	0	conserved hypothetical protein	29.787	49	NO	25.0-75.0-coverage <75.0
BBBOND_0106450	0.92	hypothetical protein	BBOV_IV005150	0	HECT-domain (ubiquitin-transferase) containing protein	29.897	20	NO	25.0-75.0-coverage <75.0
BBBOND_0311700	0.96	hypothetical protein	BBOV_II005940	0	rhomboid 4	30	30	NO	25.0-75.0-coverage <75.0
BBBOND_0111200	0.91	hypothetical protein	BBOV_II007080	0	hypothetical protein	30	33	NO	25.0-75.0-coverage <75.0
BBBOND_0206250	0.94	hypothetical protein	BBOV_IV005150	0	HECT-domain (ubiquitin-transferase) containing protein	30.556	32	NO	25.0-75.0-coverage <75.0
BBBOND_0207600	0.93	hypothetical protein	BBOV_I001920	0	hypothetical protein	30.588	55	NO	25.0-75.0-coverage <75.0
BBBOND_0002350	0.94	hypothetical protein, conserved	BBOV_III006870	0	mitochondrial carrier protein, putative	30.769	35	NO	25.0-75.0-coverage <75.0
BBBOND_0105900	0.84	hypothetical protein	BBOV_IV008720	0	hypothetical protein	30.769	35	NO	25.0-75.0-coverage <75.0
BBBOND_0201470	0.94	hypothetical protein	BBOV_II006880	0	WD domain/ mitotic checkpoint protein	31.111	36	NO	25.0-75.0-coverage <75.0
BBBOND_0103760	0.95	hypothetical protein, conserved	BBOV_II006410	0	hypothetical protein	31.522	62	NO	25.0-75.0-coverage <75.0
BBBOND_0100110	0.89	hypothetical protein	BBOV_II004520	0	hypothetical protein	31.579	28	NO	25.0-75.0-coverage <75.0
BBBOND_0307270	0.86	hypothetical protein	BBOV_I004620	0	DNA repair helicase (rad3) and DEAD_2 domain containing protein	32.258	63	NO	25.0-75.0-coverage <75.0
BBBOND_0307280	0.94	hypothetical protein	BBOV_IV005910	0	RNB-like protein	32.353	35	NO	25.0-75.0-coverage <75.0
BBBOND_0111360	0.76	hypothetical protein	BBOV_II004110	0	variant erythrocyte surface antigen-1, alpha subunit	32.353	28	NO	25.0-75.0-coverage <75.0
BBBOND_0402320	0.9	hypothetical protein	BBOV_II006830	0	variant erythrocyte surface antigen-1, alpha subunit	32.727	16	NO	25.0-75.0-coverage <75.0
BBBOND_0210930	0.95	hypothetical protein	BBOV_I001850	0	hypothetical protein	33.333	32	NO	25.0-75.0-coverage <75.0
BBBOND_0208730	0.92	hypothetical protein	BBOV_I000050	0	variant erythrocyte surface antigen-1, alpha subunit	33.333	26	NO	25.0-75.0-coverage <75.0
BBBOND_0204550	0.92	hypothetical protein	BBOV_III009600	0	hypothetical protein	33.333	66	NO	25.0-75.0-coverage <75.0
BBBOND_0402870	0.88	hypothetical protein	BBOV_II006830	0	variant erythrocyte surface antigen-1, alpha subunit	33.333	14	NO	25.0-75.0-coverage <75.0
BBBOND_0309390	0.7	hypothetical protein	BBOV_II000040	0	variant erythrocyte surface antigen-1, alpha subunit	33.333	42	NO	25.0-75.0-coverage <75.0
BBBOND_0106210	0.93	hypothetical protein, conserved	BBOV_IV008770	0	hypothetical protein	34.198	65	NO	25.0-75.0-coverage <75.0
BBBOND_0206220	0.85	hypothetical protein	BBOV_IV007380	0	conserved hypothetical protein	34.211	4	NO	25.0-75.0-coverage <75.0
BBBOND_0205980	0.9	hypothetical protein	BBOV_IV007790	0	processing splicing factor 8, putative	34.783	13	NO	25.0-75.0-coverage <75.0
BBBOND_0103360	0.92	hypothetical protein	BBOV_I000040	0	variant erythrocyte surface antigen-1, beta subunit	35.556	17	NO	25.0-75.0-coverage <75.0
BBBOND_0300140	0.89	hypothetical protein	BBOV_III011080	0	hypothetical protein	35.714	21	NO	25.0-75.0-coverage <75.0
BBBOND_0205490	0.72	200 kDa antigen p200, putative	BBOV_I002740	0	200 kDa antigen p200	36.082	16	NO	25.0-75.0-coverage <75.0
BBBOND_0203510	0.94	hypothetical protein	BBOV_III003400	0	hypothetical protein	36.585	32	NO	25.0-75.0-coverage <75.0
BBBOND_0209940	0.85	hypothetical protein	BBOV_II002860	0	u6 snRNA-associated sm-like protein Lsm2, putative	37.037	30	NO	25.0-75.0-coverage <75.0
BBBOND_0203330	0.9	hypothetical protein	BBOV_IV005950	0	membrane protein, putative	37.5	19	NO	25.0-75.0-coverage <75.0
BBBOND_0006360	0.77	hypothetical protein, conserved	BBOV_IV002630	0	lysyl-tRNA synthetase	37.5	45	NO	25.0-75.0-coverage <75.0
BBBOND_0207830	0.9	hypothetical protein	BBOV_IV002790	0	conserved hypothetical protein	37.838	37	NO	25.0-75.0-coverage <75.0
BBBOND_0206180	0.84	hypothetical protein	BBOV_III011880	0	membrane protein, putative	38.298	75	NO	25.0-75.0-coverage <75.0
BBBOND_0107920	0.95	hypothetical protein	BBOV_I000400	0	ATPase, AAA family domain containing protein	38.71	24	NO	25.0-75.0-coverage <75.0
BBBOND_0100430	0.78	Probable fructokinase	BBOV_IV003860	0	adenosine kinase	38.776	74	NO	25.0-75.0-coverage <75.0
BBBOND_0105010	0.93	hypothetical protein	BBOV_III001450	0	Ham1 family protein	38.889	35	NO	25.0-75.0-coverage <75.0
BBBOND_0000450	0.93	hypothetical protein, conserved	BBOV_III006020	0	ATP-dependent protease La family protein	39.13	38	NO	25.0-75.0-coverage <75.0
BBBOND_0206460	0.82	Rho GTPase-activating protein 17	BBOV_III005570	0	ABC transporter family protein	39.13	10	NO	25.0-75.0-coverage <75.0
BBBOND_0211485	0.9	BT1 domain containing protein,putative	BBOV_IV002470	0	membrane protein, putative	39.961	49	NO	25.0-75.0-coverage <75.0
BBBOND_0306270	0.7	hypothetical protein	BBOV_IV009330	0	hypothetical protein	40	55	NO	25.0-75.0-coverage <75.0
BBBOND_0202760	0.76	hypothetical protein	BBOV_II002890	0	p18 protein	40.554	60	NO	25.0-75.0-coverage <75.0
BBBOND_0202800	0.81	hypothetical protein	BBOV_II002890	0	p18 protein	41.013	40	NO	25.0-75.0-coverage <75.0
BBBOND_0207280	0.96	hypothetical protein, conserved	BBOV_I001750	0	hypothetical protein	41.791	70	NO	25.0-75.0-coverage <75.0
BBBOND_0107820	0.91	hypothetical protein	BBOV_II002090	0	phosphoenolpyruvate carboxylase, putative	44	37	NO	25.0-75.0-coverage <75.0
BBBOND_0003650	0.83	hypothetical protein, conserved	BBOV_IV006180	0	Ufm1-conjugating enzyme 1, putative	46.154	12	NO	25.0-75.0-coverage <75.0
BBBOND_0000180	0.76	hypothetical protein, conserved	BBOV_IV006180	0	Ufm1-conjugating enzyme 1, putative	46.154	11	NO	25.0-75.0-coverage <75.0
BBBOND_0004990	0.78	hypothetical protein, conserved	BBOV_I003410	0	ribosomal protein L21 domain containing protein	46.429	44	NO	25.0-75.0-coverage <75.0
BBBOND_0400520	0.9	hypothetical protein, conserved	BBOV_IV007560	0	hypothetical protein	46.437	56	NO	25.0-75.0-coverage <75.0
BBBOND_0108440	0.86	GLUTAREDOXIN, putative	BBOV_IV010730	0	hypothetical protein	46.667	44	NO	25.0-75.0-coverage <75.0
BBBOND_0201640	0.74	hypothetical protein, conserved	BBOV_II001710	0	hypothetical protein	47.516	71	NO	25.0-75.0-coverage <75.0
BBBOND_0202470	0.73	hypothetical protein, conserved	BBOV_II002530	0	hypothetical protein	50.211	67	NO	25.0-75.0-coverage <75.0
BBBOND_0206900	0.8	hypothetical protein, conserved	BBOV_I002080	0	hypothetical protein	50.93	72	NO	25.0-75.0-coverage <75.0
BBBOND_0106650	0.79	peptidyl-tRNA hydrolase 2, mitochondrial precursor, putative	BBOV_IV009130	0	peptidyl-tRNA hydrolase 2, mitochondrial precursor, putative	51.282	34	NO	25.0-75.0-coverage <75.0
BBBOND_0109820	0.87	hypothetical protein, conserved	BBOV_IV011610	0	hypothetical protein	53.488	65	NO	25.0-75.0-coverage <75.0
BBBOND_0306970	0.92	hypothetical protein	BBOV_IV000520	0	importin beta subunit, putative	55.556	6	NO	25.0-75.0-coverage <75.0
BBBOND_0400125	0.83	hypothetical protein, conserved	BBOV_IV002560	0	DEAH box RNA helicase, putative	55.556	10	NO	25.0-75.0-coverage <75.0
BBBOND_0201770	0.72	PPPDE peptidase domain-containing protein	BBOV_II001800	0	hypothetical protein	56.186	75	NO	25.0-75.0-coverage <75.0
BBBOND_0306800	0.88	dnaJ domain containing protein, putative	BBOV_III007840	0	dnaJ domain containing protein	56.201	69	NO	25.0-75.0-coverage <75.0
BBBOND_0305860	0.86	hypothetical protein	BBOV_II007610	0	conserved hypothetical protein	56.522	24	NO	25.0-75.0-coverage <75.0
BBBOND_0103220	0.73	hypothetical protein, conserved	BBOV_II006990	0	conserved hypothetical protein	57.346	75	NO	25.0-75.0-coverage <75.0
BBBOND_0305200	0.71	hypothetical protein, conserved	BBOV_III003280	0	conserved hypothetical protein	58.974	73	NO	25.0-75.0-coverage <75.0
BBBOND_0107620	0.83	heat shock protein DNAJ, putative	BBOV_IV010060	0	heat shock protein DNAJ, putative	60.563	66	NO	25.0-75.0-coverage <75.0
BBBOND_0103080	0.94	mac/perforin domain containing protein, putative	BBOV_II007150	0	mac/perforin domain containing protein	62.426	28	NO	25.0-75.0-coverage <75.0
BBBOND_0105290	0.9	hypothetical protein, conserved	BBOV_II005000	0	conserved hypothetical protein	63.043	50	NO	25.0-75.0-coverage <75.0
BBBOND_0211420	0.73	METHYLTRANSFERASE,putative	BBOV_IV002400	0	hypothetical protein	63.47	75	NO	25.0-75.0-coverage <75.0
BBBOND_0200960	0.9	LUXS/MPP-like metallohydrolase containing protein	BBOV_II001130	0	hypothetical protein	65.039	69	NO	25.0-75.0-coverage <75.0
BBBOND_0102710	0.93	human hepatopoietin-like protein, putative	BBOV_II007550	0	human hepatopoietin-like protein, putative	65.468	36	NO	25.0-75.0-coverage <75.0
BBBOND_0210040	0.75	hypothetical protein, conserved	BBOV_IV004930	0	hypothetical protein	65.854	23	NO	25.0-75.0-coverage <75.0
BBBOND_0204480	0.89	hypothetical protein, conserved	BBOV_II003990	0	hypothetical protein	66.225	75	NO	25.0-75.0-coverage <75.0
BBBOND_0301550	0.75	Plasmodium falciparum CPW-WPC domain containing protein, putative	BBOV_III000280	0	Plasmodium falciparum CPW-WPC domain containing protein	69.113	69	NO	25.0-75.0-coverage <75.0
BBBOND_0309190	0.83	hypothetical protein	BBOV_III007410	0	membrane protein, putative	69.231	21	NO	25.0-75.0-coverage <75.0
BBBOND_0402410	0.94	hypothetical protein, conserved	BBOV_IV001450	0	hypothetical protein	70	59	NO	25.0-75.0-coverage <75.0
BBBOND_0403260	0.79	hypothetical protein	BBOV_IV011510	0	hypothetical protein	70	6	NO	25.0-75.0-coverage <75.0
BBBOND_0400130	0.91	GTPase Der	BBOV_I004580	0	GTP-binding protein engA, putative	72.115	67	NO	25.0-75.0-coverage <75.0
BBBOND_0004290	0.89	hypothetical protein, conserved	BBOV_I004580	0	GTP-binding protein engA, putative	72.436	67	NO	25.0-75.0-coverage <75.0
BBBOND_0208410	0.75	peptide chain release factor 1, putative	BBOV_IV006160	0	peptide chain release factor 1, putative	73.485	75	NO	25.0-75.0-coverage <75.0
BBBOND_0404660	0.92	hypothetical protein	BBOV_IV002260	0.8	membrane protein, putative	25.344	75	YES	25.0-75.0-coverage <75.0
BBBOND_0404620	0.92	hypothetical protein	BBOV_IV002260	0.8	membrane protein, putative	25.538	75	YES	25.0-75.0-coverage <75.0
BBBOND_0404640	0.93	hypothetical protein	BBOV_IV002260	0.8	membrane protein, putative	25.806	75	YES	25.0-75.0-coverage <75.0
BBBOND_0404680	0.94	hypothetical protein	BBOV_IV002260	0.8	membrane protein, putative	26.042	75	YES	25.0-75.0-coverage <75.0
BBBOND_0401710	0.87	hypothetical protein	BBOV_IV006480	1	membrane protein putative	27.607	56	YES	25.0-75.0-coverage <75.0
BBBOND_0308800	0.86	hypothetical protein	BBOV_II001200	0.94	hypothetical protein	30.986	40	YES	25.0-75.0-coverage <75.0
BBBOND_0107368	0.95	hypothetical protein	BBOV_IV009860	1	rhoptry-associated protein 1 (RAP-1)	31.034	62	YES	25.0-75.0-coverage <75.0
BBBOND_0210940	0.9	Proteoglycan 4	BBOV_IV004200	0.92	hypothetical protein	31.429	13	YES	25.0-75.0-coverage <75.0
BBBOND_0303410	0.72	hypothetical protein	BBOV_III000800	1	conserved hypothetical protein	33.333	25	YES	25.0-75.0-coverage <75.0
BBBOND_0106410	0.95	hypothetical protein, conserved	BBOV_IV008940	0.81	hypothetical protein	33.74	55	YES	25.0-75.0-coverage <75.0
BBBOND_0300100	0.88	hypothetical protein, conserved	BBOV_I001070	1	hypothetical protein	34.899	70	YES	25.0-75.0-coverage <75.0
BBBOND_0400900	0.83	hypothetical protein, conserved	BBOV_IV007260	0.83	hypothetical protein	35.878	62	YES	25.0-75.0-coverage <75.0
BBBOND_0312180	0.83	membrane protein, putative	BBOV_III008720	0.8	membrane protein, putative	37.822	43	YES	25.0-75.0-coverage <75.0
BBBOND_0400470	0.97	hypothetical protein	BBOV_IV007620	1	hypothetical protein	37.931	7	YES	25.0-75.0-coverage <75.0
BBBOND_0208000	0.79	thioredoxin, putative	BBOV_I003690	0.86	thioredoxin, putative	40.206	40	YES	25.0-75.0-coverage <75.0
BBBOND_0301750	0.85	hypothetical protein	BBOV_III000410	0.88	predicted protein	40.785	74	YES	25.0-75.0-coverage <75.0
BBBOND_0211070	0.95	membrane protein, putative	BBOV_IV004080	0.74	membrane protein, putative	40.881	44	YES	25.0-75.0-coverage <75.0
BBBOND_0106440	0.96	membrane protein, putative	BBOV_IV008970	1	membrane protein putative	43.802	26	YES	25.0-75.0-coverage <75.0
BBBOND_0110430	0.95	hypothetical protein, conserved	BBOV_IV012010	0.94	conserved hypothetical protein	44.554	20	YES	25.0-75.0-coverage <75.0
BBBOND_0107540	0.94	membrane protein, putative	BBOV_IV010000	1	membrane protein putative	46.597	72	YES	25.0-75.0-coverage <75.0
BBBOND_0205220	0.88	hypothetical protein	BBOV_II004780	1	hypothetical protein	46.667	38	YES	25.0-75.0-coverage <75.0
BBBOND_0302190	0.9	membrane protein, putative	BBOV_III000830	0.88	membrane protein, putative	47.692	69	YES	25.0-75.0-coverage <75.0
BBBOND_0210920	0.84	membrane protein, putative	BBOV_IV004210	0.79	membrane protein, putative	47.917	25	YES	25.0-75.0-coverage <75.0
BBBOND_0108450	0.87	hypothetical protein, conserved	BBOV_IV010740	0.85	hypothetical protein	50.943	36	YES	25.0-75.0-coverage <75.0
BBBOND_0205600	0.87	hypothetical protein, conserved	BBOV_I002840	0.73	hypothetical protein	51.044	59	YES	25.0-75.0-coverage <75.0
BBBOND_0310720	0.83	hypothetical protein	BBOV_III004330	0.71	hypothetical protein	51.178	63	YES	25.0-75.0-coverage <75.0
BBBOND_0202000	0.86	mac/perforin domain containing protein, putative	BBOV_II002020	0.91	mac/perforin domain containing protein	54.369	59	YES	25.0-75.0-coverage <75.0
BBBOND_0110650	0.82	cysteine desulfurase, putative	BBOV_IV003350	1	cysteine desulfurase	54.974	45	YES	25.0-75.0-coverage <75.0
BBBOND_0111060	0.92	hypothetical protein, conserved	BBOV_IV003120	1	hypothetical protein	55.435	44	YES	25.0-75.0-coverage <75.0
BBBOND_0103780	0.79	membrane protein, putative	BBOV_II006390	0.85	membrane protein, putative	56.914	70	YES	25.0-75.0-coverage <75.0
BBBOND_0202740	0.81	thrombospondin-related anonymous protein, putative	BBOV_II002650	0.7	thrombospondin-related anonymous protein	57.059	53	YES	25.0-75.0-coverage <75.0
BBBOND_0313130	0.82	glycoprotease family protein, putative	BBOV_III009430	0.78	glycoprotease family protein	57.949	59	YES	25.0-75.0-coverage <75.0
BBBOND_0105210	0.96	chain A of Ferredoxin, putative	BBOV_II005080	1	chain A of Ferredoxin putative	58.824	75	YES	25.0-75.0-coverage <75.0
BBBOND_0106510	0.8	hypothetical protein, conserved	BBOV_IV009020	0.82	hypothetical protein	67.368	56	YES	25.0-75.0-coverage <75.0
BBBOND_0212140	0.8	hypothetical protein	BBOV_II004730	1	membrane protein putative	68.75	9	YES	25.0-75.0-coverage <75.0
BBBOND_0103430	0.9	ubiquitin-conjugating enzyme E2, putative	BBOV_II006740	1	ubiquitin-conjugating enzyme E2	71.698	23	YES	25.0-75.0-coverage <75.0

## Sheet: BOND_BcH-CHIPZ_comparison
BOND_ID	BOND_Average	BOND_ProteinName	BcH-CHIPZ_ID	BcH-CHIPZ_Average	BcH-CHIPZ_ProteinName	pident	query coverage	Exportome	Comparison_Status
BBBOND_0306410	0.97	30S ribosomal protein S15, putative	BC_CHIPZ_H000642	0	atp-dependent dna family protein	18.667	25	NO	<25.0
BBBOND_0106440	0.96	membrane protein, putative	BC_CHIPZ_H002607	0	hypothetical protein BBBOND_0304560	24.342	41	NO	<25.0
BBBOND_0400600	0.96	hypothetical protein	BC_CHIPZ_H002149	0.94	hypothetical protein BBBOND_0102210	23.501	99	YES	<25.0
BBBOND_0311700	0.96	hypothetical protein	BC_CHIPZ_H002607	0	hypothetical protein BBBOND_0304560	18.681	58	NO	<25.0
BBBOND_0402930	0.95	Ribonuclease BN	BC_CHIPZ_H002560	0	hypothetical protein, conserved	24.242	9	NO	<25.0
BBBOND_0201730	0.95	hypothetical protein, conserved	BC_CHIPZ_H001135	0	major facilitator superfamily member	20	27	NO	<25.0
BBBOND_0110850	0.94	hypothetical protein, conserved	BC_CHIPZ_H002640	0	TelA-like protein	23.81	35	NO	<25.0
BBBOND_0210160	0.93	membrane protein, putative	BC_CHIPZ_H000467	0	hypothetical protein	23.256	14	NO	<25.0
BBBOND_0306420	0.93	hypothetical protein, conserved	BC_CHIPZ_H001914	0	---NA---	24.138	18	NO	<25.0
BBBOND_0307350	0.92	hypothetical protein	BC_CHIPZ_H000979	0	hypothetical protein BBBOND_0110910	23.509	79	NO	<25.0
BBBOND_0208730	0.92	hypothetical protein	BC_CHIPZ_H002607	0	hypothetical protein BBBOND_0304560	23.718	46	NO	<25.0
BBBOND_0100160	0.92	hypothetical protein	BC_CHIPZ_H002149	0.94	hypothetical protein BBBOND_0102210	23.892	99	YES	<25.0
BBBOND_0206710	0.92	50S ribosomal protein L18, putative	BC_CHIPZ_H003261	0	dna-directed rna polymerase	24.348	49	NO	<25.0
BBBOND_0206610	0.91	flavodoxin and oxidoreductase NAD-binding domain containing protein, putative	BC_CHIPZ_H003225	0	flavodoxin domain containing protein	22.585	87	NO	<25.0
BBBOND_0106550	0.91	membrane protein, putative	BC_CHIPZ_H000821	0	spectrin repeat superfamily extracellular matrix-binding	24.706	49	NO	<25.0
BBBOND_0211485	0.9	BT1 domain containing protein,putative	BC_CHIPZ_H002607	0	hypothetical protein BBBOND_0304560	22.989	8	NO	<25.0
BBBOND_0301870	0.9	patatin-like phospholipase family protein, putative	BC_CHIPZ_H002608	0	variant erythrocyte surface antigen-1	23.158	7	NO	<25.0
BBBOND_0107310	0.89	hypothetical protein	BC_CHIPZ_H000979	0	hypothetical protein BBBOND_0110910	23.523	83	NO	<25.0
BBBOND_0206200	0.89	hypothetical protein	BC_CHIPZ_H002631	0	signal recognition particle receptor beta subunit protein	23.977	46	NO	<25.0
BBBOND_0311480	0.87	hypothetical protein	BC_CHIPZ_H002149	0.94	hypothetical protein BBBOND_0102210	24.012	98	YES	<25.0
BBBOND_0108780	0.87	hypothetical protein	BC_CHIPZ_H000393	0	variant erythrocyte surface antigen- alpha subunit	22.078	44	NO	<25.0
BBBOND_0405970	0.87	ribosomal protein L3 domain containing protein, putative	BC_CHIPZ_H003358	0	50s ribosomal protein l3	24.896	72	NO	<25.0
BBBOND_0300360	0.86	Plasmodium falciparum CPW-WPC domain containing protein, putative	BC_CHIPZ_H002272	0	cpw-wpc family	23.457	44	NO	<25.0
BBBOND_0300150	0.86	tRNA modification GTPase TrmE, putative	BC_CHIPZ_H001332	0	ribosome biogenesis gtpase der protein	23.596	47	NO	<25.0
BBBOND_0311760	0.85	hypothetical protein	BC_CHIPZ_H002149	0.94	hypothetical protein BBBOND_0102210	24.849	94	YES	<25.0
BBBOND_0210920	0.84	membrane protein, putative	BC_CHIPZ_H002607	0	hypothetical protein BBBOND_0304560	17.318	57	NO	<25.0
BBBOND_0206070	0.84	hypothetical protein	BC_CHIPZ_H000110	0	methyltransferase domain-containing protein	23.967	36	NO	<25.0
BBBOND_0310720	0.83	hypothetical protein	BC_CHIPZ_H000447	0	possible ring-finger-like protein	23.034	9	NO	<25.0
BBBOND_0108010	0.82	hypothetical protein	BC_CHIPZ_H000979	0	hypothetical protein BBBOND_0110910	24.885	79	NO	<25.0
BBBOND_0202740	0.81	thrombospondin-related anonymous protein, putative	BC_CHIPZ_H002772	0.94	thrombospondin-related adhesive protein	22.097	23	YES	<25.0
BBBOND_0401850	0.8	hypothetical protein	BC_CHIPZ_H000116	0	iron-sulphur cluster biosynthesis domain containing	21.774	56	NO	<25.0
BBBOND_0405710	0.79	hypothetical protein	BC_CHIPZ_H002149	0.94	hypothetical protein BBBOND_0102210	24.69	99	YES	<25.0
BBBOND_0305950	0.78	hypothetical protein	BC_CHIPZ_H002149	0.94	hypothetical protein BBBOND_0102210	23.274	96	YES	<25.0
BBBOND_0201030	0.77	membrane protein, putative	BC_CHIPZ_H003437	0	adaptin n terminal region domain containing protein	20.755	32	NO	<25.0
BBBOND_0101590	0.76	hypothetical protein	BC_CHIPZ_H002149	0.94	hypothetical protein BBBOND_0102210	23.433	98	YES	<25.0
BBBOND_0200550	0.76	membrane protein, putative	BC_CHIPZ_H000020	0	hypothetical protein, partial	21.6	67	NO	<25.0
BBBOND_0102210	0.75	hypothetical protein	BC_CHIPZ_H002149	0.94	hypothetical protein BBBOND_0102210	24.733	97	YES	<25.0
BBBOND_0201670	0.74	hypothetical protein	BC_CHIPZ_H000979	0	hypothetical protein BBBOND_0110910	23.472	73	NO	<25.0
BBBOND_0110570	0.73	hypothetical protein	BC_CHIPZ_H000979	0	hypothetical protein BBBOND_0110910	22.919	78	NO	<25.0
BBBOND_0312500	0.73	hypothetical protein	BC_CHIPZ_H002149	0.94	hypothetical protein BBBOND_0102210	23.522	82	YES	<25.0
BBBOND_0103220	0.73	hypothetical protein, conserved	BC_CHIPZ_H002446	0	major facilitator superfamily mfs-1 protein	24.8	20	NO	<25.0
BBBOND_0104060	0.72	hypothetical protein	BC_CHIPZ_H002149	0.94	hypothetical protein BBBOND_0102210	23.535	98	YES	<25.0
BBBOND_0206750	0.71	hypothetical protein	BC_CHIPZ_H002149	0.94	hypothetical protein BBBOND_0102210	23.333	96	YES	<25.0
BBBOND_0310520	0.71	hypothetical protein	BC_CHIPZ_H000979	0	hypothetical protein BBBOND_0110910	24.943	78	NO	<25.0
BBBOND_0307700	0.7	hypothetical protein	BC_CHIPZ_H002149	0.94	hypothetical protein BBBOND_0102210	23.236	98	YES	<25.0
BBBOND_0306270	0.7	hypothetical protein	BC_CHIPZ_H000238	0	hypothetical protein, conserved	24.242	98	NO	<25.0
BBBOND_0109200	0.7	apical membrane antigen 1, putative	BC_CHIPZ_H000168	0	serine threonine protein	23.664	21	NO	<25.0
BBBOND_0102850	0.7	hypothetical protein	BC_CHIPZ_H001503	0	ubiquitin-protein ligase	20.43	16	NO	<25.0
BBBOND_0401160	0.97	chaperonin cpn60, putative	BC_CHIPZ_H000045	0	chaperonin cpn60	86.134	94	NO	>75.0
BBBOND_0405370	0.87	Transitional endoplasmic reticulum ATPase	BC_CHIPZ_H002375	0	cell division cycle protein 48 homolog	78.667	94	NO	>75.0
BBBOND_0103490	0.79	hypothetical protein, conserved	BC_CHIPZ_H002678	0.87	50s ribosomal protein	78.704	98	YES	>75.0
BBBOND_0105820	0.94	heat shock protein 90, putative	BC_CHIPZ_H002985	0.96	heat shock protein 90	75.847	59	YES	>75.0-coverage <75.0
BBBOND_0311220	0.94	50S ribosomal protein L15, putative	BC_CHIPZ_H002520	0	ribosomal protein l15	81.429	11	NO	>75.0-coverage <75.0
BBBOND_0210895	0.91	hypothetical protein, conserved	BC_CHIPZ_H000744	0	probable rrna maturation factor	75.926	45	NO	>75.0-coverage <75.0
BBBOND_0404100	0.77	hypothetical protein	BC_CHIPZ_H001420	0	---NA---	78.049	18	NO	>75.0-coverage <75.0
BBBOND_0103160	0.97	50S ribosomal subunit protein L28, putative	BC_CHIPZ_H001259	0.9	ribosomal protein rpl28	48.416	91	YES	25.0-75.0
BBBOND_0106770	0.96	hypothetical protein, conserved	BC_CHIPZ_H003294	0.97	hypothetical protein, conserved	63.057	98	YES	25.0-75.0
BBBOND_0207280	0.96	hypothetical protein, conserved	BC_CHIPZ_H001604	0.92	hypothetical protein, conserved	32.278	81	YES	25.0-75.0
BBBOND_0402710	0.96	hypothetical protein, conserved	BC_CHIPZ_H003159	0	hypothetical protein, conserved	30.99	95	NO	25.0-75.0
BBBOND_0401980	0.96	hypothetical protein, conserved	BC_CHIPZ_H003154	0.97	hypothetical protein, conserved	38.384	100	YES	25.0-75.0
BBBOND_0106700	0.96	membrane protein, putative	BC_CHIPZ_H003002	0	hypothetical protein	44.156	99	NO	25.0-75.0
BBBOND_0201510	0.96	hypothetical protein, conserved	BC_CHIPZ_H000580	0	hypothetical protein, conserved	33.103	84	NO	25.0-75.0
BBBOND_0302950	0.96	hypothetical protein, conserved	BC_CHIPZ_H001996	0	hypothetical protein, conserved	62.565	90	NO	25.0-75.0
BBBOND_0307800	0.95	LCCL domain containing protein, putative	BC_CHIPZ_H000179	0	f5 8 type c domain-containing protein	60.87	80	NO	25.0-75.0
BBBOND_0103570	0.95	hypothetical protein	BC_CHIPZ_H002723	0.95	6-cysteine protein	32.831	98	YES	25.0-75.0
BBBOND_0103540	0.95	hypothetical protein	BC_CHIPZ_H002723	0.95	6-cysteine protein	31.386	98	YES	25.0-75.0
BBBOND_0400390	0.95	hypothetical protein, conserved	BC_CHIPZ_H001315	0.91	signal peptide containing protein	43.062	96	YES	25.0-75.0
BBBOND_0309470	0.95	hypothetical protein, conserved	BC_CHIPZ_H001817	0.95	cs domain-containing protein	57.895	100	YES	25.0-75.0
BBBOND_0313020	0.95	hypothetical protein, conserved	BC_CHIPZ_H001691	0.93	hypothetical protein, conserved	29.487	81	YES	25.0-75.0
BBBOND_0403590	0.95	hypothetical protein, conserved	BC_CHIPZ_H002081	0.86	hypothetical protein, conserved	56.995	84	YES	25.0-75.0
BBBOND_0404030	0.94	hypothetical protein	BC_CHIPZ_H001418	0.87	hypothetical protein BBBOND_0404030	25.075	89	YES	25.0-75.0
BBBOND_0306850	0.94	heat shock protein 70 precursor, putative	BC_CHIPZ_H000708	0	heat shock protein	36.245	79	NO	25.0-75.0
BBBOND_0404260	0.94	hypothetical protein, conserved	BC_CHIPZ_H001411	0.91	signal peptide containing protein	51.587	88	YES	25.0-75.0
BBBOND_0404310	0.93	domain of unknown function (DUF814) containing protein, putative	BC_CHIPZ_H001406	0	fibronectin fibrinogen-binding protein	48.601	89	NO	25.0-75.0
BBBOND_0304580	0.93	hypothetical protein, conserved	BC_CHIPZ_H003403	0	signal peptide-containing protein	59.671	85	NO	25.0-75.0
BBBOND_0400690	0.93	hypothetical protein	BC_CHIPZ_H002149	0.94	hypothetical protein BBBOND_0102210	25.121	99	YES	25.0-75.0
BBBOND_0105010	0.93	hypothetical protein	BC_CHIPZ_H000626	0.95	---NA---	32.432	92	YES	25.0-75.0
BBBOND_0100460	0.92	Ribokinase like superfamily protein, putative	BC_CHIPZ_H000738	0	ribokinase like superfamily	46.132	95	NO	25.0-75.0
BBBOND_0403610	0.92	surface protein D, putative	BC_CHIPZ_H002071	0.96	cd8+ t cell target antigen tp2	30.435	87	YES	25.0-75.0
BBBOND_0100530	0.92	Ribokinase like superfamily protein, putative	BC_CHIPZ_H000738	0	ribokinase like superfamily	41.076	96	NO	25.0-75.0
BBBOND_0400170	0.91	aspartyl protease, putative	BC_CHIPZ_H001319	0	aspartyl protease asp3	61.347	85	NO	25.0-75.0
BBBOND_0105530	0.9	12D3 antigen, putative	BC_CHIPZ_H002943	0.88	12d3 partial	57.313	95	YES	25.0-75.0
BBBOND_0400520	0.9	hypothetical protein, conserved	BC_CHIPZ_H001312	0	hypothetical protein, conserved	41.291	92	NO	25.0-75.0
BBBOND_0105290	0.9	hypothetical protein, conserved	BC_CHIPZ_H000647	0.95	transmembrane protein	43.82	95	YES	25.0-75.0
BBBOND_0104500	0.9	tRNA synthetases class I protein superfamily, putative	BC_CHIPZ_H003046	0.95	isoleucyl-trna synthetase	57.184	85	YES	25.0-75.0
BBBOND_0301070	0.9	protein phosphatase 2C, putative	BC_CHIPZ_H002650	0.73	protein phosphatase 2c domain-containing protein	67.802	100	YES	25.0-75.0
BBBOND_0400720	0.89	hypothetical protein, conserved	BC_CHIPZ_H000556	0.91	hypothetical protein BEWA_008890	31.337	78	YES	25.0-75.0
BBBOND_0204480	0.89	hypothetical protein, conserved	BC_CHIPZ_H002207	0.92	hypothetical protein, conserved	58.049	100	YES	25.0-75.0
BBBOND_0107550	0.88	hypothetical protein, conserved	BC_CHIPZ_H002147	0.94	signal peptide containing protein	39.669	100	YES	25.0-75.0
BBBOND_0402610	0.88	protein disulfide-isomerase, putative	BC_CHIPZ_H003124	0	protein disulfide isomerase	48.589	93	NO	25.0-75.0
BBBOND_0300210	0.87	DnaJ domain containing protein, putative	BC_CHIPZ_H002128	0	family chaperone	32.884	93	NO	25.0-75.0
BBBOND_0106590	0.87	hypothetical protein	BC_CHIPZ_H002149	0.94	hypothetical protein BBBOND_0102210	25.239	78	YES	25.0-75.0
BBBOND_0303010	0.87	LytB protein, putative	BC_CHIPZ_H002018	0.93	4-hydroxy-3-methylbut-2-enyl diphosphate reductase	52.604	95	YES	25.0-75.0
BBBOND_0307270	0.86	hypothetical protein	BC_CHIPZ_H000197	0.96	hypothetical protein BBBOND_0307270	49.383	98	YES	25.0-75.0
BBBOND_0108440	0.86	GLUTAREDOXIN, putative	BC_CHIPZ_H000291	0	glutaredoxin	57.233	76	NO	25.0-75.0
BBBOND_0204610	0.86	Plasmodium falciparum CPW-WPC domain containing protein, putative	BC_CHIPZ_H002272	0	cpw-wpc family	36.747	82	NO	25.0-75.0
BBBOND_0111260	0.85	adenylate kinase 2, putative	BC_CHIPZ_H000260	0.87	adenylate kinase	61.338	100	YES	25.0-75.0
BBBOND_0105520	0.85	ABC transporter ATP-binding protein, putative	BC_CHIPZ_H002940	0	abc transporter atp-binding protein	46.965	79	NO	25.0-75.0
BBBOND_0103155	0.84	hypothetical protein, conserved	BC_CHIPZ_H001264	0.83	4-diphosphocytidyl-2c-methyl-d-erythritol kinase	45.187	99	YES	25.0-75.0
BBBOND_0308230	0.82	Putative protein disulfide-isomerase	BC_CHIPZ_H000101	0	protein disulfide-isomerase	72.051	94	NO	25.0-75.0
BBBOND_0400630	0.81	hypothetical protein	BC_CHIPZ_H002149	0.94	hypothetical protein BBBOND_0102210	26.04	81	YES	25.0-75.0
BBBOND_0100540	0.8	Ribokinase like superfamily protein, putative	BC_CHIPZ_H000738	0	ribokinase like superfamily	29.268	99	NO	25.0-75.0
BBBOND_0301670	0.8	hypothetical protein, conserved	BC_CHIPZ_H001118	0.88	signal peptide containing protein	44.978	92	YES	25.0-75.0
BBBOND_0402950	0.79	fatty acyl-CoA synthetase 3, putative	BC_CHIPZ_H001911	0	long-chain fatty acid ligase	43.421	88	NO	25.0-75.0
BBBOND_0100430	0.78	Probable fructokinase	BC_CHIPZ_H000738	0	ribokinase like superfamily	35.772	91	NO	25.0-75.0
BBBOND_0305450	0.78	16S rRNA processing protein RimM domain containing protein, putative	BC_CHIPZ_H003364	0	mitochondrial preribosomal assembly protein rimm	59.701	99	NO	25.0-75.0
BBBOND_0101000	0.77	tRNA synthetase class II core domain containing protein, putative	BC_CHIPZ_H000345	0	prolyl-trna synthetase	55.013	86	NO	25.0-75.0
BBBOND_0302410	0.77	HETEROGENEOUS NUCLEAR RIBONUCLEOPROTEIN-RELATED, putative	BC_CHIPZ_H002039	0	tim10 ddp family zinc finger containing protein	63.235	79	NO	25.0-75.0
BBBOND_0105000	0.76	ADP-ribosylation factor, putative	BC_CHIPZ_H000667	0	adp-ribosylation factor	44.245	99	NO	25.0-75.0
BBBOND_0100470	0.75	Ribokinase like superfamily protein, putative	BC_CHIPZ_H000738	0	ribokinase like superfamily	48.451	96	NO	25.0-75.0
BBBOND_0310590	0.75	hypothetical protein, conserved	BC_CHIPZ_H002545	0	hypothetical protein, conserved	64.072	84	NO	25.0-75.0
BBBOND_0401060	0.74	hypothetical protein, conserved	BC_CHIPZ_H000013	0	nicalin-1 isoform x2	48.485	99	NO	25.0-75.0
BBBOND_0211080	0.74	hypothetical protein, conserved	BC_CHIPZ_H000764	0.93	hypothetical protein, conserved	64.682	84	YES	25.0-75.0
BBBOND_0405030	0.73	hypothetical protein	BC_CHIPZ_H002149	0.94	hypothetical protein BBBOND_0102210	25.718	78	YES	25.0-75.0
BBBOND_0405360	0.73	aspartyl-tRNA synthetase, putative	BC_CHIPZ_H002392	0	aspartate-trna ligase	66.904	91	NO	25.0-75.0
BBBOND_0207370	0.73	membrane protein, putative	BC_CHIPZ_H001562	0.96	transmembrane protein	56.048	78	YES	25.0-75.0
BBBOND_0302430	0.72	BRAIN PROTEIN 44/YHR162W(YEAST) like protein, putative	BC_CHIPZ_H002039	0	tim10 ddp family zinc finger containing protein	39.286	88	NO	25.0-75.0
BBBOND_0310570	0.72	hypothetical protein, conserved	BC_CHIPZ_H002504	0	apicoplast import protein	59.111	80	NO	25.0-75.0
BBBOND_0207510	0.71	membrane protein, putative	BC_CHIPZ_H001608	0	ankyrin repeat containing protein	58.296	98	NO	25.0-75.0
BBBOND_0102200	0.71	hypothetical protein	BC_CHIPZ_H000465	0	pyruvate kinase	71.368	100	NO	25.0-75.0
BBBOND_0310290	0.7	hypothetical protein	BC_CHIPZ_H002149	0.94	hypothetical protein BBBOND_0102210	25.121	98	YES	25.0-75.0
BBBOND_0102440	0.7	hypothetical protein	BC_CHIPZ_H002149	0.94	hypothetical protein BBBOND_0102210	25.763	81	YES	25.0-75.0
BBBOND_0206090	0.7	sortilin, putative	BC_CHIPZ_H002891	0.91	sortilin	72.769	98	YES	25.0-75.0
BBBOND_0207520	0.7	membrane protein, putative	BC_CHIPZ_H001608	0	ankyrin repeat containing protein	43.498	97	NO	25.0-75.0
BBBOND_0209770	0.97	membrane protein, putative	BC_CHIPZ_H000381	0	hypothetical protein	30.667	37	NO	25.0-75.0-coverage <75.0
BBBOND_0305210	0.97	hypothetical protein, conserved	BC_CHIPZ_H001921	0	---NA---	30.612	16	NO	25.0-75.0-coverage <75.0
BBBOND_0400470	0.97	hypothetical protein	BC_CHIPZ_H000962	0	hypothetical protein, conserved	35	11	NO	25.0-75.0-coverage <75.0
BBBOND_0107940	0.96	RAP-1 related antigen (RRA), putative	BC_CHIPZ_H002152	0	rhoptry associated protein-1	38.722	73	NO	25.0-75.0-coverage <75.0
BBBOND_0102910	0.96	membrane protein, putative	BC_CHIPZ_H001270	0	membrane protein	49.138	45	NO	25.0-75.0-coverage <75.0
BBBOND_0105910	0.96	membrane protein, putative	BC_CHIPZ_H003279	0.94	signal peptide containing protein	57.831	27	YES	25.0-75.0-coverage <75.0
BBBOND_0206000	0.96	hypothetical protein, conserved	BC_CHIPZ_H000411	0	zinc c2h2 type domain-containing protein	27.586	21	NO	25.0-75.0-coverage <75.0
BBBOND_0200830	0.96	hypothetical protein, conserved	BC_CHIPZ_H000820	0	---NA---	26.667	37	NO	25.0-75.0-coverage <75.0
BBBOND_0208930	0.96	hypothetical protein	BC_CHIPZ_H001278	0	---NA---	25.581	6	NO	25.0-75.0-coverage <75.0
BBBOND_0106140	0.96	membrane protein, putative	BC_CHIPZ_H003281	0.77	---NA---	34.211	33	YES	25.0-75.0-coverage <75.0
BBBOND_0301270	0.96	hypothetical protein, conserved	BC_CHIPZ_H001128	0.95	hypothetical protein	45.013	73	YES	25.0-75.0-coverage <75.0
BBBOND_0105210	0.96	chain A of Ferredoxin, putative	BC_CHIPZ_H001650	0	---NA---	44.828	16	NO	25.0-75.0-coverage <75.0
BBBOND_0106620	0.96	protein disulfide isomerase related protein, putative	BC_CHIPZ_H003004	0	protein disulfide isomerase	67.778	27	NO	25.0-75.0-coverage <75.0
BBBOND_0308700	0.96	tRNA pseudouridine synthase, putative	BC_CHIPZ_H003130	0	dna excision repair	26.263	34	NO	25.0-75.0-coverage <75.0
BBBOND_0110430	0.95	hypothetical protein, conserved	BC_CHIPZ_H002987	0	trafficking protein particle complex subunit 8-like isoform x3	32.558	4	NO	25.0-75.0-coverage <75.0
BBBOND_0400330	0.95	membrane protein, putative	BC_CHIPZ_H001330	0.89	bov57	53.394	41	YES	25.0-75.0-coverage <75.0
BBBOND_0103760	0.95	hypothetical protein, conserved	BC_CHIPZ_H002718	0.92	hypothetical protein, conserved	40.741	59	YES	25.0-75.0-coverage <75.0
BBBOND_0308020	0.95	tRNA methyl transferase family protein, putative	BC_CHIPZ_H000177	0.81	trna-specific 2-thiouridylase	48.161	42	YES	25.0-75.0-coverage <75.0
BBBOND_0209400	0.95	spherical body protein 4 SBP4, putative	BC_CHIPZ_H001418	0.87	hypothetical protein BBBOND_0404030	30.508	21	YES	25.0-75.0-coverage <75.0
BBBOND_0209350	0.95	membrane protein, putative	BC_CHIPZ_H001466	0	membrane protein	38.571	73	NO	25.0-75.0-coverage <75.0
BBBOND_0210930	0.95	hypothetical protein	BC_CHIPZ_H000777	0	hypothetical protein BBBOND_0210930	52.564	70	NO	25.0-75.0-coverage <75.0
BBBOND_0107368	0.95	hypothetical protein	BC_CHIPZ_H003292	0.84	rhoptry associated protein-1	41.86	50	YES	25.0-75.0-coverage <75.0
BBBOND_0206240	0.95	hypothetical protein	BC_CHIPZ_H001190	0	hypothetical protein, conserved	30.667	22	NO	25.0-75.0-coverage <75.0
BBBOND_0107920	0.95	hypothetical protein	BC_CHIPZ_H002612	0	---NA---	31.818	50	NO	25.0-75.0-coverage <75.0
BBBOND_0208870	0.95	ribosomal protein L35, putative	BC_CHIPZ_H001052	0	PREDICTED: uncharacterized protein LOC106120503	30.556	46	NO	25.0-75.0-coverage <75.0
BBBOND_0106410	0.95	hypothetical protein, conserved	BC_CHIPZ_H001530	0	57-kda merozoite antigen	27.5	32	NO	25.0-75.0-coverage <75.0
BBBOND_0310940	0.95	hypothetical protein, conserved	BC_CHIPZ_H002856	0	cysteine desulfurase	26.573	29	NO	25.0-75.0-coverage <75.0
BBBOND_0306080	0.95	hypothetical protein, conserved	BC_CHIPZ_H002857	0	pa14 domain-containing protein	25.871	36	NO	25.0-75.0-coverage <75.0
BBBOND_0402070	0.95	spherical body protein 3, putative	BC_CHIPZ_H001042	0.75	hypothetical protein BEWA_008120	35.185	5	YES	25.0-75.0-coverage <75.0
BBBOND_0313140	0.95	30S RIBOSOMAL PROTEIN S10, putative	BC_CHIPZ_H001662	0	30s ribosomal protein s10	53.96	33	NO	25.0-75.0-coverage <75.0
BBBOND_0211070	0.95	membrane protein, putative	BC_CHIPZ_H001530	0	57-kda merozoite antigen	26.812	23	NO	25.0-75.0-coverage <75.0
BBBOND_0204430	0.95	membrane protein, putative	BC_CHIPZ_H002305	0	---NA---	37.615	34	NO	25.0-75.0-coverage <75.0
BBBOND_0310770	0.95	membrane protein, putative	BC_CHIPZ_H002555	0	membrane protein	41.266	52	NO	25.0-75.0-coverage <75.0
BBBOND_0404680	0.94	hypothetical protein	BC_CHIPZ_H001345	0	hypothetical protein	32.812	12	NO	25.0-75.0-coverage <75.0
BBBOND_0109370	0.94	hypothetical protein	BC_CHIPZ_H001566	0	atp-dependent rna helicase	31.579	11	NO	25.0-75.0-coverage <75.0
BBBOND_0402640	0.94	hypothetical protein, conserved	BC_CHIPZ_H003095	0.96	---NA---	33.898	14	YES	25.0-75.0-coverage <75.0
BBBOND_0107540	0.94	membrane protein, putative	BC_CHIPZ_H002139	0.85	signal peptide containing protein	34.392	68	YES	25.0-75.0-coverage <75.0
BBBOND_0002350	0.94	hypothetical protein, conserved	BC_CHIPZ_H001503	0	ubiquitin-protein ligase	30.137	57	NO	25.0-75.0-coverage <75.0
BBBOND_0206230	0.94	hypothetical protein	BC_CHIPZ_H001503	0	ubiquitin-protein ligase	28.671	37	NO	25.0-75.0-coverage <75.0
BBBOND_0210890	0.94	Probable rRNA maturation factor	BC_CHIPZ_H000744	0	probable rrna maturation factor	37.5	43	NO	25.0-75.0-coverage <75.0
BBBOND_0206250	0.94	hypothetical protein	BC_CHIPZ_H001503	0	ubiquitin-protein ligase	28.671	37	NO	25.0-75.0-coverage <75.0
BBBOND_0103080	0.94	mac/perforin domain containing protein, putative	BC_CHIPZ_H001240	0	perforin-like protein plp1	56.716	28	NO	25.0-75.0-coverage <75.0
BBBOND_0212020	0.94	cathepsin C precursor, putative	BC_CHIPZ_H000861	0	cathepsin c	47.576	63	NO	25.0-75.0-coverage <75.0
BBBOND_0203510	0.94	hypothetical protein	BC_CHIPZ_H001347	0	hypothetical protein	32.653	34	NO	25.0-75.0-coverage <75.0
BBBOND_0402410	0.94	hypothetical protein, conserved	BC_CHIPZ_H001052	0	PREDICTED: uncharacterized protein LOC106120503	28.409	59	NO	25.0-75.0-coverage <75.0
BBBOND_0201470	0.94	hypothetical protein	BC_CHIPZ_H000562	0.71	---NA---	29.545	35	YES	25.0-75.0-coverage <75.0
BBBOND_0208220	0.94	Putative RNA-binding protein	BC_CHIPZ_H001833	0	rna recognition motif-containing protein	27.778	34	NO	25.0-75.0-coverage <75.0
BBBOND_0307280	0.94	hypothetical protein	BC_CHIPZ_H000198	0.89	---NA---	33.962	74	YES	25.0-75.0-coverage <75.0
BBBOND_0402380	0.94	hypothetical protein	BC_CHIPZ_H003113	0.88	hypothetical protein BBBOND_0402380	52.308	37	YES	25.0-75.0-coverage <75.0
BBBOND_0108020	0.94	aspartyl protease, putative	BC_CHIPZ_H001319	0	aspartyl protease asp3	33.333	61	NO	25.0-75.0-coverage <75.0
BBBOND_0307970	0.94	membrane protein, putative	BC_CHIPZ_H000143	0.94	membrane protein	44.118	50	YES	25.0-75.0-coverage <75.0
BBBOND_0404640	0.93	hypothetical protein	BC_CHIPZ_H000442	0	zinc finger (ccch type) motif-containing protein	35.135	8	NO	25.0-75.0-coverage <75.0
BBBOND_0102710	0.93	human hepatopoietin-like protein, putative	BC_CHIPZ_H001252	0	erv1 alr family protein	62.025	20	NO	25.0-75.0-coverage <75.0
BBBOND_0106210	0.93	hypothetical protein, conserved	BC_CHIPZ_H002839	0	hypothetical protein, conserved	26.733	8	NO	25.0-75.0-coverage <75.0
BBBOND_0000450	0.93	hypothetical protein, conserved	BC_CHIPZ_H000110	0	methyltransferase domain-containing protein	37.931	48	NO	25.0-75.0-coverage <75.0
BBBOND_0207600	0.93	hypothetical protein	BC_CHIPZ_H002379	0	-Dmx-like protein 2	26.667	40	NO	25.0-75.0-coverage <75.0
BBBOND_0108040	0.93	membrane protein, putative	BC_CHIPZ_H001562	0.96	transmembrane protein	55.556	4	YES	25.0-75.0-coverage <75.0
BBBOND_0206500	0.93	membrane protein, putative	BC_CHIPZ_H003158	0	hypothetical protein	28.846	34	NO	25.0-75.0-coverage <75.0
BBBOND_0104980	0.93	single-strand binding protein, putative	BC_CHIPZ_H002795	0	hypothetical protein, conserved	29.787	38	NO	25.0-75.0-coverage <75.0
BBBOND_0400680	0.93	membrane protein, putative	BC_CHIPZ_H000552	0.84	membrane protein, putative	42.982	45	YES	25.0-75.0-coverage <75.0
BBBOND_0210300	0.93	translation elongation factor G (EF-G), putative	BC_CHIPZ_H001117	0	translation elongation factor	34.975	48	NO	25.0-75.0-coverage <75.0
BBBOND_0402580	0.93	DNA-directed RNA polymerase, alpha subunit, putative	BC_CHIPZ_H003102	0	dna-directed rna alpha subunit	62.893	47	NO	25.0-75.0-coverage <75.0
BBBOND_0208340	0.93	membrane protein, putative	BC_CHIPZ_H001998	0	hypothetical protein, conserved	68.75	3	NO	25.0-75.0-coverage <75.0
BBBOND_0106450	0.92	hypothetical protein	BC_CHIPZ_H001503	0	ubiquitin-protein ligase	30.682	16	NO	25.0-75.0-coverage <75.0
BBBOND_0404660	0.92	hypothetical protein	BC_CHIPZ_H000442	0	zinc finger (ccch type) motif-containing protein	35.135	8	NO	25.0-75.0-coverage <75.0
BBBOND_0306310	0.92	hypothetical protein, conserved	BC_CHIPZ_H001090	0	chitin_bind_4 domain containing protein	25.51	28	NO	25.0-75.0-coverage <75.0
BBBOND_0211190	0.92	DNA-directed RNA polymerase subunit	BC_CHIPZ_H001382	0	dna-directed rna polymerase alpha	65.546	20	NO	25.0-75.0-coverage <75.0
BBBOND_0111060	0.92	hypothetical protein, conserved	BC_CHIPZ_H000769	0	eukaryotic translation initiation factor 2 subunit 3	25	18	NO	25.0-75.0-coverage <75.0
BBBOND_0210120	0.92	hypothetical protein, conserved	BC_CHIPZ_H001898	0	hypothetical protein BBBOND_0303180	28.302	20	NO	25.0-75.0-coverage <75.0
BBBOND_0110670	0.92	hypothetical protein, conserved	BC_CHIPZ_H001449	0.87	---NA---	28	17	YES	25.0-75.0-coverage <75.0
BBBOND_0103360	0.92	hypothetical protein	BC_CHIPZ_H002703	0	---NA---	36.364	13	NO	25.0-75.0-coverage <75.0
BBBOND_0204550	0.92	hypothetical protein	BC_CHIPZ_H002493	0	---NA---	40	34	NO	25.0-75.0-coverage <75.0
BBBOND_0404620	0.92	hypothetical protein	BC_CHIPZ_H002572	0	chloroquine resistance transporter	25	8	NO	25.0-75.0-coverage <75.0
BBBOND_0204380	0.92	membrane protein, putative	BC_CHIPZ_H002275	0.92	membrane protein	68.912	57	YES	25.0-75.0-coverage <75.0
BBBOND_0209530	0.92	membrane protein, putative	BC_CHIPZ_H001484	0	dead deah box helicase domain-containing protein	55.977	27	NO	25.0-75.0-coverage <75.0
BBBOND_0207640	0.92	ribosomal protein L21 domain containing protein, putative	BC_CHIPZ_H002178	0	mechanosensitive ion channel protein	56.25	7	NO	25.0-75.0-coverage <75.0
BBBOND_0403750	0.92	conserved membrane protein, putative	BC_CHIPZ_H002083	0	sporozoite invasion-associated protein	61.194	37	NO	25.0-75.0-coverage <75.0
BBBOND_0209540	0.92	hypothetical protein, conserved	BC_CHIPZ_H000821	0	spectrin repeat superfamily extracellular matrix-binding	59.091	9	NO	25.0-75.0-coverage <75.0
BBBOND_0306970	0.92	hypothetical protein	BC_CHIPZ_H001746	0	ribosome-binding protein 1	26.829	26	NO	25.0-75.0-coverage <75.0
BBBOND_0210180	0.92	membrane protein, putative	BC_CHIPZ_H001793	0	oxoglutarate malate translocator	45.161	26	NO	25.0-75.0-coverage <75.0
BBBOND_0303070	0.92	hypothetical protein, conserved	BC_CHIPZ_H000265	0	fha domain-containing protein	29.787	42	NO	25.0-75.0-coverage <75.0
BBBOND_0203950	0.92	LCCL domain-containing protein CCP2, putative	BC_CHIPZ_H002281	0.95	lccl domain-containing protein ccp2	61.799	58	YES	25.0-75.0-coverage <75.0
BBBOND_0004420	0.92	hypothetical protein, conserved	BC_CHIPZ_H002780	0	transcription factor	37.778	19	NO	25.0-75.0-coverage <75.0
BBBOND_0312670	0.91	hypothetical protein, conserved	BC_CHIPZ_H001079	0	ribosome binding protein-	26.25	56	NO	25.0-75.0-coverage <75.0
BBBOND_0306300	0.91	hypothetical protein, conserved	BC_CHIPZ_H001395	0	---NA---	31.579	12	NO	25.0-75.0-coverage <75.0
BBBOND_0400130	0.91	GTPase Der	BC_CHIPZ_H001332	0	ribosome biogenesis gtpase der protein	30.601	67	NO	25.0-75.0-coverage <75.0
BBBOND_0111200	0.91	hypothetical protein	BC_CHIPZ_H002790	0	rna polymerase ii accessory factor cdc73	29.167	13	NO	25.0-75.0-coverage <75.0
BBBOND_0101080	0.91	hypothetical protein, conserved	BC_CHIPZ_H000350	0.95	hypothetical protein METSMIF1_03333	32.759	8	YES	25.0-75.0-coverage <75.0
BBBOND_0107820	0.91	hypothetical protein	BC_CHIPZ_H001888	0	---NA---	52.632	28	NO	25.0-75.0-coverage <75.0
BBBOND_0202620	0.91	membrane protein, putativve, putative	BC_CHIPZ_H002813	0	membrane putativve	59.155	39	NO	25.0-75.0-coverage <75.0
BBBOND_0306740	0.91	SEL-1-LIKE PROTEIN, putative	BC_CHIPZ_H001186	0.72	integral membrane protein	25.676	12	YES	25.0-75.0-coverage <75.0
BBBOND_0106840	0.91	5'-3' exonuclease, putative	BC_CHIPZ_H003270	0	5' 3' exonuclease	54.909	40	NO	25.0-75.0-coverage <75.0
BBBOND_0210730	0.91	membrane protein, putative	BC_CHIPZ_H000363	0	ribosome binding protein-	43.478	8	NO	25.0-75.0-coverage <75.0
BBBOND_0403520	0.91	50S ribosomal protein L33, putative	BC_CHIPZ_H002234	0	rna polymerase i specific transcription initiation factor rrn3	36.111	34	NO	25.0-75.0-coverage <75.0
BBBOND_0405180	0.9	DNA ligase I, putative	BC_CHIPZ_H002447	0	dna ligase 1	55.451	62	NO	25.0-75.0-coverage <75.0
BBBOND_0210940	0.9	Proteoglycan 4	BC_CHIPZ_H001004	0.9	hypothetical protein BBBOND_0404730	25.743	13	YES	25.0-75.0-coverage <75.0
BBBOND_0200960	0.9	LUXS/MPP-like metallohydrolase containing protein	BC_CHIPZ_H002432	0	hypothetical protein, conserved	28.571	4	NO	25.0-75.0-coverage <75.0
BBBOND_0207830	0.9	hypothetical protein	BC_CHIPZ_H002143	0	hypothetical protein, conserved	42.857	28	NO	25.0-75.0-coverage <75.0
BBBOND_0110730	0.9	hypothetical protein	BC_CHIPZ_H002325	0	bromodomain-containing protein	28.205	18	NO	25.0-75.0-coverage <75.0
BBBOND_0207630	0.9	hypothetical protein, conserved	BC_CHIPZ_H002753	0	hypothetical protein, conserved	31.707	19	NO	25.0-75.0-coverage <75.0
BBBOND_0203330	0.9	hypothetical protein	BC_CHIPZ_H001517	0	hypothetical protein, conserved	25.949	54	NO	25.0-75.0-coverage <75.0
BBBOND_0103930	0.9	membrane protein, putative	BC_CHIPZ_H002720	0	membrane protein	37.618	40	NO	25.0-75.0-coverage <75.0
BBBOND_0402320	0.9	hypothetical protein	BC_CHIPZ_H000342	0	hypothetical protein, conserved	36.842	16	NO	25.0-75.0-coverage <75.0
BBBOND_0203490	0.9	elongation factor TS, putative	BC_CHIPZ_H002233	0.9	elongation factor	65.385	22	YES	25.0-75.0-coverage <75.0
BBBOND_0209270	0.9	hypothetical protein	BC_CHIPZ_H000642	0	atp-dependent dna family protein	34.146	20	NO	25.0-75.0-coverage <75.0
BBBOND_0205980	0.9	hypothetical protein	BC_CHIPZ_H001529	0	ribosome binding protein-	30.12	20	NO	25.0-75.0-coverage <75.0
BBBOND_0103430	0.9	ubiquitin-conjugating enzyme E2, putative	BC_CHIPZ_H002706	0.88	mac perforin domain containing protein	32.895	45	YES	25.0-75.0-coverage <75.0
BBBOND_0211470	0.9	prohibitin, putative	BC_CHIPZ_H002424	0	hypothetical protein, conserved	34.426	22	NO	25.0-75.0-coverage <75.0
BBBOND_0302190	0.9	membrane protein, putative	BC_CHIPZ_H001053	0	e3 ubiquitin-protein ligase rnf4 isoform x1	29.825	63	NO	25.0-75.0-coverage <75.0
BBBOND_0306100	0.9	membrane protein, putative	BC_CHIPZ_H001229	0	5 -3 exoribonuclease	42.308	36	NO	25.0-75.0-coverage <75.0
BBBOND_0306490	0.89	membrane-associated calcum-binding protein, putative	BC_CHIPZ_H002861	0	protein phosphatase 2b regulatory	27.103	45	NO	25.0-75.0-coverage <75.0
BBBOND_0300140	0.89	hypothetical protein	BC_CHIPZ_H002401	0	conserved plasmodium protein	34.091	22	NO	25.0-75.0-coverage <75.0
BBBOND_0108340	0.89	glutamyl-tRNA synthetase, putative	BC_CHIPZ_H000246	0	glutamyl-trna synthetase	37.383	52	NO	25.0-75.0-coverage <75.0
BBBOND_0004290	0.89	hypothetical protein, conserved	BC_CHIPZ_H001332	0	ribosome biogenesis gtpase der protein	30.435	68	NO	25.0-75.0-coverage <75.0
BBBOND_0100740	0.89	hypothetical protein, conserved	BC_CHIPZ_H000339	0	hypothetical protein, conserved	35.294	2	NO	25.0-75.0-coverage <75.0
BBBOND_0110880	0.89	HAD superfamily hydrolase, putative	BC_CHIPZ_H000252	0.95	---NA---	36.17	14	YES	25.0-75.0-coverage <75.0
BBBOND_0201760	0.89	hypothetical protein, conserved	BC_CHIPZ_H001721	0	beta-tubulin cofactor	40.541	12	NO	25.0-75.0-coverage <75.0
BBBOND_0100110	0.89	hypothetical protein	BC_CHIPZ_H000708	0	heat shock protein	32.877	46	NO	25.0-75.0-coverage <75.0
BBBOND_0110130	0.89	membrane protein, putative	BC_CHIPZ_H000840	0	alpha beta hydrolase	34.146	28	NO	25.0-75.0-coverage <75.0
BBBOND_0101060	0.88	peptidyl-prolyl cis-trans isomerase, cyclophilin-type f domain containing protein, putative	BC_CHIPZ_H000837	0	cyclophilin	38.519	59	NO	25.0-75.0-coverage <75.0
BBBOND_0300100	0.88	hypothetical protein, conserved	BC_CHIPZ_H002129	0	proteasome 26s regulatory	41.379	14	NO	25.0-75.0-coverage <75.0
BBBOND_0401880	0.88	Ribosome-recycling factor	BC_CHIPZ_H001535	0	hypothetical protein BBBOND_0314030	28.261	17	NO	25.0-75.0-coverage <75.0
BBBOND_0301590	0.88	hypothetical protein, conserved	BC_CHIPZ_H001240	0	perforin-like protein plp1	26.935	53	NO	25.0-75.0-coverage <75.0
BBBOND_0301780	0.88	hypothetical protein, conserved	BC_CHIPZ_H003306	0	cytoplasmic dynein heavy	28.395	9	NO	25.0-75.0-coverage <75.0
BBBOND_0207740	0.88	membrane protein, putative	BC_CHIPZ_H002135	0	rhoptry-associated protein 1	43.182	15	NO	25.0-75.0-coverage <75.0
BBBOND_0306800	0.88	dnaJ domain containing protein, putative	BC_CHIPZ_H002128	0	family chaperone	46.512	16	NO	25.0-75.0-coverage <75.0
BBBOND_0001540	0.88	hypothetical protein, conserved	BC_CHIPZ_H000350	0.95	hypothetical protein METSMIF1_03333	40	54	YES	25.0-75.0-coverage <75.0
BBBOND_0309480	0.88	HISTIDYL-TRNA SYNTHETASE, putative	BC_CHIPZ_H001800	0	histidyl-trna synthetase	47.967	68	NO	25.0-75.0-coverage <75.0
BBBOND_0203570	0.88	peptide chain release factor 2, putative	BC_CHIPZ_H002262	0	peptide chain release factor	57.823	45	NO	25.0-75.0-coverage <75.0
BBBOND_0306990	0.88	N-ACETYLGLUCOSAMINYL-PH OSPHATIDYLINOSITOL DE-N-ACETYLASE, putative	BC_CHIPZ_H002675	0	u4 u6 small nuclear ribonucleoprotein prp31	41.379	10	NO	25.0-75.0-coverage <75.0
BBBOND_0402870	0.88	hypothetical protein	BC_CHIPZ_H000342	0	hypothetical protein, conserved	36.842	15	NO	25.0-75.0-coverage <75.0
BBBOND_0205220	0.88	hypothetical protein	BC_CHIPZ_H001834	0.91	hypothetical protein BEWA_019800	43.333	38	YES	25.0-75.0-coverage <75.0
BBBOND_0313550	0.88	hypothetical protein	BC_CHIPZ_H001760	0.79	---NA---	45.161	16	YES	25.0-75.0-coverage <75.0
BBBOND_0205670	0.88	hypothetical protein, conserved	BC_CHIPZ_H002844	0	translation initiation factor if-2	30.909	14	NO	25.0-75.0-coverage <75.0
BBBOND_0108450	0.87	hypothetical protein, conserved	BC_CHIPZ_H000296	0.96	hypothetical protein, conserved	47.458	20	YES	25.0-75.0-coverage <75.0
BBBOND_0105280	0.87	hypothetical protein	BC_CHIPZ_H000659	0	hypothetical protein BBBOND_0105280	36.667	33	NO	25.0-75.0-coverage <75.0
BBBOND_0402510	0.87	Serine--tRNA ligase	BC_CHIPZ_H000018	0	seryl-trna synthetase	28.803	52	NO	25.0-75.0-coverage <75.0
BBBOND_0109820	0.87	hypothetical protein, conserved	BC_CHIPZ_H001365	0	ribosomal rna-processing protein 8	36.842	19	NO	25.0-75.0-coverage <75.0
BBBOND_0209990	0.87	hypothetical protein	BC_CHIPZ_H001503	0	ubiquitin-protein ligase	35.714	31	NO	25.0-75.0-coverage <75.0
BBBOND_0307370	0.87	hypothetical protein	BC_CHIPZ_H002515	0	transmembrane protein	33.333	64	NO	25.0-75.0-coverage <75.0
BBBOND_0208030	0.87	hypothetical protein, conserved	BC_CHIPZ_H001590	0	hypothetical protein, conserved	37.313	58	NO	25.0-75.0-coverage <75.0
BBBOND_0401710	0.87	hypothetical protein	BC_CHIPZ_H000234	0	hypothetical protein, conserved	31.25	11	NO	25.0-75.0-coverage <75.0
BBBOND_0206080	0.87	hypothetical protein	BC_CHIPZ_H001566	0	atp-dependent rna helicase	33.333	20	NO	25.0-75.0-coverage <75.0
BBBOND_0210080	0.87	membrane protein, putative	BC_CHIPZ_H001530	0	57-kda merozoite antigen	45.833	5	NO	25.0-75.0-coverage <75.0
BBBOND_0205600	0.87	hypothetical protein, conserved	BC_CHIPZ_H001593	0	riboflavin kinase	38.462	5	NO	25.0-75.0-coverage <75.0
BBBOND_0202000	0.86	mac/perforin domain containing protein, putative	BC_CHIPZ_H001240	0	perforin-like protein plp1	33.731	46	NO	25.0-75.0-coverage <75.0
BBBOND_0310230	0.86	hypothetical protein	BC_CHIPZ_H001535	0	hypothetical protein BBBOND_0314030	27.742	10	NO	25.0-75.0-coverage <75.0
BBBOND_0305860	0.86	hypothetical protein	BC_CHIPZ_H003224	0	u5 snrnp-associated subunit	53.571	29	NO	25.0-75.0-coverage <75.0
BBBOND_0308800	0.86	hypothetical protein	BC_CHIPZ_H002236	0	---NA---	39.286	17	NO	25.0-75.0-coverage <75.0
BBBOND_0101140	0.86	hypothetical protein, conserved	BC_CHIPZ_H000384	0	hypothetical protein, conserved	61.576	55	NO	25.0-75.0-coverage <75.0
BBBOND_0110810	0.85	hypothetical protein	BC_CHIPZ_H002149	0.94	hypothetical protein BBBOND_0102210	38.095	17	YES	25.0-75.0-coverage <75.0
BBBOND_0206220	0.85	hypothetical protein	BC_CHIPZ_H002323	0	hypothetical protein, conserved	31.373	5	NO	25.0-75.0-coverage <75.0
BBBOND_0200620	0.85	hypothetical protein, conserved	BC_CHIPZ_H001057	0	cytochrome c oxidase assembly	56.522	42	NO	25.0-75.0-coverage <75.0
BBBOND_0209940	0.85	hypothetical protein	BC_CHIPZ_H002401	0	conserved plasmodium protein	27.869	69	NO	25.0-75.0-coverage <75.0
BBBOND_0301750	0.85	hypothetical protein	BC_CHIPZ_H001168	0	mac perforin domain containing protein	32.889	50	NO	25.0-75.0-coverage <75.0
BBBOND_0110760	0.85	hypothetical protein	BC_CHIPZ_H001561	0	endonuclease exonuclease phosphatase family domain containing	28.986	29	NO	25.0-75.0-coverage <75.0
BBBOND_0208310	0.85	hypothetical protein	BC_CHIPZ_H003096	0	---NA---	29.787	10	NO	25.0-75.0-coverage <75.0
BBBOND_0206020	0.85	hypothetical protein, conserved	BC_CHIPZ_H002292	0	---NA---	29.545	18	NO	25.0-75.0-coverage <75.0
BBBOND_0304250	0.84	1-deoxy-D-xylulose-5-phosphate synthase family protein, putative	BC_CHIPZ_H001890	0	1-deoxy-d-xylulose-5-phosphate synthase	46.154	50	NO	25.0-75.0-coverage <75.0
BBBOND_0206440	0.84	hypothetical protein, conserved	BC_CHIPZ_H001118	0.88	signal peptide containing protein	29.457	60	YES	25.0-75.0-coverage <75.0
BBBOND_0100080	0.84	Mitochondrial import inner membrane translocase subunit tim16	BC_CHIPZ_H002575	0	hypothetical protein BBBOND_0310670	39.474	31	NO	25.0-75.0-coverage <75.0
BBBOND_0313480	0.84	hypothetical protein, conserved	BC_CHIPZ_H001731	0	rna-binding protein s1	63.636	61	NO	25.0-75.0-coverage <75.0
BBBOND_0206180	0.84	hypothetical protein	BC_CHIPZ_H003242	0	hypothetical protein, conserved	52.174	37	NO	25.0-75.0-coverage <75.0
BBBOND_0105900	0.84	hypothetical protein	BC_CHIPZ_H003212	0	hypothetical protein BBBOND_0105900	38.655	56	NO	25.0-75.0-coverage <75.0
BBBOND_0110360	0.84	hypothetical protein, conserved	BC_CHIPZ_H002841	0	notchless protein homolog	27.381	17	NO	25.0-75.0-coverage <75.0
BBBOND_0103290	0.83	gcpE protein, putative	BC_CHIPZ_H001262	0	4-hydroxy-3-methylbut-2-en-1-yl diphosphate synthase	70.079	75	NO	25.0-75.0-coverage <75.0
BBBOND_0107620	0.83	heat shock protein DNAJ, putative	BC_CHIPZ_H002128	0	family chaperone	50.704	33	NO	25.0-75.0-coverage <75.0
BBBOND_0105580	0.83	membrane protein, putative	BC_CHIPZ_H002958	0	---NA---	62.963	16	NO	25.0-75.0-coverage <75.0
BBBOND_0400900	0.83	hypothetical protein, conserved	BC_CHIPZ_H000002	0	hypothetical protein, conserved	39.062	5	NO	25.0-75.0-coverage <75.0
BBBOND_0400125	0.83	hypothetical protein, conserved	BC_CHIPZ_H002156	0	dna replication licensing factor	44.118	17	NO	25.0-75.0-coverage <75.0
BBBOND_0003650	0.83	hypothetical protein, conserved	BC_CHIPZ_H001503	0	ubiquitin-protein ligase	33.333	47	NO	25.0-75.0-coverage <75.0
BBBOND_0309190	0.83	hypothetical protein	BC_CHIPZ_H002131	0	hypothetical protein BEWA_037310	33.333	44	NO	25.0-75.0-coverage <75.0
BBBOND_0209890	0.83	cyclophilin, putative	BC_CHIPZ_H000006	0	peptidyl-prolyl cis-trans	38.255	64	NO	25.0-75.0-coverage <75.0
BBBOND_0312180	0.83	membrane protein, putative	BC_CHIPZ_H003385	0.84	membrane protein	37.463	40	YES	25.0-75.0-coverage <75.0
BBBOND_0310370	0.83	hypothetical protein, conserved	BC_CHIPZ_H000850	0	hypothetical protein, conserved	26.531	16	NO	25.0-75.0-coverage <75.0
BBBOND_0206460	0.82	Rho GTPase-activating protein 17	BC_CHIPZ_H001573	0	hypothetical protein	30.137	16	NO	25.0-75.0-coverage <75.0
BBBOND_0103530	0.82	membrane protein, putative	BC_CHIPZ_H002727	0	6-cysteine protein	35.467	61	NO	25.0-75.0-coverage <75.0
BBBOND_0105920	0.82	hypothetical protein, conserved	BC_CHIPZ_H003309	0.94	hypothetical protein	40.984	59	YES	25.0-75.0-coverage <75.0
BBBOND_0313130	0.82	glycoprotease family protein, putative	BC_CHIPZ_H001694	0	glycoprotease family	46.386	60	NO	25.0-75.0-coverage <75.0
BBBOND_0206010	0.82	hypothetical protein, conserved	BC_CHIPZ_H002093	0	caax metallo	35.714	17	NO	25.0-75.0-coverage <75.0
BBBOND_0110650	0.82	cysteine desulfurase, putative	BC_CHIPZ_H000727	0	hypothetical protein, conserved	32.353	8	NO	25.0-75.0-coverage <75.0
BBBOND_0402720	0.82	hypothetical protein, conserved	BC_CHIPZ_H003160	0	hypothetical protein, conserved	32.022	28	NO	25.0-75.0-coverage <75.0
BBBOND_0405850	0.82	hypothetical protein, conserved	BC_CHIPZ_H001908	0	conserved plasmodium protein	35.484	21	NO	25.0-75.0-coverage <75.0
BBBOND_0402630	0.81	hypothetical protein	BC_CHIPZ_H000742	0	5 -amp-activated protein kinase subunit beta-1 family protein	37.5	10	NO	25.0-75.0-coverage <75.0
BBBOND_0110060	0.81	hypothetical protein, conserved	BC_CHIPZ_H003378	0	secreted antigen 1	43.243	9	NO	25.0-75.0-coverage <75.0
BBBOND_0207480	0.81	membrane protein, putative	BC_CHIPZ_H002078	0	---NA---	40.541	12	NO	25.0-75.0-coverage <75.0
BBBOND_0202800	0.81	hypothetical protein	BC_CHIPZ_H002772	0.94	thrombospondin-related adhesive protein	38.416	31	YES	25.0-75.0-coverage <75.0
BBBOND_0109670	0.8	membrane protein, putative	BC_CHIPZ_H001086	0	ribosome binding protein-	33.333	3	NO	25.0-75.0-coverage <75.0
BBBOND_0212140	0.8	hypothetical protein	BC_CHIPZ_H002283	0	60s ribosomal protein l36	35.714	25	NO	25.0-75.0-coverage <75.0
BBBOND_0208080	0.8	glycyl-tRNA synthetase, putative	BC_CHIPZ_H000345	0	prolyl-trna synthetase	32.394	9	NO	25.0-75.0-coverage <75.0
BBBOND_0106510	0.8	hypothetical protein, conserved	BC_CHIPZ_H002610	0	---NA---	33.333	18	NO	25.0-75.0-coverage <75.0
BBBOND_0206900	0.8	hypothetical protein, conserved	BC_CHIPZ_H000727	0	hypothetical protein, conserved	37.931	5	NO	25.0-75.0-coverage <75.0
BBBOND_0103780	0.79	membrane protein, putative	BC_CHIPZ_H002090	0	dnaj domain-containing protein	28.399	40	NO	25.0-75.0-coverage <75.0
BBBOND_0404920	0.79	methionine aminopeptidase I, putative	BC_CHIPZ_H002402	0.85	methionine aminopeptidase	48.705	29	YES	25.0-75.0-coverage <75.0
BBBOND_0311650	0.79	eukaryotic aspartyl protease family protein, putative	BC_CHIPZ_H001883	0	aspartyl proteinase	51.661	42	NO	25.0-75.0-coverage <75.0
BBBOND_0208000	0.79	thioredoxin, putative	BC_CHIPZ_H001564	0	thioredoxin	33.071	53	NO	25.0-75.0-coverage <75.0
BBBOND_0106650	0.79	peptidyl-tRNA hydrolase 2, mitochondrial precursor, putative	BC_CHIPZ_H000821	0	spectrin repeat superfamily extracellular matrix-binding	25	37	NO	25.0-75.0-coverage <75.0
BBBOND_0403260	0.79	hypothetical protein	BC_CHIPZ_H002899	0.87	---NA---	50	17	YES	25.0-75.0-coverage <75.0
BBBOND_0301890	0.79	rhomboid family protein, putative	BC_CHIPZ_H003050	0	rhomboid 4	33.333	7	NO	25.0-75.0-coverage <75.0
BBBOND_0200810	0.79	hypothetical protein, conserved	BC_CHIPZ_H000721	0	hypothetical protein, conserved	30.769	7	NO	25.0-75.0-coverage <75.0
BBBOND_0206260	0.78	hypothetical protein	BC_CHIPZ_H002048	0	hypothetical protein	29.091	47	NO	25.0-75.0-coverage <75.0
BBBOND_0004990	0.78	hypothetical protein, conserved	BC_CHIPZ_H000910	0	cytosol aminopeptidase catalytic domain containing family	34.615	41	NO	25.0-75.0-coverage <75.0
BBBOND_0206210	0.78	hypothetical protein	BC_CHIPZ_H002065	0	proteasome subunit alpha type 1	30	12	NO	25.0-75.0-coverage <75.0
BBBOND_0302300	0.78	FAD-dependent glycerol-3-phosphate dehydrogenase, putative	BC_CHIPZ_H002027	0	fad-dependent glycerol-3-phosphate dehydrogenase	74.895	75	NO	25.0-75.0-coverage <75.0
BBBOND_0006360	0.77	hypothetical protein, conserved	BC_CHIPZ_H002608	0	variant erythrocyte surface antigen-1	28.125	60	NO	25.0-75.0-coverage <75.0
BBBOND_0210710	0.77	membrane protein, putative	BC_CHIPZ_H000781	0	hypothetical protein	49.383	30	NO	25.0-75.0-coverage <75.0
BBBOND_0306860	0.77	casein kinase II, alpha chain (CK II), putative	BC_CHIPZ_H002208	0	serine threonine protein kinase	28.664	69	NO	25.0-75.0-coverage <75.0
BBBOND_0103790	0.77	Thioredoxin family protein, putative	BC_CHIPZ_H001000	0	protein disulfide-isomerase	29.67	36	NO	25.0-75.0-coverage <75.0
BBBOND_0111360	0.76	hypothetical protein	BC_CHIPZ_H000489	0	ribosome-binding protein 1	26.19	60	NO	25.0-75.0-coverage <75.0
BBBOND_0000180	0.76	hypothetical protein, conserved	BC_CHIPZ_H001503	0	ubiquitin-protein ligase	33.333	22	NO	25.0-75.0-coverage <75.0
BBBOND_0207310	0.76	base excision DNA repair protein, HhH-GPD family domain containing protein, putative	BC_CHIPZ_H001592	0	endonuclease iii	45.638	37	NO	25.0-75.0-coverage <75.0
BBBOND_0300380	0.76	kelch repeat domain containing protein, putative	BC_CHIPZ_H000147	0	kelch repeat-containing protein	27.132	65	NO	25.0-75.0-coverage <75.0
BBBOND_0103660	0.76	hypothetical protein, conserved	BC_CHIPZ_H002069	0	---NA---	32.812	4	NO	25.0-75.0-coverage <75.0
BBBOND_0207060	0.76	membrane protein, putative	BC_CHIPZ_H002420	0	triose or hexose phosphate phosphate	36.111	35	NO	25.0-75.0-coverage <75.0
BBBOND_0202760	0.76	hypothetical protein	BC_CHIPZ_H002772	0.94	thrombospondin-related adhesive protein	39.275	46	YES	25.0-75.0-coverage <75.0
BBBOND_0300370	0.75	hypothetical protein, conserved	BC_CHIPZ_H001179	0	pentatricopeptide repeat domain-containing protein	34.483	6	NO	25.0-75.0-coverage <75.0
BBBOND_0301550	0.75	Plasmodium falciparum CPW-WPC domain containing protein, putative	BC_CHIPZ_H001153	0.72	cpw-wpc domain-containing protein	54.198	73	YES	25.0-75.0-coverage <75.0
BBBOND_0100370	0.75	hypothetical protein	BC_CHIPZ_H001866	0	ribosomal protein l9	47.619	27	NO	25.0-75.0-coverage <75.0
BBBOND_0210040	0.75	hypothetical protein, conserved	BC_CHIPZ_H002275	0.92	membrane protein	27.778	49	YES	25.0-75.0-coverage <75.0
BBBOND_0211790	0.75	hypothetical protein	BC_CHIPZ_H002562	0	dnaj domain containing	32.143	39	NO	25.0-75.0-coverage <75.0
BBBOND_0208410	0.75	peptide chain release factor 1, putative	BC_CHIPZ_H001336	0	peptide chain release factor 1	32.53	48	NO	25.0-75.0-coverage <75.0
BBBOND_0202730	0.75	hypothetical protein, conserved	BC_CHIPZ_H000391	0	hypothetical protein, conserved	51.613	9	NO	25.0-75.0-coverage <75.0
BBBOND_0102000	0.75	membrane protein, putative	BC_CHIPZ_H000474	0	membrane protein	39.245	36	NO	25.0-75.0-coverage <75.0
BBBOND_0401690	0.74	hypothetical protein, conserved	BC_CHIPZ_H000070	0.79	hypothetical protein, conserved	33.962	38	YES	25.0-75.0-coverage <75.0
BBBOND_0306390	0.74	hypothetical protein	BC_CHIPZ_H000943	0	variant erythrocyte surface antigen- beta subunit	31.081	49	NO	25.0-75.0-coverage <75.0
BBBOND_0201640	0.74	hypothetical protein, conserved	BC_CHIPZ_H000588	0	hypothetical protein, conserved	48.562	71	NO	25.0-75.0-coverage <75.0
BBBOND_0006350	0.73	hypothetical protein, conserved	BC_CHIPZ_H003249	0.8	ubiquitin-conjugating enzyme e2 (rub1 )	32.258	38	YES	25.0-75.0-coverage <75.0
BBBOND_0202470	0.73	hypothetical protein, conserved	BC_CHIPZ_H001530	0	57-kda merozoite antigen	28.736	14	NO	25.0-75.0-coverage <75.0
BBBOND_0307560	0.73	chaperonin, 10 kDa family protein, putative	BC_CHIPZ_H001528	0	57-kda merozoite antigen	33.333	15	NO	25.0-75.0-coverage <75.0
BBBOND_0105980	0.73	p-type ATPase, putative	BC_CHIPZ_H003230	0	p-type atpase	60.752	46	NO	25.0-75.0-coverage <75.0
BBBOND_0211420	0.73	METHYLTRANSFERASE,putative	BC_CHIPZ_H001709	0	ubiquinone menaquinone biosynthesis methyltransferase	27.419	22	NO	25.0-75.0-coverage <75.0
BBBOND_0201770	0.72	PPPDE peptidase domain-containing protein	BC_CHIPZ_H000032	0	pppde	28.689	45	NO	25.0-75.0-coverage <75.0
BBBOND_0303410	0.72	hypothetical protein	BC_CHIPZ_H001816	0	---NA---	35.417	35	NO	25.0-75.0-coverage <75.0
BBBOND_0211860	0.72	2-C-methyl-D-erythritol 2,4-cyclodiphosphate synthase, putative	BC_CHIPZ_H002435	0	regulator of chromosome condensation repeat-containing protein	39.535	16	NO	25.0-75.0-coverage <75.0
BBBOND_0211428	0.72	hypothetical protein, conserved	BC_CHIPZ_H001784	0	atp-dependent zinc metalloprotease	29.63	11	NO	25.0-75.0-coverage <75.0
BBBOND_0305200	0.71	hypothetical protein, conserved	BC_CHIPZ_H002880	0	asparagine-rich protein	28.767	9	NO	25.0-75.0-coverage <75.0
BBBOND_0306360	0.71	heat shock protein 90, putative	BC_CHIPZ_H002985	0.96	heat shock protein 90	41.25	50	YES	25.0-75.0-coverage <75.0
BBBOND_0104150	0.71	conserved unknown domain containing membrane protein, putative	BC_CHIPZ_H003018	0	cbs domain-containing protein	53.333	53	NO	25.0-75.0-coverage <75.0
BBBOND_0405610	0.71	membrane protein, putative	BC_CHIPZ_H002931	0	bing4ct domain-containing protein	40	6	NO	25.0-75.0-coverage <75.0
BBBOND_0400560	0.71	S1/P1 nuclease, putative	BC_CHIPZ_H001304	0	s1 p1	55.215	41	NO	25.0-75.0-coverage <75.0
BBBOND_0309390	0.7	hypothetical protein	BC_CHIPZ_H001914	0	---NA---	35.897	30	NO	25.0-75.0-coverage <75.0
BBBOND_0104360	0.7	membrane protein, putative	BC_CHIPZ_H003030	0	brain protein 44-like	57.827	57	NO	25.0-75.0-coverage <75.0
BBBOND_0109830	0.7	hypothetical protein, conserved	BC_CHIPZ_H000981	0	reverse-transcriptase domain containing	25.287	36	NO	25.0-75.0-coverage <75.0
BBBOND_0208300	0.7	GCC2 and GCC3 domain containing protein, putative	BC_CHIPZ_H001410	0	kringle domain-containing protein	28.926	21	NO	25.0-75.0-coverage <75.0
BBBOND_0208270	0.94	ribosomal protein L29, putative						Novel
BBBOND_0207440	0.92	hypothetical protein						Novel
BBBOND_0205490	0.72	200 kDa antigen p200, putative						Novel
