# Supplementary material for: Applying Machine Learning to Predict the Exportome of Bovine and Canine Babesia Species That Cause Babesiosis
Source: Pathogens. 2021 May 27;10(6):660. doi: 10.3390/pathogens10060660 (PMC8226867; doi:10.3390/pathogens10060660)
Supplement: Supplementary file 1 [file pathogens-10-00660-s001.zip › Supplementatry_files/Table_S9.xlsx]

## Sheet: BcH-CHIPZ_Exportome
ID	Secretome	PSSM	AA	Average	ProteinName	Predicted_route of export
BC_CHIPZ_H003154	0.999	0.974	0.943	0.97	hypothetical protein, conserved	-
BC_CHIPZ_H003294	0.999	0.935	0.933	0.96	hypothetical protein, conserved	-
BC_CHIPZ_H001562	0.998	0.966	0.919	0.96	transmembrane protein	-
BC_CHIPZ_H002985	0.998	0.954	0.92	0.96	heat shock protein 90	cSP-containing
BC_CHIPZ_H003119	0.996	0.965	0.933	0.96	hypothetical protein, conserved	-
BC_CHIPZ_H000383	0.995	0.949	0.926	0.96	---NA---	cSP-containing
BC_CHIPZ_H000350	0.986	0.962	0.917	0.96	hypothetical protein METSMIF1_03333	cSP-containing
BC_CHIPZ_H002360	1	0.925	0.934	0.95	acid phosphatase	cSP-containing
BC_CHIPZ_H002281	0.999	0.939	0.9	0.95	lccl domain-containing protein ccp2	cSP-containing
BC_CHIPZ_H000647	0.999	0.964	0.9	0.95	transmembrane protein	-
BC_CHIPZ_H001820	0.998	0.944	0.905	0.95	hypothetical protein	cSP-containing
BC_CHIPZ_H001817	0.997	0.98	0.865	0.95	cs domain-containing protein	cSP-containing
BC_CHIPZ_H000338	0.997	0.948	0.904	0.95	---NA---	cSP-containing
BC_CHIPZ_H002723	0.996	0.928	0.941	0.95	6-cysteine protein	-
BC_CHIPZ_H002676	0.996	0.928	0.941	0.95	6-cysteine protein	-
BC_CHIPZ_H000252	0.995	0.969	0.898	0.95	---NA---	cSP-containing
BC_CHIPZ_H001383	0.995	0.951	0.911	0.95	dna-directed rna polymerase alpha	-
BC_CHIPZ_H002781	0.993	0.944	0.904	0.95	rna pseudouridine synthase a	-
BC_CHIPZ_H002071	0.991	0.929	0.934	0.95	cd8+ t cell target antigen tp2	cSP-containing
BC_CHIPZ_H000197	0.99	0.949	0.922	0.95	hypothetical protein BBBOND_0307270	-
BC_CHIPZ_H000385	0.987	0.949	0.926	0.95	---NA---	cSP-containing
BC_CHIPZ_H000296	0.987	0.922	0.936	0.95	hypothetical protein, conserved	-
BC_CHIPZ_H001605	1	0.919	0.907	0.94	thioredoxin	cSP-containing
BC_CHIPZ_H002147	0.998	0.907	0.91	0.94	signal peptide containing protein	-
BC_CHIPZ_H002701	0.995	0.914	0.914	0.94	---NA---	-
BC_CHIPZ_H002149	0.995	0.936	0.885	0.94	hypothetical protein BBBOND_0102210	-
BC_CHIPZ_H002138	0.995	0.936	0.885	0.94	hypothetical protein BBBOND_0102210	-
BC_CHIPZ_H001128	0.993	0.928	0.914	0.94	hypothetical protein	-
BC_CHIPZ_H000143	0.992	0.911	0.907	0.94	membrane protein	-
BC_CHIPZ_H000646	0.991	0.903	0.941	0.94	t-cell immunomodulatory protein	cSP-containing
BC_CHIPZ_H000726	0.985	0.917	0.909	0.94	molecular chaperone ( -like)	cSP-containing
BC_CHIPZ_H000302	1	0.882	0.895	0.93	---NA---	cSP-containing
BC_CHIPZ_H000743	0.999	0.894	0.911	0.93	---NA---	cSP-containing
BC_CHIPZ_H003279	0.999	0.914	0.883	0.93	signal peptide containing protein	cSP-containing
BC_CHIPZ_H002018	0.999	0.915	0.885	0.93	4-hydroxy-3-methylbut-2-enyl diphosphate reductase	-
BC_CHIPZ_H003388	0.998	0.92	0.871	0.93	---NA---	cSP-containing
BC_CHIPZ_H001691	0.997	0.923	0.869	0.93	hypothetical protein, conserved	-
BC_CHIPZ_H000496	0.997	0.951	0.851	0.93	---NA---	cSP-containing
BC_CHIPZ_H003194	0.992	0.921	0.889	0.93	---NA---	cSP-containing
BC_CHIPZ_H001922	0.935	0.919	0.945	0.93	aldo keto	cSP-containing
BC_CHIPZ_H000732	0.999	0.878	0.875	0.92	signal peptide-containing protein	cSP-containing
BC_CHIPZ_H002718	0.998	0.919	0.845	0.92	hypothetical protein, conserved	-
BC_CHIPZ_H000556	0.997	0.937	0.813	0.92	hypothetical protein BEWA_008890	cSP-containing
BC_CHIPZ_H002275	0.996	0.848	0.913	0.92	membrane protein	cSP-containing
BC_CHIPZ_H001004	0.996	0.854	0.913	0.92	hypothetical protein BBBOND_0404730	cSP-containing
BC_CHIPZ_H003309	0.995	0.877	0.877	0.92	hypothetical protein	cSP-containing
BC_CHIPZ_H000044	0.993	0.849	0.915	0.92	---NA---	-
BC_CHIPZ_H002772	0.992	0.89	0.893	0.92	thrombospondin-related adhesive protein	cSP-containing
BC_CHIPZ_H002512	0.979	0.867	0.91	0.92	---NA---	cSP-containing
BC_CHIPZ_H002207	0.943	0.932	0.883	0.92	hypothetical protein, conserved	-
BC_CHIPZ_H003243	0.915	0.93	0.923	0.92	hypothetical protein, conserved	-
BC_CHIPZ_H001259	0.866	0.948	0.933	0.92	ribosomal protein rpl28	-
BC_CHIPZ_H001604	0.864	0.965	0.923	0.92	hypothetical protein, conserved	-
BC_CHIPZ_H001935	0.999	0.841	0.898	0.91	2-c-methyl-d-erythritol 4-phosphate cytidylyltransferase	-
BC_CHIPZ_H001110	0.999	0.927	0.807	0.91	---NA---	-
BC_CHIPZ_H002233	0.998	0.926	0.791	0.91	elongation factor	-
BC_CHIPZ_H002561	0.995	0.826	0.906	0.91	---NA---	cSP-containing
BC_CHIPZ_H003373	0.995	0.892	0.83	0.91	---NA---	cSP-containing
BC_CHIPZ_H003095	0.992	0.827	0.922	0.91	---NA---	cSP-containing
BC_CHIPZ_H001315	0.991	0.928	0.803	0.91	signal peptide containing protein	cSP-containing
BC_CHIPZ_H000764	0.98	0.851	0.903	0.91	hypothetical protein, conserved	-
BC_CHIPZ_H002891	0.927	0.915	0.895	0.91	sortilin	cSP-containing
BC_CHIPZ_H002554	0.883	0.949	0.905	0.91	membrane protein	cSP-containing
BC_CHIPZ_H001411	0.875	0.931	0.938	0.91	signal peptide containing protein	-
BC_CHIPZ_H003046	0.998	0.792	0.903	0.9	isoleucyl-trna synthetase	-
BC_CHIPZ_H000626	0.989	0.818	0.908	0.9	---NA---	cSP-containing
BC_CHIPZ_H000119	0.981	0.801	0.93	0.9	ccr4-associated factor family protein	cSP-containing
BC_CHIPZ_H000772	0.958	0.925	0.812	0.9	hypothetical protein	-
BC_CHIPZ_H003136	0.891	0.928	0.894	0.9	---NA---	cSP- and TMD-containing
BC_CHIPZ_H002081	0.824	0.965	0.9	0.9	hypothetical protein, conserved	-
BC_CHIPZ_H003286	0.998	0.904	0.771	0.89	50 kda surface antigen	cSP-containing
BC_CHIPZ_H002900	0.993	0.795	0.895	0.89	---NA---	cSP-containing
BC_CHIPZ_H000624	0.989	0.781	0.897	0.89	camp-dependent protein kinase regulatory subunit	cSP-containing
BC_CHIPZ_H002706	0.975	0.902	0.791	0.89	mac perforin domain containing protein	cSP-containing
BC_CHIPZ_H000400	0.964	0.943	0.772	0.89	merozoite surface protein	cSP-containing
BC_CHIPZ_H001834	0.876	0.861	0.935	0.89	hypothetical protein BEWA_019800	cSP- and TMD-containing
BC_CHIPZ_H000599	0.87	0.939	0.855	0.89	hypothetical protein, conserved	cSP-containing
BC_CHIPZ_H001330	0.863	0.88	0.914	0.89	bov57	cSP- and TMD-containing
BC_CHIPZ_H001118	0.996	0.944	0.685	0.88	signal peptide containing protein	-
BC_CHIPZ_H002524	0.995	0.716	0.939	0.88	hypothetical protein, conserved	-
BC_CHIPZ_H003073	0.995	0.865	0.776	0.88	---NA---	cSP-containing
BC_CHIPZ_H000473	0.917	0.936	0.785	0.88	membrane protein	cSP-containing
BC_CHIPZ_H000974	0.878	0.903	0.86	0.88	hypothetical protein, conserved	cSP-containing
BC_CHIPZ_H003113	0.848	0.888	0.908	0.88	hypothetical protein BBBOND_0402380	-
BC_CHIPZ_H000198	0.845	0.863	0.919	0.88	---NA---	-
BC_CHIPZ_H000026	0.766	0.949	0.935	0.88	BcMSA1	a/nc SPW
BC_CHIPZ_H002678	0.933	0.926	0.756	0.87	50s ribosomal protein	-
BC_CHIPZ_H002943	0.902	0.862	0.837	0.87	12d3 partial	cSP- and TMD-containing
BC_CHIPZ_H002842	0.881	0.864	0.873	0.87	---NA---	-
BC_CHIPZ_H002573	0.876	0.886	0.862	0.87	---NA---	cSP-containing
BC_CHIPZ_H000260	0.845	0.894	0.874	0.87	adenylate kinase	-
BC_CHIPZ_H003395	0.786	0.951	0.879	0.87	---NA---	GPI anchor-containing
BC_CHIPZ_H000133	0.781	0.911	0.904	0.87	ribosomal protein partial	-
BC_CHIPZ_H002899	0.998	0.681	0.908	0.86	---NA---	cSP-containing
BC_CHIPZ_H002206	0.995	0.761	0.831	0.86	atp-dependent clp protease proteolytic subunit	cSP-containing
BC_CHIPZ_H001794	0.914	0.799	0.87	0.86	dead deah box domain containing	-
BC_CHIPZ_H002969	0.765	0.926	0.897	0.86	conserved plasmodium protein	-
BC_CHIPZ_H000786	0.694	0.965	0.932	0.86	erythrocyte binding protein	-
BC_CHIPZ_H001340	0.992	0.84	0.707	0.85	---NA---	cSP-containing
BC_CHIPZ_H001744	0.975	0.658	0.917	0.85	upf0160 protein mitochondrial isoform x2	-
BC_CHIPZ_H000094	0.819	0.818	0.926	0.85	---NA---	cSP- and TMD-containing
BC_CHIPZ_H002627	0.943	0.684	0.904	0.84	signal peptide containing protein	-
BC_CHIPZ_H003367	0.874	0.784	0.875	0.84	membrane protein	-
BC_CHIPZ_H003385	0.874	0.784	0.875	0.84	membrane protein	-
BC_CHIPZ_H003292	0.829	0.942	0.738	0.84	rhoptry associated protein-1	cSP-containing
BC_CHIPZ_H002728	0.998	0.612	0.888	0.83	6-cysteine protein	cSP-containing
BC_CHIPZ_H002139	0.998	0.81	0.689	0.83	signal peptide containing protein	cSP-containing
BC_CHIPZ_H001418	0.998	0.603	0.903	0.83	hypothetical protein BBBOND_0404030	cSP-containing
BC_CHIPZ_H001130	0.99	0.921	0.587	0.83	---NA---	cSP-containing
BC_CHIPZ_H001490	0.943	0.942	0.618	0.83	---NA---	cSP-containing
BC_CHIPZ_H000322	0.908	0.916	0.671	0.83	---NA---	-
BC_CHIPZ_H001456	0.999	0.555	0.917	0.82	---NA---	cSP-containing
BC_CHIPZ_H000778	0.999	0.963	0.491	0.82	---NA---	cSP-containing
BC_CHIPZ_H003078	0.999	0.554	0.916	0.82	---NA---	-
BC_CHIPZ_H002637	0.804	0.827	0.821	0.82	apicoplast ribosomal protein s14p s29e	-
BC_CHIPZ_H002108	0.803	0.931	0.738	0.82	rhoptry-associated protein 1	cSP-containing
BC_CHIPZ_H000070	1	0.868	0.547	0.81	hypothetical protein, conserved	-
BC_CHIPZ_H002433	0.999	0.803	0.62	0.81	---NA---	cSP-containing
BC_CHIPZ_H002885	0.989	0.659	0.795	0.81	s-adenosyl-methyltransferase	-
BC_CHIPZ_H001264	0.983	0.758	0.686	0.81	4-diphosphocytidyl-2c-methyl-d-erythritol kinase	cSP-containing
BC_CHIPZ_H002101	0.974	0.665	0.79	0.81	---NA---	cSP-containing
BC_CHIPZ_H001947	0.853	0.729	0.856	0.81	---NA---	-
BC_CHIPZ_H002654	0.999	0.94	0.47	0.8	preprocathepsin c	cSP-containing
BC_CHIPZ_H000177	0.997	0.553	0.854	0.8	trna-specific 2-thiouridylase	-
BC_CHIPZ_H003086	0.968	0.902	0.532	0.8	mac perforin domain containing protein	cSP-containing
BC_CHIPZ_H001157	0.996	0.896	0.487	0.79	hypothetical protein, conserved	-
BC_CHIPZ_H001931	0.989	0.788	0.592	0.79	---NA---	cSP-containing
BC_CHIPZ_H002883	0.973	0.885	0.502	0.79	---NA---	cSP-containing
BC_CHIPZ_H001760	0.461	0.965	0.931	0.79	---NA---	GPI anchor-containing
BC_CHIPZ_H001253	0.999	0.817	0.53	0.78	human hepatopoietin-like	-
BC_CHIPZ_H003249	0.998	0.775	0.557	0.78	ubiquitin-conjugating enzyme e2 (rub1 )	-
BC_CHIPZ_H000765	0.981	0.863	0.494	0.78	---NA---	-
BC_CHIPZ_H002461	0.938	0.545	0.844	0.78	---NA---	cSP-containing
BC_CHIPZ_H002650	0.785	0.861	0.682	0.78	protein phosphatase 2c domain-containing protein	cSP-containing
BC_CHIPZ_H001386	0.723	0.879	0.734	0.78	protein kinase c inhibitor-like	-
BC_CHIPZ_H002051	0.484	0.954	0.89	0.78	---NA---	-
BC_CHIPZ_H002402	0.998	0.616	0.703	0.77	methionine aminopeptidase	-
BC_CHIPZ_H003053	0.993	0.831	0.476	0.77	---NA---	cSP-containing
BC_CHIPZ_H001735	0.591	0.923	0.786	0.77	---NA---	cSP-containing
BC_CHIPZ_H003370	0.577	0.821	0.915	0.77	hypothetical protein, conserved	cSP-containing
BC_CHIPZ_H000713	0.533	0.873	0.915	0.77	---NA---	-
BC_CHIPZ_H003117	0.47	0.921	0.915	0.77	hypothetical protein, conserved	-
BC_CHIPZ_H001554	0.999	0.368	0.9	0.76	---NA---	-
BC_CHIPZ_H003281	0.996	0.368	0.925	0.76	---NA---	cSP-containing
BC_CHIPZ_H001623	0.993	0.368	0.904	0.76	---NA---	cSP-containing
BC_CHIPZ_H000316	0.992	0.368	0.923	0.76	---NA---	-
BC_CHIPZ_H001042	0.986	0.385	0.895	0.76	hypothetical protein BEWA_008120	cSP-containing
BC_CHIPZ_H002056	0.983	0.368	0.926	0.76	---NA---	cSP-containing
BC_CHIPZ_H000191	0.979	0.551	0.755	0.76	valyl-trna synthetase	-
BC_CHIPZ_H003315	0.438	0.92	0.92	0.76	conserved hypothetical protein	GPI anchor-containing
BC_CHIPZ_H000121	0.999	0.822	0.432	0.75	hypothetical protein BBBOND_0307290	cSP-containing
BC_CHIPZ_H000552	0.992	0.562	0.691	0.75	membrane protein, putative	-
BC_CHIPZ_H002848	0.99	0.58	0.693	0.75	---NA---	-
BC_CHIPZ_H002264	0.982	0.932	0.328	0.75	---NA---	-
BC_CHIPZ_H000547	0.981	0.368	0.898	0.75	---NA---	-
BC_CHIPZ_H000538	0.977	0.531	0.729	0.75	---NA---	cSP-containing
BC_CHIPZ_H000087	0.969	0.368	0.9	0.75	---NA---	cSP-containing
BC_CHIPZ_H002454	0.949	0.369	0.932	0.75	---NA---	-
BC_CHIPZ_H002164	0.359	0.951	0.928	0.75	membrane hypothetical	cSP- and TMD-containing
BC_CHIPZ_H000300	0.998	0.868	0.349	0.74	Bc28 protein family (28X2)	cSP-containing
BC_CHIPZ_H001551	0.997	0.368	0.844	0.74	---NA---	cSP-containing
BC_CHIPZ_H002799	0.995	0.368	0.843	0.74	---NA---	cSP-containing
BC_CHIPZ_H002957	0.978	0.368	0.881	0.74	---NA---	-
BC_CHIPZ_H003055	0.781	0.595	0.843	0.74	---NA---	-
BC_CHIPZ_H002420	0.699	0.893	0.642	0.74	triose or hexose phosphate phosphate	cSP-containing
BC_CHIPZ_H001961	0.423	0.875	0.917	0.74	---NA---	cSP- and TMD-containing
BC_CHIPZ_H002631	0.384	0.883	0.949	0.74	signal recognition particle receptor beta subunit protein	cSP- and TMD-containing
BC_CHIPZ_H000650	0.994	0.351	0.855	0.73	ubiquitin carboxyl-terminal	-
BC_CHIPZ_H003120	0.99	0.277	0.921	0.73	hypothetical protein	-
BC_CHIPZ_H002331	0.916	0.368	0.905	0.73	---NA---	cSP-containing
BC_CHIPZ_H002788	0.91	0.382	0.887	0.73	proteasome subunit beta type 1	-
BC_CHIPZ_H000334	0.661	0.745	0.783	0.73	---NA---	-
BC_CHIPZ_H001445	0.446	0.896	0.848	0.73	---NA---	cSP- and TMD-containing
BC_CHIPZ_H001186	0.335	0.946	0.895	0.73	integral membrane protein	a/nc SPW and TMD-containing
BC_CHIPZ_H000526	0.997	0.461	0.704	0.72	---NA---	-
BC_CHIPZ_H000565	0.994	0.773	0.386	0.72	hypothetical protein, conserved	cSP-containing
BC_CHIPZ_H000320	0.873	0.709	0.572	0.72	---NA---	-
BC_CHIPZ_H000936	0.866	0.711	0.591	0.72	---NA---	cSP-containing
BC_CHIPZ_H000872	0.754	0.781	0.634	0.72	---NA---	-
BC_CHIPZ_H002515	0.456	0.872	0.836	0.72	transmembrane protein	cSP-containing
BC_CHIPZ_H001413	0.417	0.866	0.889	0.72	---NA---	cSP- and TMD-containing
BC_CHIPZ_H000739	0.397	0.866	0.898	0.72	hypothetical protein, conserved	-
BC_CHIPZ_H003254	0.334	0.924	0.911	0.72	hypothetical protein	cSP- and TMD-containing
BC_CHIPZ_H000058	0.999	0.368	0.778	0.71	---NA---	cSP-containing
BC_CHIPZ_H000092	0.999	0.368	0.778	0.71	---NA---	-
BC_CHIPZ_H003010	0.998	0.368	0.751	0.71	---NA---	-
BC_CHIPZ_H001449	0.996	0.368	0.752	0.71	---NA---	cSP-containing
BC_CHIPZ_H000216	0.991	0.368	0.784	0.71	---NA---	cSP-containing
BC_CHIPZ_H002850	0.911	0.368	0.856	0.71	---NA---	-
BC_CHIPZ_H003029	0.889	0.797	0.434	0.71	dna polymerase i	-
BC_CHIPZ_H003066	0.878	0.368	0.874	0.71	---NA---	-
BC_CHIPZ_H001153	0.871	0.451	0.817	0.71	cpw-wpc domain-containing protein	a/nc SPW
BC_CHIPZ_H001773	0.566	0.829	0.73	0.71	---NA---	-
BC_CHIPZ_H002338	0.9	0.742	0.472	0.7	family protein	cSP- and TMD-containing
BC_CHIPZ_H000562	0.896	0.368	0.846	0.7	---NA---	-
BC_CHIPZ_H003230	0.277	0.897	0.917	0.7	p-type atpase	-
BC_CHIPZ_H001644	0.991	0.494	0.573	0.69	---NA---	-
BC_CHIPZ_H000470	0.982	0.472	0.631	0.69	---NA---	-
BC_CHIPZ_H002189	0.975	0.242	0.855	0.69	duf51 family protein	cSP-containing
BC_CHIPZ_H001681	0.945	0.896	0.218	0.69	---NA---	-
BC_CHIPZ_H002286	0.911	0.889	0.278	0.69	p36-like protein	cSP- and TMD-containing
BC_CHIPZ_H001351	0.905	0.517	0.652	0.69	fusion protein	-
BC_CHIPZ_H001888	0.385	0.794	0.878	0.69	---NA---	cSP- and TMD-containing
BC_CHIPZ_H001072	0.302	0.889	0.892	0.69	---NA---	cSP- and TMD-containing
BC_CHIPZ_H001233	0.28	0.903	0.886	0.69	---NA---	-
BC_CHIPZ_H003100	0.997	0.216	0.823	0.68	fatty acyl- synthetase 3	cSP-containing
BC_CHIPZ_H003417	0.885	0.607	0.541	0.68	pumilio-family rna binding repeat domain containing	cSP-containing
BC_CHIPZ_H001621	0.795	0.368	0.863	0.68	---NA---	cSP- and TMD-containing
BC_CHIPZ_H003187	0.742	0.368	0.922	0.68	---NA---	cSP- and TMD-containing
BC_CHIPZ_H002374	0.267	0.84	0.934	0.68	---NA---	GPI anchor-containing
BC_CHIPZ_H001086	0.244	0.933	0.877	0.68	ribosome binding protein-	cSP- and TMD-containing
BC_CHIPZ_H003002	0.996	0.802	0.217	0.67	hypothetical protein	cSP-containing
BC_CHIPZ_H000966	0.919	0.368	0.724	0.67	---NA---	-
BC_CHIPZ_H001478	0.82	0.298	0.895	0.67	proliferation-associated protein 2g4	-
BC_CHIPZ_H002043	0.654	0.438	0.912	0.67	aspartyl protease	cSP- and TMD-containing
BC_CHIPZ_H002826	0.251	0.879	0.882	0.67	---NA---	GPI anchor-containing
BC_CHIPZ_H000568	0.185	0.905	0.93	0.67	hypothetical protein, conserved	-
BC_CHIPZ_H002748	0.986	0.368	0.627	0.66	---NA---	cSP-containing
BC_CHIPZ_H000510	0.926	0.547	0.5	0.66	---NA---	cSP-containing
BC_CHIPZ_H000167	0.728	0.309	0.933	0.66	glycine-rich rna-binding	cSP-containing
BC_CHIPZ_H003453	0.609	0.706	0.657	0.66	---NA---	cSP- and TMD-containing
BC_CHIPZ_H000663	0.498	0.915	0.58	0.66	40s ribosomal protein s15	cSP-containing
BC_CHIPZ_H001845	0.449	0.596	0.922	0.66	membrane protein	cSP- and TMD-containing
BC_CHIPZ_H002834	0.383	0.928	0.68	0.66	---NA---	-
BC_CHIPZ_H002373	0.215	0.938	0.833	0.66	hypothetical protein	cSP- and TMD-containing
BC_CHIPZ_H001770	0.947	0.368	0.646	0.65	---NA---	cSP-containing
BC_CHIPZ_H002906	0.927	0.368	NA	0.65	---NA---	-
BC_CHIPZ_H002400	0.758	0.959	0.241	0.65	hypothetical protein, conserved	cSP- and TMD-containing
BC_CHIPZ_H002224	0.646	0.5	0.799	0.65	StAR-related lipid transfer domain containing 7	cSP- and TMD-containing
BC_CHIPZ_H002482	0.159	0.865	0.921	0.65	hypothetical protein BBBOND_0406080	cSP- and TMD-containing
BC_CHIPZ_H001608	0.109	0.913	0.936	0.65	ankyrin repeat containing protein	GPI anchor-containing
BC_CHIPZ_H003063	0.996	0.368	0.551	0.64	---NA---	cSP-containing
BC_CHIPZ_H000536	0.896	0.368	0.645	0.64	---NA---	-
BC_CHIPZ_H003458	0.82	0.368	0.736	0.64	---NA---	cSP-containing
BC_CHIPZ_H001056	0.648	0.853	0.426	0.64	hypothetical protein, conserved	-
BC_CHIPZ_H003030	0.342	0.834	0.732	0.64	brain protein 44-like	-
BC_CHIPZ_H003390	0.174	0.801	0.945	0.64	xaa-pro aminopeptidase p	-
BC_CHIPZ_H002429	0.119	0.896	0.912	0.64	-Uncharacterized protein C19orf29 homolog	-
BC_CHIPZ_H002795	0.106	0.94	0.873	0.64	hypothetical protein, conserved	cSP- and TMD-containing
BC_CHIPZ_H000465	0.074	0.918	0.92	0.64	pyruvate kinase	-
BC_CHIPZ_H000855	0.064	0.918	0.924	0.64	---NA---	-
BC_CHIPZ_H001694	1	0.702	0.199	0.63	glycoprotease family	cSP-containing
BC_CHIPZ_H000219	0.8	0.368	0.716	0.63	---NA---	cSP-containing
BC_CHIPZ_H001066	0.7	0.368	0.817	0.63	---NA---	-
BC_CHIPZ_H000346	0.348	0.655	0.896	0.63	---NA---	cSP- and TMD-containing
BC_CHIPZ_H001836	0.255	0.737	0.907	0.63	chaperone protein	cSP-containing
BC_CHIPZ_H003121	0.198	0.779	0.926	0.63	udp-n-acetylglucosamine--dolichyl-phosphate n-acetylglucosaminephosphotransferase-like	cSP- and TMD-containing
BC_CHIPZ_H002200	0.152	0.861	0.878	0.63	hypothetical protein BBBOND_0204620	cSP- and TMD-containing
BC_CHIPZ_H002504	0.127	0.941	0.815	0.63	apicoplast import protein	-
BC_CHIPZ_H002145	0.985	0.678	0.193	0.62	glycerophosphoryl diester phosphodiesterase	cSP-containing
BC_CHIPZ_H002300	0.972	0.093	0.808	0.62	xpg n-terminal domain-containing protein	cSP-containing
BC_CHIPZ_H002061	0.874	0.368	NA	0.62	---NA---	cSP-containing
BC_CHIPZ_H000249	0.268	0.657	0.921	0.62	heat shock protein	-
BC_CHIPZ_H000292	0.261	0.75	0.847	0.62	---NA---	cSP- and TMD-containing
BC_CHIPZ_H000200	0.18	0.897	0.779	0.62	hypothetical protein, conserved	cSP- and TMD-containing
BC_CHIPZ_H001956	0.076	0.879	0.913	0.62	hypothetical protein	cSP- and TMD-containing
BC_CHIPZ_H000670	0.058	0.91	0.886	0.62	transmembrane protein 184a	-
BC_CHIPZ_H001971	0.861	0.368	NA	0.61	---NA---	-
BC_CHIPZ_H002601	0.716	0.368	0.741	0.61	---NA---	cSP- and TMD-containing
BC_CHIPZ_H000033	0.294	0.867	0.662	0.61	---NA---	-
BC_CHIPZ_H001119	0.216	0.729	0.875	0.61	---NA---	cSP- and TMD-containing
BC_CHIPZ_H003216	0.134	0.785	0.918	0.61	dephospho- kinase	cSP- and TMD-containing
BC_CHIPZ_H002317	0.121	0.831	0.887	0.61	hypothetical protein, conserved	cSP- and TMD-containing
BC_CHIPZ_H003203	0.826	0.368	NA	0.6	---NA---	-
BC_CHIPZ_H001722	0.793	0.226	0.782	0.6	hypothetical protein, conserved	cSP-containing
BC_CHIPZ_H002715	0.35	0.923	0.525	0.6	sodium hydrogen exchanger	-
BC_CHIPZ_H002430	0.267	0.8	0.732	0.6	hypothetical protein	cSP-containing
BC_CHIPZ_H001830	0.222	0.713	0.88	0.6	eukaryotic membrane	-
BC_CHIPZ_H000452	0.194	0.782	0.815	0.6	hypothetical protein BBBOND_0101810	cSP- and TMD-containing
BC_CHIPZ_H000437	0.194	0.782	0.815	0.6	hypothetical protein BBBOND_0101810	cSP- and TMD-containing
BC_CHIPZ_H003122	0.091	0.867	0.846	0.6	---NA---	-
BC_CHIPZ_H001776	0.863	0.38	0.522	0.59	---NA---	-
BC_CHIPZ_H003275	0.807	0.843	0.107	0.59	elongation factor p	-
BC_CHIPZ_H000329	0.785	0.877	0.111	0.59	---NA---	-
BC_CHIPZ_H002114	0.674	0.431	0.661	0.59	hypothetical protein, conserved	cSP- and TMD-containing
BC_CHIPZ_H003082	0.353	0.893	0.533	0.59	---NA---	-
BC_CHIPZ_H000184	0.052	0.833	0.889	0.59	---NA---	a/nc SPW and TMD-containing
BC_CHIPZ_H001207	0.877	0.306	0.555	0.58	---NA---	cSP-containing
BC_CHIPZ_H003319	0.733	0.848	0.161	0.58	---NA---	cSP-containing
BC_CHIPZ_H001769	0.365	0.676	0.692	0.58	---NA---	cSP-containing
BC_CHIPZ_H000436	0.309	0.571	0.87	0.58	---NA---	cSP- and TMD-containing
BC_CHIPZ_H000522	0.144	0.9	0.711	0.58	---NA---	cSP- and TMD-containing
BC_CHIPZ_H003064	0.999	0.368	0.329	0.57	---NA---	cSP-containing
BC_CHIPZ_H002882	0.981	0.277	0.462	0.57	pa14 domain-containing protein	cSP-containing
BC_CHIPZ_H002230	0.853	0.148	0.711	0.57	protein memo1	-
BC_CHIPZ_H000681	0.792	0.368	0.554	0.57	---NA---	-
BC_CHIPZ_H002544	0.763	0.368	0.57	0.57	---NA---	cSP-containing
BC_CHIPZ_H000299	0.576	0.881	0.24	0.57	Bc28 protein family (28X1)	GPI anchor-containing
BC_CHIPZ_H001895	0.144	0.785	0.774	0.57	hypothetical protein, conserved	-
BC_CHIPZ_H000667	0.092	0.921	0.684	0.57	adp-ribosylation factor	-
BC_CHIPZ_H000969	0.912	0.368	0.406	0.56	---NA---	cSP- and TMD-containing
BC_CHIPZ_H000809	0.743	0.368	NA	0.56	---NA---	-
BC_CHIPZ_H001593	0.733	0.098	0.852	0.56	riboflavin kinase	-
BC_CHIPZ_H003124	0.45	0.925	0.295	0.56	protein disulfide isomerase	-
BC_CHIPZ_H002265	0.265	0.91	0.514	0.56	membrane protein	cSP- and TMD-containing
BC_CHIPZ_H002323	0.228	0.855	0.596	0.56	hypothetical protein, conserved	cSP-containing
BC_CHIPZ_H001540	0.844	0.403	0.404	0.55	---NA---	cSP- and TMD-containing
BC_CHIPZ_H001359	0.739	0.368	NA	0.55	---NA---	-
BC_CHIPZ_H002136	0.39	0.368	0.89	0.55	---NA---	cSP- and TMD-containing
BC_CHIPZ_H001344	0.22	0.643	0.778	0.55	---NA---	-
BC_CHIPZ_H002326	0.162	0.598	0.896	0.55	cgi-141 protein	-
BC_CHIPZ_H002039	0.006	0.87	0.777	0.55	tim10 ddp family zinc finger containing protein	-
BC_CHIPZ_H001065	0.99	0.368	0.266	0.54	---NA---	cSP-containing
BC_CHIPZ_H000543	0.949	0.368	0.288	0.54	---NA---	cSP-containing
BC_CHIPZ_H001099	0.745	0.368	0.51	0.54	---NA---	-
BC_CHIPZ_H000453	0.517	0.534	0.57	0.54	ubiquitin carboxyl-terminal family 1 protein	-
BC_CHIPZ_H003180	0.423	0.368	0.83	0.54	---NA---	-
BC_CHIPZ_H000029	0.353	0.658	0.594	0.54	---NA---	-
BC_CHIPZ_H000812	0.329	0.368	0.916	0.54	---NA---	cSP- and TMD-containing
BC_CHIPZ_H001728	0.187	0.571	0.868	0.54	mannose-6-phosphate isomerase	-
BC_CHIPZ_H003001	0.134	0.742	0.74	0.54	lsm domain containing protein	-
BC_CHIPZ_H000475	0.117	0.933	0.581	0.54	hypothetical protein	-
BC_CHIPZ_H002280	0.104	0.634	0.867	0.54	dna-binding protein	-
BC_CHIPZ_H002971	0.03	0.75	0.828	0.54	---NA---	-
BC_CHIPZ_H000499	0.988	0.368	0.221	0.53	---NA---	cSP-containing
BC_CHIPZ_H001319	0.987	0.389	0.218	0.53	aspartyl protease asp3	cSP-containing
BC_CHIPZ_H000537	0.915	0.368	0.313	0.53	---NA---	cSP-containing
BC_CHIPZ_H003191	0.898	0.368	0.328	0.53	---NA---	-
BC_CHIPZ_H000028	0.346	0.658	0.594	0.53	---NA---	-
BC_CHIPZ_H000213	0.287	0.368	0.922	0.53	---NA---	cSP- and TMD-containing
BC_CHIPZ_H001406	0.001	0.735	0.846	0.53	fibronectin fibrinogen-binding protein	-
BC_CHIPZ_H000609	0.992	0.368	0.186	0.52	---NA---	-
BC_CHIPZ_H001514	0.763	0.368	0.428	0.52	---NA---	-
BC_CHIPZ_H001294	0.692	0.368	0.497	0.52	---NA---	-
BC_CHIPZ_H002055	0.667	0.368	NA	0.52	---NA---	-
BC_CHIPZ_H000907	0.624	0.325	0.618	0.52	reverse transcriptase homolog	cSP-containing
BC_CHIPZ_H002920	0.567	0.054	0.931	0.52	tetratricopeptide repeat domain containing protein	-
BC_CHIPZ_H001767	0.41	0.456	0.69	0.52	---NA---	-
BC_CHIPZ_H002490	0.293	0.942	0.31	0.52	membrane protein	cSP- and TMD-containing
BC_CHIPZ_H002564	0.293	0.942	0.31	0.52	membrane protein	cSP- and TMD-containing
BC_CHIPZ_H001440	0.21	0.561	0.788	0.52	chromosome complete related	-
BC_CHIPZ_H002922	0.106	0.59	0.849	0.52	histone acetyltransferase subunit nua4 protein	-
BC_CHIPZ_H002419	0.017	0.716	0.828	0.52	apicoplast triosephosphate translocator apt1	-
BC_CHIPZ_H002270	0.003	0.763	0.801	0.52	prohibitin family protein	-
BC_CHIPZ_H002336	0.644	0.368	NA	0.51	---NA---	-
BC_CHIPZ_H000690	0.578	0.368	0.597	0.51	---NA---	-
BC_CHIPZ_H003143	0.502	0.812	0.222	0.51	membrane skeletal	cSP-containing
BC_CHIPZ_H000032	0.482	0.649	0.402	0.51	pppde	a/nc SPW
BC_CHIPZ_H001374	0.253	0.838	0.448	0.51	alanyl-trna synthetase family protein	-
BC_CHIPZ_H003005	0.21	0.368	0.938	0.51	---NA---	cSP- and TMD-containing
BC_CHIPZ_H002820	0.03	0.575	0.915	0.51	fha domain protein	cSP-containing
BC_CHIPZ_H000798	0.999	0.368	0.13	0.5	---NA---	-
BC_CHIPZ_H002473	0.554	0.311	0.647	0.5	---NA---	-
BC_CHIPZ_H002255	0.295	0.337	0.868	0.5	pescadillo n-terminus domain-containing protein	-
BC_CHIPZ_H002734	0.003	0.638	0.858	0.5	hypothetical protein, conserved	-
BC_CHIPZ_H001463	0.001	0.833	0.663	0.5	wd g-beta repeat containing	-
BC_CHIPZ_H001683	0.963	0.063	0.459	0.49	50s rrna methyltransferase	cSP-containing
BC_CHIPZ_H000534	0.868	0.368	0.227	0.49	---NA---	-
BC_CHIPZ_H002621	0.833	0.368	0.276	0.49	---NA---	-
BC_CHIPZ_H000391	0.824	0.467	0.189	0.49	hypothetical protein, conserved	cSP-containing
BC_CHIPZ_H001826	0.787	0.368	0.323	0.49	---NA---	cSP- and TMD-containing
BC_CHIPZ_H000680	0.684	0.69	0.1	0.49	---NA---	cSP-containing
BC_CHIPZ_H000319	0.616	0.368	NA	0.49	---NA---	-
BC_CHIPZ_H003206	0.574	0.368	0.543	0.49	---NA---	-
BC_CHIPZ_H002296	0.526	0.368	0.565	0.49	---NA---	-
BC_CHIPZ_H001028	0.46	0.615	0.381	0.49	hypothetical protein, conserved	cSP-containing
BC_CHIPZ_H000533	0.392	0.321	0.759	0.49	---NA---	cSP- and TMD-containing
BC_CHIPZ_H001027	0.308	0.621	0.55	0.49	mannosyltransferase (pig-m) containing domain	-
BC_CHIPZ_H000634	0.295	0.924	0.259	0.49	surface protein	cSP- and TMD-containing
BC_CHIPZ_H001281	0.237	0.368	0.859	0.49	---NA---	cSP- and TMD-containing
BC_CHIPZ_H001920	0.002	0.871	0.59	0.49	hypothetical protein, conserved	-
BC_CHIPZ_H001652	0.001	0.848	0.626	0.49	---NA---	a/nc SPW
BC_CHIPZ_H001902	0	0.768	0.708	0.49	carbamoyl phosphate synthase large subunit	-
BC_CHIPZ_H001512	0.983	0.368	0.094	0.48	---NA---	cSP-containing
BC_CHIPZ_H000551	0.719	0.398	0.327	0.48	tbc domain containing protein	-
BC_CHIPZ_H000246	0.602	0.732	0.109	0.48	glutamyl-trna synthetase	-
BC_CHIPZ_H003452	0.584	0.212	0.65	0.48	dna-dependent rna polymerase	-
BC_CHIPZ_H000689	0.574	0.767	0.091	0.48	---NA---	-
BC_CHIPZ_H003314	0.465	0.153	0.833	0.48	exosome complex exonuclease	-
BC_CHIPZ_H001044	0.428	0.212	0.794	0.48	60s ribosomal protein	-
BC_CHIPZ_H000529	0.386	0.368	0.693	0.48	---NA---	-
BC_CHIPZ_H002363	0.136	0.368	0.924	0.48	---NA---	cSP-containing
BC_CHIPZ_H003084	0.095	0.451	0.88	0.48	ubiquitin regulatory protein	cSP-containing
BC_CHIPZ_H000304	0.024	0.762	0.655	0.48	hypothetical protein, conserved	-
BC_CHIPZ_H002844	0.99	0.096	0.333	0.47	translation initiation factor if-2	cSP-containing
BC_CHIPZ_H001136	0.856	0.072	0.491	0.47	---NA---	-
BC_CHIPZ_H001975	0.721	0.368	0.331	0.47	---NA---	-
BC_CHIPZ_H001300	0.567	0.368	NA	0.47	---NA---	-
BC_CHIPZ_H002480	0.538	0.762	0.102	0.47	---NA---	-
BC_CHIPZ_H001008	0.433	0.538	0.441	0.47	---NA---	-
BC_CHIPZ_H002104	0.401	0.368	0.649	0.47	---NA---	-
BC_CHIPZ_H001601	0.339	0.147	0.918	0.47	aspartate carbamoyltransferase	cSP- and TMD-containing
BC_CHIPZ_H003054	0.07	0.855	0.492	0.47	---NA---	-
BC_CHIPZ_H002163	0.064	0.458	0.893	0.47	e3 ubiquitin-protein ligase synoviolin	cSP- and TMD-containing
BC_CHIPZ_H003460	0.002	0.576	0.841	0.47	structure specific recognition protein	-
BC_CHIPZ_H001270	0.001	0.784	0.623	0.47	membrane protein	-
BC_CHIPZ_H002327	0.953	0.186	0.243	0.46	---NA---	-
BC_CHIPZ_H003186	0.906	0.255	0.205	0.46	---NA---	cSP- and TMD-containing
BC_CHIPZ_H002617	0.789	0.368	0.228	0.46	---NA---	-
BC_CHIPZ_H002058	0.692	0.514	0.178	0.46	---NA---	-
BC_CHIPZ_H001205	0.584	0.368	0.419	0.46	---NA---	cSP-containing
BC_CHIPZ_H002356	0.533	0.489	0.353	0.46	---NA---	-
BC_CHIPZ_H000276	0.341	0.553	0.499	0.46	---NA---	cSP- and TMD-containing
BC_CHIPZ_H000449	0.322	0.817	0.232	0.46	nek protein kinase	a/nc SPW
BC_CHIPZ_H000836	0.21	0.278	0.897	0.46	dolichyl-diphosphooligosaccharide--protein glycosyltransferase subunit stt3a	-
BC_CHIPZ_H002358	0.183	0.636	0.554	0.46	trna nucleotidyltransferase	-
BC_CHIPZ_H000250	0.148	0.324	0.896	0.46	hypothetical protein, conserved	GPI anchor-containing
BC_CHIPZ_H001827	0.116	0.425	0.843	0.46	presequence protease chloroplastic mitochondrial-like	-
BC_CHIPZ_H002620	0.112	0.368	0.893	0.46	---NA---	-
BC_CHIPZ_H001092	0.111	0.368	0.892	0.46	---NA---	cSP-containing
BC_CHIPZ_H001990	0.043	0.763	0.575	0.46	dna-directed rna polymerase iii	-
BC_CHIPZ_H001165	0.001	0.563	0.819	0.46	---NA---	-
BC_CHIPZ_H003256	0.752	0.078	0.514	0.45	phosphomannomutase a1	-
BC_CHIPZ_H002030	0.546	0.656	0.141	0.45	---NA---	-
BC_CHIPZ_H002854	0.497	0.368	0.496	0.45	---NA---	-
BC_CHIPZ_H003233	0.415	0.066	0.864	0.45	phosphoinositide phosphatase	-
BC_CHIPZ_H003056	0.413	0.857	0.081	0.45	---NA---	-
BC_CHIPZ_H001093	0.358	0.468	0.514	0.45	---NA---	a/nc SPW and TMD-containing
BC_CHIPZ_H002945	0.346	0.21	0.789	0.45	autophagy protein	-
BC_CHIPZ_H000607	0.296	0.331	0.708	0.45	---NA---	N-terminal TMD-containing
BC_CHIPZ_H001258	0.102	0.779	0.454	0.45	hypothetical protein, conserved	-
BC_CHIPZ_H000394	0.09	0.502	0.763	0.45	---NA---	-
BC_CHIPZ_H000021	0.016	0.538	0.787	0.45	pre-mrna-processing factor	-
BC_CHIPZ_H002365	0.001	0.529	0.812	0.45	atp-dependent clp protease proteolytic protein	-
BC_CHIPZ_H002329	0.749	0.457	0.11	0.44	---NA---	-
BC_CHIPZ_H000679	0.627	0.368	0.32	0.44	---NA---	-
BC_CHIPZ_H001764	0.539	0.624	0.163	0.44	---NA---	-
BC_CHIPZ_H003202	0.517	0.368	NA	0.44	---NA---	-
BC_CHIPZ_H002475	0.42	0.509	0.388	0.44	---NA---	-
BC_CHIPZ_H000240	0.192	0.258	0.862	0.44	hypothetical protein, conserved	cSP- and TMD-containing
BC_CHIPZ_H000550	0.185	0.368	0.759	0.44	---NA---	-
BC_CHIPZ_H001892	0.183	0.194	0.933	0.44	rab gdp-dissociation inhibitor	-
BC_CHIPZ_H002008	0.023	0.704	0.597	0.44	---NA---	-
BC_CHIPZ_H001813	0.012	0.888	0.412	0.44	ubiquinol-cytochrome c	-
BC_CHIPZ_H002839	0.003	0.821	0.491	0.44	hypothetical protein, conserved	cSP-containing
BC_CHIPZ_H001304	0.001	0.55	0.776	0.44	s1 p1	-
BC_CHIPZ_H000443	0.796	0.429	0.072	0.43	3 -5 exonuclease	-
BC_CHIPZ_H003451	0.497	0.266	0.525	0.43	---NA---	-
BC_CHIPZ_H001089	0.44	0.251	0.586	0.43	variant erythrocyte surface antigen-1 family protein	a/nc SPW
BC_CHIPZ_H001785	0.331	0.729	0.241	0.43	signal recognition particle receptor alpha subunit	-
BC_CHIPZ_H002448	0.295	0.454	0.528	0.43	phospholipid or glycerol acyltransferase	-
BC_CHIPZ_H000627	0.291	0.221	0.781	0.43	rrna pseudouridine synthase	-
BC_CHIPZ_H002027	0.22	0.756	0.301	0.43	fad-dependent glycerol-3-phosphate dehydrogenase	-
BC_CHIPZ_H002426	0.132	0.257	0.906	0.43	20s proteasome subunit beta 7	-
BC_CHIPZ_H000055	0.087	0.549	0.665	0.43	---NA---	cSP- and TMD-containing
BC_CHIPZ_H001804	0.071	0.33	0.879	0.43	abc transporter	-
BC_CHIPZ_H002629	0.05	0.683	0.55	0.43	hypothetical protein, conserved	cSP- and TMD-containing
BC_CHIPZ_H001661	0.026	0.81	0.442	0.43	hypothetical protein, conserved	-
BC_CHIPZ_H002408	0.024	0.692	0.579	0.43	#NAME?	-
BC_CHIPZ_H001349	0.019	0.473	0.792	0.43	chromosome complete related	-
BC_CHIPZ_H001515	0.48	0.368	NA	0.42	---NA---	-
BC_CHIPZ_H000542	0.465	0.368	0.438	0.42	---NA---	-
BC_CHIPZ_H001567	0.237	0.903	0.128	0.42	hypothetical protein, conserved	-
BC_CHIPZ_H003092	0.118	0.85	0.303	0.42	merozoite surface protein	a/nc SPW
BC_CHIPZ_H000415	0.074	0.298	0.903	0.42	molecular chaperone	a/nc SPW
BC_CHIPZ_H000012	0.056	0.412	0.802	0.42	transmembrane protein	cSP- and TMD-containing
BC_CHIPZ_H000069	0.056	0.412	0.802	0.42	transmembrane protein	cSP- and TMD-containing
BC_CHIPZ_H002744	0.016	0.368	0.863	0.42	---NA---	-
BC_CHIPZ_H003335	0.005	0.677	0.565	0.42	---NA---	-
BC_CHIPZ_H000431	0.002	0.481	0.778	0.42	dynamin-related protein drpa	-
BC_CHIPZ_H000708	0.001	0.899	0.356	0.42	heat shock protein	-
BC_CHIPZ_H000469	0.001	0.541	0.732	0.42	rap domain-containing protein	-
BC_CHIPZ_H003167	0.001	0.762	0.509	0.42	---NA---	-
BC_CHIPZ_H000083	0.454	0.368	NA	0.41	---NA---	-
BC_CHIPZ_H003429	0.315	0.113	0.788	0.41	hypothetical protein BEWA_014950	-
BC_CHIPZ_H002392	0.299	0.809	0.123	0.41	aspartate-trna ligase	-
BC_CHIPZ_H001676	0.274	0.368	0.579	0.41	---NA---	cSP-containing
BC_CHIPZ_H000738	0.202	0.365	0.651	0.41	ribokinase like superfamily	-
BC_CHIPZ_H002046	0.182	0.141	0.907	0.41	---NA---	cSP- and TMD-containing
BC_CHIPZ_H000900	0.172	0.866	0.201	0.41	cytosol aminopeptidase catalytic domain containing family	-
BC_CHIPZ_H001708	0.129	0.597	0.511	0.41	---NA---	-
BC_CHIPZ_H000623	0.075	0.905	0.247	0.41	soluble nsf attachment protein	-
BC_CHIPZ_H001721	0.016	0.325	0.886	0.41	beta-tubulin cofactor	-
BC_CHIPZ_H002439	0.007	0.692	0.52	0.41	ankyrin repeat domain containing protein	-
BC_CHIPZ_H002928	0.003	0.616	0.607	0.41	hypothetical protein, conserved	cSP-containing
BC_CHIPZ_H003038	0.002	0.339	0.887	0.41	nucleolar protein	-
BC_CHIPZ_H000235	0.001	0.772	0.449	0.41	hypothetical protein, conserved	-
BC_CHIPZ_H002914	0.001	0.332	0.888	0.41	histone acetyltransferase subunit nua4 protein	-
BC_CHIPZ_H002923	0	0.461	0.767	0.41	---NA---	-
BC_CHIPZ_H002703	0.734	0.368	0.097	0.4	---NA---	a/nc SPW and TMD-containing
BC_CHIPZ_H001362	0.701	0.207	0.306	0.4	---NA---	-
BC_CHIPZ_H003205	0.7	0.368	0.13	0.4	---NA---	-
BC_CHIPZ_H003006	0.665	0.368	0.155	0.4	---NA---	-
BC_CHIPZ_H001209	0.648	0.368	0.195	0.4	---NA---	-
BC_CHIPZ_H001214	0.642	0.368	0.203	0.4	---NA---	-
BC_CHIPZ_H002600	0.635	0.368	0.19	0.4	---NA---	-
BC_CHIPZ_H000973	0.626	0.368	0.212	0.4	---NA---	-
BC_CHIPZ_H002261	0.532	0.492	0.178	0.4	---NA---	-
BC_CHIPZ_H000875	0.507	0.368	0.329	0.4	---NA---	-
BC_CHIPZ_H001617	0.422	0.368	NA	0.4	---NA---	-
BC_CHIPZ_H002583	0.366	0.368	0.473	0.4	---NA---	-
BC_CHIPZ_H000871	0.318	0.368	0.502	0.4	---NA---	-
BC_CHIPZ_H000970	0.26	0.368	0.573	0.4	---NA---	-
BC_CHIPZ_H003246	0.255	0.751	0.195	0.4	---NA---	-
BC_CHIPZ_H002269	0.244	0.09	0.871	0.4	---NA---	-
BC_CHIPZ_H002335	0.238	0.368	0.608	0.4	---NA---	-
BC_CHIPZ_H001869	0.124	0.195	0.867	0.4	hypothetical protein, conserved	-
BC_CHIPZ_H001438	0.122	0.286	0.794	0.4	yos1 family protein	-
BC_CHIPZ_H000464	0.084	0.268	0.841	0.4	dna repair helicase	-
BC_CHIPZ_H002099	0.059	0.368	0.774	0.4	---NA---	-
BC_CHIPZ_H002034	0.044	0.698	0.471	0.4	translation elongation factor tu	-
BC_CHIPZ_H002641	0.02	0.68	0.511	0.4	guanylyl cyclase	-
BC_CHIPZ_H001434	0.005	0.368	0.833	0.4	---NA---	-
BC_CHIPZ_H002278	0.004	0.267	0.917	0.4	---NA---	-
BC_CHIPZ_H002785	0.001	0.36	0.844	0.4	trna synthetases class i family protein	-
BC_CHIPZ_H000336	0	0.686	0.527	0.4	hypothetical protein	-
BC_CHIPZ_H000381	0	0.686	0.527	0.4	hypothetical protein	-
BC_CHIPZ_H002057	0.725	0.368	0.09	0.39	---NA---	-
BC_CHIPZ_H000315	0.696	0.368	0.096	0.39	---NA---	-
BC_CHIPZ_H000803	0.519	0.368	0.291	0.39	---NA---	-
BC_CHIPZ_H000698	0.492	0.368	0.302	0.39	---NA---	-
BC_CHIPZ_H000684	0.449	0.643	0.088	0.39	---NA---	-
BC_CHIPZ_H001363	0.393	0.368	0.415	0.39	---NA---	-
BC_CHIPZ_H002647	0.306	0.061	0.805	0.39	multidrug abc transporter atpase	-
BC_CHIPZ_H002591	0.23	0.368	0.57	0.39	---NA---	-
BC_CHIPZ_H002125	0.225	0.054	0.895	0.39	short-chain dehydrogenases reductase family member	-
BC_CHIPZ_H002513	0.208	0.762	0.186	0.39	hypothetical protein, conserved	-
BC_CHIPZ_H003439	0.198	0.102	0.868	0.39	dhhc zinc finger domain containing protein	-
BC_CHIPZ_H002303	0.112	0.884	0.178	0.39	hypothetical protein BBBOND_0204490	-
BC_CHIPZ_H002859	0.06	0.259	0.847	0.39	hypothetical protein, conserved	-
BC_CHIPZ_H003253	0.03	0.424	0.713	0.39	60s ribosomal protein	-
BC_CHIPZ_H001573	0.025	0.501	0.65	0.39	hypothetical protein	-
BC_CHIPZ_H001120	0.017	0.685	0.464	0.39	4-hydroxybenzoate octaprenyltransferase	-
BC_CHIPZ_H001249	0.009	0.49	0.683	0.39	mitochondrial ribosomal protein l41	-
BC_CHIPZ_H001939	0.003	0.318	0.851	0.39	cullin-4a	-
BC_CHIPZ_H002279	0.003	0.265	0.897	0.39	---NA---	-
BC_CHIPZ_H002020	0.001	0.287	0.874	0.39	hypothetical protein, conserved	-
BC_CHIPZ_H003044	0.001	0.772	0.393	0.39	nadh-cytochrome b5	a/nc SPW
BC_CHIPZ_H002077	0.724	0.301	0.112	0.38	hypothetical protein, conserved	-
BC_CHIPZ_H000701	0.63	0.368	0.151	0.38	---NA---	-
BC_CHIPZ_H002741	0.62	0.25	0.281	0.38	---NA---	-
BC_CHIPZ_H000678	0.617	0.368	0.145	0.38	---NA---	-
BC_CHIPZ_H001221	0.616	0.368	0.159	0.38	---NA---	-
BC_CHIPZ_H000677	0.584	0.368	0.175	0.38	---NA---	-
BC_CHIPZ_H001565	0.427	0.464	0.25	0.38	---NA---	-
BC_CHIPZ_H001432	0.421	0.285	0.436	0.38	---NA---	-
BC_CHIPZ_H003199	0.387	0.368	NA	0.38	---NA---	-
BC_CHIPZ_H001023	0.387	0.099	0.645	0.38	hypothetical protein, conserved	-
BC_CHIPZ_H002010	0.346	0.251	0.535	0.38	conserved hypothetical protein	-
BC_CHIPZ_H003316	0.284	0.479	NA	0.38	---NA---	-
BC_CHIPZ_H002616	0.269	0.126	0.731	0.38	---NA---	N-terminal TMD-containing
BC_CHIPZ_H003437	0.203	0.337	0.609	0.38	adaptin n terminal region domain containing protein	-
BC_CHIPZ_H003114	0.182	0.083	0.886	0.38	membrane protein	-
BC_CHIPZ_H003341	0.181	0.113	0.834	0.38	methionine aminopeptidase	-
BC_CHIPZ_H000501	0.171	0.368	0.608	0.38	---NA---	-
BC_CHIPZ_H000291	0.145	0.5	0.487	0.38	glutaredoxin	-
BC_CHIPZ_H002080	0.075	0.895	0.169	0.38	---NA---	cSP-containing
BC_CHIPZ_H000165	0.065	0.224	0.863	0.38	trafficking protein particle complex subunit	-
BC_CHIPZ_H000602	0.059	0.268	0.806	0.38	polyprenyl synthetase superfamily protein	-
BC_CHIPZ_H003268	0.049	0.32	0.758	0.38	hypothetical protein	cSP- and TMD-containing
BC_CHIPZ_H002250	0.049	0.29	0.812	0.38	hypothetical protein, conserved	-
BC_CHIPZ_H002505	0.043	0.368	0.716	0.38	---NA---	-
BC_CHIPZ_H002342	0.005	0.368	0.781	0.38	---NA---	-
BC_CHIPZ_H000171	0.002	0.722	0.43	0.38	ribosomal protein	-
BC_CHIPZ_H001673	0	0.774	0.355	0.38	importin alpha	-
BC_CHIPZ_H000294	0.717	0.307	0.079	0.37	rna polymerase rpc34 subunit containing protein	-
BC_CHIPZ_H000693	0.635	0.368	0.109	0.37	---NA---	-
BC_CHIPZ_H000695	0.629	0.368	0.112	0.37	---NA---	-
BC_CHIPZ_H002458	0.551	0.368	0.202	0.37	---NA---	-
BC_CHIPZ_H000799	0.48	0.368	0.257	0.37	---NA---	-
BC_CHIPZ_H000525	0.299	0.602	0.209	0.37	---NA---	-
BC_CHIPZ_H000541	0.205	0.132	0.772	0.37	---NA---	-
BC_CHIPZ_H002409	0.201	0.783	0.127	0.37	uncharacterized protein TOT_030000377	-
BC_CHIPZ_H002619	0.183	0.368	0.552	0.37	---NA---	-
BC_CHIPZ_H000530	0.132	0.132	0.859	0.37	---NA---	a/nc SPW and TMD-containing
BC_CHIPZ_H000521	0.122	0.368	0.608	0.37	---NA---	cSP- and TMD-containing
BC_CHIPZ_H001451	0.12	0.227	0.763	0.37	ribosomal protein rpl13	-
BC_CHIPZ_H002892	0.091	0.512	0.497	0.37	---NA---	-
BC_CHIPZ_H000813	0.084	0.651	0.363	0.37	---NA---	-
BC_CHIPZ_H002150	0.073	0.275	0.776	0.37	secreted antigen 1	a/nc SPW
BC_CHIPZ_H003156	0.073	0.364	0.67	0.37	phosphatidylinositol transfer protein beta isoform isoform x2	-
BC_CHIPZ_H000921	0.016	0.368	0.723	0.37	---NA---	-
BC_CHIPZ_H001692	0.005	0.321	0.788	0.37	hypothetical protein	-
BC_CHIPZ_H003274	0.003	0.266	0.844	0.37	ubiquitination-mediated degradation component	-
BC_CHIPZ_H000169	0.002	0.858	0.239	0.37	agc kinase	-
BC_CHIPZ_H001799	0.001	0.213	0.898	0.37	eukaryotic translation initiation factor subunit	-
BC_CHIPZ_H000808	0.646	0.312	0.132	0.36	---NA---	-
BC_CHIPZ_H001876	0.602	0.368	0.117	0.36	---NA---	-
BC_CHIPZ_H002464	0.594	0.368	0.129	0.36	---NA---	-
BC_CHIPZ_H002466	0.594	0.368	0.121	0.36	---NA---	-
BC_CHIPZ_H001875	0.559	0.368	0.146	0.36	---NA---	-
BC_CHIPZ_H002174	0.385	0.368	0.339	0.36	---NA---	-
BC_CHIPZ_H001226	0.344	0.368	NA	0.36	---NA---	-
BC_CHIPZ_H002289	0.316	0.606	0.144	0.36	---NA---	-
BC_CHIPZ_H000676	0.275	0.248	0.563	0.36	---NA---	-
BC_CHIPZ_H001084	0.251	0.578	0.245	0.36	---NA---	cSP- and TMD-containing
BC_CHIPZ_H003261	0.213	0.231	0.625	0.36	dna-directed rna polymerase	-
BC_CHIPZ_H001896	0.209	0.771	0.11	0.36	cg5915-pa	-
BC_CHIPZ_H002579	0.124	0.227	0.716	0.36	membrane protein	a/nc SPW and TMD-containing
BC_CHIPZ_H001609	0.12	0.171	0.803	0.36	hypothetical protein	-
BC_CHIPZ_H000195	0.118	0.062	0.901	0.36	rap domain protein	a/nc SPW
BC_CHIPZ_H001333	0.086	0.1	0.888	0.36	conserved plasmodium protein	-
BC_CHIPZ_H002592	0.08	0.11	0.9	0.36	hypothetical protein BBBOND_0310360	-
BC_CHIPZ_H001815	0.031	0.504	0.538	0.36	hypothetical protein, conserved	-
BC_CHIPZ_H000153	0.012	0.352	0.702	0.36	cyclin domain cyclin h family protein	-
BC_CHIPZ_H000747	0.009	0.51	0.555	0.36	tubulin alpha partial	-
BC_CHIPZ_H000857	0.623	0.368	0.066	0.35	---NA---	-
BC_CHIPZ_H001219	0.597	0.368	0.097	0.35	---NA---	-
BC_CHIPZ_H002459	0.569	0.368	0.111	0.35	---NA---	-
BC_CHIPZ_H002340	0.37	0.486	0.188	0.35	---NA---	-
BC_CHIPZ_H002902	0.337	0.368	NA	0.35	---NA---	-
BC_CHIPZ_H001358	0.323	0.368	NA	0.35	---NA---	-
BC_CHIPZ_H000656	0.257	0.72	0.08	0.35	hypothetical protein, conserved	-
BC_CHIPZ_H002675	0.203	0.098	0.754	0.35	u4 u6 small nuclear ribonucleoprotein prp31	-
BC_CHIPZ_H000491	0.195	0.24	0.613	0.35	hypothetical protein, conserved	-
BC_CHIPZ_H000421	0.195	0.24	0.613	0.35	hypothetical protein, conserved	-
BC_CHIPZ_H001162	0.193	0.052	0.79	0.35	farnesyl pyrophosphate synthetase	-
BC_CHIPZ_H001174	0.166	0.49	0.387	0.35	---NA---	-
BC_CHIPZ_H000018	0.086	0.095	0.882	0.35	seryl-trna synthetase	-
BC_CHIPZ_H002086	0.04	0.781	0.216	0.35	hypothetical protein	-
BC_CHIPZ_H001104	0.034	0.3	0.711	0.35	---NA---	-
BC_CHIPZ_H001914	0.031	0.515	0.513	0.35	---NA---	N-terminal TMD-containing
BC_CHIPZ_H002182	0.019	0.322	0.719	0.35	hypothetical protein, conserved	-
BC_CHIPZ_H003358	0.005	0.766	0.284	0.35	50s ribosomal protein l3	-
BC_CHIPZ_H003284	0.004	0.22	0.811	0.35	asparaginyl-trna synthetase	-
BC_CHIPZ_H000048	0.003	0.228	0.822	0.35	translation initiation factor if-	-
BC_CHIPZ_H003126	0.003	0.155	0.894	0.35	histidyl-trna synthetase	cSP-containing
BC_CHIPZ_H003272	0.002	0.225	0.824	0.35	dna repair protein	-
BC_CHIPZ_H003455	0.002	0.302	0.75	0.35	---NA---	-
BC_CHIPZ_H000504	0.558	0.368	0.082	0.34	---NA---	-
BC_CHIPZ_H000682	0.547	0.368	0.119	0.34	---NA---	-
BC_CHIPZ_H001222	0.503	0.368	0.149	0.34	---NA---	-
BC_CHIPZ_H001218	0.501	0.368	0.159	0.34	---NA---	-
BC_CHIPZ_H002465	0.499	0.368	0.144	0.34	---NA---	-
BC_CHIPZ_H001220	0.495	0.368	0.162	0.34	---NA---	-
BC_CHIPZ_H001223	0.492	0.368	0.162	0.34	---NA---	-
BC_CHIPZ_H003195	0.39	0.368	0.274	0.34	---NA---	-
BC_CHIPZ_H002334	0.321	0.368	NA	0.34	---NA---	-
BC_CHIPZ_H002903	0.319	0.368	NA	0.34	---NA---	-
BC_CHIPZ_H000967	0.271	0.368	0.37	0.34	---NA---	-
BC_CHIPZ_H002623	0.262	0.368	0.399	0.34	---NA---	-
BC_CHIPZ_H000539	0.182	0.225	0.623	0.34	---NA---	-
BC_CHIPZ_H001354	0.115	0.273	0.635	0.34	-autophagy-related protein 3	cSP- and TMD-containing
BC_CHIPZ_H000045	0.088	0.732	0.21	0.34	chaperonin cpn60	-
BC_CHIPZ_H003177	0.049	0.314	0.653	0.34	hypothetical protein, conserved	a/nc SPW and TMD-containing
BC_CHIPZ_H001181	0.02	0.68	0.312	0.34	---NA---	-
BC_CHIPZ_H000915	0.011	0.379	0.639	0.34	atp-binding cassette	-
BC_CHIPZ_H002090	0.007	0.901	0.11	0.34	dnaj domain-containing protein	a/nc SPW
BC_CHIPZ_H000403	0.004	0.869	0.15	0.34	homeodomain-like containing protein	-
BC_CHIPZ_H001116	0.004	0.389	0.633	0.34	---NA---	-
BC_CHIPZ_H000205	0.002	0.131	0.874	0.34	transport protein particle bet3 protein	-
BC_CHIPZ_H000800	0.001	0.368	0.65	0.34	---NA---	-
BC_CHIPZ_H001628	0.001	0.216	0.803	0.34	ipla2-related domain containing	-
BC_CHIPZ_H002628	0	0.765	0.26	0.34	hypothetical protein, conserved	-
BC_CHIPZ_H002636	0	0.765	0.26	0.34	hypothetical protein, conserved	-
BC_CHIPZ_H000502	0.571	0.368	0.063	0.33	---NA---	-
BC_CHIPZ_H001858	0.539	0.368	0.09	0.33	---NA---	-
BC_CHIPZ_H000697	0.491	0.368	0.146	0.33	---NA---	-
BC_CHIPZ_H000876	0.491	0.368	0.121	0.33	---NA---	-
BC_CHIPZ_H001862	0.488	0.368	0.136	0.33	---NA---	-
BC_CHIPZ_H001859	0.474	0.368	0.162	0.33	---NA---	-
BC_CHIPZ_H001864	0.468	0.368	0.151	0.33	---NA---	-
BC_CHIPZ_H003071	0.455	0.368	0.172	0.33	---NA---	-
BC_CHIPZ_H000580	0.441	0.439	0.097	0.33	hypothetical protein, conserved	-
BC_CHIPZ_H001291	0.401	0.368	0.214	0.33	---NA---	-
BC_CHIPZ_H000262	0.384	0.38	0.224	0.33	gtp-binding nuclear protein ran	cSP-containing
BC_CHIPZ_H002479	0.297	0.368	0.318	0.33	---NA---	-
BC_CHIPZ_H002105	0.284	0.368	NA	0.33	---NA---	-
BC_CHIPZ_H000013	0.114	0.801	0.073	0.33	nicalin-1 isoform x2	-
BC_CHIPZ_H002354	0.102	0.266	0.616	0.33	phospholipid-translocating p-type flippase subfamily protein	-
BC_CHIPZ_H003362	0.065	0.792	0.131	0.33	vacuolar protein sorting-associated protein 26	-
BC_CHIPZ_H001856	0.028	0.703	0.268	0.33	ion transport protein	cSP- and TMD-containing
BC_CHIPZ_H001378	0.015	0.699	0.28	0.33	50-47 kda merozoite surface partial	a/nc SPW
BC_CHIPZ_H001151	0.015	0.376	0.595	0.33	40s ribosomal protein s5	-
BC_CHIPZ_H001166	0.01	0.501	0.471	0.33	proteasome subunit alpha type 5-2	-
BC_CHIPZ_H000130	0.009	0.208	0.78	0.33	hypothetical protein, conserved	-
BC_CHIPZ_H002526	0.002	0.733	0.262	0.33	hypothetical protein, conserved	-
BC_CHIPZ_H003412	0.002	0.458	0.535	0.33	e2f-associated phosphoprotein	-
BC_CHIPZ_H001968	0.001	0.338	0.664	0.33	vacuolar protein sorting-associated protein domain containing	-
BC_CHIPZ_H003301	0.001	0.2	0.792	0.33	atp synthase delta subunit protein	a/nc SPW
BC_CHIPZ_H003271	0.001	0.765	0.217	0.33	hypothetical protein, conserved	-
BC_CHIPZ_H002578	0	0.098	0.899	0.33	---NA---	-
BC_CHIPZ_H002474	0.527	0.368	0.066	0.32	---NA---	-
BC_CHIPZ_H000687	0.496	0.368	0.11	0.32	---NA---	-
BC_CHIPZ_H002587	0.432	0.368	0.174	0.32	---NA---	-
BC_CHIPZ_H000971	0.412	0.368	0.165	0.32	---NA---	-
BC_CHIPZ_H002477	0.393	0.368	0.205	0.32	---NA---	-
BC_CHIPZ_H002667	0.266	0.368	NA	0.32	---NA---	-
BC_CHIPZ_H003260	0.248	0.088	0.625	0.32	small nuclear ribonucleoprotein e	-
BC_CHIPZ_H002486	0.182	0.694	0.092	0.32	---NA---	-
BC_CHIPZ_H000549	0.18	0.368	0.425	0.32	---NA---	-
BC_CHIPZ_H000753	0.138	0.657	0.153	0.32	40s ribosomal protein	-
BC_CHIPZ_H002346	0.118	0.181	0.657	0.32	transmembrane protein	-
BC_CHIPZ_H001063	0.082	0.507	0.364	0.32	---NA---	-
BC_CHIPZ_H000509	0.061	0.168	0.734	0.32	---NA---	-
BC_CHIPZ_H001200	0.049	0.625	0.29	0.32	hypothetical protein, conserved	cSP- and TMD-containing
BC_CHIPZ_H002912	0.025	0.078	0.856	0.32	---NA---	-
BC_CHIPZ_H002015	0.016	0.757	0.189	0.32	ras-related protein rab-1a isoform x2	-
BC_CHIPZ_H001481	0.014	0.828	0.13	0.32	atp synthase f1 gamma subunit	-
BC_CHIPZ_H001375	0.012	0.863	0.094	0.32	alanyl-trna synthetase	-
BC_CHIPZ_H002197	0.008	0.853	0.088	0.32	---NA---	-
BC_CHIPZ_H000392	0.005	0.368	0.596	0.32	---NA---	-
BC_CHIPZ_H000877	0.005	0.778	0.171	0.32	---NA---	-
BC_CHIPZ_H003043	0.002	0.314	0.629	0.32	nadh-cytochrome b5 reductase	-
BC_CHIPZ_H001332	0.001	0.114	0.854	0.32	ribosome biogenesis gtpase der protein	-
BC_CHIPZ_H000432	0.001	0.38	0.588	0.32	dynamin central region family	-
BC_CHIPZ_H001064	0.001	0.076	0.883	0.32	pre-mrna splicing factor protein	-
BC_CHIPZ_H002158	0.001	0.1	0.855	0.32	amine oxidase	-
BC_CHIPZ_H002996	0	0.166	0.797	0.32	lsm domain-containing protein	-
BC_CHIPZ_H002049	0	0.31	0.66	0.32	c-terminal domain-containing protein	-
BC_CHIPZ_H001122	0.643	0.07	0.23	0.31	proteasome subunit alpha type 5-2	cSP-containing
BC_CHIPZ_H000606	0.506	0.368	0.048	0.31	---NA---	-
BC_CHIPZ_H001611	0.477	0.368	0.095	0.31	---NA---	-
BC_CHIPZ_H000692	0.467	0.368	0.085	0.31	---NA---	-
BC_CHIPZ_H001069	0.459	0.368	0.112	0.31	---NA---	-
BC_CHIPZ_H003204	0.424	0.368	0.149	0.31	---NA---	-
BC_CHIPZ_H001508	0.423	0.368	0.128	0.31	---NA---	-
BC_CHIPZ_H000688	0.413	0.368	0.136	0.31	---NA---	-
BC_CHIPZ_H001356	0.371	0.368	0.18	0.31	---NA---	-
BC_CHIPZ_H003007	0.297	0.482	0.137	0.31	---NA---	cSP- and TMD-containing
BC_CHIPZ_H001863	0.292	0.368	0.265	0.31	---NA---	-
BC_CHIPZ_H003190	0.256	0.368	0.3	0.31	---NA---	-
BC_CHIPZ_H003179	0.25	0.368	NA	0.31	---NA---	-
BC_CHIPZ_H003196	0.245	0.368	NA	0.31	---NA---	-
BC_CHIPZ_H002026	0.241	0.142	0.55	0.31	40s ribosomal protein s23	-
BC_CHIPZ_H000257	0.225	0.306	0.388	0.31	---NA---	-
BC_CHIPZ_H003463	0.112	0.211	0.614	0.31	---NA---	N-terminal TMD-containing
BC_CHIPZ_H002876	0.096	0.238	0.586	0.31	anonymous antigen-1	-
BC_CHIPZ_H002886	0.062	0.138	0.73	0.31	cytochrome c oxidase assembly protein	-
BC_CHIPZ_H001417	0.058	0.701	0.176	0.31	---NA---	-
BC_CHIPZ_H002353	0.02	0.094	0.817	0.31	signal peptide containing protein	-
BC_CHIPZ_H003228	0.003	0.055	0.882	0.31	c-type lectin family partial	-
BC_CHIPZ_H000297	0.001	0.417	0.52	0.31	---NA---	-
BC_CHIPZ_H000382	0.001	0.702	0.234	0.31	actin ii	-
BC_CHIPZ_H000817	0.001	0.707	0.211	0.31	---NA---	-
BC_CHIPZ_H001739	0.001	0.439	0.49	0.31	hypothetical protein, conserved	-
BC_CHIPZ_H000683	0.601	0.163	0.137	0.3	---NA---	-
BC_CHIPZ_H001212	0.586	0.18	0.125	0.3	---NA---	-
BC_CHIPZ_H000699	0.459	0.368	0.082	0.3	---NA---	-
BC_CHIPZ_H000696	0.455	0.368	0.091	0.3	---NA---	-
BC_CHIPZ_H000512	0.452	0.368	0.076	0.3	---NA---	-
BC_CHIPZ_H000691	0.451	0.368	0.082	0.3	---NA---	-
BC_CHIPZ_H000209	0.439	0.097	0.378	0.3	---NA---	-
BC_CHIPZ_H001612	0.434	0.368	0.089	0.3	---NA---	-
BC_CHIPZ_H000686	0.41	0.368	0.137	0.3	---NA---	-
BC_CHIPZ_H000616	0.4	0.368	0.121	0.3	---NA---	-
BC_CHIPZ_H000377	0.387	0.082	0.437	0.3	serine threonine-protein phosphatase pp-x isozyme 2	-
BC_CHIPZ_H000228	0.372	0.433	0.106	0.3	---NA---	-
BC_CHIPZ_H001513	0.365	0.368	0.161	0.3	---NA---	-
BC_CHIPZ_H002166	0.322	0.368	0.221	0.3	---NA---	cSP-containing
BC_CHIPZ_H000700	0.287	0.368	0.236	0.3	---NA---	-
BC_CHIPZ_H002347	0.282	0.168	0.449	0.3	hypothetical protein, conserved	-
BC_CHIPZ_H001443	0.236	0.368	NA	0.3	---NA---	-
BC_CHIPZ_H001442	0.227	0.368	NA	0.3	---NA---	-
BC_CHIPZ_H000386	0.224	0.11	0.565	0.3	40s ribosomal protein s22	-
BC_CHIPZ_H003322	0.182	0.411	NA	0.3	---NA---	-
BC_CHIPZ_H000450	0.168	0.387	0.354	0.3	eukaryotic initiation factor 4a	-
BC_CHIPZ_H000849	0.114	0.694	0.095	0.3	hypothetical protein	-
BC_CHIPZ_H001583	0.084	0.201	0.601	0.3	40s ribosomal protein	-
BC_CHIPZ_H002702	0.071	0.46	0.355	0.3	---NA---	-
BC_CHIPZ_H002951	0.061	0.061	0.793	0.3	choline ethanolamine	-
BC_CHIPZ_H003034	0.026	0.761	0.11	0.3	subtilisin	-
BC_CHIPZ_H001937	0.009	0.766	0.125	0.3	nucleotidylyl transferase	-
BC_CHIPZ_H001341	0.007	0.803	0.084	0.3	30s ribosomal protein s6	-
BC_CHIPZ_H001929	0.006	0.751	0.138	0.3	hypothetical protein, conserved	-
BC_CHIPZ_H002822	0.004	0.304	0.596	0.3	hypothetical protein, conserved	-
BC_CHIPZ_H001963	0.003	0.368	0.538	0.3	---NA---	-
BC_CHIPZ_H001146	0.001	0.045	0.857	0.3	activating signal cointegrator 1 complex subunit 3	cSP-containing
BC_CHIPZ_H001142	0.001	0.588	0.313	0.3	---NA---	-
BC_CHIPZ_H001467	0.001	0.043	0.845	0.3	rrna metabolism sbds family protein	-
BC_CHIPZ_H003428	0.001	0.092	0.812	0.3	hypothetical protein, conserved	-
BC_CHIPZ_H001818	0	0.294	0.596	0.3	ubiquitin-like modifier-activating enzyme 5	-
BC_CHIPZ_H001702	0	0.229	0.669	0.3	glutamyl-trna amidotransferase subunit a	-
BC_CHIPZ_H000791	0	0.061	0.828	0.3	zinc finger protein	-
BC_CHIPZ_H002743	0.436	0.311	0.133	0.29	---NA---	-
BC_CHIPZ_H000703	0.43	0.368	0.086	0.29	---NA---	-
BC_CHIPZ_H002337	0.405	0.368	0.105	0.29	---NA---	-
BC_CHIPZ_H002855	0.404	0.368	0.086	0.29	---NA---	-
BC_CHIPZ_H000810	0.4	0.131	0.354	0.29	---NA---	-
BC_CHIPZ_H000325	0.394	0.368	0.112	0.29	---NA---	-
BC_CHIPZ_H002467	0.394	0.368	0.116	0.29	---NA---	-
BC_CHIPZ_H003400	0.384	0.368	0.104	0.29	---NA---	-
BC_CHIPZ_H001015	0.362	0.368	0.142	0.29	---NA---	-
BC_CHIPZ_H000196	0.308	0.123	0.452	0.29	---NA---	-
BC_CHIPZ_H002470	0.3	0.368	0.212	0.29	---NA---	-
BC_CHIPZ_H002460	0.295	0.368	0.205	0.29	---NA---	-
BC_CHIPZ_H002469	0.275	0.368	0.241	0.29	---NA---	-
BC_CHIPZ_H000899	0.228	0.307	0.333	0.29	hypothetical protein, conserved	-
BC_CHIPZ_H002586	0.222	0.368	NA	0.29	---NA---	-
BC_CHIPZ_H000090	0.219	0.368	NA	0.29	---NA---	-
BC_CHIPZ_H002593	0.216	0.368	NA	0.29	---NA---	-
BC_CHIPZ_H001196	0.216	0.368	NA	0.29	---NA---	-
BC_CHIPZ_H002652	0.209	0.278	0.383	0.29	beta-actin partial	-
BC_CHIPZ_H000702	0.208	0.368	NA	0.29	---NA---	-
BC_CHIPZ_H001197	0.206	0.368	NA	0.29	---NA---	-
BC_CHIPZ_H002175	0.203	0.368	0.291	0.29	---NA---	-
BC_CHIPZ_H003317	0.203	0.368	0.291	0.29	---NA---	-
BC_CHIPZ_H000266	0.176	0.582	0.103	0.29	---NA---	-
BC_CHIPZ_H001199	0.166	0.547	0.156	0.29	---NA---	-
BC_CHIPZ_H003238	0.073	0.102	0.695	0.29	---NA---	-
BC_CHIPZ_H002968	0.063	0.393	0.425	0.29	---NA---	-
BC_CHIPZ_H003183	0.057	0.484	0.318	0.29	---NA---	-
BC_CHIPZ_H002096	0.04	0.368	0.464	0.29	---NA---	-
BC_CHIPZ_H001852	0.029	0.592	0.246	0.29	t complex	-
BC_CHIPZ_H000842	0.028	0.292	0.539	0.29	---NA---	-
BC_CHIPZ_H002710	0.007	0.169	0.704	0.29	hypothetical protein, conserved	-
BC_CHIPZ_H000164	0.006	0.31	0.553	0.29	---NA---	-
BC_CHIPZ_H003137	0.003	0.063	0.814	0.29	-protein c20orf11 homolog	-
BC_CHIPZ_H000994	0.003	0.399	0.472	0.29	transmembrane protein	-
BC_CHIPZ_H003116	0.001	0.68	0.177	0.29	probable atp-dependent rna helicase ddx47	-
BC_CHIPZ_H001790	0.001	0.762	0.107	0.29	gtp-binding protein	-
BC_CHIPZ_H001752	0.001	0.429	0.441	0.29	elongation factor ts	-
BC_CHIPZ_H002427	0.001	0.35	0.534	0.29	nucleosome assembly protein	-
BC_CHIPZ_H000752	0.001	0.668	0.204	0.29	hypothetical protein, conserved	a/nc SPW
BC_CHIPZ_H001664	0	0.46	0.416	0.29	kynurenine 3-monooxygenase and-related flavoprotein monooxygenase family protein	-
BC_CHIPZ_H003241	0	0.176	0.694	0.29	dna repair protein	-
BC_CHIPZ_H003396	0.402	0.368	0.082	0.28	---NA---	-
BC_CHIPZ_H003327	0.395	0.368	0.069	0.28	---NA---	-
BC_CHIPZ_H001510	0.388	0.368	0.099	0.28	---NA---	-
BC_CHIPZ_H001970	0.385	0.368	0.088	0.28	---NA---	-
BC_CHIPZ_H002063	0.384	0.368	0.087	0.28	---NA---	-
BC_CHIPZ_H000508	0.381	0.368	0.096	0.28	---NA---	-
BC_CHIPZ_H001293	0.363	0.368	0.119	0.28	---NA---	-
BC_CHIPZ_H000269	0.36	0.337	0.146	0.28	---NA---	-
BC_CHIPZ_H001599	0.354	0.192	0.296	0.28	aminomethyl transferase	-
BC_CHIPZ_H001763	0.327	0.368	0.145	0.28	---NA---	cSP- and TMD-containing
BC_CHIPZ_H001036	0.326	0.38	0.123	0.28	---NA---	-
BC_CHIPZ_H000523	0.308	0.368	0.173	0.28	---NA---	-
BC_CHIPZ_H000976	0.235	0.196	0.421	0.28	dehydrodolichyl diphosphate syntase complex subunit dhdds isoform x3	-
BC_CHIPZ_H003189	0.232	0.321	NA	0.28	---NA---	-
BC_CHIPZ_H002666	0.22	0.167	0.456	0.28	---NA---	-
BC_CHIPZ_H002742	0.197	0.368	NA	0.28	---NA---	-
BC_CHIPZ_H000227	0.196	0.368	NA	0.28	---NA---	-
BC_CHIPZ_H003184	0.196	0.368	NA	0.28	---NA---	-
BC_CHIPZ_H000801	0.196	0.368	NA	0.28	---NA---	-
BC_CHIPZ_H000321	0.194	0.368	NA	0.28	---NA---	-
BC_CHIPZ_H001972	0.185	0.368	NA	0.28	---NA---	-
BC_CHIPZ_H001977	0.184	0.368	NA	0.28	---NA---	-
BC_CHIPZ_H003364	0.165	0.593	0.084	0.28	mitochondrial preribosomal assembly protein rimm	-
BC_CHIPZ_H002618	0.086	0.368	0.392	0.28	---NA---	-
BC_CHIPZ_H000279	0.061	0.109	0.671	0.28	molecular chaperone	N-terminal TMD-containing
BC_CHIPZ_H000105	0.022	0.378	0.427	0.28	---NA---	a/nc SPW and TMD-containing
BC_CHIPZ_H001796	0.013	0.259	0.565	0.28	hypothetical protein, conserved	-
BC_CHIPZ_H000478	0.006	0.019	0.813	0.28	structural maintenance of chromosomes protein 4	-
BC_CHIPZ_H000145	0.003	0.074	0.768	0.28	60s ribosomal protein l23	-
BC_CHIPZ_H002371	0.003	0.263	0.572	0.28	glucose-6-phosphate dehydrogenase-6-phosphogluconolactonase	-
BC_CHIPZ_H001054	0.002	0.436	0.414	0.28	---NA---	-
BC_CHIPZ_H002210	0.001	0.676	0.149	0.28	translational activator gcn1	-
BC_CHIPZ_H000308	0.001	0.488	0.355	0.28	elongation factor	-
BC_CHIPZ_H001600	0.001	0.281	0.555	0.28	---NA---	-
BC_CHIPZ_H000474	0.001	0.053	0.787	0.28	membrane protein	-
BC_CHIPZ_H002757	0	0.731	0.099	0.28	importin-beta n-terminal domain-containing protein	-
BC_CHIPZ_H000968	0.549	0.104	0.156	0.27	---NA---	-
BC_CHIPZ_H001234	0.431	0.087	0.284	0.27	---NA---	-
BC_CHIPZ_H001619	0.391	0.368	0.056	0.27	---NA---	-
BC_CHIPZ_H001766	0.377	0.368	0.063	0.27	---NA---	-
BC_CHIPZ_H002172	0.372	0.368	0.075	0.27	---NA---	-
BC_CHIPZ_H000829	0.365	0.368	0.064	0.27	---NA---	-
BC_CHIPZ_H000926	0.351	0.368	0.097	0.27	---NA---	-
BC_CHIPZ_H002076	0.337	0.368	0.092	0.27	---NA---	-
BC_CHIPZ_H001208	0.312	0.368	0.144	0.27	---NA---	-
BC_CHIPZ_H001860	0.302	0.368	0.137	0.27	---NA---	-
BC_CHIPZ_H002488	0.27	0.245	0.282	0.27	---NA---	-
BC_CHIPZ_H003185	0.261	0.368	0.167	0.27	---NA---	-
BC_CHIPZ_H000513	0.256	0.368	0.171	0.27	---NA---	-
BC_CHIPZ_H001067	0.18	0.368	NA	0.27	---NA---	-
BC_CHIPZ_H000618	0.18	0.368	NA	0.27	---NA---	-
BC_CHIPZ_H002328	0.179	0.576	0.064	0.27	---NA---	-
BC_CHIPZ_H003068	0.178	0.368	NA	0.27	---NA---	-
BC_CHIPZ_H002905	0.176	0.368	NA	0.27	---NA---	-
BC_CHIPZ_H002168	0.175	0.368	NA	0.27	---NA---	-
BC_CHIPZ_H003323	0.168	0.368	NA	0.27	---NA---	-
BC_CHIPZ_H000079	0.102	0.368	0.339	0.27	---NA---	cSP-containing
BC_CHIPZ_H003161	0.09	0.035	0.67	0.27	nuclear nucleic acid-binding protein c1d	-
BC_CHIPZ_H002351	0.082	0.391	0.35	0.27	hypothetical protein, conserved	-
BC_CHIPZ_H001736	0.074	0.515	0.223	0.27	---NA---	a/nc SPW
BC_CHIPZ_H000904	0.046	0.684	0.076	0.27	hypothetical protein, conserved	-
BC_CHIPZ_H001242	0.034	0.132	0.65	0.27	hypothetical protein, conserved	-
BC_CHIPZ_H001909	0.01	0.273	0.527	0.27	---NA---	-
BC_CHIPZ_H000954	0.005	0.661	0.147	0.27	secreted antigen 1	a/nc SPW
BC_CHIPZ_H002111	0.005	0.672	0.132	0.27	ap-1 complex subunit	a/nc SPW
BC_CHIPZ_H002989	0.004	0.719	0.092	0.27	ubiquinol-cytochrome c reductase 14 kda subunit	-
BC_CHIPZ_H001184	0.003	0.395	0.413	0.27	transcription factor with ap2 domain	-
BC_CHIPZ_H003438	0.003	0.481	0.336	0.27	adapter-like protein complex 4 epsilon 1 subunit	-
BC_CHIPZ_H000728	0.002	0.069	0.736	0.27	hydroxyacylglutathione hydrolase	-
BC_CHIPZ_H000283	0.001	0.679	0.128	0.27	tumor susceptibility gene 101 isoform x1	-
BC_CHIPZ_H000671	0.001	0.084	0.714	0.27	hypothetical protein, conserved	-
BC_CHIPZ_H002893	0.001	0.731	0.067	0.27	---NA---	-
BC_CHIPZ_H001461	0.001	0.737	0.083	0.27	hypothetical protein, conserved	-
BC_CHIPZ_H000456	0	0.275	0.535	0.27	nac domain containing protein	-
BC_CHIPZ_H003045	0	0.045	0.763	0.27	rna recognition motif-containing protein	-
BC_CHIPZ_H001217	0.497	0.132	0.143	0.26	---NA---	-
BC_CHIPZ_H003402	0.491	0.209	0.086	0.26	---NA---	-
BC_CHIPZ_H002472	0.369	0.368	0.041	0.26	---NA---	-
BC_CHIPZ_H000923	0.367	0.368	0.056	0.26	---NA---	-
BC_CHIPZ_H000311	0.361	0.334	0.092	0.26	---NA---	-
BC_CHIPZ_H001198	0.344	0.368	0.082	0.26	---NA---	-
BC_CHIPZ_H000694	0.331	0.368	0.083	0.26	---NA---	-
BC_CHIPZ_H001098	0.329	0.368	0.07	0.26	---NA---	-
BC_CHIPZ_H000091	0.306	0.354	0.127	0.26	---NA---	-
BC_CHIPZ_H003440	0.272	0.447	0.061	0.26	---NA---	-
BC_CHIPZ_H001690	0.263	0.435	0.085	0.26	---NA---	-
BC_CHIPZ_H001006	0.259	0.159	0.347	0.26	---NA---	cSP- and TMD-containing
BC_CHIPZ_H003424	0.224	0.08	0.491	0.26	hypothetical protein, conserved	-
BC_CHIPZ_H003067	0.223	0.368	0.183	0.26	---NA---	-
BC_CHIPZ_H001570	0.222	0.31	0.241	0.26	phosphoenolpyruvate carboxykinase	-
BC_CHIPZ_H002343	0.179	0.47	0.146	0.26	---NA---	-
BC_CHIPZ_H001507	0.177	0.368	0.247	0.26	---NA---	-
BC_CHIPZ_H002257	0.17	0.057	0.545	0.26	dna repair protein rad51	-
BC_CHIPZ_H003051	0.168	0.315	0.283	0.26	rhomboid 4	cSP- and TMD-containing
BC_CHIPZ_H003427	0.158	0.387	0.228	0.26	---NA---	-
BC_CHIPZ_H001394	0.011	0.592	0.187	0.26	phosphatidylinositol 3- and 4-kinase family protein	-
BC_CHIPZ_H001964	0.004	0.552	0.218	0.26	vacuolar protein sorting-associated protein domain containing	-
BC_CHIPZ_H000638	0.004	0.621	0.149	0.26	subunit of proteaseome activator	-
BC_CHIPZ_H000853	0.003	0.666	0.107	0.26	---NA---	-
BC_CHIPZ_H002784	0.001	0.232	0.556	0.26	39s ribosomal protein mitochondrial	-
BC_CHIPZ_H001487	0.001	0.625	0.144	0.26	centrin	-
BC_CHIPZ_H003465	0	0.054	0.715	0.26	ufm1-protein ligase 1 homolog	-
BC_CHIPZ_H000754	0	0.692	0.102	0.26	hypothetical protein, conserved	-
BC_CHIPZ_H002293	0	0.159	0.618	0.26	hypothetical protein	-
BC_CHIPZ_H000156	0	0.106	0.676	0.26	---NA---	-
BC_CHIPZ_H001274	0	0.043	0.723	0.26	trna wybutosine-synthesizing protein 2 3 4	-
BC_CHIPZ_H001625	0	0.024	0.768	0.26	---NA---	a/nc SPW
BC_CHIPZ_H002306	0.513	0.138	0.11	0.25	---NA---	-
BC_CHIPZ_H001213	0.46	0.152	0.139	0.25	---NA---	-
BC_CHIPZ_H000323	0.319	0.368	0.074	0.25	---NA---	-
BC_CHIPZ_H003393	0.305	0.368	0.085	0.25	---NA---	-
BC_CHIPZ_H001435	0.298	0.368	0.077	0.25	---NA---	-
BC_CHIPZ_H000685	0.296	0.368	0.081	0.25	---NA---	-
BC_CHIPZ_H003282	0.291	0.368	0.091	0.25	---NA---	-
BC_CHIPZ_H001227	0.28	0.368	0.111	0.25	---NA---	-
BC_CHIPZ_H002169	0.269	0.368	0.116	0.25	---NA---	-
BC_CHIPZ_H003188	0.25	0.368	0.124	0.25	---NA---	-
BC_CHIPZ_H002476	0.229	0.368	0.141	0.25	---NA---	-
BC_CHIPZ_H003245	0.227	0.194	0.344	0.25	nonsense-mediated mrna decay	-
BC_CHIPZ_H002006	0.225	0.152	0.372	0.25	inositol-pentakisphosphate 2-kinase-like	-
BC_CHIPZ_H002594	0.199	0.368	0.17	0.25	---NA---	-
BC_CHIPZ_H000794	0.153	0.522	0.072	0.25	histone acetyltransferase taf1 250	-
BC_CHIPZ_H002234	0.064	0.203	0.47	0.25	rna polymerase i specific transcription initiation factor rrn3	a/nc SPW and TMD-containing
BC_CHIPZ_H002917	0.059	0.474	0.207	0.25	cytochrome c oxidase assembly	-
BC_CHIPZ_H002921	0.029	0.624	0.089	0.25	hypothetical protein BBBOND_0303660	-
BC_CHIPZ_H002284	0.027	0.232	0.487	0.25	bystin protein	cSP-containing
BC_CHIPZ_H003039	0.021	0.642	0.088	0.25	sulfate transporter	a/nc SPW and TMD-containing
BC_CHIPZ_H002634	0.014	0.629	0.098	0.25	hypothetical protein	-
BC_CHIPZ_H001580	0.013	0.117	0.614	0.25	stomatin-like protein mitochondrial	-
BC_CHIPZ_H001480	0.011	0.214	0.512	0.25	unnamed protein product	-
BC_CHIPZ_H002791	0.01	0.173	0.569	0.25	---NA---	-
BC_CHIPZ_H001801	0.007	0.26	0.472	0.25	isocitrate nadp-dependent	-
BC_CHIPZ_H001338	0.006	0.184	0.545	0.25	hypothetical protein BEWA_015340	-
BC_CHIPZ_H001819	0.002	0.123	0.626	0.25	hypothetical protein, conserved	-
BC_CHIPZ_H002660	0.002	0.087	0.658	0.25	hypothetical protein, conserved	-
BC_CHIPZ_H002113	0.001	0.61	0.128	0.25	l1p family of ribosomal protein	-
BC_CHIPZ_H002953	0.001	0.218	0.543	0.25	phosphoribosylpyrophosphate synthetase	-
BC_CHIPZ_H002362	0.001	0.239	0.506	0.25	conserved hypothetical protein	-
BC_CHIPZ_H003283	0	0.485	0.272	0.25	hypothetical protein, conserved	-
BC_CHIPZ_H002238	0	0.223	0.521	0.25	ring finger domain containing protein	-
BC_CHIPZ_H002239	0	0.171	0.588	0.25	hypothetical protein, conserved	-
BC_CHIPZ_H003127	0	0.05	0.712	0.25	protein serine threonine kinase 1	-
BC_CHIPZ_H002202	0	0.041	0.711	0.25	letm1 family protein	-
BC_CHIPZ_H003016	0	0.05	0.693	0.25	hypothetical protein, conserved	-
BC_CHIPZ_H002191	0	0.64	0.099	0.25	rna-binding protein puf1	-
BC_CHIPZ_H001861	0.478	0.138	0.115	0.24	---NA---	-
BC_CHIPZ_H001974	0.351	0.114	0.261	0.24	---NA---	-
BC_CHIPZ_H002167	0.287	0.368	0.07	0.24	---NA---	-
BC_CHIPZ_H001225	0.28	0.368	0.066	0.24	---NA---	-
BC_CHIPZ_H000827	0.272	0.368	0.08	0.24	---NA---	-
BC_CHIPZ_H000500	0.271	0.368	0.077	0.24	---NA---	-
BC_CHIPZ_H000229	0.271	0.368	0.079	0.24	---NA---	-
BC_CHIPZ_H001441	0.268	0.368	0.081	0.24	---NA---	-
BC_CHIPZ_H001096	0.26	0.368	0.092	0.24	---NA---	-
BC_CHIPZ_H001439	0.254	0.368	0.109	0.24	---NA---	-
BC_CHIPZ_H000217	0.253	0.368	0.094	0.24	---NA---	-
BC_CHIPZ_H000723	0.248	0.368	0.092	0.24	---NA---	-
BC_CHIPZ_H000247	0.231	0.368	0.108	0.24	---NA---	-
BC_CHIPZ_H001297	0.23	0.368	0.115	0.24	---NA---	-
BC_CHIPZ_H000614	0.23	0.368	0.134	0.24	---NA---	-
BC_CHIPZ_H002471	0.219	0.368	0.141	0.24	---NA---	-
BC_CHIPZ_H000233	0.212	0.101	0.413	0.24	tyrosyl-trna synthetase	-
BC_CHIPZ_H002747	0.187	0.368	0.163	0.24	---NA---	-
BC_CHIPZ_H003467	0.182	0.095	0.435	0.24	---NA---	-
BC_CHIPZ_H000815	0.168	0.368	0.17	0.24	---NA---	-
BC_CHIPZ_H003392	0.122	0.368	NA	0.24	---NA---	-
BC_CHIPZ_H003262	0.106	0.198	0.422	0.24	arf1-directed gtpase-activating protein	-
BC_CHIPZ_H002273	0.088	0.316	0.33	0.24	membrane protein	-
BC_CHIPZ_H002843	0.086	0.508	0.129	0.24	rna polymerase iii subunit rpc82 helix-turn-helix domain containing	-
BC_CHIPZ_H003267	0.081	0.541	0.095	0.24	hypothetical protein, conserved	-
BC_CHIPZ_H002283	0.072	0.225	0.423	0.24	60s ribosomal protein l36	-
BC_CHIPZ_H001685	0.06	0.368	0.281	0.24	---NA---	N-terminal TMD-containing
BC_CHIPZ_H003027	0.044	0.52	0.162	0.24	hypothetical protein, conserved	-
BC_CHIPZ_H000844	0.026	0.301	0.38	0.24	---NA---	-
BC_CHIPZ_H001572	0.018	0.598	0.099	0.24	---NA---	-
BC_CHIPZ_H001671	0.014	0.075	0.625	0.24	serine threonine kinase	a/nc SPW
BC_CHIPZ_H003022	0.006	0.071	0.636	0.24	hypothetical protein, conserved	-
BC_CHIPZ_H000258	0.002	0.11	0.605	0.24	hypothetical protein BBBOND_0111300	-
BC_CHIPZ_H001402	0.002	0.575	0.156	0.24	glutamyl-trna synthetase	-
BC_CHIPZ_H002506	0.002	0.376	0.333	0.24	hypothetical protein, conserved	-
BC_CHIPZ_H003450	0.001	0.368	0.353	0.24	---NA---	-
BC_CHIPZ_H000155	0.001	0.614	0.096	0.24	hypothetical protein	-
BC_CHIPZ_H000056	0.001	0.245	0.463	0.24	conserved plasmodium protein	-
BC_CHIPZ_H002582	0.001	0.628	0.084	0.24	transcription factor with ap2 domain	-
BC_CHIPZ_H002159	0.001	0.079	0.628	0.24	3'5' -cyclic nucleotide phosphodiesterase domain-containing protein	-
BC_CHIPZ_H003363	0.001	0.078	0.628	0.24	rad9 protein	-
BC_CHIPZ_H001040	0.001	0.031	0.69	0.24	atp-dependent dna helicase	-
BC_CHIPZ_H000031	0.001	0.474	0.232	0.24	single stranded g-strand telomeric dna-binding	-
BC_CHIPZ_H000226	0.414	0.215	0.064	0.23	---NA---	-
BC_CHIPZ_H000563	0.37	0.203	0.12	0.23	60s ribosome subunit biogenesis protein	-
BC_CHIPZ_H002054	0.274	0.368	0.053	0.23	---NA---	-
BC_CHIPZ_H000313	0.269	0.368	0.048	0.23	---NA---	-
BC_CHIPZ_H000544	0.259	0.368	0.076	0.23	---NA---	-
BC_CHIPZ_H000922	0.257	0.368	0.079	0.23	---NA---	-
BC_CHIPZ_H002170	0.253	0.368	0.078	0.23	---NA---	-
BC_CHIPZ_H002171	0.25	0.368	0.064	0.23	---NA---	-
BC_CHIPZ_H000972	0.25	0.368	0.084	0.23	---NA---	-
BC_CHIPZ_H002005	0.245	0.368	0.071	0.23	---NA---	-
BC_CHIPZ_H001097	0.243	0.368	0.078	0.23	---NA---	-
BC_CHIPZ_H001872	0.24	0.368	0.089	0.23	---NA---	-
BC_CHIPZ_H002596	0.24	0.368	0.072	0.23	---NA---	-
BC_CHIPZ_H000086	0.239	0.368	0.097	0.23	---NA---	cSP- and TMD-containing
BC_CHIPZ_H003434	0.236	0.368	0.099	0.23	---NA---	-
BC_CHIPZ_H002738	0.235	0.146	0.31	0.23	---NA---	-
BC_CHIPZ_H003058	0.232	0.368	0.091	0.23	---NA---	-
BC_CHIPZ_H000924	0.232	0.368	0.087	0.23	---NA---	-
BC_CHIPZ_H002352	0.222	0.368	0.086	0.23	---NA---	-
BC_CHIPZ_H003065	0.218	0.368	0.11	0.23	---NA---	-
BC_CHIPZ_H000873	0.216	0.368	0.119	0.23	---NA---	-
BC_CHIPZ_H001367	0.215	0.368	0.105	0.23	---NA---	-
BC_CHIPZ_H003231	0.202	0.076	0.421	0.23	hypothetical protein BBBOND_0105900	-
BC_CHIPZ_H003069	0.198	0.269	NA	0.23	---NA---	-
BC_CHIPZ_H001492	0.18	0.064	0.432	0.23	ubiquitin-protein ligase	-
BC_CHIPZ_H001503	0.18	0.064	0.432	0.23	ubiquitin-protein ligase	-
BC_CHIPZ_H000608	0.178	0.368	0.142	0.23	---NA---	-
BC_CHIPZ_H000507	0.17	0.368	0.155	0.23	---NA---	-
BC_CHIPZ_H000668	0.16	0.174	0.358	0.23	ctp synthase	-
BC_CHIPZ_H001781	0.143	0.138	0.414	0.23	hypothetical protein	-
BC_CHIPZ_H001783	0.097	0.393	0.205	0.23	atp-dependent metalloprotease family protein	-
BC_CHIPZ_H001275	0.071	0.289	0.337	0.23	hypothetical protein BBBOND_0102540	-
BC_CHIPZ_H002133	0.069	0.321	0.288	0.23	hypothetical protein, conserved	-
BC_CHIPZ_H000393	0.061	0.086	0.549	0.23	variant erythrocyte surface antigen- alpha subunit	N-terminal TMD-containing
BC_CHIPZ_H001144	0.009	0.368	0.298	0.23	---NA---	-
BC_CHIPZ_H000016	0.009	0.161	0.517	0.23	---NA---	-
BC_CHIPZ_H002518	0.007	0.108	0.566	0.23	dullard-like phosphatase domain containing protein	-
BC_CHIPZ_H000959	0.007	0.556	0.134	0.23	---NA---	-
BC_CHIPZ_H000281	0.004	0.087	0.602	0.23	hypothetical protein, conserved	-
BC_CHIPZ_H000524	0.004	0.368	0.327	0.23	---NA---	cSP-containing
BC_CHIPZ_H002299	0.002	0.368	0.33	0.23	---NA---	-
BC_CHIPZ_H001477	0.001	0.569	0.108	0.23	hypothetical protein, conserved	-
BC_CHIPZ_H000773	0.001	0.117	0.572	0.23	chaperone protein dnaj-2	a/nc SPW
BC_CHIPZ_H000998	0.001	0.066	0.611	0.23	morn repeat-containing protein	-
BC_CHIPZ_H001179	0.001	0.351	0.347	0.23	pentatricopeptide repeat domain-containing protein	-
BC_CHIPZ_H002212	0.001	0.113	0.585	0.23	hypothetical protein, conserved	-
BC_CHIPZ_H000425	0.001	0.279	0.404	0.23	dna replication licensing factor	-
BC_CHIPZ_H002813	0.455	0.079	0.112	0.22	membrane putativve	a/nc SPW
BC_CHIPZ_H001211	0.451	0.115	0.106	0.22	---NA---	-
BC_CHIPZ_H002478	0.29	0.143	0.22	0.22	---NA---	-
BC_CHIPZ_H003011	0.289	0.15	0.231	0.22	---NA---	-
BC_CHIPZ_H000806	0.255	0.368	0.05	0.22	---NA---	-
BC_CHIPZ_H000532	0.252	0.368	0.049	0.22	---NA---	-
BC_CHIPZ_H003164	0.245	0.368	0.056	0.22	---NA---	-
BC_CHIPZ_H000093	0.236	0.368	0.056	0.22	---NA---	-
BC_CHIPZ_H000828	0.233	0.368	0.068	0.22	---NA---	-
BC_CHIPZ_H002266	0.231	0.368	0.068	0.22	---NA---	-
BC_CHIPZ_H002007	0.227	0.368	0.06	0.22	---NA---	-
BC_CHIPZ_H001361	0.226	0.33	0.094	0.22	hypothetical protein	-
BC_CHIPZ_H003061	0.215	0.368	0.079	0.22	---NA---	-
BC_CHIPZ_H002173	0.211	0.368	0.069	0.22	---NA---	-
BC_CHIPZ_H001747	0.205	0.368	0.082	0.22	---NA---	-
BC_CHIPZ_H000189	0.198	0.368	0.106	0.22	---NA---	-
BC_CHIPZ_H000613	0.195	0.368	0.106	0.22	---NA---	-
BC_CHIPZ_H003181	0.186	0.18	0.28	0.22	---NA---	-
BC_CHIPZ_H001433	0.183	0.368	0.101	0.22	---NA---	-
BC_CHIPZ_H001511	0.179	0.368	0.121	0.22	---NA---	-
BC_CHIPZ_H001696	0.178	0.31	0.18	0.22	---NA---	-
BC_CHIPZ_H001071	0.176	0.368	0.114	0.22	---NA---	-
BC_CHIPZ_H001074	0.174	0.368	0.12	0.22	---NA---	-
BC_CHIPZ_H000314	0.173	0.368	0.107	0.22	---NA---	-
BC_CHIPZ_H002599	0.171	0.368	0.13	0.22	---NA---	a/nc SPW and TMD-containing
BC_CHIPZ_H000344	0.144	0.45	0.064	0.22	thioredoxin	-
BC_CHIPZ_H002324	0.132	0.157	0.374	0.22	heat repeat-containing protein	-
BC_CHIPZ_H002959	0.098	0.084	0.473	0.22	hypothetical protein	cSP-containing
BC_CHIPZ_H000270	0.078	0.361	0.233	0.22	rna methylase	-
BC_CHIPZ_H002062	0.069	0.368	0.224	0.22	---NA---	-
BC_CHIPZ_H002393	0.064	0.131	0.454	0.22	---NA---	-
BC_CHIPZ_H000911	0.038	0.231	0.39	0.22	---NA---	-
BC_CHIPZ_H002131	0.024	0.534	0.107	0.22	hypothetical protein BEWA_037310	-
BC_CHIPZ_H000173	0.011	0.265	0.38	0.22	---NA---	-
BC_CHIPZ_H002670	0.01	0.522	0.116	0.22	hypothetical protein, conserved	-
BC_CHIPZ_H002824	0.008	0.137	0.526	0.22	hypothetical protein, conserved	-
BC_CHIPZ_H003394	0.007	0.082	0.567	0.22	---NA---	-
BC_CHIPZ_H002804	0.004	0.589	0.08	0.22	proteasome subunit	-
BC_CHIPZ_H002874	0.003	0.461	0.196	0.22	cytochrome c oxidase subunit	-
BC_CHIPZ_H003348	0.002	0.131	0.54	0.22	pre-mrna splicing	-
BC_CHIPZ_H001824	0.001	0.368	0.29	0.22	---NA---	-
BC_CHIPZ_H002730	0.001	0.383	0.277	0.22	hypothetical protein, conserved	-
BC_CHIPZ_H002809	0.001	0.069	0.596	0.22	tbc domain	-
BC_CHIPZ_H000142	0.001	0.453	0.202	0.22	membrane protein	-
BC_CHIPZ_H000263	0.001	0.34	0.307	0.22	hypothetical protein, conserved	-
BC_CHIPZ_H001558	0.001	0.226	0.427	0.22	dna-directed rna polymerase ii largest	-
BC_CHIPZ_H002555	0.001	0.466	0.185	0.22	membrane protein	-
BC_CHIPZ_H001399	0.001	0.368	0.279	0.22	---NA---	-
BC_CHIPZ_H000423	0.001	0.119	0.552	0.22	ubiquitin carboxyl-terminal hydrolase 4	-
BC_CHIPZ_H002128	0	0.065	0.604	0.22	family chaperone	a/nc SPW
BC_CHIPZ_H002821	0	0.04	0.606	0.22	cyclin2 related protein	-
BC_CHIPZ_H001613	0	0.54	0.126	0.22	hypothetical protein	-
BC_CHIPZ_H001310	0	0.554	0.092	0.22	hypothetical protein, conserved	-
BC_CHIPZ_H001791	0	0.059	0.608	0.22	atp-binding domain-containing protein 4	-
BC_CHIPZ_H002116	0.459	0.099	0.068	0.21	hypothetical protein	-
BC_CHIPZ_H003320	0.43	0.094	0.109	0.21	---NA---	-
BC_CHIPZ_H001955	0.407	0.159	0.066	0.21	---NA---	-
BC_CHIPZ_H000560	0.368	0.207	0.063	0.21	ribonuclease z	-
BC_CHIPZ_H003436	0.306	0.196	0.127	0.21	---NA---	-
BC_CHIPZ_H001878	0.289	0.13	0.218	0.21	---NA---	-
BC_CHIPZ_H001705	0.283	0.228	0.113	0.21	ribosomal protein s17	-
BC_CHIPZ_H000716	0.271	0.11	0.247	0.21	hypothetical protein, conserved	-
BC_CHIPZ_H000178	0.257	0.218	0.15	0.21	endonuclease iv apn	-
BC_CHIPZ_H000610	0.236	0.082	0.323	0.21	---NA---	-
BC_CHIPZ_H001178	0.229	0.048	0.355	0.21	hypothetical protein	-
BC_CHIPZ_H002847	0.2	0.308	0.121	0.21	---NA---	a/nc SPW
BC_CHIPZ_H003009	0.198	0.359	0.079	0.21	---NA---	-
BC_CHIPZ_H001620	0.194	0.368	0.067	0.21	---NA---	-
BC_CHIPZ_H001727	0.192	0.056	0.397	0.21	phenylalanine--trna ligase beta subunit	-
BC_CHIPZ_H001615	0.191	0.368	0.072	0.21	---NA---	-
BC_CHIPZ_H000879	0.186	0.368	0.072	0.21	---NA---	-
BC_CHIPZ_H000925	0.186	0.368	0.08	0.21	---NA---	-
BC_CHIPZ_H001550	0.185	0.368	0.078	0.21	---NA---	-
BC_CHIPZ_H003399	0.181	0.368	0.088	0.21	---NA---	-
BC_CHIPZ_H003182	0.179	0.368	0.094	0.21	---NA---	-
BC_CHIPZ_H000503	0.178	0.368	0.084	0.21	---NA---	-
BC_CHIPZ_H000811	0.178	0.368	0.077	0.21	---NA---	-
BC_CHIPZ_H001509	0.178	0.368	0.07	0.21	---NA---	-
BC_CHIPZ_H001016	0.176	0.368	0.091	0.21	---NA---	-
BC_CHIPZ_H002481	0.176	0.368	0.099	0.21	---NA---	-
BC_CHIPZ_H000814	0.176	0.368	0.084	0.21	---NA---	-
BC_CHIPZ_H001437	0.173	0.368	0.093	0.21	---NA---	-
BC_CHIPZ_H000802	0.173	0.29	0.155	0.21	---NA---	-
BC_CHIPZ_H000212	0.165	0.368	0.112	0.21	---NA---	-
BC_CHIPZ_H000548	0.156	0.368	0.095	0.21	---NA---	cSP- and TMD-containing
BC_CHIPZ_H000718	0.147	0.077	0.417	0.21	protein kinase (incomplete catalytic triad)	N-terminal TMD-containing
BC_CHIPZ_H000528	0.145	0.368	0.111	0.21	---NA---	-
BC_CHIPZ_H002994	0.133	0.385	0.111	0.21	hypothetical protein, conserved	-
BC_CHIPZ_H000864	0.113	0.036	0.486	0.21	ribosome biogenesis protein mak21	-
BC_CHIPZ_H002059	0.086	0.413	0.127	0.21	---NA---	-
BC_CHIPZ_H002348	0.086	0.126	0.414	0.21	hypothetical protein, conserved	-
BC_CHIPZ_H000340	0.084	0.382	0.156	0.21	hypothetical protein BEWA_026280	-
BC_CHIPZ_H003235	0.084	0.417	0.135	0.21	dna polymerase delta catalytic subunit	-
BC_CHIPZ_H000874	0.064	0.368	0.189	0.21	---NA---	-
BC_CHIPZ_H001384	0.062	0.247	0.316	0.21	---NA---	-
BC_CHIPZ_H002615	0.061	0.212	0.346	0.21	hypothetical protein BBBOND_0303800	N-terminal TMD-containing
BC_CHIPZ_H001470	0.06	0.094	0.472	0.21	tgf beta receptor associated-like partial	-
BC_CHIPZ_H002664	0.058	0.238	0.337	0.21	nadph:adrenodoxin mitochondrial	-
BC_CHIPZ_H000208	0.055	0.368	NA	0.21	---NA---	-
BC_CHIPZ_H000805	0.048	0.368	0.224	0.21	---NA---	-
BC_CHIPZ_H001516	0.047	0.368	NA	0.21	---NA---	-
BC_CHIPZ_H002597	0.043	0.368	NA	0.21	---NA---	-
BC_CHIPZ_H000174	0.038	0.428	0.171	0.21	set domain containing	-
BC_CHIPZ_H000996	0.028	0.528	0.088	0.21	replication factor c subunit	-
BC_CHIPZ_H000824	0.023	0.24	0.358	0.21	variant erythrocyte surface antigen- alpha subunit	a/nc SPW
BC_CHIPZ_H000351	0.011	0.196	0.414	0.21	aaa family atpase afg2	-
BC_CHIPZ_H000019	0.009	0.5	0.117	0.21	thioredoxin-like protein	-
BC_CHIPZ_H000975	0.007	0.475	0.141	0.21	reverse-transcriptase domain containing	-
BC_CHIPZ_H001266	0.006	0.11	0.525	0.21	protein transport protein	-
BC_CHIPZ_H002309	0.003	0.041	0.593	0.21	hypothetical protein, conserved	-
BC_CHIPZ_H002000	0.002	0.043	0.591	0.21	dna topoisomerase	-
BC_CHIPZ_H001571	0.002	0.15	0.483	0.21	hypothetical protein, conserved	-
BC_CHIPZ_H001590	0.001	0.054	0.574	0.21	hypothetical protein, conserved	-
BC_CHIPZ_H002388	0.001	0.103	0.519	0.21	ankyrin repeat domain containing protein	-
BC_CHIPZ_H000008	0.001	0.539	0.104	0.21	-30s ribosomal protein s5	-
BC_CHIPZ_H001035	0.001	0.566	0.077	0.21	hypothetical protein, conserved	-
BC_CHIPZ_H001471	0.001	0.516	0.103	0.21	vam6 vps39-like protein	-
BC_CHIPZ_H000365	0.001	0.498	0.138	0.21	---NA---	-
BC_CHIPZ_H001538	0.001	0.368	0.273	0.21	---NA---	-
BC_CHIPZ_H001155	0.001	0.107	0.517	0.21	proteasome subunit alpha type-2-a	-
BC_CHIPZ_H003285	0.001	0.049	0.592	0.21	phosphatidylinositol 4-kinase	-
BC_CHIPZ_H000588	0.001	0.514	0.109	0.21	hypothetical protein, conserved	-
BC_CHIPZ_H001400	0.001	0.073	0.566	0.21	hypothetical protein, conserved	-
BC_CHIPZ_H001755	0	0.385	0.234	0.21	hypothetical protein, conserved	-
BC_CHIPZ_H000405	0	0.156	0.471	0.21	ccaat-box dna binding protein subunit b	-
BC_CHIPZ_H002033	0	0.105	0.529	0.21	hypothetical protein, conserved	-
BC_CHIPZ_H000988	0.405	0.102	0.079	0.2	ccaat-box dna binding protein subunit b	-
BC_CHIPZ_H001873	0.405	0.105	0.096	0.2	tpa: mitochondria fission 1 protein	-
BC_CHIPZ_H001073	0.367	0.078	0.17	0.2	---NA---	-
BC_CHIPZ_H000084	0.3	0.193	0.108	0.2	---NA---	-
BC_CHIPZ_H001215	0.288	0.203	0.1	0.2	---NA---	-
BC_CHIPZ_H002418	0.227	0.05	0.334	0.2	bis(5 -adenosyl)-triphosphatase	a/nc SPW
BC_CHIPZ_H003135	0.209	0.065	0.341	0.2	adrenodoxin-type ferredoxin	-
BC_CHIPZ_H001018	0.205	0.368	0.035	0.2	---NA---	-
BC_CHIPZ_H002749	0.193	0.089	0.318	0.2	---NA---	-
BC_CHIPZ_H002745	0.184	0.368	0.057	0.2	---NA---	-
BC_CHIPZ_H001772	0.179	0.368	0.041	0.2	---NA---	-
BC_CHIPZ_H003318	0.176	0.368	0.045	0.2	---NA---	-
BC_CHIPZ_H003325	0.175	0.368	0.056	0.2	---NA---	-
BC_CHIPZ_H000505	0.175	0.368	0.072	0.2	---NA---	-
BC_CHIPZ_H000651	0.174	0.103	0.316	0.2	u4 tri-snrnp-associated protein 2 isoform x2	-
BC_CHIPZ_H001899	0.167	0.368	0.07	0.2	---NA---	-
BC_CHIPZ_H001017	0.144	0.368	0.088	0.2	---NA---	-
BC_CHIPZ_H000835	0.142	0.368	0.104	0.2	---NA---	-
BC_CHIPZ_H000768	0.137	0.077	0.383	0.2	hypothetical protein, conserved	-
BC_CHIPZ_H002669	0.105	0.368	0.134	0.2	---NA---	-
BC_CHIPZ_H001224	0.104	0.368	0.139	0.2	---NA---	-
BC_CHIPZ_H002483	0.084	0.368	0.147	0.2	---NA---	-
BC_CHIPZ_H003014	0.077	0.327	0.187	0.2	---NA---	-
BC_CHIPZ_H001630	0.05	0.145	0.398	0.2	hypothetical protein, conserved	cSP- and TMD-containing
BC_CHIPZ_H002001	0.044	0.474	0.08	0.2	40s ribosomal protein	-
BC_CHIPZ_H001299	0.037	0.368	NA	0.2	---NA---	-
BC_CHIPZ_H001276	0.036	0.287	0.276	0.2	tatd related deoxyribonuclease	-
BC_CHIPZ_H002390	0.015	0.086	0.486	0.2	CorA-like MD2+ transporter	-
BC_CHIPZ_H001976	0.01	0.368	0.213	0.2	---NA---	-
BC_CHIPZ_H000282	0.006	0.089	0.5	0.2	---NA---	-
BC_CHIPZ_H000287	0.006	0.469	0.134	0.2	hypothetical protein	-
BC_CHIPZ_H002545	0.006	0.108	0.481	0.2	hypothetical protein, conserved	-
BC_CHIPZ_H000390	0.004	0.344	0.24	0.2	ribosome binding protein-	a/nc SPW
BC_CHIPZ_H000324	0.004	0.368	0.24	0.2	---NA---	-
BC_CHIPZ_H002916	0.002	0.067	0.519	0.2	periodic tryptophan protein 1 homolog	-
BC_CHIPZ_H002830	0.002	0.04	0.547	0.2	cyclin2 related protein	-
BC_CHIPZ_H001965	0.002	0.502	0.096	0.2	vacuolar protein sorting-associated protein domain containing	-
BC_CHIPZ_H001659	0.002	0.076	0.52	0.2	40s ribosomal protein	-
BC_CHIPZ_H000180	0.001	0.153	0.445	0.2	lccl domain containing	a/nc SPW
BC_CHIPZ_H002432	0.001	0.254	0.355	0.2	hypothetical protein, conserved	-
BC_CHIPZ_H002982	0.001	0.049	0.535	0.2	cell division cycle protein 48	-
BC_CHIPZ_H000566	0.001	0.378	0.222	0.2	hypothetical protein, conserved	-
BC_CHIPZ_H002088	0.001	0.531	0.072	0.2	tetratricopeptide repeat-containing protein	-
BC_CHIPZ_H001170	0.001	0.453	0.16	0.2	rna-binding protein	-
BC_CHIPZ_H002966	0	0.062	0.549	0.2	hypothetical protein, conserved	-
BC_CHIPZ_H000085	0.432	0.084	0.063	0.19	---NA---	-
BC_CHIPZ_H001251	0.42	0.063	0.082	0.19	translation initiation factor if-2	-
BC_CHIPZ_H001653	0.42	0.055	0.085	0.19	---NA---	-
BC_CHIPZ_H000930	0.398	0.099	0.074	0.19	---NA---	-
BC_CHIPZ_H002881	0.363	0.134	0.085	0.19	pa14 domain-containing protein	-
BC_CHIPZ_H003076	0.357	0.057	0.141	0.19	trna wybutosine-synthesizing protein 1 homolog	-
BC_CHIPZ_H001068	0.351	0.138	0.073	0.19	---NA---	-
BC_CHIPZ_H002035	0.346	0.089	0.13	0.19	conserved hypothetical protein	-
BC_CHIPZ_H000211	0.324	0.12	0.134	0.19	---NA---	-
BC_CHIPZ_H000898	0.235	0.09	0.239	0.19	hypothetical protein	-
BC_CHIPZ_H000438	0.212	0.078	0.275	0.19	reverse-transcriptase domain containing	-
BC_CHIPZ_H002962	0.2	0.214	0.152	0.19	hypothetical protein, conserved	-
BC_CHIPZ_H003141	0.183	0.305	0.076	0.19	-vacuolar protein sorting-associated protein 11 homolog	-
BC_CHIPZ_H003192	0.159	0.368	0.038	0.19	---NA---	-
BC_CHIPZ_H002344	0.11	0.368	0.102	0.19	---NA---	-
BC_CHIPZ_H002590	0.089	0.368	0.108	0.19	---NA---	-
BC_CHIPZ_H002746	0.085	0.368	0.108	0.19	---NA---	-
BC_CHIPZ_H001751	0.084	0.368	0.118	0.19	---NA---	-
BC_CHIPZ_H001553	0.077	0.368	0.121	0.19	---NA---	-
BC_CHIPZ_H000466	0.069	0.099	0.391	0.19	trna binding domain-containing protein	-
BC_CHIPZ_H003448	0.066	0.418	0.096	0.19	translation initiation factor	-
BC_CHIPZ_H000435	0.058	0.402	0.11	0.19	---NA---	-
BC_CHIPZ_H003442	0.042	0.368	0.156	0.19	---NA---	-
BC_CHIPZ_H000088	0.037	0.143	0.386	0.19	---NA---	-
BC_CHIPZ_H002204	0.022	0.331	0.231	0.19	ClpB, putative	-
BC_CHIPZ_H001292	0.019	0.368	0.171	0.19	---NA---	-
BC_CHIPZ_H003398	0.015	0.368	NA	0.19	---NA---	-
BC_CHIPZ_H001774	0.013	0.368	NA	0.19	---NA---	-
BC_CHIPZ_H001877	0.012	0.368	NA	0.19	---NA---	-
BC_CHIPZ_H000203	0.009	0.143	0.421	0.19	dual-specificity protein	-
BC_CHIPZ_H002904	0.006	0.368	NA	0.19	---NA---	-
BC_CHIPZ_H002896	0.005	0.466	0.093	0.19	inner membrane complex sub-compartment protein	-
BC_CHIPZ_H003273	0.005	0.339	0.233	0.19	eukaryotic translation initiation factor 2 alpha	-
BC_CHIPZ_H002144	0.003	0.1	0.474	0.19	gram domain-containing protein	-
BC_CHIPZ_H002130	0.003	0.1	0.474	0.19	gram domain-containing protein	-
BC_CHIPZ_H003172	0.003	0.429	0.152	0.19	ethanolamine-phosphate cytidylyltransferase	-
BC_CHIPZ_H000788	0.003	0.296	0.264	0.19	eukaryotic peptide chain release factor subunit 1	-
BC_CHIPZ_H001371	0.002	0.252	0.314	0.19	-spindle pole body component 110	-
BC_CHIPZ_H000746	0.002	0.123	0.451	0.19	tubulin alpha	-
BC_CHIPZ_H002382	0.001	0.192	0.376	0.19	dead (asp-glu-ala-asp) box polypeptide ddx3x	-
BC_CHIPZ_H001917	0.001	0.17	0.393	0.19	methylcitrate synthase	-
BC_CHIPZ_H001950	0.001	0.176	0.401	0.19	tetratricopeptide repeat-containing protein	-
BC_CHIPZ_H002877	0.001	0.448	0.119	0.19	anonymous antigen-1	-
BC_CHIPZ_H001679	0.001	0.088	0.471	0.19	hypothetical protein	-
BC_CHIPZ_H002349	0.001	0.501	0.081	0.19	hypothetical protein, conserved	-
BC_CHIPZ_H001588	0.001	0.053	0.519	0.19	udp-n-acetylglucosamine pyrophosphorylase	-
BC_CHIPZ_H001522	0.001	0.399	0.171	0.19	---NA---	a/nc SPW
BC_CHIPZ_H001013	0.001	0.269	0.304	0.19	hypothetical protein	-
BC_CHIPZ_H000481	0.001	0.182	0.373	0.19	corepressor complex crc230	-
BC_CHIPZ_H003220	0.001	0.351	0.222	0.19	peptidylprolyl isomerase domain-containing protein	-
BC_CHIPZ_H002192	0.001	0.052	0.518	0.19	mcm10 replication factor	-
BC_CHIPZ_H002052	0.001	0.409	0.174	0.19	hypothetical protein BBBOND_0208180	-
BC_CHIPZ_H001160	0	0.471	0.112	0.19	---NA---	-
BC_CHIPZ_H001938	0	0.078	0.493	0.19	aarp2cn domain-containing protein	-
BC_CHIPZ_H002217	0	0.11	0.456	0.19	importin subunit related	-
BC_CHIPZ_H002243	0	0.057	0.504	0.19	repressor of rna polymerase iii transcription	-
BC_CHIPZ_H002492	0	0.095	0.468	0.19	exodeoxyribonuclease iii	-
BC_CHIPZ_H002691	0.376	0.067	0.108	0.18	peptidyl-prolyl cis-trans isomerase	-
BC_CHIPZ_H001591	0.344	0.051	0.131	0.18	hypothetical protein	-
BC_CHIPZ_H002925	0.285	0.049	0.193	0.18	hypothetical protein	-
BC_CHIPZ_H000025	0.257	0.057	0.232	0.18	suppressor of kinetochore protein 1	-
BC_CHIPZ_H001777	0.246	0.159	0.149	0.18	---NA---	-
BC_CHIPZ_H001765	0.192	0.199	0.141	0.18	---NA---	-
BC_CHIPZ_H001047	0.136	0.167	0.228	0.18	---NA---	-
BC_CHIPZ_H003062	0.094	0.368	0.078	0.18	---NA---	cSP-containing
BC_CHIPZ_H002106	0.092	0.368	0.071	0.18	---NA---	-
BC_CHIPZ_H000220	0.084	0.368	0.081	0.18	---NA---	-
BC_CHIPZ_H002938	0.081	0.368	0.094	0.18	---NA---	-
BC_CHIPZ_H002998	0.078	0.215	0.248	0.18	---NA---	-
BC_CHIPZ_H001111	0.075	0.393	0.064	0.18	preprotein subunit	a/nc SPW and TMD-containing
BC_CHIPZ_H003138	0.074	0.122	0.35	0.18	hypothetical protein, conserved	-
BC_CHIPZ_H000741	0.073	0.093	0.387	0.18	probable protein s-acyltransferase 1	-
BC_CHIPZ_H002087	0.073	0.368	0.089	0.18	---NA---	-
BC_CHIPZ_H000222	0.071	0.368	0.097	0.18	---NA---	-
BC_CHIPZ_H000854	0.059	0.368	0.122	0.18	---NA---	-
BC_CHIPZ_H000725	0.027	0.071	0.435	0.18	palmitoyltransferase zdhhc3	-
BC_CHIPZ_H001420	0.024	0.277	0.238	0.18	---NA---	-
BC_CHIPZ_H003397	0.02	0.368	0.164	0.18	---NA---	-
BC_CHIPZ_H001473	0.019	0.139	0.381	0.18	hypothetical protein	-
BC_CHIPZ_H003446	0.014	0.181	0.337	0.18	pumilio-family rna binding repeat domain containing protein	-
BC_CHIPZ_H001808	0.009	0.144	0.393	0.18	hypothetical protein	-
BC_CHIPZ_H003459	0.008	0.426	0.092	0.18	---NA---	-
BC_CHIPZ_H002915	0.004	0.431	0.093	0.18	40s ribosomal protein	-
BC_CHIPZ_H002954	0.003	0.066	0.48	0.18	phosphoglycerate kinase	-
BC_CHIPZ_H002750	0.003	0.368	0.165	0.18	---NA---	-
BC_CHIPZ_H002816	0.003	0.075	0.47	0.18	reverse-transcriptase domain containing	-
BC_CHIPZ_H001874	0.002	0.368	NA	0.18	---NA---	-
BC_CHIPZ_H001973	0.002	0.368	0.182	0.18	---NA---	-
BC_CHIPZ_H001898	0.002	0.438	0.103	0.18	hypothetical protein BBBOND_0303180	-
BC_CHIPZ_H002529	0.002	0.072	0.455	0.18	atp delta epsilon beta-sandwich domain containing protein	-
BC_CHIPZ_H001141	0.002	0.426	0.114	0.18	hypothetical protein, conserved	-
BC_CHIPZ_H000822	0.001	0.209	0.34	0.18	---NA---	-
BC_CHIPZ_H001907	0.001	0.131	0.393	0.18	methylcitrate synthase	-
BC_CHIPZ_H001548	0.001	0.069	0.468	0.18	variant erythrocyte surface antigen-1 family protein	a/nc SPW
BC_CHIPZ_H003278	0.001	0.234	0.304	0.18	---NA---	-
BC_CHIPZ_H003353	0.001	0.464	0.062	0.18	ef hand family protein	-
BC_CHIPZ_H002866	0.001	0.099	0.452	0.18	fructose- -bisphosphate aldolase	-
BC_CHIPZ_H001193	0.001	0.096	0.433	0.18	arm repeat partial	-
BC_CHIPZ_H000950	0.001	0.509	0.035	0.18	---NA---	-
BC_CHIPZ_H001582	0	0.387	0.167	0.18	hsp70-like protein	-
BC_CHIPZ_H000361	0	0.16	0.387	0.18	aaa family atpase afg2	-
BC_CHIPZ_H002713	0	0.36	0.175	0.18	hypothetical protein, conserved	-
BC_CHIPZ_H001589	0	0.33	0.206	0.18	hypothetical protein, conserved	-
BC_CHIPZ_H001138	0	0.18	0.368	0.18	protein phosphatase family protein	-
BC_CHIPZ_H003133	0.435	0.037	0.047	0.17	translation initiation factor eif epsilon	-
BC_CHIPZ_H001520	0.41	0.045	0.048	0.17	---NA---	a/nc SPW
BC_CHIPZ_H002939	0.386	0.055	0.078	0.17	---NA---	-
BC_CHIPZ_H001185	0.375	0.021	0.107	0.17	cytochrome c oxidase copper chaperone	-
BC_CHIPZ_H000531	0.375	0.066	0.071	0.17	reverse-transcriptase domain containing	-
BC_CHIPZ_H001244	0.363	0.092	0.042	0.17	small nuclear ribonucleoprotein	-
BC_CHIPZ_H000060	0.259	0.148	0.09	0.17	---NA---	-
BC_CHIPZ_H001811	0.254	0.165	0.084	0.17	hypothetical protein, conserved	-
BC_CHIPZ_H002958	0.238	0.228	0.046	0.17	---NA---	-
BC_CHIPZ_H002463	0.182	0.238	0.094	0.17	---NA---	-
BC_CHIPZ_H000947	0.169	0.129	0.223	0.17	57-kda merozoite antigen	a/nc SPW
BC_CHIPZ_H002787	0.156	0.233	0.114	0.17	hypothetical protein, conserved	-
BC_CHIPZ_H000366	0.133	0.233	0.131	0.17	translation initiation factor	-
BC_CHIPZ_H000910	0.113	0.193	0.216	0.17	cytosol aminopeptidase catalytic domain containing family	-
BC_CHIPZ_H001203	0.09	0.368	0.063	0.17	---NA---	-
BC_CHIPZ_H002901	0.08	0.368	0.071	0.17	---NA---	-
BC_CHIPZ_H001847	0.074	0.368	0.059	0.17	---NA---	-
BC_CHIPZ_H000210	0.07	0.368	0.077	0.17	---NA---	-
BC_CHIPZ_H003401	0.069	0.368	0.058	0.17	---NA---	-
BC_CHIPZ_H002157	0.069	0.127	0.321	0.17	dna replication licensing factor	-
BC_CHIPZ_H002042	0.065	0.198	0.25	0.17	---NA---	-
BC_CHIPZ_H002332	0.064	0.368	0.085	0.17	---NA---	-
BC_CHIPZ_H002121	0.062	0.368	0.086	0.17	---NA---	-
BC_CHIPZ_H001012	0.06	0.368	0.077	0.17	---NA---	-
BC_CHIPZ_H001364	0.055	0.368	0.084	0.17	---NA---	-
BC_CHIPZ_H001622	0.052	0.368	0.103	0.17	---NA---	-
BC_CHIPZ_H003342	0.047	0.098	0.363	0.17	methionine type i	-
BC_CHIPZ_H000554	0.03	0.398	0.087	0.17	hypothetical protein, conserved	-
BC_CHIPZ_H002491	0.028	0.403	0.082	0.17	---NA---	-
BC_CHIPZ_H001295	0.024	0.363	0.129	0.17	---NA---	-
BC_CHIPZ_H000675	0.024	0.145	0.337	0.17	phosphate transporter	-
BC_CHIPZ_H000535	0.023	0.368	0.111	0.17	---NA---	-
BC_CHIPZ_H002585	0.019	0.399	0.079	0.17	---NA---	-
BC_CHIPZ_H000931	0.008	0.118	0.385	0.17	hypothetical protein BBBOND_0312140	N-terminal TMD-containing
BC_CHIPZ_H000360	0.006	0.368	0.143	0.17	---NA---	-
BC_CHIPZ_H002148	0.005	0.119	0.376	0.17	hypothetical protein, conserved	-
BC_CHIPZ_H000604	0.004	0.368	0.142	0.17	---NA---	cSP-containing
BC_CHIPZ_H000242	0.004	0.368	0.124	0.17	---NA---	a/nc SPW
BC_CHIPZ_H000426	0.004	0.368	0.145	0.17	---NA---	-
BC_CHIPZ_H000617	0.003	0.368	0.134	0.17	---NA---	-
BC_CHIPZ_H001389	0.003	0.357	0.143	0.17	-probable exosome complex exonuclease 1	-
BC_CHIPZ_H001491	0.003	0.136	0.376	0.17	hypothetical protein, conserved	-
BC_CHIPZ_H001574	0.002	0.389	0.105	0.17	hypothetical protein, conserved	-
BC_CHIPZ_H003059	0.002	0.368	0.136	0.17	---NA---	-
BC_CHIPZ_H001603	0.001	0.402	0.112	0.17	hypothetical protein, conserved	-
BC_CHIPZ_H000731	0.001	0.274	0.236	0.17	hypothetical protein	-
BC_CHIPZ_H003040	0.001	0.464	0.038	0.17	rab11b	-
BC_CHIPZ_H001326	0.001	0.404	0.09	0.17	---NA---	-
BC_CHIPZ_H000816	0.001	0.346	0.17	0.17	---NA---	-
BC_CHIPZ_H001194	0.001	0.213	0.308	0.17	glycosyl hydrolases family 35 domain-containing protein	-
BC_CHIPZ_H001308	0.001	0.203	0.317	0.17	gtp-binding protein	-
BC_CHIPZ_H002500	0.001	0.113	0.393	0.17	o-sialoglycoprotein endopeptidase	a/nc SPW
BC_CHIPZ_H002213	0.001	0.407	0.102	0.17	hypothetical protein, conserved	-
BC_CHIPZ_H003213	0	0.41	0.097	0.17	---NA---	-
BC_CHIPZ_H002651	0	0.085	0.434	0.17	serine threonine-protein phosphatase pp2a catalytic subunit	-
BC_CHIPZ_H002693	0	0.366	0.148	0.17	hypothetical protein, conserved	-
BC_CHIPZ_H001768	0	0.368	0.129	0.17	---NA---	-
BC_CHIPZ_H002941	0.381	0.034	0.064	0.16	---NA---	-
BC_CHIPZ_H000146	0.374	0.044	0.072	0.16	---NA---	-
BC_CHIPZ_H001618	0.368	0.063	0.052	0.16	---NA---	-
BC_CHIPZ_H001718	0.367	0.029	0.071	0.16	ribosomal rna large subunit methyltransferase j family protein	-
BC_CHIPZ_H001832	0.353	0.061	0.075	0.16	hypothetical protein BBBOND_0205250	-
BC_CHIPZ_H001245	0.299	0.13	0.055	0.16	hypothetical protein, conserved	-
BC_CHIPZ_H001296	0.282	0.111	0.094	0.16	---NA---	-
BC_CHIPZ_H001577	0.241	0.153	0.09	0.16	hypothetical protein	a/nc SPW
BC_CHIPZ_H000317	0.238	0.093	0.147	0.16	---NA---	-
BC_CHIPZ_H001180	0.14	0.211	0.115	0.16	---NA---	-
BC_CHIPZ_H000245	0.088	0.316	0.07	0.16	glutamyl-trna synthetase	-
BC_CHIPZ_H003212	0.076	0.077	0.326	0.16	hypothetical protein BBBOND_0105900	-
BC_CHIPZ_H001762	0.074	0.368	0.047	0.16	---NA---	-
BC_CHIPZ_H000527	0.071	0.368	0.053	0.16	---NA---	-
BC_CHIPZ_H003015	0.07	0.057	0.359	0.16	pre-mrna branch site protein p14	-
BC_CHIPZ_H002065	0.066	0.075	0.349	0.16	proteasome subunit alpha type 1	-
BC_CHIPZ_H003048	0.061	0.25	0.166	0.16	profilin	-
BC_CHIPZ_H002078	0.06	0.368	0.058	0.16	---NA---	-
BC_CHIPZ_H003201	0.035	0.368	0.073	0.16	---NA---	-
BC_CHIPZ_H001614	0.026	0.368	0.079	0.16	---NA---	-
BC_CHIPZ_H001444	0.023	0.368	0.102	0.16	---NA---	-
BC_CHIPZ_H000040	0.018	0.12	0.34	0.16	peptidyl-prolyl cis-trans	-
BC_CHIPZ_H003304	0.017	0.059	0.409	0.16	cytoplasmic dynein heavy	-
BC_CHIPZ_H002955	0.013	0.417	0.063	0.16	60s ribosomal protein l35	-
BC_CHIPZ_H000402	0.012	0.368	0.086	0.16	---NA---	-
BC_CHIPZ_H000244	0.012	0.368	0.091	0.16	---NA---	-
BC_CHIPZ_H001260	0.011	0.339	0.118	0.16	yor3162c protein	-
BC_CHIPZ_H001075	0.01	0.368	0.111	0.16	---NA---	-
BC_CHIPZ_H001410	0.008	0.188	0.291	0.16	kringle domain-containing protein	-
BC_CHIPZ_H000767	0.007	0.047	0.435	0.16	peptidyl-prolyl cis-trans isomerase e	-
BC_CHIPZ_H000224	0.006	0.368	0.102	0.16	---NA---	a/nc SPW and TMD-containing
BC_CHIPZ_H003132	0.006	0.359	0.116	0.16	membrane occupation and recognition nexus protein morn1	-
BC_CHIPZ_H002468	0.006	0.368	0.095	0.16	---NA---	-
BC_CHIPZ_H003070	0.006	0.368	0.093	0.16	---NA---	-
BC_CHIPZ_H002462	0.006	0.368	0.106	0.16	---NA---	-
BC_CHIPZ_H001236	0.006	0.368	0.103	0.16	---NA---	-
BC_CHIPZ_H003021	0.005	0.322	0.14	0.16	hypothetical protein, conserved	-
BC_CHIPZ_H002984	0.004	0.368	0.1	0.16	---NA---	-
BC_CHIPZ_H000495	0.004	0.201	0.287	0.16	reverse-transcriptase domain containing	-
BC_CHIPZ_H002990	0.004	0.07	0.41	0.16	ubiquinol-cytochrome c reductase	-
BC_CHIPZ_H002401	0.004	0.165	0.324	0.16	conserved plasmodium protein	-
BC_CHIPZ_H000274	0.004	0.086	0.388	0.16	nucleolar protein	-
BC_CHIPZ_H002438	0.004	0.362	0.114	0.16	---NA---	a/nc SPW
BC_CHIPZ_H001531	0.003	0.41	0.079	0.16	hypothetical protein BBBOND_0303040	-
BC_CHIPZ_H003329	0.003	0.058	0.406	0.16	ribosome binding protein-	N-terminal TMD-containing
BC_CHIPZ_H000278	0.003	0.39	0.084	0.16	elongation factor 1-alpha	-
BC_CHIPZ_H000126	0.003	0.055	0.432	0.16	mbp-1 interacting protein-2a family protein	-
BC_CHIPZ_H000139	0.003	0.371	0.103	0.16	---NA---	-
BC_CHIPZ_H001483	0.002	0.069	0.403	0.16	low quality protein: autoaggregation-mediating protein	-
BC_CHIPZ_H001982	0.002	0.374	0.103	0.16	protein kinase domain containing protein	-
BC_CHIPZ_H001387	0.002	0.382	0.082	0.16	---NA---	-
BC_CHIPZ_H003060	0.002	0.37	0.101	0.16	---NA---	-
BC_CHIPZ_H002602	0.002	0.368	0.096	0.16	---NA---	-
BC_CHIPZ_H003384	0.001	0.373	0.111	0.16	conserved protein	-
BC_CHIPZ_H002107	0.001	0.311	0.154	0.16	---NA---	-
BC_CHIPZ_H000964	0.001	0.368	0.102	0.16	---NA---	-
BC_CHIPZ_H000162	0.001	0.191	0.279	0.16	s1 rna binding domain-containing protein	-
BC_CHIPZ_H002976	0.001	0.368	0.103	0.16	---NA---	-
BC_CHIPZ_H001289	0.001	0.223	0.269	0.16	calcium-dependent protein kinase cdpk2b	a/nc SPW
BC_CHIPZ_H001279	0.001	0.368	0.102	0.16	---NA---	-
BC_CHIPZ_H001248	0	0.11	0.357	0.16	kinesin-like protein	-
BC_CHIPZ_H002205	0	0.397	0.091	0.16	conserved plasmodium protein	-
BC_CHIPZ_H001704	0	0.138	0.352	0.16	hypothetical protein, conserved	-
BC_CHIPZ_H003265	0	0.417	0.068	0.16	heat repeat-containing protein	-
BC_CHIPZ_H000861	0	0.423	0.061	0.16	cathepsin c	-
BC_CHIPZ_H002879	0	0.368	0.115	0.16	---NA---	-
BC_CHIPZ_H002423	0	0.394	0.098	0.16	hypothetical protein, conserved	-
BC_CHIPZ_H003012	0.321	0.062	0.054	0.15	subtilisin-like protease	-
BC_CHIPZ_H001204	0.293	0.059	0.093	0.15	---NA---	-
BC_CHIPZ_H003052	0.292	0.068	0.079	0.15	hypothetical protein, conserved	-
BC_CHIPZ_H002532	0.283	0.087	0.071	0.15	prenyltransferase and squalene oxidase repeat-containing protein	-
BC_CHIPZ_H000484	0.274	0.083	0.09	0.15	dna-damage inducible protein	a/nc SPW
BC_CHIPZ_H003372	0.269	0.132	0.048	0.15	---NA---	-
BC_CHIPZ_H003020	0.255	0.042	0.14	0.15	dna replication licensing factor	-
BC_CHIPZ_H001523	0.248	0.115	0.08	0.15	hypothetical protein BBBOND_0308820	a/nc SPW
BC_CHIPZ_H001778	0.241	0.12	0.101	0.15	---NA---	-
BC_CHIPZ_H001771	0.208	0.102	0.126	0.15	---NA---	-
BC_CHIPZ_H000082	0.207	0.124	0.118	0.15	---NA---	-
BC_CHIPZ_H002695	0.199	0.072	0.191	0.15	proliferating cell nuclear antigen	-
BC_CHIPZ_H000136	0.197	0.126	0.13	0.15	fanconi anemia group j protein homolog	cSP-containing
BC_CHIPZ_H002948	0.192	0.054	0.212	0.15	threonyl-trna synthetase	-
BC_CHIPZ_H003089	0.19	0.141	0.106	0.15	prolyl-trna synthetase	-
BC_CHIPZ_H000298	0.189	0.149	0.1	0.15	---NA---	-
BC_CHIPZ_H002849	0.179	0.2	0.066	0.15	---NA---	-
BC_CHIPZ_H001124	0.176	0.16	0.117	0.15	hypothetical protein, conserved	-
BC_CHIPZ_H002658	0.175	0.234	0.05	0.15	ubiquitin-related modifier	-
BC_CHIPZ_H001094	0.143	0.095	0.205	0.15	---NA---	-
BC_CHIPZ_H002072	0.129	0.12	0.2	0.15	glucosamine-fructose-6-phosphate aminotransferase	-
BC_CHIPZ_H001967	0.124	0.073	0.245	0.15	vacuolar protein sorting-associated protein domain containing	-
BC_CHIPZ_H000108	0.121	0.187	0.135	0.15	---NA---	-
BC_CHIPZ_H001202	0.116	0.229	0.112	0.15	conserved plasmodium protein	-
BC_CHIPZ_H001163	0.086	0.253	0.115	0.15	hypothetical protein, conserved	-
BC_CHIPZ_H001088	0.079	0.243	0.119	0.15	---NA---	-
BC_CHIPZ_H002339	0.068	0.045	0.324	0.15	protoheme ix farnesyltransferase	cSP- and TMD-containing
BC_CHIPZ_H002895	0.067	0.197	0.183	0.15	---NA---	-
BC_CHIPZ_H000943	0.058	0.157	0.238	0.15	variant erythrocyte surface antigen- beta subunit	a/nc SPW
BC_CHIPZ_H002093	0.042	0.154	0.24	0.15	caax metallo	-
BC_CHIPZ_H000335	0.033	0.244	0.173	0.15	myristoyl- :protein n- n-terminal domain containing protein	-
BC_CHIPZ_H000983	0.031	0.368	0.053	0.15	---NA---	-
BC_CHIPZ_H000488	0.031	0.071	0.343	0.15	adp atp transporter on adenylate	-
BC_CHIPZ_H000520	0.024	0.368	0.048	0.15	---NA---	-
BC_CHIPZ_H000221	0.022	0.351	0.077	0.15	---NA---	-
BC_CHIPZ_H001854	0.021	0.368	0.065	0.15	---NA---	-
BC_CHIPZ_H001133	0.019	0.04	0.377	0.15	protein mrp homolog	-
BC_CHIPZ_H000486	0.019	0.368	0.058	0.15	---NA---	-
BC_CHIPZ_H001360	0.016	0.368	0.056	0.15	---NA---	-
BC_CHIPZ_H002870	0.012	0.368	0.056	0.15	---NA---	-
BC_CHIPZ_H002333	0.011	0.368	0.085	0.15	---NA---	-
BC_CHIPZ_H002867	0.011	0.06	0.374	0.15	protein arginine n-methyltransferase 5	-
BC_CHIPZ_H003332	0.01	0.135	0.308	0.15	50s ribosomal protein	-
BC_CHIPZ_H003200	0.01	0.368	0.074	0.15	---NA---	-
BC_CHIPZ_H002017	0.009	0.223	0.215	0.15	---NA---	-
BC_CHIPZ_H000797	0.008	0.368	0.068	0.15	---NA---	-
BC_CHIPZ_H002576	0.007	0.368	0.077	0.15	---NA---	-
BC_CHIPZ_H002622	0.007	0.368	0.089	0.15	---NA---	-
BC_CHIPZ_H000615	0.007	0.368	0.079	0.15	---NA---	-
BC_CHIPZ_H000080	0.007	0.368	0.088	0.15	---NA---	-
BC_CHIPZ_H001775	0.005	0.368	0.078	0.15	---NA---	-
BC_CHIPZ_H000748	0.005	0.278	0.171	0.15	serine protease	-
BC_CHIPZ_H000395	0.005	0.368	0.066	0.15	---NA---	-
BC_CHIPZ_H001095	0.004	0.368	0.074	0.15	---NA---	-
BC_CHIPZ_H002384	0.003	0.368	0.073	0.15	---NA---	-
BC_CHIPZ_H003403	0.003	0.11	0.348	0.15	signal peptide-containing protein	-
BC_CHIPZ_H001149	0.002	0.181	0.272	0.15	protein kinase domain containing protein	-
BC_CHIPZ_H000818	0.002	0.368	0.071	0.15	---NA---	-
BC_CHIPZ_H002004	0.002	0.056	0.397	0.15	vacuolar protein sorting-associated protein 52 a isoform x1	-
BC_CHIPZ_H001024	0.002	0.368	0.068	0.15	---NA---	-
BC_CHIPZ_H000081	0.002	0.368	0.073	0.15	---NA---	-
BC_CHIPZ_H003289	0.002	0.368	0.069	0.15	---NA---	-
BC_CHIPZ_H002209	0.001	0.368	0.07	0.15	---NA---	-
BC_CHIPZ_H000896	0.001	0.368	0.068	0.15	---NA---	-
BC_CHIPZ_H002771	0.001	0.191	0.252	0.15	thrombospondin-related protein	a/nc SPW
BC_CHIPZ_H002215	0.001	0.189	0.251	0.15	---NA---	-
BC_CHIPZ_H002560	0.001	0.128	0.321	0.15	hypothetical protein, conserved	-
BC_CHIPZ_H003426	0.001	0.368	0.083	0.15	---NA---	-
BC_CHIPZ_H000933	0.001	0.349	0.093	0.15	---NA---	-
BC_CHIPZ_H000515	0.001	0.368	0.07	0.15	---NA---	-
BC_CHIPZ_H001560	0.001	0.068	0.374	0.15	high mobility group protein	-
BC_CHIPZ_H002840	0.001	0.393	0.07	0.15	---NA---	-
BC_CHIPZ_H000355	0.001	0.314	0.149	0.15	histone deacetylase	-
BC_CHIPZ_H000378	0.001	0.187	0.261	0.15	cytochrome c oxidase subunit	-
BC_CHIPZ_H000672	0	0.368	0.093	0.15	---NA---	-
BC_CHIPZ_H002502	0	0.368	0.083	0.15	---NA---	-
BC_CHIPZ_H001080	0	0.371	0.088	0.15	---NA---	-
BC_CHIPZ_H002304	0	0.399	0.06	0.15	coronin binding	-
BC_CHIPZ_H001164	0	0.368	0.075	0.15	---NA---	-
BC_CHIPZ_H002549	0	0.395	0.061	0.15	hypothetical protein BBBOND_0310170	-
BC_CHIPZ_H003331	0	0.159	0.281	0.15	50s ribosomal protein	-
BC_CHIPZ_H002668	0	0.368	0.075	0.15	---NA---	-
BC_CHIPZ_H002016	0	0.408	0.03	0.15	hypothetical protein, conserved	-
BC_CHIPZ_H003449	0	0.043	0.405	0.15	zinc c3hc4 type (ring finger) protein	-
BC_CHIPZ_H002295	0.304	0.047	0.079	0.14	ulp1 protease c-terminal catalytic domain-containing protein	-
BC_CHIPZ_H000416	0.3	0.04	0.076	0.14	cysteine protease	-
BC_CHIPZ_H000363	0.274	0.055	0.104	0.14	ribosome binding protein-	a/nc SPW
BC_CHIPZ_H000318	0.254	0.117	0.062	0.14	---NA---	-
BC_CHIPZ_H002851	0.253	0.084	0.096	0.14	---NA---	-
BC_CHIPZ_H003215	0.245	0.051	0.112	0.14	dna-directed rna polymerase	-
BC_CHIPZ_H000035	0.239	0.132	0.057	0.14	---NA---	-
BC_CHIPZ_H002201	0.231	0.097	0.089	0.14	mitochondrial carrier	-
BC_CHIPZ_H002589	0.217	0.11	0.09	0.14	---NA---	-
BC_CHIPZ_H002732	0.217	0.086	0.106	0.14	hypothetical protein, conserved	-
BC_CHIPZ_H002712	0.217	0.086	0.106	0.14	hypothetical protein, conserved	-
BC_CHIPZ_H001050	0.214	0.035	0.156	0.14	secreted antigen 1	a/nc SPW
BC_CHIPZ_H001688	0.204	0.11	0.119	0.14	---NA---	-
BC_CHIPZ_H001396	0.192	0.131	0.095	0.14	dna topoisomerase 3-beta-1	-
BC_CHIPZ_H000940	0.188	0.107	0.123	0.14	---NA---	-
BC_CHIPZ_H000749	0.182	0.165	0.061	0.14	---NA---	-
BC_CHIPZ_H002416	0.12	0.227	0.064	0.14	telomerase reverse transcriptase	-
BC_CHIPZ_H002434	0.12	0.227	0.064	0.14	telomerase reverse transcriptase	-
BC_CHIPZ_H000207	0.088	0.26	0.087	0.14	dnaj hsp40 domain containing	N-terminal TMD-containing
BC_CHIPZ_H003075	0.075	0.05	0.301	0.14	rna methyltransferase	-
BC_CHIPZ_H003457	0.073	0.14	0.214	0.14	---NA---	-
BC_CHIPZ_H002514	0.062	0.234	0.109	0.14	diacylglycerol kinase accessory domain domain-containing protein	-
BC_CHIPZ_H001576	0.058	0.055	0.293	0.14	hypothetical protein, conserved	-
BC_CHIPZ_H003225	0.058	0.046	0.31	0.14	flavodoxin domain containing protein	a/nc SPW
BC_CHIPZ_H002498	0.055	0.14	0.24	0.14	adp-ribosylation factor	-
BC_CHIPZ_H002014	0.043	0.101	0.288	0.14	apicomplexan specific coiled coil protein	-
BC_CHIPZ_H000706	0.017	0.119	0.294	0.14	transmembrane protein	N-terminal TMD-containing
BC_CHIPZ_H003057	0.016	0.368	0.045	0.14	---NA---	-
BC_CHIPZ_H000014	0.014	0.138	0.268	0.14	gtpase ypt3	-
BC_CHIPZ_H001201	0.01	0.199	0.218	0.14	coenzyme q-binding protein coq10	-
BC_CHIPZ_H000893	0.009	0.088	0.314	0.14	trna pseudouridine synthase a	-
BC_CHIPZ_H001057	0.007	0.157	0.241	0.14	cytochrome c oxidase assembly	-
BC_CHIPZ_H002242	0.005	0.113	0.306	0.14	glutaredoxin	-
BC_CHIPZ_H003326	0.005	0.368	0.06	0.14	---NA---	-
BC_CHIPZ_H002185	0.004	0.129	0.28	0.14	hypothetical protein BBBOND_0204050	-
BC_CHIPZ_H000268	0.004	0.054	0.362	0.14	thioredoxin-like protein 4a	-
BC_CHIPZ_H000519	0.004	0.368	0.058	0.14	---NA---	-
BC_CHIPZ_H002442	0.004	0.048	0.366	0.14	telomerase reverse transcriptase (TERT)	-
BC_CHIPZ_H000619	0.004	0.114	0.305	0.14	adenylosuccinate synthetase	-
BC_CHIPZ_H001779	0.003	0.368	0.055	0.14	---NA---	-
BC_CHIPZ_H002103	0.003	0.368	0.062	0.14	---NA---	-
BC_CHIPZ_H000259	0.002	0.346	0.083	0.14	rab 5	-
BC_CHIPZ_H001431	0.002	0.192	0.218	0.14	hypothetical protein, conserved	-
BC_CHIPZ_H001866	0.002	0.251	0.179	0.14	ribosomal protein l9	-
BC_CHIPZ_H001521	0.002	0.08	0.341	0.14	secreted antigen 1	a/nc SPW
BC_CHIPZ_H001195	0.001	0.185	0.229	0.14	---NA---	-
BC_CHIPZ_H001472	0.001	0.257	0.173	0.14	mitochondrial ribosomal protein s22	-
BC_CHIPZ_H003418	0.001	0.067	0.367	0.14	wee kinase	a/nc SPW
BC_CHIPZ_H000569	0.001	0.185	0.226	0.14	vacuolar atp synthase subunit	-
BC_CHIPZ_H000819	0.001	0.368	0.063	0.14	---NA---	-
BC_CHIPZ_H001626	0.001	0.33	0.104	0.14	histone lysine methyltransferase set1	-
BC_CHIPZ_H000575	0.001	0.316	0.107	0.14	polyprenyl synthetase superfamily	-
BC_CHIPZ_H001887	0.001	0.25	0.18	0.14	hypothetical protein, conserved	-
BC_CHIPZ_H000807	0.001	0.368	0.045	0.14	---NA---	-
BC_CHIPZ_H002918	0.001	0.231	0.199	0.14	---NA---	-
BC_CHIPZ_H003232	0.001	0.072	0.336	0.14	conserved hypothetical protein	-
BC_CHIPZ_H003102	0.001	0.326	0.086	0.14	dna-directed rna alpha subunit	-
BC_CHIPZ_H002649	0.001	0.368	0.062	0.14	---NA---	-
BC_CHIPZ_H001883	0.001	0.186	0.223	0.14	aspartyl proteinase	a/nc SPW
BC_CHIPZ_H002268	0.001	0.326	0.083	0.14	hypothetical protein, conserved	-
BC_CHIPZ_H001382	0.001	0.298	0.111	0.14	dna-directed rna polymerase alpha	-
BC_CHIPZ_H001010	0.001	0.058	0.369	0.14	replication factor c subunit 2	-
BC_CHIPZ_H000570	0.001	0.064	0.351	0.14	proteasome regulatory	a/nc SPW
BC_CHIPZ_H002456	0.001	0.297	0.131	0.14	---NA---	-
BC_CHIPZ_H002907	0.001	0.368	0.056	0.14	---NA---	-
BC_CHIPZ_H002444	0.001	0.336	0.079	0.14	nadh dehydrogenase	-
BC_CHIPZ_H000839	0.001	0.368	0.064	0.14	---NA---	-
BC_CHIPZ_H001061	0.001	0.368	0.055	0.14	---NA---	-
BC_CHIPZ_H001665	0.001	0.368	0.063	0.14	---NA---	-
BC_CHIPZ_H000379	0	0.368	0.048	0.14	---NA---	-
BC_CHIPZ_H000004	0	0.091	0.317	0.14	hypothetical protein, conserved	-
BC_CHIPZ_H000113	0	0.354	0.08	0.14	protein kinase domain containing protein	-
BC_CHIPZ_H001307	0	0.315	0.098	0.14	atp-binding domain 1 family protein	-
BC_CHIPZ_H002484	0	0.368	0.06	0.14	---NA---	-
BC_CHIPZ_H000644	0	0.032	0.387	0.14	dna helicase	-
BC_CHIPZ_H000445	0	0.308	0.105	0.14	ubiquitin-conjugating enzyme	-
BC_CHIPZ_H003382	0	0.079	0.348	0.14	hypothetical protein, conserved	-
BC_CHIPZ_H002868	0	0.376	0.043	0.14	proteasome assembly chaperone 4-like	-
BC_CHIPZ_H001150	0	0.361	0.05	0.14	40s ribosomal protein s5	-
BC_CHIPZ_H002032	0	0.287	0.132	0.14	---NA---	-
BC_CHIPZ_H003291	0	0.027	0.404	0.14	zinc finger protein 598 domain containing	-
BC_CHIPZ_H002156	0	0.344	0.067	0.14	dna replication licensing factor	-
BC_CHIPZ_H002936	0	0.368	0.06	0.14	---NA---	-
BC_CHIPZ_H001070	0.26	0.047	0.095	0.13	---NA---	-
BC_CHIPZ_H000643	0.238	0.062	0.081	0.13	atp-dependent dna helicase q1	-
BC_CHIPZ_H000545	0.236	0.096	0.072	0.13	---NA---	-
BC_CHIPZ_H003425	0.232	0.055	0.094	0.13	dnaj domain containing protein	a/nc SPW
BC_CHIPZ_H001993	0.232	0.075	0.068	0.13	dna-directed rna polymerase iii	-
BC_CHIPZ_H002674	0.22	0.057	0.106	0.13	heat shock protein 40	a/nc SPW
BC_CHIPZ_H003407	0.204	0.091	0.103	0.13	leucine carboxyl methyltransferase	-
BC_CHIPZ_H000866	0.199	0.114	0.088	0.13	conserved hypothetical protein	-
BC_CHIPZ_H001848	0.194	0.079	0.127	0.13	hypothetical protein BBBOND_0205250	a/nc SPW and TMD-containing
BC_CHIPZ_H003031	0.19	0.087	0.103	0.13	hect-domain (ubiquitin-transferase) domain-containing protein	-
BC_CHIPZ_H000804	0.177	0.151	0.063	0.13	uncharacterized protein TOT_010000263	-
BC_CHIPZ_H001230	0.176	0.116	0.086	0.13	---NA---	-
BC_CHIPZ_H000370	0.171	0.066	0.154	0.13	gtp binding protein 7 isoform 2 family protein	-
BC_CHIPZ_H000878	0.144	0.154	0.087	0.13	---NA---	-
BC_CHIPZ_H002646	0.138	0.161	0.089	0.13	thiamine abc transporter permease	-
BC_CHIPZ_H000955	0.121	0.083	0.183	0.13	hypothetical protein BBBOND_0312140	N-terminal TMD-containing
BC_CHIPZ_H002308	0.102	0.052	0.225	0.13	u5 snrnp-specific 40 kda	-
BC_CHIPZ_H002248	0.075	0.212	0.111	0.13	hypothetical protein BBBOND_0204490	-
BC_CHIPZ_H000372	0.074	0.195	0.109	0.13	phosphatidylinositol n-acetylglucosaminyltransferase subunit h	-
BC_CHIPZ_H001033	0.061	0.068	0.255	0.13	atp-dependent metalloprotease	-
BC_CHIPZ_H002291	0.061	0.135	0.199	0.13	splicing factor subunit	-
BC_CHIPZ_H001706	0.058	0.253	0.083	0.13	ubiquinol-cytochrome c iron-sulfur subunit	-
BC_CHIPZ_H000912	0.058	0.107	0.217	0.13	reverse-transcriptase domain containing	-
BC_CHIPZ_H002565	0.04	0.297	0.064	0.13	transmembrane protein	-
BC_CHIPZ_H000158	0.039	0.158	0.2	0.13	---NA---	-
BC_CHIPZ_H001393	0.035	0.088	0.278	0.13	---NA---	-
BC_CHIPZ_H000956	0.011	0.238	0.127	0.13	---NA---	-
BC_CHIPZ_H002956	0.009	0.089	0.297	0.13	hypothetical protein, conserved	-
BC_CHIPZ_H001814	0.006	0.296	0.085	0.13	pab-dependent poly -specific ribonuclease subunit 2	-
BC_CHIPZ_H000848	0.005	0.145	0.233	0.13	---NA---	-
BC_CHIPZ_H000468	0.004	0.048	0.352	0.13	ribosomal rna small subunit methyltransferase b	-
BC_CHIPZ_H000740	0.004	0.289	0.1	0.13	ribosomal protein s11	-
BC_CHIPZ_H002415	0.004	0.31	0.087	0.13	u6 snrna-associated sm-like protein	-
BC_CHIPZ_H000114	0.003	0.319	0.059	0.13	glutaminyl-trna synthetase	-
BC_CHIPZ_H000030	0.003	0.049	0.342	0.13	rna recognition motif-containing protein	-
BC_CHIPZ_H002485	0.003	0.368	0.032	0.13	---NA---	-
BC_CHIPZ_H000280	0.003	0.294	0.103	0.13	serine threonine protein kinase	a/nc SPW
BC_CHIPZ_H001842	0.002	0.255	0.126	0.13	ion transport protein	-
BC_CHIPZ_H002523	0.001	0.105	0.271	0.13	sco1 family protein	-
BC_CHIPZ_H002761	0.001	0.13	0.261	0.13	hypothetical protein, conserved	-
BC_CHIPZ_H000850	0.001	0.124	0.277	0.13	hypothetical protein, conserved	-
BC_CHIPZ_H003088	0.001	0.321	0.078	0.13	prolyl-trna synthetase	-
BC_CHIPZ_H002720	0.001	0.204	0.186	0.13	membrane protein	-
BC_CHIPZ_H003466	0.001	0.329	0.073	0.13	ribose 5-phosphate isomerase a	-
BC_CHIPZ_H002519	0.001	0.062	0.331	0.13	chromo (chrromatin organization modifier) domain containing protein	-
BC_CHIPZ_H001844	0.001	0.16	0.221	0.13	erythrocyte membrane protein	-
BC_CHIPZ_H002160	0.001	0.128	0.264	0.13	clathrin coat adaptor	-
BC_CHIPZ_H003140	0	0.152	0.235	0.13	vacuolar protein sorting 11 carboxy-terminal protein	-
BC_CHIPZ_H000444	0	0.143	0.26	0.13	hypothetical protein, conserved	-
BC_CHIPZ_H000057	0	0.231	0.15	0.13	hypothetical protein, conserved	-
BC_CHIPZ_H001810	0	0.278	0.098	0.13	hypothetical protein, conserved	-
BC_CHIPZ_H000572	0	0.136	0.267	0.13	pre-mrna splicing	-
BC_CHIPZ_H002889	0	0.063	0.329	0.13	fructose- -bisphosphate aldolase	-
BC_CHIPZ_H001598	0	0.266	0.116	0.13	---NA---	-
BC_CHIPZ_H000796	0	0.089	0.291	0.13	hypothetical protein BBBOND_0210540	-
BC_CHIPZ_H002736	0	0.077	0.321	0.13	cap-gly domain-containing protein	a/nc SPW
BC_CHIPZ_H002127	0	0.049	0.336	0.13	---NA---	-
BC_CHIPZ_H000597	0.258	0.042	0.049	0.12	---NA---	-
BC_CHIPZ_H001252	0.24	0.048	0.065	0.12	erv1 alr family protein	-
BC_CHIPZ_H003409	0.237	0.064	0.059	0.12	acid cluster protein 33	a/nc SPW
BC_CHIPZ_H000611	0.236	0.071	0.057	0.12	---NA---	-
BC_CHIPZ_H001501	0.231	0.067	0.073	0.12	serine threonin protein	-
BC_CHIPZ_H002740	0.225	0.061	0.089	0.12	ubiquitin-conjugating enzyme	-
BC_CHIPZ_H000134	0.217	0.047	0.111	0.12	n2227-like family protein	-
BC_CHIPZ_H002679	0.204	0.086	0.081	0.12	hypothetical protein, conserved	-
BC_CHIPZ_H001549	0.195	0.101	0.058	0.12	---NA---	-
BC_CHIPZ_H000952	0.195	0.1	0.058	0.12	---NA---	-
BC_CHIPZ_H001552	0.183	0.108	0.072	0.12	---NA---	-
BC_CHIPZ_H002725	0.178	0.073	0.113	0.12	6-cysteine protein	-
BC_CHIPZ_H002232	0.175	0.068	0.104	0.12	hypothetical protein, conserved	-
BC_CHIPZ_H002228	0.172	0.102	0.072	0.12	hypothetical protein, conserved	-
BC_CHIPZ_H002084	0.163	0.108	0.075	0.12	---NA---	-
BC_CHIPZ_H002341	0.154	0.106	0.107	0.12	---NA---	-
BC_CHIPZ_H001267	0.148	0.063	0.144	0.12	calcium-dependent protein kinase cdpk4	a/nc SPW
BC_CHIPZ_H003311	0.146	0.092	0.122	0.12	proteasome subunit beta	-
BC_CHIPZ_H002705	0.141	0.089	0.138	0.12	mitochondrial carrier	-
BC_CHIPZ_H001265	0.138	0.085	0.139	0.12	hypothetical protein	N-terminal TMD-containing
BC_CHIPZ_H001188	0.136	0.119	0.106	0.12	---NA---	-
BC_CHIPZ_H002648	0.135	0.104	0.118	0.12	abc atp-binding domain containing	-
BC_CHIPZ_H003287	0.13	0.112	0.114	0.12	ribosome biogenesis protein	-
BC_CHIPZ_H001404	0.129	0.093	0.15	0.12	elongation factor 4	-
BC_CHIPZ_H000446	0.116	0.167	0.079	0.12	probable cleavage and polyadenylation specificity factor subunit 2	-
BC_CHIPZ_H002321	0.095	0.136	0.143	0.12	hypothetical protein, conserved	-
BC_CHIPZ_H000745	0.089	0.058	0.221	0.12	tubulin alpha chain	-
BC_CHIPZ_H003032	0.086	0.077	0.204	0.12	hypothetical protein BBBOND_0104220	-
BC_CHIPZ_H002244	0.077	0.164	0.127	0.12	---NA---	-
BC_CHIPZ_H003444	0.074	0.194	0.106	0.12	---NA---	-
BC_CHIPZ_H000506	0.066	0.173	0.11	0.12	---NA---	-
BC_CHIPZ_H001693	0.062	0.199	0.094	0.12	---NA---	-
BC_CHIPZ_H002091	0.057	0.203	0.088	0.12	caax metallo	-
BC_CHIPZ_H002287	0.053	0.077	0.222	0.12	nucleolar protein 10	-
BC_CHIPZ_H000886	0.031	0.059	0.26	0.12	duplicated carbonic anhydrase	-
BC_CHIPZ_H001011	0.029	0.247	0.096	0.12	---NA---	-
BC_CHIPZ_H002522	0.027	0.204	0.136	0.12	hypothetical protein, conserved	-
BC_CHIPZ_H000472	0.019	0.173	0.169	0.12	integral membrane protein	-
BC_CHIPZ_H001135	0.012	0.091	0.252	0.12	major facilitator superfamily member	-
BC_CHIPZ_H001913	0.009	0.074	0.273	0.12	t-complex protein gamma subunit	-
BC_CHIPZ_H003106	0.008	0.25	0.093	0.12	adp-ribosylation factor gtpase-activating	-
BC_CHIPZ_H003259	0.008	0.156	0.193	0.12	ribosomal protein l11	-
BC_CHIPZ_H000010	0.006	0.275	0.07	0.12	hypothetical protein, conserved, partial	N-terminal TMD-containing
BC_CHIPZ_H001397	0.005	0.287	0.083	0.12	dna topoisomerase 3-beta isoform x1	-
BC_CHIPZ_H001695	0.004	0.104	0.251	0.12	hypothetical protein	-
BC_CHIPZ_H001454	0.004	0.077	0.288	0.12	succinate dehydrogenase iron-sulfur subunit	-
BC_CHIPZ_H000238	0.003	0.291	0.067	0.12	hypothetical protein, conserved	-
BC_CHIPZ_H000186	0.003	0.086	0.265	0.12	protein jade-1-like isoform x2	-
BC_CHIPZ_H001502	0.003	0.229	0.124	0.12	small nuclear ribonucleoprotein	-
BC_CHIPZ_H001635	0.003	0.255	0.117	0.12	---NA---	-
BC_CHIPZ_H001026	0.002	0.292	0.064	0.12	---NA---	-
BC_CHIPZ_H002100	0.002	0.265	0.091	0.12	aldo keto reductase	-
BC_CHIPZ_H002764	0.002	0.225	0.143	0.12	---NA---	-
BC_CHIPZ_H000719	0.002	0.257	0.101	0.12	ribonuclease p mrp protein subunit	-
BC_CHIPZ_H002375	0.001	0.073	0.28	0.12	cell division cycle protein 48 homolog	-
BC_CHIPZ_H000576	0.001	0.16	0.189	0.12	dna replication licensing factor mcm7	-
BC_CHIPZ_H002366	0.001	0.241	0.127	0.12	sumo-conjugating enzyme ubc9	-
BC_CHIPZ_H000347	0.001	0.161	0.204	0.12	hypothetical protein, conserved	-
BC_CHIPZ_H000376	0.001	0.159	0.2	0.12	hypothetical protein, conserved	-
BC_CHIPZ_H001541	0.001	0.076	0.28	0.12	secreted antigen 1	a/nc SPW
BC_CHIPZ_H003237	0.001	0.233	0.114	0.12	hypothetical protein, conserved	-
BC_CHIPZ_H000375	0.001	0.173	0.181	0.12	hypothetical protein	-
BC_CHIPZ_H000331	0.001	0.216	0.146	0.12	asparaginyl-trna synthetase	-
BC_CHIPZ_H002389	0.001	0.216	0.135	0.12	zinc binding domain	-
BC_CHIPZ_H002198	0.001	0.319	0.054	0.12	hypothetical protein, conserved	-
BC_CHIPZ_H003155	0.001	0.085	0.264	0.12	---NA---	a/nc SPW
BC_CHIPZ_H000273	0.001	0.119	0.227	0.12	nucleolar protein nop56	-
BC_CHIPZ_H000585	0	0.159	0.211	0.12	hypothetical protein, conserved	-
BC_CHIPZ_H000411	0	0.057	0.302	0.12	zinc c2h2 type domain-containing protein	-
BC_CHIPZ_H002999	0	0.053	0.303	0.12	ribosome biogenesis regulatory protein protein	-
BC_CHIPZ_H002991	0	0.289	0.083	0.12	chromatin protein with an at hook and a phd finger domain at the c-terminus	-
BC_CHIPZ_H002011	0	0.262	0.09	0.12	---NA---	-
BC_CHIPZ_H000188	0	0.111	0.259	0.12	hypothetical protein	-
BC_CHIPZ_H002767	0	0.05	0.32	0.12	hypothetical membrane protein	-
BC_CHIPZ_H001850	0	0.11	0.257	0.12	endonuclease exonuclease phosphatase family	-
BC_CHIPZ_H002894	0	0.316	0.043	0.12	proteasome assembly chaperone 4-like isoform x2	-
BC_CHIPZ_H001730	0	0.094	0.264	0.12	s1 rna binding domain-containing protein	-
BC_CHIPZ_H001268	0	0.267	0.078	0.12	---NA---	-
BC_CHIPZ_H001952	0.204	0.057	0.056	0.11	hypothetical protein	-
BC_CHIPZ_H003321	0.203	0.042	0.098	0.11	---NA---	-
BC_CHIPZ_H001014	0.198	0.065	0.055	0.11	---NA---	-
BC_CHIPZ_H000225	0.191	0.107	0.043	0.11	---NA---	-
BC_CHIPZ_H000339	0.189	0.071	0.066	0.11	hypothetical protein, conserved	-
BC_CHIPZ_H001636	0.188	0.072	0.058	0.11	---NA---	-
BC_CHIPZ_H000410	0.182	0.094	0.041	0.11	papain family cysteine protease family member protein	N-terminal TMD-containing
BC_CHIPZ_H003351	0.177	0.073	0.076	0.11	hypothetical protein, conserved	-
BC_CHIPZ_H001564	0.177	0.047	0.105	0.11	thioredoxin	-
BC_CHIPZ_H003219	0.175	0.076	0.092	0.11	peptidyl-prolyl cis-trans	-
BC_CHIPZ_H002559	0.174	0.095	0.076	0.11	---NA---	-
BC_CHIPZ_H000138	0.162	0.071	0.106	0.11	---NA---	-
BC_CHIPZ_H003019	0.161	0.096	0.073	0.11	hypothetical protein BBBOND_0104220	-
BC_CHIPZ_H000564	0.155	0.057	0.112	0.11	60s ribosome subunit biogenesis protein nip7	-
BC_CHIPZ_H000516	0.155	0.113	0.077	0.11	---NA---	-
BC_CHIPZ_H002417	0.154	0.079	0.097	0.11	conserved hypothetical protein	-
BC_CHIPZ_H002216	0.14	0.065	0.113	0.11	hemolysin-iii related subfamily protein	-
BC_CHIPZ_H000101	0.136	0.127	0.072	0.11	protein disulfide-isomerase	-
BC_CHIPZ_H001547	0.127	0.105	0.094	0.11	---NA---	-
BC_CHIPZ_H000582	0.122	0.141	0.08	0.11	hypothetical protein, conserved	-
BC_CHIPZ_H001951	0.121	0.144	0.063	0.11	hypothetical protein, conserved	-
BC_CHIPZ_H002180	0.11	0.095	0.115	0.11	hypothetical protein, conserved	-
BC_CHIPZ_H000434	0.101	0.053	0.167	0.11	trna binding domain containing protein	-
BC_CHIPZ_H002598	0.089	0.166	0.064	0.11	---NA---	-
BC_CHIPZ_H000046	0.085	0.129	0.103	0.11	lipoate-protein ligase	-
BC_CHIPZ_H001713	0.081	0.168	0.094	0.11	wd g-beta repeat containing	-
BC_CHIPZ_H002950	0.074	0.146	0.121	0.11	---NA---	-
BC_CHIPZ_H001529	0.072	0.175	0.075	0.11	ribosome binding protein-	N-terminal TMD-containing
BC_CHIPZ_H002413	0.071	0.181	0.079	0.11	acid phosphatase	-
BC_CHIPZ_H003026	0.066	0.05	0.201	0.11	hypothetical protein, conserved	-
BC_CHIPZ_H000573	0.066	0.176	0.101	0.11	hypothetical protein BEWA_015570	-
BC_CHIPZ_H001408	0.06	0.07	0.19	0.11	---NA---	N-terminal TMD-containing
BC_CHIPZ_H001049	0.058	0.141	0.12	0.11	---NA---	a/nc SPW
BC_CHIPZ_H001405	0.033	0.174	0.115	0.11	elongation factor 4	-
BC_CHIPZ_H000843	0.026	0.192	0.119	0.11	cytochrome oxidase biogenesis protein 1-1	-
BC_CHIPZ_H002568	0.016	0.215	0.106	0.11	---NA---	-
BC_CHIPZ_H001943	0.016	0.235	0.081	0.11	---NA---	-
BC_CHIPZ_H002856	0.011	0.112	0.211	0.11	cysteine desulfurase	-
BC_CHIPZ_H002530	0.011	0.148	0.178	0.11	---NA---	-
BC_CHIPZ_H000991	0.009	0.203	0.105	0.11	prolyl 4-hydroxylase alpha-related protein	-
BC_CHIPZ_H003107	0.009	0.131	0.19	0.11	mrna export	-
BC_CHIPZ_H002525	0.007	0.162	0.163	0.11	hypothetical protein, conserved	-
BC_CHIPZ_H000957	0.006	0.196	0.12	0.11	---NA---	a/nc SPW
BC_CHIPZ_H000003	0.005	0.185	0.126	0.11	---NA---	-
BC_CHIPZ_H000771	0.005	0.053	0.278	0.11	ubiquitin carboxyl-terminal hydrolase 5 isoform x2	-
BC_CHIPZ_H001002	0.005	0.151	0.173	0.11	40s ribosomal protein	-
BC_CHIPZ_H001357	0.004	0.232	0.099	0.11	---NA---	-
BC_CHIPZ_H002817	0.004	0.079	0.234	0.11	pci domain containing protein	a/nc SPW
BC_CHIPZ_H002195	0.003	0.082	0.241	0.11	m17 leucyl aminopeptidase	-
BC_CHIPZ_H000724	0.003	0.084	0.251	0.11	---NA---	-
BC_CHIPZ_H000042	0.003	0.129	0.198	0.11	hypothetical protein, conserved	-
BC_CHIPZ_H000622	0.003	0.088	0.249	0.11	hypothetical protein, conserved	-
BC_CHIPZ_H000157	0.003	0.241	0.094	0.11	dual specificity protein phosphatase 12-like	-
BC_CHIPZ_H003147	0.003	0.045	0.297	0.11	calmodulin	-
BC_CHIPZ_H002570	0.003	0.059	0.279	0.11	family protein	-
BC_CHIPZ_H001103	0.003	0.275	0.043	0.11	adenosine deaminase	-
BC_CHIPZ_H000592	0.003	0.069	0.262	0.11	protein serine threonine phosphatase	-
BC_CHIPZ_H001331	0.002	0.228	0.091	0.11	---NA---	-
BC_CHIPZ_H000863	0.002	0.248	0.077	0.11	hypothetical protein, conserved	-
BC_CHIPZ_H000591	0.002	0.083	0.255	0.11	40s ribosomal protein s3	-
BC_CHIPZ_H000937	0.002	0.1	0.232	0.11	---NA---	-
BC_CHIPZ_H003091	0.002	0.235	0.087	0.11	arginyl-trna synthetase	-
BC_CHIPZ_H003383	0.002	0.074	0.243	0.11	dna repair protein	-
BC_CHIPZ_H001301	0.001	0.179	0.157	0.11	ribosomal protein l2	-
BC_CHIPZ_H002256	0.001	0.14	0.196	0.11	hypothetical protein BBBOND_0203750	-
BC_CHIPZ_H001921	0.001	0.106	0.228	0.11	---NA---	-
BC_CHIPZ_H002452	0.001	0.179	0.156	0.11	translation initiation factor eif-2b subunit related	-
BC_CHIPZ_H001108	0.001	0.182	0.134	0.11	pentatricopeptide repeat domain-containing protein	-
BC_CHIPZ_H001031	0.001	0.214	0.126	0.11	hypothetical protein, conserved	-
BC_CHIPZ_H003160	0.001	0.222	0.101	0.11	hypothetical protein, conserved	-
BC_CHIPZ_H000858	0.001	0.092	0.238	0.11	cation transporting	-
BC_CHIPZ_H001107	0.001	0.206	0.112	0.11	conserved plasmodium protein	-
BC_CHIPZ_H003251	0.001	0.115	0.227	0.11	tetratricopeptide repeat family	-
BC_CHIPZ_H002812	0.001	0.064	0.256	0.11	arginyl-trna synthetase family protein	-
BC_CHIPZ_H000999	0.001	0.072	0.248	0.11	dna primase large	-
BC_CHIPZ_H003423	0.001	0.21	0.112	0.11	hypothetical protein BBBOND_0304010	-
BC_CHIPZ_H001995	0.001	0.149	0.195	0.11	adenylosuccinate lyase	-
BC_CHIPZ_H002714	0.001	0.101	0.235	0.11	hypothetical protein, conserved	-
BC_CHIPZ_H001499	0.001	0.182	0.157	0.11	hec ndc80p family protein	-
BC_CHIPZ_H001283	0.001	0.164	0.171	0.11	gamma-tubulin complex component 4	-
BC_CHIPZ_H000237	0.001	0.13	0.19	0.11	wd40 repeat myosin-like	-
BC_CHIPZ_H002431	0	0.188	0.155	0.11	hypothetical protein	-
BC_CHIPZ_H002449	0	0.17	0.151	0.11	hypothetical protein, conserved	-
BC_CHIPZ_H000230	0	0.24	0.08	0.11	elongation factor 1-alpha (ef-1-alpha)	-
BC_CHIPZ_H001352	0	0.238	0.087	0.11	pre-mrna processing splicing factor prp8	-
BC_CHIPZ_H000129	0	0.167	0.152	0.11	---NA---	-
BC_CHIPZ_H001241	0	0.196	0.128	0.11	transcriptional regulator	a/nc SPW
BC_CHIPZ_H003109	0	0.194	0.146	0.11	mitochondrial ribosomal protein s29	-
BC_CHIPZ_H003406	0	0.077	0.256	0.11	60s ribosomal protein	-
BC_CHIPZ_H000371	0	0.177	0.156	0.11	hypothetical protein BEWA_026280	-
BC_CHIPZ_H000050	0.23	0.021	0.04	0.1	splicing factor 3b subunit 1	-
BC_CHIPZ_H001867	0.213	0.048	0.049	0.1	---NA---	-
BC_CHIPZ_H002937	0.209	0.058	0.044	0.1	---NA---	-
BC_CHIPZ_H000427	0.192	0.051	0.057	0.1	exosome complex exonuclease rrp4	-
BC_CHIPZ_H003131	0.183	0.063	0.049	0.1	---NA---	-
BC_CHIPZ_H002319	0.18	0.047	0.086	0.1	c2 domain-containing	a/nc SPW
BC_CHIPZ_H002853	0.179	0.043	0.077	0.1	---NA---	-
BC_CHIPZ_H002330	0.178	0.041	0.094	0.1	---NA---	-
BC_CHIPZ_H001238	0.178	0.053	0.063	0.1	dihydroorotate dehydrogenase	-
BC_CHIPZ_H002852	0.177	0.043	0.074	0.1	---NA---	-
BC_CHIPZ_H002259	0.176	0.044	0.088	0.1	mov34 mpn pad-1 family protein	-
BC_CHIPZ_H001423	0.174	0.05	0.07	0.1	---NA---	-
BC_CHIPZ_H001927	0.173	0.078	0.036	0.1	nuclear movement family protein	a/nc SPW
BC_CHIPZ_H001524	0.17	0.048	0.076	0.1	---NA---	-
BC_CHIPZ_H002251	0.162	0.049	0.082	0.1	u5 snrnp-specific 40 kda	-
BC_CHIPZ_H003374	0.151	0.053	0.084	0.1	u1 small nuclear ribonucleoprotein	-
BC_CHIPZ_H001187	0.147	0.098	0.06	0.1	hypothetical protein BBBOND_0301410	-
BC_CHIPZ_H002154	0.144	0.086	0.065	0.1	ribosomal protein s16	-
BC_CHIPZ_H001530	0.135	0.063	0.116	0.1	57-kda merozoite antigen	N-terminal TMD-containing
BC_CHIPZ_H002019	0.132	0.055	0.119	0.1	sft2 family protein	-
BC_CHIPZ_H000595	0.127	0.087	0.097	0.1	hypothetical protein	-
BC_CHIPZ_H000881	0.112	0.065	0.112	0.1	translocation protein	cSP- and TMD-containing
BC_CHIPZ_H003345	0.11	0.132	0.07	0.1	hypothetical protein BBBOND_0312260	-
BC_CHIPZ_H000642	0.102	0.072	0.113	0.1	atp-dependent dna family protein	-
BC_CHIPZ_H000660	0.097	0.094	0.1	0.1	---NA---	-
BC_CHIPZ_H002361	0.093	0.053	0.16	0.1	zinc transport protein	-
BC_CHIPZ_H001879	0.081	0.061	0.172	0.1	---NA---	-
BC_CHIPZ_H001807	0.066	0.165	0.069	0.1	adaptor protein 2 sigma subunit	-
BC_CHIPZ_H001302	0.062	0.121	0.126	0.1	ribosomal protein	-
BC_CHIPZ_H000777	0.062	0.113	0.134	0.1	hypothetical protein BBBOND_0210930	-
BC_CHIPZ_H000286	0.062	0.171	0.067	0.1	hypothetical protein, conserved	-
BC_CHIPZ_H000744	0.061	0.07	0.175	0.1	probable rrna maturation factor	-
BC_CHIPZ_H003037	0.06	0.156	0.099	0.1	hypothetical protein, conserved	-
BC_CHIPZ_H002932	0.059	0.121	0.112	0.1	---NA---	-
BC_CHIPZ_H003157	0.058	0.164	0.082	0.1	---NA---	-
BC_CHIPZ_H001452	0.048	0.093	0.15	0.1	---NA---	-
BC_CHIPZ_H001403	0.031	0.179	0.096	0.1	mitochondrial import receptor subunit	-
BC_CHIPZ_H003443	0.031	0.066	0.196	0.1	wd g-beta repeat domain containing protein	-
BC_CHIPZ_H000673	0.03	0.195	0.084	0.1	transcriptional regulatory	-
BC_CHIPZ_H000742	0.028	0.181	0.085	0.1	5 -amp-activated protein kinase subunit beta-1 family protein	-
BC_CHIPZ_H001486	0.026	0.163	0.1	0.1	dna-directed rna polymerase	-
BC_CHIPZ_H000106	0.013	0.151	0.146	0.1	lon protease homolog mitochondrial	-
BC_CHIPZ_H001758	0.013	0.083	0.202	0.1	methionine adenosyltransferase	-
BC_CHIPZ_H000067	0.01	0.188	0.114	0.1	succinate dehydrogenase	a/nc SPW
BC_CHIPZ_H001712	0.009	0.073	0.225	0.1	wd g-beta repeat containing	-
BC_CHIPZ_H001458	0.009	0.24	0.061	0.1	dynein light chain	-
BC_CHIPZ_H001645	0.007	0.172	0.108	0.1	---NA---	-
BC_CHIPZ_H001412	0.007	0.175	0.113	0.1	hypothetical protein, conserved	-
BC_CHIPZ_H002779	0.006	0.22	0.08	0.1	rpap1-like domain containing	-
BC_CHIPZ_H003344	0.005	0.066	0.237	0.1	tryptophanyl-trna synthetase	-
BC_CHIPZ_H001424	0.004	0.176	0.11	0.1	secreted antigen 1	N-terminal TMD-containing
BC_CHIPZ_H000490	0.004	0.221	0.064	0.1	cysteine protease	-
BC_CHIPZ_H000596	0.004	0.108	0.179	0.1	v-type proton atpase subunit b	-
BC_CHIPZ_H001788	0.004	0.149	0.144	0.1	wd g-beta repeat containing protein	-
BC_CHIPZ_H002827	0.003	0.224	0.061	0.1	1-phosphatidylinositol 4-kinase	-
BC_CHIPZ_H000559	0.003	0.107	0.199	0.1	hypothetical protein	-
BC_CHIPZ_H001335	0.003	0.06	0.232	0.1	---NA---	-
BC_CHIPZ_H001348	0.003	0.052	0.241	0.1	3-hydroxyisobutyryl- hydrolase-like protein mitochondrial	-
BC_CHIPZ_H002253	0.003	0.127	0.169	0.1	wd g-beta repeat containing	-
BC_CHIPZ_H000071	0.003	0.085	0.219	0.1	succinate flavoprotein subunit	a/nc SPW
BC_CHIPZ_H002092	0.003	0.154	0.156	0.1	caax prenyl protease 1 homolog	-
BC_CHIPZ_H002846	0.002	0.148	0.136	0.1	reverse transcriptase homolog	-
BC_CHIPZ_H000790	0.002	0.225	0.075	0.1	hypothetical protein	-
BC_CHIPZ_H000977	0.002	0.223	0.073	0.1	---NA---	a/nc SPW
BC_CHIPZ_H003419	0.002	0.22	0.088	0.1	double c2-like domain-containing	-
BC_CHIPZ_H001837	0.002	0.069	0.232	0.1	hypothetical protein, conserved	-
BC_CHIPZ_H002783	0.002	0.137	0.162	0.1	39s ribosomal protein mitochondrial	-
BC_CHIPZ_H002151	0.002	0.05	0.243	0.1	helicase associated domain ha2 containing protein	-
BC_CHIPZ_H000428	0.002	0.182	0.131	0.1	heat shock protein 70	-
BC_CHIPZ_H001484	0.001	0.171	0.125	0.1	dead deah box helicase domain-containing protein	-
BC_CHIPZ_H002028	0.001	0.168	0.144	0.1	fad-dependent glycerol-3-phosphate	-
BC_CHIPZ_H002235	0.001	0.084	0.211	0.1	doublecortin	-
BC_CHIPZ_H001675	0.001	0.167	0.141	0.1	secreted antigen 3	a/nc SPW
BC_CHIPZ_H003105	0.001	0.044	0.253	0.1	-mrna 3 -end-processing protein rna14	-
BC_CHIPZ_H002663	0.001	0.163	0.147	0.1	hypothetical protein, conserved	-
BC_CHIPZ_H001561	0.001	0.108	0.204	0.1	endonuclease exonuclease phosphatase family domain containing	-
BC_CHIPZ_H001250	0.001	0.216	0.098	0.1	---NA---	-
BC_CHIPZ_H000099	0.001	0.046	0.245	0.1	cg9156-pa	-
BC_CHIPZ_H001497	0.001	0.198	0.09	0.1	wd g-beta repeat domain-containing protein	-
BC_CHIPZ_H002864	0.001	0.152	0.133	0.1	probable atp-dependent rna helicase dhx35 isoform x1	-
BC_CHIPZ_H002992	0.001	0.055	0.231	0.1	ribose-phosphate pyrophosphokinase	-
BC_CHIPZ_H000761	0.001	0.171	0.131	0.1	hypothetical protein	-
BC_CHIPZ_H001537	0.001	0.246	0.065	0.1	---NA---	-
BC_CHIPZ_H001741	0.001	0.05	0.246	0.1	hypothetical protein, conserved	-
BC_CHIPZ_H001789	0.001	0.216	0.078	0.1	vacuolar atp synthase subunit	-
BC_CHIPZ_H001525	0.001	0.177	0.115	0.1	---NA---	a/nc SPW
BC_CHIPZ_H002575	0.001	0.14	0.158	0.1	hypothetical protein BBBOND_0310670	-
BC_CHIPZ_H002455	0.001	0.119	0.166	0.1	hypothetical protein, conserved	-
BC_CHIPZ_H002927	0.001	0.077	0.21	0.1	ribosomal rna small subunit methyltransferase nep1	-
BC_CHIPZ_H000457	0.001	0.204	0.11	0.1	60s ribosomal protein	-
BC_CHIPZ_H002031	0.001	0.226	0.064	0.1	hypothetical protein, conserved	-
BC_CHIPZ_H000102	0.001	0.115	0.171	0.1	abhydrolase domain-containing protein	-
BC_CHIPZ_H000255	0.001	0.118	0.187	0.1	hypothetical protein, conserved	-
BC_CHIPZ_H002716	0	0.193	0.094	0.1	hypothetical protein, conserved	-
BC_CHIPZ_H003361	0	0.184	0.128	0.1	---NA---	-
BC_CHIPZ_H002756	0	0.155	0.131	0.1	xrn 5'-3' exonuclease	-
BC_CHIPZ_H001237	0	0.091	0.215	0.1	sec18p	-
BC_CHIPZ_H000889	0	0.161	0.136	0.1	hypothetical protein, conserved	-
BC_CHIPZ_H000603	0	0.233	0.06	0.1	mediator complex subunit med4	-
BC_CHIPZ_H001262	0	0.168	0.123	0.1	4-hydroxy-3-methylbut-2-en-1-yl diphosphate synthase	-
BC_CHIPZ_H003090	0	0.128	0.159	0.1	translation initiation factor eif epsilon	-
BC_CHIPZ_H002260	0	0.17	0.117	0.1	---NA---	-
BC_CHIPZ_H001994	0	0.123	0.181	0.1	esf1 homolog	-
BC_CHIPZ_H001030	0	0.217	0.08	0.1	amp-binding enzyme	-
BC_CHIPZ_H000477	0	0.064	0.234	0.1	nad-specific glutamate dehydrogenase	-
BC_CHIPZ_H000851	0	0.163	0.132	0.1	hypothetical protein, conserved	-
BC_CHIPZ_H000860	0	0.163	0.132	0.1	hypothetical protein, conserved	-
BC_CHIPZ_H002977	0	0.238	0.072	0.1	serine threonine protein kinase	a/nc SPW
BC_CHIPZ_H001306	0	0.087	0.22	0.1	golgi re-assembly stacking protein 1	-
BC_CHIPZ_H001123	0.191	0.033	0.037	0.09	variant erythrocyte surface antigen-1 family protein	a/nc SPW
BC_CHIPZ_H003330	0.19	0.035	0.052	0.09	hypothetical protein BBBOND_0305480	-
BC_CHIPZ_H002294	0.176	0.04	0.05	0.09	protein kinase domain protein	-
BC_CHIPZ_H000935	0.175	0.039	0.066	0.09	---NA---	-
BC_CHIPZ_H000115	0.173	0.049	0.056	0.09	---NA---	-
BC_CHIPZ_H001365	0.162	0.052	0.059	0.09	ribosomal rna-processing protein 8	-
BC_CHIPZ_H003462	0.143	0.034	0.106	0.09	---NA---	-
BC_CHIPZ_H000880	0.138	0.038	0.088	0.09	glutaminyl-trna synthetase	-
BC_CHIPZ_H000890	0.132	0.049	0.085	0.09	hypothetical protein, conserved	-
BC_CHIPZ_H001849	0.116	0.071	0.093	0.09	atp-dependent rna helicase dbp2	-
BC_CHIPZ_H003310	0.116	0.068	0.08	0.09	proteasome subunit beta type 7	-
BC_CHIPZ_H001019	0.109	0.073	0.088	0.09	hypothetical protein BBBOND_0211960	a/nc SPW
BC_CHIPZ_H000830	0.106	0.099	0.063	0.09	---NA---	-
BC_CHIPZ_H001339	0.099	0.08	0.079	0.09	scamp family protein	-
BC_CHIPZ_H000821	0.095	0.064	0.111	0.09	spectrin repeat superfamily extracellular matrix-binding	N-terminal TMD-containing
BC_CHIPZ_H000517	0.094	0.08	0.103	0.09	---NA---	-
BC_CHIPZ_H002540	0.093	0.069	0.102	0.09	wd g-beta repeat containing protein	-
BC_CHIPZ_H003035	0.091	0.057	0.118	0.09	sarco endoplasmic reticulum ca2+-atpase	N-terminal TMD-containing
BC_CHIPZ_H001714	0.086	0.062	0.11	0.09	---NA---	-
BC_CHIPZ_H001868	0.085	0.09	0.098	0.09	hypothetical protein TOT_020000255	-
BC_CHIPZ_H001168	0.085	0.105	0.072	0.09	mac perforin domain containing protein	a/nc SPW
BC_CHIPZ_H003454	0.082	0.085	0.11	0.09	---NA---	-
BC_CHIPZ_H002247	0.08	0.09	0.1	0.09	hypothetical gtp binding protein 2	-
BC_CHIPZ_H000571	0.077	0.094	0.089	0.09	---NA---	-
BC_CHIPZ_H002315	0.077	0.126	0.068	0.09	pv-fam-g protein	-
BC_CHIPZ_H001942	0.076	0.119	0.079	0.09	---NA---	-
BC_CHIPZ_H000034	0.076	0.079	0.115	0.09	hypothetical protein	-
BC_CHIPZ_H002487	0.074	0.107	0.093	0.09	---NA---	-
BC_CHIPZ_H000141	0.068	0.134	0.072	0.09	conserved plasmodium protein	-
BC_CHIPZ_H001176	0.068	0.112	0.091	0.09	---NA---	-
BC_CHIPZ_H002508	0.065	0.094	0.124	0.09	hypothetical protein BBBOND_0310400	-
BC_CHIPZ_H001634	0.065	0.141	0.065	0.09	secreted antigen 1	a/nc SPW
BC_CHIPZ_H002774	0.062	0.116	0.081	0.09	hypothetical protein, conserved	-
BC_CHIPZ_H001885	0.061	0.112	0.095	0.09	er lumen protein retaining receptor	-
BC_CHIPZ_H000913	0.061	0.142	0.075	0.09	calcium-dependent protein kinase cdpk5	a/nc SPW
BC_CHIPZ_H001680	0.06	0.148	0.06	0.09	---NA---	-
BC_CHIPZ_H000261	0.06	0.124	0.089	0.09	hypothetical protein, conserved	-
BC_CHIPZ_H002345	0.058	0.036	0.172	0.09	hypothetical protein, conserved	-
BC_CHIPZ_H001079	0.056	0.144	0.072	0.09	ribosome binding protein-	N-terminal TMD-containing
BC_CHIPZ_H001455	0.042	0.038	0.176	0.09	adenine phosphoribosyltransferase	-
BC_CHIPZ_H000909	0.035	0.048	0.184	0.09	ribosomal protein l20	-
BC_CHIPZ_H000846	0.027	0.06	0.182	0.09	cytosolic phosphoglucose partial	-
BC_CHIPZ_H002657	0.024	0.087	0.149	0.09	hypothetical protein, conserved	-
BC_CHIPZ_H001908	0.02	0.138	0.104	0.09	conserved plasmodium protein	-
BC_CHIPZ_H000192	0.013	0.047	0.22	0.09	nucleotide-sensitive chloride conductance regulator protein	-
BC_CHIPZ_H003365	0.011	0.128	0.128	0.09	---NA---	-
BC_CHIPZ_H001216	0.01	0.152	0.101	0.09	---NA---	-
BC_CHIPZ_H002140	0.01	0.198	0.071	0.09	---NA---	-
BC_CHIPZ_H000312	0.008	0.103	0.162	0.09	---NA---	-
BC_CHIPZ_H001731	0.007	0.058	0.214	0.09	rna-binding protein s1	-
BC_CHIPZ_H002588	0.006	0.153	0.104	0.09	---NA---	-
BC_CHIPZ_H000756	0.006	0.162	0.101	0.09	mtn3 rag1ip-like protein	-
BC_CHIPZ_H003346	0.004	0.067	0.198	0.09	vacuolar protein sorting-associated protein 26	-
BC_CHIPZ_H000883	0.004	0.082	0.193	0.09	iq calmodulin-binding domain containing	-
BC_CHIPZ_H000131	0.004	0.074	0.197	0.09	u2 small nuclear ribonucleoprotein b	-
BC_CHIPZ_H002574	0.004	0.081	0.179	0.09	hypothetical protein, conserved	-
BC_CHIPZ_H001787	0.004	0.077	0.192	0.09	transducin beta-like protein 1	-
BC_CHIPZ_H000483	0.003	0.146	0.111	0.09	serine esterase family member protein	-
BC_CHIPZ_H001720	0.003	0.152	0.117	0.09	rap domain-containing protein	a/nc SPW
BC_CHIPZ_H000194	0.003	0.191	0.071	0.09	topoisomerase-related nucleotidyltransferase	-
BC_CHIPZ_H001373	0.003	0.136	0.125	0.09	aconitate hydratase 1	-
BC_CHIPZ_H000442	0.003	0.136	0.119	0.09	zinc finger (ccch type) motif-containing protein	-
BC_CHIPZ_H002038	0.002	0.161	0.106	0.09	trna (guanine -n1)-methyltransferase	-
BC_CHIPZ_H000206	0.002	0.187	0.084	0.09	hypothetical protein, conserved	-
BC_CHIPZ_H001312	0.002	0.15	0.113	0.09	hypothetical protein, conserved	-
BC_CHIPZ_H002496	0.002	0.196	0.079	0.09	probable 18s rrna (guanine-n )-methyltransferase	-
BC_CHIPZ_H000243	0.002	0.211	0.067	0.09	rna binding	-
BC_CHIPZ_H003257	0.002	0.182	0.094	0.09	initiation factor 3 gamma subunit containing protein	-
[truncated: 1,468 more rows]

## Sheet: BcH-CHIPZ_T2Bo_comparison
BcH-CHIPZ_ID	BcH-CHIPZ_Average	BcH-CHIPZ_ProteinName	T2Bo_ID	T2Bo_Average	T2Bo_ProteinName	pident	query coverage	Exportome	Comparison_Status
BC_CHIPZ_H000197	0.96	hypothetical protein BBBOND_0307270	BBOV_III002250	0	ATPase associated with various cellular activities (AAA) family protein	21.348	50	NO	<25.0
BC_CHIPZ_H000350	0.95	hypothetical protein METSMIF1_03333	BBOV_III010920	0.91	hypothetical protein	24.607	48	YES	<25.0
BC_CHIPZ_H001110	0.91	---NA---	BBOV_IV007830	0	serine/threonine protein kinase putative	24.419	48	NO	<25.0
BC_CHIPZ_H000198	0.89	---NA---	BBOV_I005130	0	variant erythrocyte surface antigen-1 beta subunit	21.311	71	NO	<25.0
BC_CHIPZ_H001418	0.87	hypothetical protein BBBOND_0404030	BBOV_I004210	1	spherical body protein 3	20	22	YES	<25.0
BC_CHIPZ_H000974	0.86	hypothetical protein, conserved	BBOV_III006920	0	variant erythrocyte surface antigen-1 family protein	21.981	34	NO	<25.0
BC_CHIPZ_H001760	0.79	---NA---	BBOV_III010020	0	histone acetyltransferase ELP3 family protein	23.944	51	NO	<25.0
BC_CHIPZ_H000713	0.77	---NA---	BBOV_II004160	1	SmORF	22.222	46	YES	<25.0
BC_CHIPZ_H002051	0.77	---NA---	BBOV_III000650	0	hypothetical protein	18.375	48	NO	<25.0
BC_CHIPZ_H001253	0.75	human hepatopoietin-like	BBOV_II002040	0	hypothetical protein	19.355	42	NO	<25.0
BC_CHIPZ_H000765	0.74	---NA---	BBOV_IV004090	0	conserved membrane protein putative	22.143	67	NO	<25.0
BC_CHIPZ_H001413	0.74	---NA---	BBOV_III007170	0	conserved hypothetical protein	20.202	64	NO	<25.0
BC_CHIPZ_H000058	0.72	---NA---	BBOV_IV000410	1	surface protein D	23.864	67	YES	<25.0
BC_CHIPZ_H000300	0.72	Bc28 protein family (28X2)	BBOV_III008380	0	eukaryotic translation initiation factor 3 subunit 8 putative	22.535	22	NO	<25.0
BC_CHIPZ_H002985	0.96	heat shock protein 90	BBOV_IV008400	0.81	heat shock protein 90, putative	81.412	77	YES	>75.0
BC_CHIPZ_H001383	0.95	dna-directed rna polymerase alpha	BBOV_III011410	0	hypothetical protein	79.381	32	NO	>75.0-coverage <75.0
BC_CHIPZ_H000764	0.93	hypothetical protein, conserved	BBOV_IV004070	0.81	conserved hypothetical protein	75.064	61	YES	>75.0-coverage <75.0
BC_CHIPZ_H003294	0.97	hypothetical protein, conserved	BBOV_IV009240	1	hypothetical protein	62.935	83	YES	25.0-75.0
BC_CHIPZ_H003154	0.97	hypothetical protein, conserved	BBOV_I004140	1	hypothetical protein	38.743	97	YES	25.0-75.0
BC_CHIPZ_H002676	0.97	6-cysteine protein	BBOV_II006600	0.88	hypothetical protein	35.238	86	YES	25.0-75.0
BC_CHIPZ_H001562	0.96	transmembrane protein	BBOV_I003210	0.72	membrane protein, putative	48.189	99	YES	25.0-75.0
BC_CHIPZ_H003119	0.96	hypothetical protein, conserved	BBOV_I004140	1	hypothetical protein	34.94	96	YES	25.0-75.0
BC_CHIPZ_H002071	0.96	cd8+ t cell target antigen tp2	BBOV_IV000410	1	surface protein D	37.313	88	YES	25.0-75.0
BC_CHIPZ_H003046	0.95	isoleucyl-trna synthetase	BBOV_II005760	0.95	tRNA synthetases class I protein superfamily	57.808	94	YES	25.0-75.0
BC_CHIPZ_H002723	0.95	6-cysteine protein	BBOV_II006600	0.88	hypothetical protein	35.238	86	YES	25.0-75.0
BC_CHIPZ_H001128	0.95	hypothetical protein	BBOV_I000160	1	conserved hypothetical protein	44.686	89	YES	25.0-75.0
BC_CHIPZ_H002360	0.95	acid phosphatase	BBOV_I004700	0.73	acid phosphatase, putative	75	89	YES	25.0-75.0
BC_CHIPZ_H002281	0.95	lccl domain-containing protein ccp2	BBOV_II003700	0	LCCL domain-containing protein CCP2 putative	61.324	92	NO	25.0-75.0
BC_CHIPZ_H001820	0.95	hypothetical protein	BBOV_III004950	0.86	hypothetical protein	40.264	91	YES	25.0-75.0
BC_CHIPZ_H001817	0.95	cs domain-containing protein	BBOV_III005190	0.79	conserved hypothetical protein	59.916	96	YES	25.0-75.0
BC_CHIPZ_H000726	0.95	molecular chaperone ( -like)	BBOV_IV004400	0	hypothetical protein	45	98	NO	25.0-75.0
BC_CHIPZ_H002149	0.94	hypothetical protein BBBOND_0102210	BBOV_IV007480	0.95	membrane protein, putative	26.675	82	YES	25.0-75.0
BC_CHIPZ_H002138	0.94	hypothetical protein BBBOND_0102210	BBOV_IV007480	0.95	membrane protein, putative	26.675	82	YES	25.0-75.0
BC_CHIPZ_H000143	0.94	membrane protein	BBOV_III005920	0.72	membrane protein, putative	43.333	93	YES	25.0-75.0
BC_CHIPZ_H003279	0.94	signal peptide containing protein	BBOV_IV008620	1	membrane protein putative	40	82	YES	25.0-75.0
BC_CHIPZ_H002728	0.94	6-cysteine protein	BBOV_II006640	0.82	membrane protein, putative	40.865	90	YES	25.0-75.0
BC_CHIPZ_H003309	0.94	hypothetical protein	BBOV_IV008610	1	hypothetical protein	49.02	76	YES	25.0-75.0
BC_CHIPZ_H002772	0.94	thrombospondin-related adhesive protein	BBOV_II002890	0	p18 protein	36.932	79	NO	25.0-75.0
BC_CHIPZ_H000646	0.94	t-cell immunomodulatory protein	BBOV_II004990	0	T-cell immunomodulatory protein-like protein precursor putative	48.898	93	NO	25.0-75.0
BC_CHIPZ_H000624	0.94	camp-dependent protein kinase regulatory subunit	BBOV_II005430	0	cAMP-dependent protein kinase regulatory subunit putative	65.574	79	NO	25.0-75.0
BC_CHIPZ_H002018	0.93	4-hydroxy-3-methylbut-2-enyl diphosphate reductase	BBOV_III001660	1	LytB protein putative	56.536	79	YES	25.0-75.0
BC_CHIPZ_H001922	0.93	aldo keto	BBOV_III003260	1	conserved hypothetical protein	67.967	93	YES	25.0-75.0
BC_CHIPZ_H002275	0.92	membrane protein	BBOV_II004060	0.77	membrane protein, putative	61.611	97	YES	25.0-75.0
BC_CHIPZ_H001935	0.91	2-c-methyl-d-erythritol 4-phosphate cytidylyltransferase	BBOV_III003490	0	conserved hypothetical protein	41.716	80	NO	25.0-75.0
BC_CHIPZ_H001411	0.91	signal peptide containing protein	BBOV_III011700	1	hypothetical protein	47.619	95	YES	25.0-75.0
BC_CHIPZ_H000556	0.91	hypothetical protein BEWA_008890	BBOV_IV007390	0.9	hypothetical protein	28.302	99	YES	25.0-75.0
BC_CHIPZ_H002206	0.91	atp-dependent clp protease proteolytic subunit	BBOV_II004070	0	ATP-dependent Clp protease proteolytic subunit 1 putative	71.359	81	NO	25.0-75.0
BC_CHIPZ_H001315	0.91	signal peptide containing protein	BBOV_IV007700	0.73	hypothetical protein	41.395	99	YES	25.0-75.0
BC_CHIPZ_H002891	0.91	sortilin	BBOV_I002730	0	sortilin putative	72.39	97	NO	25.0-75.0
BC_CHIPZ_H002554	0.91	membrane protein	BBOV_III004280	0.86	membrane protein, putative	36.012	99	YES	25.0-75.0
BC_CHIPZ_H002885	0.89	s-adenosyl-methyltransferase	BBOV_IV000910	0	S-adenosyl methyltransferase putative	54.023	83	NO	25.0-75.0
BC_CHIPZ_H001794	0.89	dead deah box domain containing	BBOV_III005220	0	DEAD/DEAH box domain containing protein	39.247	87	NO	25.0-75.0
BC_CHIPZ_H002461	0.89	---NA---	BBOV_III001900	0	MT-A70 family protein	34.146	77	NO	25.0-75.0
BC_CHIPZ_H001118	0.88	signal peptide containing protein	BBOV_III000390	1	hypothetical protein	40.336	93	YES	25.0-75.0
BC_CHIPZ_H000119	0.88	ccr4-associated factor family protein	BBOV_III006830	0	CAF1 family ribonuclease containing protein	73.262	93	NO	25.0-75.0
BC_CHIPZ_H002706	0.88	mac perforin domain containing protein	BBOV_III000410	0.88	predicted protein	25.982	84	YES	25.0-75.0
BC_CHIPZ_H002943	0.88	12d3 partial	BBOV_IV008150	1	12D3 antigen	50.581	91	YES	25.0-75.0
BC_CHIPZ_H002627	0.87	signal peptide containing protein	BBOV_I000660	0	hypothetical protein	48.039	89	NO	25.0-75.0
BC_CHIPZ_H002678	0.87	50s ribosomal protein	BBOV_II006670	0	hypothetical protein	74.419	98	NO	25.0-75.0
BC_CHIPZ_H000260	0.87	adenylate kinase	BBOV_IV002930	1	adenylate kinase 2	64.822	93	YES	25.0-75.0
BC_CHIPZ_H002081	0.86	hypothetical protein, conserved	BBOV_IV000420	1	conserved hypothetical protein	54.45	85	YES	25.0-75.0
BC_CHIPZ_H000133	0.86	ribosomal protein partial	BBOV_III006300	0	ribosomal protein L9 N-terminal domain containing protein	53.815	91	NO	25.0-75.0
BC_CHIPZ_H002139	0.85	signal peptide containing protein	BBOV_IV010000	1	membrane protein putative	33.962	78	YES	25.0-75.0
BC_CHIPZ_H000473	0.85	membrane protein	BBOV_III010320	0	membrane protein putative	34.579	91	NO	25.0-75.0
BC_CHIPZ_H000552	0.84	membrane protein, putative	BBOV_IV007420	0	membrane protein putative	33.065	100	NO	25.0-75.0
BC_CHIPZ_H003292	0.84	rhoptry associated protein-1	BBOV_IV009860	1	rhoptry-associated protein 1 (RAP-1)	37.832	85	YES	25.0-75.0
BC_CHIPZ_H002969	0.83	conserved plasmodium protein	BBOV_IV008250	0.93	conserved hypothetical protein	59.851	100	YES	25.0-75.0
BC_CHIPZ_H001264	0.83	4-diphosphocytidyl-2c-methyl-d-erythritol kinase	BBOV_II007070	0	hypothetical protein	40.556	97	NO	25.0-75.0
BC_CHIPZ_H000786	0.81	erythrocyte binding protein	BBOV_IV004030	0	conserved hypothetical protein	60.714	91	NO	25.0-75.0
BC_CHIPZ_H002654	0.8	preprocathepsin c	BBOV_I000540	0	preprocathepsin c precursor putative	56.623	78	NO	25.0-75.0
BC_CHIPZ_H000322	0.79	---NA---	BBOV_IV010010	0	hypothetical protein	34.375	80	NO	25.0-75.0
BC_CHIPZ_H001386	0.78	protein kinase c inhibitor-like	BBOV_III011870	1	HIT domain containing protein	40.491	86	YES	25.0-75.0
BC_CHIPZ_H002108	0.77	rhoptry-associated protein 1	BBOV_IV009860	1	rhoptry-associated protein 1 (RAP-1)	29.457	89	YES	25.0-75.0
BC_CHIPZ_H000191	0.76	valyl-trna synthetase	BBOV_III006750	0	tRNA synthetases class I (I L M and V) family protein	41.429	85	NO	25.0-75.0
BC_CHIPZ_H001157	0.74	hypothetical protein, conserved	BBOV_III000340	0	hypothetical protein	53.03	86	NO	25.0-75.0
BC_CHIPZ_H002164	0.74	membrane hypothetical	BBOV_IV010210	0	membrane protein putative	27.809	92	NO	25.0-75.0
BC_CHIPZ_H002650	0.73	protein phosphatase 2c domain-containing protein	BBOV_I000710	0	protein phosphatase 2C putative	61.34	100	NO	25.0-75.0
BC_CHIPZ_H001445	0.73	---NA---	BBOV_IV007260	0.83	hypothetical protein	30.769	77	YES	25.0-75.0
BC_CHIPZ_H003078	0.96	---NA---	BBOV_II005880	0	hypothetical protein	33.333	37	NO	25.0-75.0-coverage <75.0
BC_CHIPZ_H003120	0.96	hypothetical protein	BBOV_I004130	0	conserved hypothetical protein	64.516	46	NO	25.0-75.0-coverage <75.0
BC_CHIPZ_H000296	0.96	hypothetical protein, conserved	BBOV_IV010740	0.85	hypothetical protein	44.33	36	YES	25.0-75.0-coverage <75.0
BC_CHIPZ_H000743	0.96	---NA---	BBOV_III008390	0	valyl-tRNA synthetase putative	32.258	21	NO	25.0-75.0-coverage <75.0
BC_CHIPZ_H000383	0.96	---NA---	BBOV_IV005520	0	mitogen-activated protein kinase putative	26.667	60	NO	25.0-75.0-coverage <75.0
BC_CHIPZ_H003095	0.96	---NA---	BBOV_III010380	0	hypothetical protein	32.727	41	NO	25.0-75.0-coverage <75.0
BC_CHIPZ_H001554	0.95	---NA---	BBOV_III008210	0	hypothetical protein	42.105	25	NO	25.0-75.0-coverage <75.0
BC_CHIPZ_H000647	0.95	transmembrane protein	BBOV_II005000	0	conserved hypothetical protein	65.217	37	NO	25.0-75.0-coverage <75.0
BC_CHIPZ_H002701	0.95	---NA---	BBOV_I000010	0	variant erythrocyte surface antigen-1 beta subunit	40	36	NO	25.0-75.0-coverage <75.0
BC_CHIPZ_H002781	0.95	rna pseudouridine synthase a	BBOV_II003150	0	RNA pseudouridine synthase A 2 putative	44.848	56	NO	25.0-75.0-coverage <75.0
BC_CHIPZ_H000338	0.95	---NA---	BBOV_IV005520	0	mitogen-activated protein kinase putative	26.667	54	NO	25.0-75.0-coverage <75.0
BC_CHIPZ_H002561	0.95	---NA---	BBOV_II006780	0	variant erythrocyte surface antigen-1 alpha subunit	25.49	50	NO	25.0-75.0-coverage <75.0
BC_CHIPZ_H000252	0.95	---NA---	BBOV_IV004470	0	serine/threonine-protein kinase putative	30.556	60	NO	25.0-75.0-coverage <75.0
BC_CHIPZ_H000626	0.95	---NA---	BBOV_III010140	0	hypothetical protein	46.154	33	NO	25.0-75.0-coverage <75.0
BC_CHIPZ_H000385	0.95	---NA---	BBOV_IV002370	0	leucyl-tRNA synthetase putative	40.741	17	NO	25.0-75.0-coverage <75.0
BC_CHIPZ_H002147	0.94	signal peptide containing protein	BBOV_IV010010	0	hypothetical protein	29.545	65	NO	25.0-75.0-coverage <75.0
BC_CHIPZ_H002454	0.94	---NA---	BBOV_IV001680	0	ribosomal protein L34 putative	54.348	21	NO	25.0-75.0-coverage <75.0
BC_CHIPZ_H001605	0.94	thioredoxin	BBOV_I003690	0.86	thioredoxin, putative	53.398	40	YES	25.0-75.0-coverage <75.0
BC_CHIPZ_H000732	0.94	signal peptide-containing protein	BBOV_IV003550	1	hypothetical protein	42.857	33	YES	25.0-75.0-coverage <75.0
BC_CHIPZ_H003194	0.94	---NA---	BBOV_III006940	0	SNF2 family N-terminal domain containing protein	45	31	NO	25.0-75.0-coverage <75.0
BC_CHIPZ_H001691	0.93	hypothetical protein, conserved	BBOV_III009330	1	hypothetical protein	53.571	29	YES	25.0-75.0-coverage <75.0
BC_CHIPZ_H000302	0.93	---NA---	BBOV_II004920	0	SNF2 domain-containing protein / helicase domain-containing protein	27.778	23	NO	25.0-75.0-coverage <75.0
BC_CHIPZ_H003388	0.93	---NA---	BBOV_I005020	0	conserved hypothetical protein	35.714	10	NO	25.0-75.0-coverage <75.0
BC_CHIPZ_H000087	0.93	---NA---	BBOV_III004360	0	hypothetical protein	34.483	67	NO	25.0-75.0-coverage <75.0
BC_CHIPZ_H002718	0.92	hypothetical protein, conserved	BBOV_II006410	0	hypothetical protein	27.523	67	NO	25.0-75.0-coverage <75.0
BC_CHIPZ_H000650	0.92	ubiquitin carboxyl-terminal	BBOV_II005180	0	u4/u6.u5 tri-snRNP-associated 65 kDa protein putative	67.368	71	NO	25.0-75.0-coverage <75.0
BC_CHIPZ_H000044	0.92	---NA---	BBOV_III007290	0	HesB-like domain containing protein	30	30	NO	25.0-75.0-coverage <75.0
BC_CHIPZ_H002207	0.92	hypothetical protein, conserved	BBOV_II003990	0	hypothetical protein	56.204	70	NO	25.0-75.0-coverage <75.0
BC_CHIPZ_H003243	0.92	hypothetical protein, conserved	BBOV_IV009460	0	hypothetical protein	49.64	46	NO	25.0-75.0-coverage <75.0
BC_CHIPZ_H001604	0.92	hypothetical protein, conserved	BBOV_I001750	0	hypothetical protein	29.963	69	NO	25.0-75.0-coverage <75.0
BC_CHIPZ_H000496	0.92	---NA---	BBOV_IV007910	0	variant erythrocyte surface antigen-1 alpha subunit	41.667	20	NO	25.0-75.0-coverage <75.0
BC_CHIPZ_H002512	0.92	---NA---	BBOV_II006780	0	variant erythrocyte surface antigen-1 alpha subunit	25.49	28	NO	25.0-75.0-coverage <75.0
BC_CHIPZ_H003373	0.91	---NA---	BBOV_I005020	0	conserved hypothetical protein	35.714	10	NO	25.0-75.0-coverage <75.0
BC_CHIPZ_H002331	0.91	---NA---	BBOV_III011740	0	GCC2 and GCC3 domain containing protein	40.741	49	NO	25.0-75.0-coverage <75.0
BC_CHIPZ_H003136	0.91	---NA---	BBOV_IV007080	0	ribosomal protein S12 putative	32.787	23	NO	25.0-75.0-coverage <75.0
BC_CHIPZ_H001834	0.91	hypothetical protein BEWA_019800	BBOV_II004780	1	hypothetical protein	42.105	72	YES	25.0-75.0-coverage <75.0
BC_CHIPZ_H002233	0.9	elongation factor	BBOV_II003360	1	elongation factor TS putative	40.179	66	YES	25.0-75.0-coverage <75.0
BC_CHIPZ_H002524	0.9	hypothetical protein, conserved	BBOV_III004070	0	hypothetical protein	56	43	NO	25.0-75.0-coverage <75.0
BC_CHIPZ_H001259	0.9	ribosomal protein rpl28	BBOV_II007060	0	50S ribosomal subunit protein L28 putative	53.012	69	NO	25.0-75.0-coverage <75.0
BC_CHIPZ_H001004	0.9	hypothetical protein BBBOND_0404730	BBOV_II004250	0	ribosomal protein L7Ae-related protein putative	45.833	19	NO	25.0-75.0-coverage <75.0
BC_CHIPZ_H002900	0.9	---NA---	BBOV_III006580	0	conserved hypothetical protein	48	27	NO	25.0-75.0-coverage <75.0
BC_CHIPZ_H000772	0.89	hypothetical protein	BBOV_IV004380	0	hypothetical protein	59.615	20	NO	25.0-75.0-coverage <75.0
BC_CHIPZ_H000599	0.89	hypothetical protein, conserved	BBOV_IV007390	0.9	hypothetical protein	29.268	72	YES	25.0-75.0-coverage <75.0
BC_CHIPZ_H001330	0.89	bov57	BBOV_IV007750	1	membrane protein putative	54.113	53	YES	25.0-75.0-coverage <75.0
BC_CHIPZ_H001744	0.88	upf0160 protein mitochondrial isoform x2	BBOV_III009410	0	MYG1 protein putative	55.596	49	NO	25.0-75.0-coverage <75.0
BC_CHIPZ_H003066	0.88	---NA---	BBOV_III005310	0	hypothetical protein	35.714	22	NO	25.0-75.0-coverage <75.0
BC_CHIPZ_H003113	0.88	hypothetical protein BBBOND_0402380	BBOV_I003740	0	dopey N-terminal domain containing protein	38	29	NO	25.0-75.0-coverage <75.0
BC_CHIPZ_H003286	0.88	50 kda surface antigen	BBOV_I004520	0	variant erythrocyte surface antigen-1 alpha subunit	28.846	16	NO	25.0-75.0-coverage <75.0
BC_CHIPZ_H003073	0.88	---NA---	BBOV_I002350	0	RNA binding protein putative	38.71	41	NO	25.0-75.0-coverage <75.0
BC_CHIPZ_H001340	0.88	---NA---	BBOV_III006080	0	variant erythrocyte surface antigen-1 beta subunit	27.835	66	NO	25.0-75.0-coverage <75.0
BC_CHIPZ_H002101	0.88	---NA---	BBOV_II003080	0	WD-repeat protein putative	44.444	25	NO	25.0-75.0-coverage <75.0
BC_CHIPZ_H002573	0.88	---NA---	BBOV_II004190	0	variant erythrocyte surface antigen-1 alpha subunit	30.769	37	NO	25.0-75.0-coverage <75.0
BC_CHIPZ_H000026	0.88	BcMSA1	BBOV_II005760	0.95	tRNA synthetases class I protein superfamily	38.889	11	YES	25.0-75.0-coverage <75.0
BC_CHIPZ_H002842	0.87	---NA---	BBOV_III009080	0	DNA polymerase family B exonuclease domain containing protein	36.364	34	NO	25.0-75.0-coverage <75.0
BC_CHIPZ_H002899	0.87	---NA---	BBOV_III011690	0	hypothetical protein	26.316	54	NO	25.0-75.0-coverage <75.0
BC_CHIPZ_H001449	0.87	---NA---	BBOV_I000630	0	hypothetical protein	25.758	30	NO	25.0-75.0-coverage <75.0
BC_CHIPZ_H000400	0.87	merozoite surface protein	BBOV_II004520	0	hypothetical protein	27.184	19	NO	25.0-75.0-coverage <75.0
BC_CHIPZ_H000094	0.87	---NA---	BBOV_I001530	0	helicase putative	29.412	65	NO	25.0-75.0-coverage <75.0
BC_CHIPZ_H003395	0.87	---NA---	BBOV_IV007470	0	hypothetical protein	41.176	41	NO	25.0-75.0-coverage <75.0
BC_CHIPZ_H002402	0.85	methionine aminopeptidase	BBOV_IV001950	0.82	methionine aminopeptidase I, putative	41.395	64	YES	25.0-75.0-coverage <75.0
BC_CHIPZ_H000526	0.85	---NA---	BBOV_I003540	0	RNB-like domain containing protein	29.412	69	NO	25.0-75.0-coverage <75.0
BC_CHIPZ_H001947	0.85	---NA---	BBOV_III002920	0	RecF/RecN/SMC N terminal domain containing protein	25.547	12	NO	25.0-75.0-coverage <75.0
BC_CHIPZ_H003367	0.84	membrane protein	BBOV_III008720	0.8	membrane protein, putative	32.584	59	YES	25.0-75.0-coverage <75.0
BC_CHIPZ_H003385	0.84	membrane protein	BBOV_III008720	0.8	membrane protein, putative	32.584	59	YES	25.0-75.0-coverage <75.0
BC_CHIPZ_H001456	0.83	---NA---	BBOV_IV003910	0	hypothetical protein	28.571	18	NO	25.0-75.0-coverage <75.0
BC_CHIPZ_H001130	0.83	---NA---	BBOV_I000190	0	conserved hypothetical protein	44.828	32	NO	25.0-75.0-coverage <75.0
BC_CHIPZ_H002637	0.82	apicoplast ribosomal protein s14p s29e	BBOV_I000700	0	ribosomal protein S14p/S29e domain containing protein	61.429	62	NO	25.0-75.0-coverage <75.0
BC_CHIPZ_H000778	0.82	---NA---	BBOV_IV004210	0.79	membrane protein, putative	35.897	20	YES	25.0-75.0-coverage <75.0
BC_CHIPZ_H000177	0.81	trna-specific 2-thiouridylase	BBOV_III005960	1	tRNA methyl transferase family protein	41.667	70	YES	25.0-75.0-coverage <75.0
BC_CHIPZ_H003055	0.81	---NA---	BBOV_II006070	0	conserved hypothetical protein	75	23	NO	25.0-75.0-coverage <75.0
BC_CHIPZ_H001931	0.81	---NA---	BBOV_I003600	0	conserved hypothetical protein	39.394	28	NO	25.0-75.0-coverage <75.0
BC_CHIPZ_H003249	0.8	ubiquitin-conjugating enzyme e2 (rub1 )	BBOV_IV009300	0	hypothetical protein	44.526	72	NO	25.0-75.0-coverage <75.0
BC_CHIPZ_H001490	0.8	---NA---	BBOV_IV004840	0	dihydrolipoamide succinyltransferase putative	33.333	13	NO	25.0-75.0-coverage <75.0
BC_CHIPZ_H000070	0.79	hypothetical protein, conserved	BBOV_IV006500	1	hypothetical protein	27.711	30	YES	25.0-75.0-coverage <75.0
BC_CHIPZ_H002848	0.79	---NA---	BBOV_IV006250	0	GCC2 and GCC3 domain containing protein	40.741	44	NO	25.0-75.0-coverage <75.0
BC_CHIPZ_H002433	0.79	#NAME?	BBOV_I004790	0	hypothetical protein	35.045	54	NO	25.0-75.0-coverage <75.0
BC_CHIPZ_H003281	0.77	---NA---	BBOV_IV000980	0	hypothetical protein	25.581	47	NO	25.0-75.0-coverage <75.0
BC_CHIPZ_H000538	0.77	---NA---	BBOV_I005290	0	variant erythrocyte surface antigen-1 putative	64.286	23	NO	25.0-75.0-coverage <75.0
BC_CHIPZ_H002883	0.77	---NA---	BBOV_II006780	0	variant erythrocyte surface antigen-1 alpha subunit	33.766	17	NO	25.0-75.0-coverage <75.0
BC_CHIPZ_H000316	0.76	---NA---	BBOV_IV003430	0	cAMP-specific phosphodiesterase putative	30.769	18	NO	25.0-75.0-coverage <75.0
BC_CHIPZ_H001623	0.76	---NA---	BBOV_III001470	0	hypothetical protein	37.931	55	NO	25.0-75.0-coverage <75.0
BC_CHIPZ_H002056	0.76	---NA---	BBOV_I005410	0	variant erythrocyte surface antigen-1 putative	52.941	31	NO	25.0-75.0-coverage <75.0
BC_CHIPZ_H001735	0.76	---NA---	BBOV_III000100	0	variant erythrocyte surface antigen-1 alpha subunit	35.938	13	NO	25.0-75.0-coverage <75.0
BC_CHIPZ_H000547	0.75	---NA---	BBOV_III007660	0	hypothetical protein	29.091	37	NO	25.0-75.0-coverage <75.0
BC_CHIPZ_H002957	0.75	---NA---	BBOV_I000250	0	hypothetical protein	44	32	NO	25.0-75.0-coverage <75.0
BC_CHIPZ_H000121	0.75	hypothetical protein BBBOND_0307290	BBOV_II004670	0	endonuclease/exonuclease/phosphatase family protein	37.209	43	NO	25.0-75.0-coverage <75.0
BC_CHIPZ_H001042	0.75	hypothetical protein BEWA_008120	BBOV_II000830	0	hypothetical protein	59.091	49	NO	25.0-75.0-coverage <75.0
BC_CHIPZ_H003086	0.75	mac perforin domain containing protein	BBOV_IV001370	0.95	MAC/perforin domain containing protein	63.141	51	YES	25.0-75.0-coverage <75.0
BC_CHIPZ_H003370	0.75	hypothetical protein, conserved	BBOV_III008810	0	hypothetical protein	28.205	66	NO	25.0-75.0-coverage <75.0
BC_CHIPZ_H001551	0.74	---NA---	BBOV_III000610	0	hypothetical protein	40.625	51	NO	25.0-75.0-coverage <75.0
BC_CHIPZ_H002799	0.74	---NA---	BBOV_IV000740	0	Sec 24 protein transport protein putative	34.286	44	NO	25.0-75.0-coverage <75.0
BC_CHIPZ_H003053	0.73	---NA---	BBOV_II006070	0	conserved hypothetical protein	44.737	57	NO	25.0-75.0-coverage <75.0
BC_CHIPZ_H003254	0.73	hypothetical protein	BBOV_III003520	0	conserved hypothetical protein	31.481	16	NO	25.0-75.0-coverage <75.0
BC_CHIPZ_H000092	0.72	---NA---	BBOV_I002730	0	sortilin putative	50	24	NO	25.0-75.0-coverage <75.0
BC_CHIPZ_H002788	0.72	proteasome subunit beta type 1	BBOV_II002710	0	proteasome A-type and B-type family protein	50	27	NO	25.0-75.0-coverage <75.0
BC_CHIPZ_H000320	0.72	---NA---	BBOV_III005020	0	hypothetical protein	34.375	67	NO	25.0-75.0-coverage <75.0
BC_CHIPZ_H000334	0.72	---NA---	BBOV_III010940	1	peptidyl-prolyl cis-trans isomerase cyclophilin-type f domain containing protein	36.364	53	YES	25.0-75.0-coverage <75.0
BC_CHIPZ_H000216	0.72	---NA---	BBOV_I003830	0	variant erythrocyte surface antigen-1 alpha subunit	33.333	42	NO	25.0-75.0-coverage <75.0
BC_CHIPZ_H001153	0.72	cpw-wpc domain-containing protein	BBOV_III000280	0	Plasmodium falciparum CPW-WPC domain containing protein	50.774	68	NO	25.0-75.0-coverage <75.0
BC_CHIPZ_H000936	0.72	---NA---	BBOV_III011390	0	hypothetical protein	36.667	45	NO	25.0-75.0-coverage <75.0
BC_CHIPZ_H001186	0.72	integral membrane protein	BBOV_III000110	0	hypothetical protein	30.435	10	NO	25.0-75.0-coverage <75.0
BC_CHIPZ_H003010	0.71	---NA---	BBOV_II000600	0	zinc finger in N-recognin family protein	34.091	56	NO	25.0-75.0-coverage <75.0
BC_CHIPZ_H002850	0.71	---NA---	BBOV_IV011590	0	hypothetical protein	39.13	40	NO	25.0-75.0-coverage <75.0
BC_CHIPZ_H000562	0.71	---NA---	BBOV_IV002840	0	variant erythrocyte surface antigen-1 beta subunit	46.667	35	NO	25.0-75.0-coverage <75.0
BC_CHIPZ_H000872	0.71	---NA---	BBOV_I004770	0	hypothetical protein	37.838	64	NO	25.0-75.0-coverage <75.0
BC_CHIPZ_H002338	0.71	family protein	BBOV_II003260	0	prenyltransferase UbiA family protein	65.789	58	NO	25.0-75.0-coverage <75.0
BC_CHIPZ_H000739	0.7	hypothetical protein, conserved	BBOV_IV003920	0	hypothetical protein	48.454	66	NO	25.0-75.0-coverage <75.0
BC_CHIPZ_H003100	0.91	fatty acyl- synthetase 3						Novel
BC_CHIPZ_H002061	0.87	---NA---						Novel
BC_CHIPZ_H001478	0.86	proliferation-associated protein 2g4						Novel
BC_CHIPZ_H003203	0.83	---NA---						Novel
BC_CHIPZ_H001621	0.83	---NA---						Novel
BC_CHIPZ_H000966	0.82	---NA---						Novel
BC_CHIPZ_H000470	0.81	---NA---						Novel
BC_CHIPZ_H002748	0.81	---NA---						Novel
BC_CHIPZ_H001351	0.78	fusion protein						Novel
BC_CHIPZ_H002230	0.78	protein memo1						Novel
BC_CHIPZ_H000536	0.77	---NA---						Novel
BC_CHIPZ_H000219	0.76	---NA---						Novel
BC_CHIPZ_H002920	0.75	tetratricopeptide repeat domain containing protein						Novel
BC_CHIPZ_H000809	0.74	---NA---						Novel
BC_CHIPZ_H002601	0.73	---NA---						Novel
BC_CHIPZ_H002882	0.72	pa14 domain-containing protein						Novel
BC_CHIPZ_H001207	0.72	---NA---						Novel
BC_CHIPZ_H002224	0.72	StAR-related lipid transfer domain containing 7						Novel
BC_CHIPZ_H001644	0.71	---NA---						Novel
BC_CHIPZ_H001683	0.71	50s rrna methyltransferase						Novel
BC_CHIPZ_H003417	0.71	pumilio-family rna binding repeat domain containing						Novel
BC_CHIPZ_H002374	0.7	---NA---						Novel

## Sheet: BcH-CHIPZ_BOND_comparison
BcH-CHIPZ_ID	BcH-CHIPZ_Average	BcH-CHIPZ_ProteinName	BOND_ID	BOND_Average	BOND_ProteinName	pident	query coverage	Exportome	Comparison_Status
BC_CHIPZ_H002149	0.94	hypothetical protein BBBOND_0102210	BBBOND_0102210	0.75	hypothetical protein	24.733	98	YES	<25.0
BC_CHIPZ_H002138	0.94	hypothetical protein BBBOND_0102210	BBBOND_0102210	0.75	hypothetical protein	24.733	98	YES	<25.0
BC_CHIPZ_H002512	0.92	---NA---	BBBOND_0006400	0	hypothetical protein conserved	24.118	43	NO	<25.0
BC_CHIPZ_H003286	0.88	50 kda surface antigen	BBBOND_0304470	0	hypothetical protein	22.078	45	NO	<25.0
BC_CHIPZ_H002573	0.88	---NA---	BBBOND_0003170	0	hypothetical protein conserved	23.656	56	NO	<25.0
BC_CHIPZ_H000026	0.88	BcMSA1	BBBOND_0110700	0	programmed cell death protein 2 putative	24.051	24	NO	<25.0
BC_CHIPZ_H001418	0.87	hypothetical protein BBBOND_0404030	BBBOND_0404030	0.94	hypothetical protein	24.775	78	YES	<25.0
BC_CHIPZ_H001449	0.87	---NA---	BBBOND_0211350	0	Nucleus export protein putative	24.074	54	NO	<25.0
BC_CHIPZ_H000974	0.86	hypothetical protein, conserved	BBBOND_0002480	0	hypothetical protein conserved	24.33	40	NO	<25.0
BC_CHIPZ_H002051	0.77	---NA---	BBBOND_0302570	0	hypothetical protein	19.645	60	NO	<25.0
BC_CHIPZ_H002056	0.76	---NA---	BBBOND_0108690	0	hypothetical protein	24.444	83	NO	<25.0
BC_CHIPZ_H003254	0.73	hypothetical protein	BBBOND_0312210	0	tRNA synthetases class I (W and Y) family protein putative	20	50	NO	<25.0
BC_CHIPZ_H002985	0.96	heat shock protein 90	BBBOND_0105820	0.94	heat shock protein 90, putative	75.847	83	YES	>75.0
BC_CHIPZ_H000119	0.88	ccr4-associated factor family protein	BBBOND_0307300	0	CAF1 family ribonuclease containing protein putative	75.603	93	NO	>75.0
BC_CHIPZ_H002678	0.87	50s ribosomal protein	BBBOND_0103490	0.79	hypothetical protein, conserved	78.704	98	YES	>75.0
BC_CHIPZ_H000650	0.92	ubiquitin carboxyl-terminal	BBBOND_0105120	0	u4/u6.u5 tri-snRNP-associated 65 kDa protein putative	75.269	69	NO	>75.0-coverage <75.0
BC_CHIPZ_H002206	0.91	atp-dependent clp protease proteolytic subunit	BBBOND_0204370	0	ATP-dependent Clp protease proteolytic subunit 1 putative	82.54	74	NO	>75.0-coverage <75.0
BC_CHIPZ_H002524	0.9	hypothetical protein, conserved	BBBOND_0311060	0	hypothetical protein conserved	77.358	30	NO	>75.0-coverage <75.0
BC_CHIPZ_H001386	0.78	protein kinase c inhibitor-like	BBBOND_0404070	0	HIT domain containing protein putative	77.143	40	NO	>75.0-coverage <75.0
BC_CHIPZ_H003294	0.97	hypothetical protein, conserved	BBBOND_0106770	0.96	hypothetical protein, conserved	61.765	99	YES	25.0-75.0
BC_CHIPZ_H003154	0.97	hypothetical protein, conserved	BBBOND_0401980	0.96	hypothetical protein, conserved	39.086	100	YES	25.0-75.0
BC_CHIPZ_H002676	0.97	6-cysteine protein	BBBOND_0103570	0.95	hypothetical protein	32.831	97	YES	25.0-75.0
BC_CHIPZ_H001562	0.96	transmembrane protein	BBBOND_0207370	0.73	membrane protein, putative	56.048	99	YES	25.0-75.0
BC_CHIPZ_H003119	0.96	hypothetical protein, conserved	BBBOND_0401980	0.96	hypothetical protein, conserved	32.934	100	YES	25.0-75.0
BC_CHIPZ_H002071	0.96	cd8+ t cell target antigen tp2	BBBOND_0403610	0.92	surface protein D, putative	31.298	86	YES	25.0-75.0
BC_CHIPZ_H000647	0.95	transmembrane protein	BBBOND_0105290	0.9	hypothetical protein, conserved	43.82	87	YES	25.0-75.0
BC_CHIPZ_H003046	0.95	isoleucyl-trna synthetase	BBBOND_0104500	0.9	tRNA synthetases class I protein superfamily, putative	57.307	99	YES	25.0-75.0
BC_CHIPZ_H002723	0.95	6-cysteine protein	BBBOND_0103570	0.95	hypothetical protein	32.831	97	YES	25.0-75.0
BC_CHIPZ_H001383	0.95	dna-directed rna polymerase alpha	BBBOND_0211190	0.92	DNA-directed RNA polymerase subunit	34.884	91	YES	25.0-75.0
BC_CHIPZ_H001128	0.95	hypothetical protein	BBBOND_0301270	0.96	hypothetical protein, conserved	45.013	81	YES	25.0-75.0
BC_CHIPZ_H002360	0.95	acid phosphatase	BBBOND_0406000	0	acid phosphatase putative	72.327	96	NO	25.0-75.0
BC_CHIPZ_H002281	0.95	lccl domain-containing protein ccp2	BBBOND_0203950	0.92	LCCL domain-containing protein CCP2, putative	60.996	99	YES	25.0-75.0
BC_CHIPZ_H001820	0.95	hypothetical protein	BBBOND_0309780	0	hypothetical protein conserved	42.16	88	NO	25.0-75.0
BC_CHIPZ_H001817	0.95	cs domain-containing protein	BBBOND_0309470	0.95	hypothetical protein, conserved	57.895	100	YES	25.0-75.0
BC_CHIPZ_H000726	0.95	molecular chaperone ( -like)	BBBOND_0210665	0	hypothetical protein conserved	53.465	98	NO	25.0-75.0
BC_CHIPZ_H002147	0.94	signal peptide containing protein	BBBOND_0107550	0.88	hypothetical protein, conserved	41.379	93	YES	25.0-75.0
BC_CHIPZ_H000143	0.94	membrane protein	BBBOND_0307970	0.94	membrane protein, putative	44.118	93	YES	25.0-75.0
BC_CHIPZ_H002728	0.94	6-cysteine protein	BBBOND_0103530	0.82	membrane protein, putative	46.789	95	YES	25.0-75.0
BC_CHIPZ_H003309	0.94	hypothetical protein	BBBOND_0105920	0.82	hypothetical protein, conserved	40.984	87	YES	25.0-75.0
BC_CHIPZ_H000646	0.94	t-cell immunomodulatory protein	BBBOND_0105300	0	T-cell immunomodulatory protein-like protein precursor putative	51.594	94	NO	25.0-75.0
BC_CHIPZ_H000624	0.94	camp-dependent protein kinase regulatory subunit	BBBOND_0104870	0	cAMP-dependent protein kinase regulatory subunit putative	63.934	79	NO	25.0-75.0
BC_CHIPZ_H002018	0.93	4-hydroxy-3-methylbut-2-enyl diphosphate reductase	BBBOND_0303010	0.87	LytB protein, putative	52.604	99	YES	25.0-75.0
BC_CHIPZ_H001691	0.93	hypothetical protein, conserved	BBBOND_0313020	0.95	hypothetical protein, conserved	29.487	93	YES	25.0-75.0
BC_CHIPZ_H000764	0.93	hypothetical protein, conserved	BBBOND_0211080	0.74	hypothetical protein, conserved	62.355	80	YES	25.0-75.0
BC_CHIPZ_H001922	0.93	aldo keto	BBBOND_0305180	0	ALDO/KETO REDUCTASE putative	70.248	89	NO	25.0-75.0
BC_CHIPZ_H002207	0.92	hypothetical protein, conserved	BBBOND_0204480	0.89	hypothetical protein, conserved	58.049	99	YES	25.0-75.0
BC_CHIPZ_H001604	0.92	hypothetical protein, conserved	BBBOND_0207280	0.96	hypothetical protein, conserved	32.143	80	YES	25.0-75.0
BC_CHIPZ_H002275	0.92	membrane protein	BBBOND_0204380	0.92	membrane protein, putative	67.647	94	YES	25.0-75.0
BC_CHIPZ_H001935	0.91	2-c-methyl-d-erythritol 4-phosphate cytidylyltransferase	BBBOND_0311670	0	2-C-methyl-D-erythritol 4-phosphate cytidylyltransferase	40.053	81	NO	25.0-75.0
BC_CHIPZ_H001411	0.91	signal peptide containing protein	BBBOND_0404260	0.94	hypothetical protein, conserved	53.648	83	YES	25.0-75.0
BC_CHIPZ_H001315	0.91	signal peptide containing protein	BBBOND_0400390	0.95	hypothetical protein, conserved	43.062	97	YES	25.0-75.0
BC_CHIPZ_H002891	0.91	sortilin	BBBOND_0206090	0.7	sortilin, putative	72.643	96	YES	25.0-75.0
BC_CHIPZ_H002554	0.91	membrane protein	BBBOND_0310770	0.95	membrane protein, putative	35.783	94	YES	25.0-75.0
BC_CHIPZ_H001794	0.89	dead deah box domain containing	BBBOND_0309370	0	DEAD/DEAH box domain containing protein putative	48.045	85	NO	25.0-75.0
BC_CHIPZ_H001118	0.88	signal peptide containing protein	BBBOND_0301670	0.8	hypothetical protein, conserved	44.978	93	YES	25.0-75.0
BC_CHIPZ_H002706	0.88	mac perforin domain containing protein	BBBOND_0103430	0.9	ubiquitin-conjugating enzyme E2, putative	32.895	93	YES	25.0-75.0
BC_CHIPZ_H002943	0.88	12d3 partial	BBBOND_0105530	0.9	12D3 antigen, putative	57.313	89	YES	25.0-75.0
BC_CHIPZ_H002627	0.87	signal peptide containing protein	BBBOND_0301020	0	hypothetical protein conserved	48.93	93	NO	25.0-75.0
BC_CHIPZ_H000260	0.87	adenylate kinase	BBBOND_0111260	0.85	adenylate kinase 2, putative	61.338	100	YES	25.0-75.0
BC_CHIPZ_H002081	0.86	hypothetical protein, conserved	BBBOND_0403590	0.95	hypothetical protein, conserved	56.995	87	YES	25.0-75.0
BC_CHIPZ_H000473	0.85	membrane protein	BBBOND_0102000	0.75	membrane protein, putative	36.538	89	YES	25.0-75.0
BC_CHIPZ_H000552	0.84	membrane protein, putative	BBBOND_0400680	0.93	membrane protein, putative	42.982	92	YES	25.0-75.0
BC_CHIPZ_H002969	0.83	conserved plasmodium protein	BBBOND_0105640	0	hypothetical protein conserved	63.396	99	NO	25.0-75.0
BC_CHIPZ_H001264	0.83	4-diphosphocytidyl-2c-methyl-d-erythritol kinase	BBBOND_0103155	0.84	hypothetical protein, conserved	45.187	99	YES	25.0-75.0
BC_CHIPZ_H000177	0.81	trna-specific 2-thiouridylase	BBBOND_0308020	0.95	tRNA methyl transferase family protein, putative	48.161	76	YES	25.0-75.0
BC_CHIPZ_H000786	0.81	erythrocyte binding protein	BBBOND_0100640	0	hypothetical protein conserved	71.651	81	NO	25.0-75.0
BC_CHIPZ_H002654	0.8	preprocathepsin c	BBBOND_0300890	0	preprocathepsin c precursor putative	56.818	79	NO	25.0-75.0
BC_CHIPZ_H000191	0.76	valyl-trna synthetase	BBBOND_0307430	0	tRNA synthetases class I (I L M and V) family protein putative	50.554	85	NO	25.0-75.0
BC_CHIPZ_H001253	0.75	human hepatopoietin-like	BBBOND_0102710	0.93	human hepatopoietin-like protein, putative	32.09	80	YES	25.0-75.0
BC_CHIPZ_H003370	0.75	hypothetical protein, conserved	BBBOND_0312280	0	hypothetical protein conserved	30.87	82	NO	25.0-75.0
BC_CHIPZ_H001157	0.74	hypothetical protein, conserved	BBBOND_0301610	0	hypothetical protein conserved	59.848	86	NO	25.0-75.0
BC_CHIPZ_H002164	0.74	membrane hypothetical	BBBOND_0107850	0	membrane protein putative	25.886	93	NO	25.0-75.0
BC_CHIPZ_H002650	0.73	protein phosphatase 2c domain-containing protein	BBBOND_0301070	0.9	protein phosphatase 2C, putative	68.421	100	YES	25.0-75.0
BC_CHIPZ_H001153	0.72	cpw-wpc domain-containing protein	BBBOND_0301550	0.75	Plasmodium falciparum CPW-WPC domain containing protein, putative	56.712	79	YES	25.0-75.0
BC_CHIPZ_H000739	0.7	hypothetical protein, conserved	BBBOND_0100570	0	hypothetical protein conserved	48.75	81	NO	25.0-75.0
BC_CHIPZ_H003078	0.96	---NA---	BBBOND_0207520	0.7	membrane protein, putative	35.484	27	YES	25.0-75.0-coverage <75.0
BC_CHIPZ_H003120	0.96	hypothetical protein	BBBOND_0401970	0	hypothetical protein conserved	60	48	NO	25.0-75.0-coverage <75.0
BC_CHIPZ_H000197	0.96	hypothetical protein BBBOND_0307270	BBBOND_0307270	0.86	hypothetical protein	48.193	62	YES	25.0-75.0-coverage <75.0
BC_CHIPZ_H000296	0.96	hypothetical protein, conserved	BBBOND_0108450	0.87	hypothetical protein, conserved	29.082	24	YES	25.0-75.0-coverage <75.0
BC_CHIPZ_H000743	0.96	---NA---	BBBOND_0400470	0.97	hypothetical protein	34.848	24	YES	25.0-75.0-coverage <75.0
BC_CHIPZ_H000383	0.96	---NA---	BBBOND_0100710	0	hypothetical protein	28.571	36	NO	25.0-75.0-coverage <75.0
BC_CHIPZ_H003095	0.96	---NA---	BBBOND_0402640	0.94	hypothetical protein, conserved	33.898	44	YES	25.0-75.0-coverage <75.0
BC_CHIPZ_H001554	0.95	---NA---	BBBOND_0109610	0	ATP-dependent RNA helicase putative	40	43	NO	25.0-75.0-coverage <75.0
BC_CHIPZ_H002701	0.95	---NA---	BBBOND_0207390	0	hypothetical protein conserved	52.381	26	NO	25.0-75.0-coverage <75.0
BC_CHIPZ_H002781	0.95	rna pseudouridine synthase a	BBBOND_0203190	0	RNA pseudouridine synthase A 2 putative	54.762	44	NO	25.0-75.0-coverage <75.0
BC_CHIPZ_H000338	0.95	---NA---	BBBOND_0304160	0	hypothetical protein	25	41	NO	25.0-75.0-coverage <75.0
BC_CHIPZ_H002561	0.95	---NA---	BBBOND_0310510	0	hypothetical protein	33.824	31	NO	25.0-75.0-coverage <75.0
BC_CHIPZ_H000252	0.95	---NA---	BBBOND_0110880	0.89	HAD superfamily hydrolase, putative	36.17	39	YES	25.0-75.0-coverage <75.0
BC_CHIPZ_H000626	0.95	---NA---	BBBOND_0105010	0.93	hypothetical protein	63.158	24	YES	25.0-75.0-coverage <75.0
BC_CHIPZ_H000385	0.95	---NA---	BBBOND_0303510	0	hypothetical protein	34	30	NO	25.0-75.0-coverage <75.0
BC_CHIPZ_H000350	0.95	hypothetical protein METSMIF1_03333	BBBOND_0101080	0.91	hypothetical protein, conserved	32.759	29	YES	25.0-75.0-coverage <75.0
BC_CHIPZ_H002454	0.94	---NA---	BBBOND_0405350	0	ribosomal protein L34 putative	70.833	11	NO	25.0-75.0-coverage <75.0
BC_CHIPZ_H001605	0.94	thioredoxin	BBBOND_0208000	0.79	thioredoxin, putative	33.071	42	YES	25.0-75.0-coverage <75.0
BC_CHIPZ_H000732	0.94	signal peptide-containing protein	BBBOND_0100250	0	hypothetical protein conserved	53.659	32	NO	25.0-75.0-coverage <75.0
BC_CHIPZ_H003279	0.94	signal peptide containing protein	BBBOND_0105910	0.96	membrane protein, putative	57.831	64	YES	25.0-75.0-coverage <75.0
BC_CHIPZ_H003194	0.94	---NA---	BBBOND_0307040	0	SNF2 family N-terminal domain containing protein putative	45	31	NO	25.0-75.0-coverage <75.0
BC_CHIPZ_H002772	0.94	thrombospondin-related adhesive protein	BBBOND_0202760	0.76	hypothetical protein	39.275	73	YES	25.0-75.0-coverage <75.0
BC_CHIPZ_H000302	0.93	---NA---	BBBOND_0301600	0	hypothetical protein conserved	25.926	33	NO	25.0-75.0-coverage <75.0
BC_CHIPZ_H003388	0.93	---NA---	BBBOND_0305350	0	hypothetical protein conserved	38.028	17	NO	25.0-75.0-coverage <75.0
BC_CHIPZ_H000087	0.93	---NA---	BBBOND_0310840	0	hypothetical protein	56.25	37	NO	25.0-75.0-coverage <75.0
BC_CHIPZ_H002718	0.92	hypothetical protein, conserved	BBBOND_0103760	0.95	hypothetical protein, conserved	36.481	74	YES	25.0-75.0-coverage <75.0
BC_CHIPZ_H000044	0.92	---NA---	BBBOND_0403630	0	hypothetical protein conserved	34.783	28	NO	25.0-75.0-coverage <75.0
BC_CHIPZ_H003243	0.92	hypothetical protein, conserved	BBBOND_0106990	0	hypothetical protein conserved	53.623	72	NO	25.0-75.0-coverage <75.0
BC_CHIPZ_H000496	0.92	---NA---	BBBOND_0106730	0	hypothetical protein conserved	33.333	21	NO	25.0-75.0-coverage <75.0
BC_CHIPZ_H001110	0.91	---NA---	BBBOND_0402720	0.82	hypothetical protein, conserved	33.333	22	YES	25.0-75.0-coverage <75.0
BC_CHIPZ_H000556	0.91	hypothetical protein BEWA_008890	BBBOND_0400720	0.89	hypothetical protein, conserved	33.793	68	YES	25.0-75.0-coverage <75.0
BC_CHIPZ_H003373	0.91	---NA---	BBBOND_0305350	0	hypothetical protein conserved	38.028	17	NO	25.0-75.0-coverage <75.0
BC_CHIPZ_H002331	0.91	---NA---	BBBOND_0400050	0	hypothetical protein	52.941	38	NO	25.0-75.0-coverage <75.0
BC_CHIPZ_H003136	0.91	---NA---	BBBOND_0103050	0	dihydroorotate dehydrogenase putative	28.333	24	NO	25.0-75.0-coverage <75.0
BC_CHIPZ_H001834	0.91	hypothetical protein BEWA_019800	BBBOND_0205220	0.88	hypothetical protein	43.333	29	YES	25.0-75.0-coverage <75.0
BC_CHIPZ_H002233	0.9	elongation factor	BBBOND_0203490	0.9	elongation factor TS, putative	65.385	57	YES	25.0-75.0-coverage <75.0
BC_CHIPZ_H001259	0.9	ribosomal protein rpl28	BBBOND_0103160	0.97	50S ribosomal subunit protein L28, putative	59.732	61	YES	25.0-75.0-coverage <75.0
BC_CHIPZ_H001004	0.9	hypothetical protein BBBOND_0404730	BBBOND_0404730	0	hypothetical protein	54.167	67	NO	25.0-75.0-coverage <75.0
BC_CHIPZ_H002900	0.9	---NA---	BBBOND_0306660	0	calpain family cysteine protease domain containing protein putative	32.5	43	NO	25.0-75.0-coverage <75.0
BC_CHIPZ_H002885	0.89	s-adenosyl-methyltransferase	BBBOND_0403150	0	S-adenosyl methyltransferase putative	63.971	65	NO	25.0-75.0-coverage <75.0
BC_CHIPZ_H000772	0.89	hypothetical protein	BBBOND_0210690	0	hypothetical protein conserved	55.769	20	NO	25.0-75.0-coverage <75.0
BC_CHIPZ_H000198	0.89	---NA---	BBBOND_0307280	0.94	hypothetical protein	33.962	60	YES	25.0-75.0-coverage <75.0
BC_CHIPZ_H002461	0.89	---NA---	BBBOND_0102660	0	hypothetical protein conserved	35.484	58	NO	25.0-75.0-coverage <75.0
BC_CHIPZ_H000599	0.89	hypothetical protein, conserved	BBBOND_0400720	0.89	hypothetical protein, conserved	35.976	58	YES	25.0-75.0-coverage <75.0
BC_CHIPZ_H001330	0.89	bov57	BBBOND_0400330	0.95	membrane protein, putative	51.477	55	YES	25.0-75.0-coverage <75.0
BC_CHIPZ_H001744	0.88	upf0160 protein mitochondrial isoform x2	BBBOND_0313110	0	MYG1 protein putative	53.069	49	NO	25.0-75.0-coverage <75.0
BC_CHIPZ_H003066	0.88	---NA---	BBBOND_0205690	0	hypothetical protein conserved	38.889	26	NO	25.0-75.0-coverage <75.0
BC_CHIPZ_H003113	0.88	hypothetical protein BBBOND_0402380	BBBOND_0402380	0.94	hypothetical protein	72.973	22	YES	25.0-75.0-coverage <75.0
BC_CHIPZ_H003073	0.88	---NA---	BBBOND_0309890	0	FHA domain containing protein putative	33.333	55	NO	25.0-75.0-coverage <75.0
BC_CHIPZ_H001340	0.88	---NA---	BBBOND_0304420	0	hypothetical protein conserved	30.357	39	NO	25.0-75.0-coverage <75.0
BC_CHIPZ_H002101	0.88	---NA---	BBBOND_0300750	0	FAD binding domain containing protein putative	32.727	33	NO	25.0-75.0-coverage <75.0
BC_CHIPZ_H002842	0.87	---NA---	BBBOND_0005650	0	hypothetical protein conserved	61.905	21	NO	25.0-75.0-coverage <75.0
BC_CHIPZ_H002899	0.87	---NA---	BBBOND_0403260	0.79	hypothetical protein	50	39	YES	25.0-75.0-coverage <75.0
BC_CHIPZ_H000400	0.87	merozoite surface protein	BBBOND_0309170	0	hypothetical protein	30.275	22	NO	25.0-75.0-coverage <75.0
BC_CHIPZ_H000094	0.87	---NA---	BBBOND_0405730	0	hypothetical protein	27.5	75	NO	25.0-75.0-coverage <75.0
BC_CHIPZ_H003395	0.87	---NA---	BBBOND_0305920	0	hypothetical protein conserved	25.926	66	NO	25.0-75.0-coverage <75.0
BC_CHIPZ_H000133	0.86	ribosomal protein partial	BBBOND_0308520	0	N2227-like family protein putative	62.814	74	NO	25.0-75.0-coverage <75.0
BC_CHIPZ_H002402	0.85	methionine aminopeptidase	BBBOND_0404920	0.79	methionine aminopeptidase I, putative	48.705	57	YES	25.0-75.0-coverage <75.0
BC_CHIPZ_H000526	0.85	---NA---	BBBOND_0207790	0	RNB-like domain containing protein putative	31.818	59	NO	25.0-75.0-coverage <75.0
BC_CHIPZ_H001947	0.85	---NA---	BBBOND_0003080	0	hypothetical protein conserved	28.736	9	NO	25.0-75.0-coverage <75.0
BC_CHIPZ_H002139	0.85	signal peptide containing protein	BBBOND_0107540	0.94	membrane protein, putative	43.103	57	YES	25.0-75.0-coverage <75.0
BC_CHIPZ_H003367	0.84	membrane protein	BBBOND_0312180	0.83	membrane protein, putative	37.463	59	YES	25.0-75.0-coverage <75.0
BC_CHIPZ_H003385	0.84	membrane protein	BBBOND_0312180	0.83	membrane protein, putative	37.463	59	YES	25.0-75.0-coverage <75.0
BC_CHIPZ_H003292	0.84	rhoptry associated protein-1	BBBOND_0107368	0.95	hypothetical protein	41.86	51	YES	25.0-75.0-coverage <75.0
BC_CHIPZ_H001456	0.83	---NA---	BBBOND_0107330	0	hypothetical protein conserved	44	7	NO	25.0-75.0-coverage <75.0
BC_CHIPZ_H001130	0.83	---NA---	BBBOND_0301305	0	hypothetical protein conserved	44.828	32	NO	25.0-75.0-coverage <75.0
BC_CHIPZ_H002637	0.82	apicoplast ribosomal protein s14p s29e	BBBOND_0301060	0	ribosomal protein S14p/S29e domain containing protein putative	64.706	74	NO	25.0-75.0-coverage <75.0
BC_CHIPZ_H000778	0.82	---NA---	BBBOND_0210920	0.84	membrane protein, putative	33.684	24	YES	25.0-75.0-coverage <75.0
BC_CHIPZ_H003055	0.81	---NA---	BBBOND_0310300	0	RHOMBOID-RELATED putative	67.647	32	NO	25.0-75.0-coverage <75.0
BC_CHIPZ_H001931	0.81	---NA---	BBBOND_0304380	0	dimethyladenosine transferase putative	50	31	NO	25.0-75.0-coverage <75.0
BC_CHIPZ_H003249	0.8	ubiquitin-conjugating enzyme e2 (rub1 )	BBBOND_0106830	0	hypothetical protein conserved	57.143	44	NO	25.0-75.0-coverage <75.0
BC_CHIPZ_H001490	0.8	---NA---	BBBOND_0309370	0	DEAD/DEAH box domain containing protein putative	29.508	50	NO	25.0-75.0-coverage <75.0
BC_CHIPZ_H000070	0.79	hypothetical protein, conserved	BBBOND_0401690	0.74	hypothetical protein, conserved	33.962	39	YES	25.0-75.0-coverage <75.0
BC_CHIPZ_H002848	0.79	---NA---	BBBOND_0208280	0	hypothetical protein conserved	47.368	31	NO	25.0-75.0-coverage <75.0
BC_CHIPZ_H000322	0.79	---NA---	BBBOND_0302530	0	SWI/SNF-RELATED MATRIX-ASSOCIATED ACTIN-DEPENDENT REGULATOR OF CHROMATIN SUBFAMILY C MEMBER 2 (SMARCC2) putative	58.824	43	NO	25.0-75.0-coverage <75.0
BC_CHIPZ_H002433	0.79	---NA---	BBBOND_0405920	0	Telomerase reverse transcriptase	36.555	57	NO	25.0-75.0-coverage <75.0
BC_CHIPZ_H001760	0.79	---NA---	BBBOND_0313550	0.88	hypothetical protein	45.161	12	YES	25.0-75.0-coverage <75.0
BC_CHIPZ_H000713	0.77	---NA---	BBBOND_0100260	0	glutamine cyclotransferase putative	55.172	49	NO	25.0-75.0-coverage <75.0
BC_CHIPZ_H003281	0.77	---NA---	BBBOND_0106140	0.96	membrane protein, putative	34.211	41	YES	25.0-75.0-coverage <75.0
BC_CHIPZ_H000538	0.77	---NA---	BBBOND_0212250	0	hypothetical protein	34.091	73	NO	25.0-75.0-coverage <75.0
BC_CHIPZ_H002883	0.77	---NA---	BBBOND_0205760	0	hypothetical protein conserved	28.814	15	NO	25.0-75.0-coverage <75.0
BC_CHIPZ_H002108	0.77	rhoptry-associated protein 1	BBBOND_0107368	0.95	hypothetical protein	39.196	42	YES	25.0-75.0-coverage <75.0
BC_CHIPZ_H001623	0.76	---NA---	BBBOND_0207630	0.9	hypothetical protein, conserved	52.941	32	YES	25.0-75.0-coverage <75.0
BC_CHIPZ_H001735	0.76	---NA---	BBBOND_0313970	0	hypothetical protein	42.623	5	NO	25.0-75.0-coverage <75.0
BC_CHIPZ_H000547	0.75	---NA---	BBBOND_0305000	0	hypothetical protein conserved	34.211	26	NO	25.0-75.0-coverage <75.0
BC_CHIPZ_H002957	0.75	---NA---	BBBOND_0301140	0	adenylate and guanylate cyclase catalytic domain containing protein putative	36.842	49	NO	25.0-75.0-coverage <75.0
BC_CHIPZ_H000121	0.75	hypothetical protein BBBOND_0307290	BBBOND_0307290	0	hypothetical protein	37.313	66	NO	25.0-75.0-coverage <75.0
BC_CHIPZ_H001042	0.75	hypothetical protein BEWA_008120	BBBOND_0200610	0	hypothetical protein conserved	59.341	50	NO	25.0-75.0-coverage <75.0
BC_CHIPZ_H003086	0.75	mac perforin domain containing protein	BBBOND_0402480	0	MAC/perforin domain containing protein putative	68.454	52	NO	25.0-75.0-coverage <75.0
BC_CHIPZ_H000765	0.74	---NA---	BBBOND_0103320	0	Ser/Thr protein kinase putative	35.556	23	NO	25.0-75.0-coverage <75.0
BC_CHIPZ_H001551	0.74	---NA---	BBBOND_0402090	0	Vacuolar protein sorting-associated protein 11 homolog	26.531	71	NO	25.0-75.0-coverage <75.0
BC_CHIPZ_H002799	0.74	---NA---	BBBOND_0403290	0	hypothetical protein conserved	62.5	20	NO	25.0-75.0-coverage <75.0
BC_CHIPZ_H001413	0.74	---NA---	BBBOND_0006130	0	hypothetical protein conserved	26.786	32	NO	25.0-75.0-coverage <75.0
BC_CHIPZ_H003053	0.73	---NA---	BBBOND_0310300	0	RHOMBOID-RELATED putative	46.341	61	NO	25.0-75.0-coverage <75.0
BC_CHIPZ_H001445	0.73	---NA---	BBBOND_0306400	0	membrane protein putative	40.909	24	NO	25.0-75.0-coverage <75.0
BC_CHIPZ_H000092	0.72	---NA---	BBBOND_0206090	0.7	sortilin, putative	53.333	23	YES	25.0-75.0-coverage <75.0
BC_CHIPZ_H002788	0.72	proteasome subunit beta type 1	BBBOND_0202670	0	proteasome A-type and B-type family protein putative	46.154	28	NO	25.0-75.0-coverage <75.0
BC_CHIPZ_H000320	0.72	---NA---	BBBOND_0403360	0	protein phosphatase B regulatory subunit putative	41.379	60	NO	25.0-75.0-coverage <75.0
BC_CHIPZ_H000334	0.72	---NA---	BBBOND_0101060	0.88	peptidyl-prolyl cis-trans isomerase, cyclophilin-type f domain containing protein, putative	26.984	53	YES	25.0-75.0-coverage <75.0
BC_CHIPZ_H000058	0.72	---NA---	BBBOND_0401310	0	hypothetical protein conserved	28.571	45	NO	25.0-75.0-coverage <75.0
BC_CHIPZ_H000300	0.72	Bc28 protein family (28X2)	BBBOND_0301600	0	hypothetical protein conserved	25.185	39	NO	25.0-75.0-coverage <75.0
BC_CHIPZ_H000216	0.72	---NA---	BBBOND_0004970	0	hypothetical protein conserved	41.176	60	NO	25.0-75.0-coverage <75.0
BC_CHIPZ_H000936	0.72	---NA---	BBBOND_0001670	0	hypothetical protein conserved	25	54	NO	25.0-75.0-coverage <75.0
BC_CHIPZ_H001186	0.72	integral membrane protein	BBBOND_0301380	0	hypothetical protein	33.502	57	NO	25.0-75.0-coverage <75.0
BC_CHIPZ_H002850	0.71	---NA---	BBBOND_0105270	0	hypothetical protein conserved	44.444	53	NO	25.0-75.0-coverage <75.0
BC_CHIPZ_H000562	0.71	---NA---	BBBOND_0201470	0.94	hypothetical protein	29.545	52	YES	25.0-75.0-coverage <75.0
BC_CHIPZ_H000872	0.71	---NA---	BBBOND_0305430	0	hypothetical protein	30.303	57	NO	25.0-75.0-coverage <75.0
BC_CHIPZ_H002338	0.71	family protein	BBBOND_0203310	0	prenyltransferase UbiA family protein putative	68.421	58	NO	25.0-75.0-coverage <75.0
BC_CHIPZ_H003100	0.91	fatty acyl- synthetase 3						Novel
BC_CHIPZ_H002061	0.87	---NA---						Novel
BC_CHIPZ_H001478	0.86	proliferation-associated protein 2g4						Novel
BC_CHIPZ_H003203	0.83	---NA---						Novel
BC_CHIPZ_H001621	0.83	---NA---						Novel
BC_CHIPZ_H000966	0.82	---NA---						Novel
BC_CHIPZ_H000470	0.81	---NA---						Novel
BC_CHIPZ_H002748	0.81	---NA---						Novel
BC_CHIPZ_H001351	0.78	fusion protein						Novel
BC_CHIPZ_H002230	0.78	protein memo1						Novel
BC_CHIPZ_H000536	0.77	---NA---						Novel
BC_CHIPZ_H000316	0.76	---NA---						Novel
BC_CHIPZ_H000219	0.76	---NA---						Novel
BC_CHIPZ_H002920	0.75	tetratricopeptide repeat domain containing protein						Novel
BC_CHIPZ_H000809	0.74	---NA---						Novel
BC_CHIPZ_H002601	0.73	---NA---						Novel
BC_CHIPZ_H002882	0.72	pa14 domain-containing protein						Novel
BC_CHIPZ_H001207	0.72	---NA---						Novel
BC_CHIPZ_H002224	0.72	StAR-related lipid transfer domain containing 7						Novel
BC_CHIPZ_H003010	0.71	---NA---						Novel
BC_CHIPZ_H001644	0.71	---NA---						Novel
BC_CHIPZ_H001683	0.71	50s rrna methyltransferase						Novel
BC_CHIPZ_H003417	0.71	pumilio-family rna binding repeat domain containing						Novel
BC_CHIPZ_H002374	0.7	---NA---						Novel
